# Supplementary material for: A 3D subject-specific model of the spinal subarachnoid space with anatomically realistic ventral and dorsal spinal cord nerve rootlets
Source: Fluids Barriers CNS. 2017 Dec 19;14:36. doi: 10.1186/s12987-017-0085-y (PMC5738087; doi:10.1186/s12987-017-0085-y)
Supplement: Supplementary file 1 — Additional file 1. 3D computer aided design files for the spinal cord, dura and nerve roots in .OBJ and .STL file format. Summary of geometric and hydrodynamic results for the spinal cord, dura and nerve roots in .XLSX format. [file 12987_2017_85_MOESM1_ESM.zip]

Archive with 15 entries (14 files):
- 000_hydrodynamic.xlsx
- __MACOSX/
- __MACOSX/._000_hydrodynamic.xlsx
- CORDQUAD.obj
- __MACOSX/._CORDQUAD.obj
- CORDTRI.stl
- __MACOSX/._CORDTRI.stl
- DURAQUAD.obj
- __MACOSX/._DURAQUAD.obj
- DURATRI.stl
- __MACOSX/._DURATRI.stl
- NERVEQUAD.obj
- __MACOSX/._NERVEQUAD.obj
- NERVETRI.stl
- __MACOSX/._NERVETRI.stl
