# Supplementary material for: A 3D subject-specific model of the spinal subarachnoid space with anatomically realistic ventral and dorsal spinal cord nerve rootlets
Source: Fluids Barriers CNS. 2017 Dec 19;14:36. doi: 10.1186/s12987-017-0085-y (PMC5738087; doi:10.1186/s12987-017-0085-y)
Supplement: Supplementary file 1 — Additional file 1. 3D computer aided design files for the spinal cord, dura and nerve roots in .OBJ and .STL file format. Summary of geometric and hydrodynamic results for the spinal cord, dura and nerve roots in .XLSX format. [file 12987_2017_85_MOESM1_ESM.zip › 000_hydrodynamic.xlsx]

## Sheet: Sheet1
Distance below foramen magnum (mm)	Area spinal cord (cm2)	Area dura (cm2)	Area nerve rootlet (cm2)	Area subarachnoid space (cm2)	Perimeter spinal cord (cm)	Perimeter dura (cm)	Perimeter nerve rootlet (cm)	Perimeter subarachnoid space (cm)	hydraulic diameter (cm)	Spinal cord centroid x,y,z coordinate (cm)			Dura centroid x,y,z coordinate (cm)			CSF stroke volume (cm3)	Peak flow rate systolic (cm3/s)	Peak flow rate diastolic (cm3/s)	Mean velocity systolic (cm/s)	Mean velocity diastolic (cm/s)	Reynolds number	Womersley number
0	1.34329	6.95105	0.0113947	5.61916	4.61572	11.591	0.177584	16.3843	1.37184	-0.191912	0.225156	0.89573	-0.180867	-0.114542	0.89573	0.543749	-2.06132	0.857502	-0.366838	0.152603	72.6181	22.4887
1	1.28685	6.51332	0.0169009	5.20958	4.27613	10.7159	0.795354	15.7874	1.31993	-0.193545	0.222651	0.79573	-0.18088	-0.117075	0.79573	0.560496	-2.13036	0.88497	-0.408931	0.169874	77.8878	21.6378
2	1.2304	6.07559	0.0451966	4.79999	3.93654	9.84082	1.41312	15.1905	1.26395	-0.19158	0.212888	0.69573	-0.186511	-0.118143	0.69573	0.576841	-2.19743	0.911713	-0.457798	0.18994	83.4968	20.72
3	1.0909	5.62788	0.0548289	4.48215	3.852	9.50924	2.06504	15.4263	1.16221	-0.18798	0.203117	0.59573	-0.193136	-0.105356	0.59573	0.592755	-2.26249	0.937704	-0.504778	0.209208	84.655	19.0523
4	1.02954	6.36618	0.056931	5.27971	3.72798	9.27348	2.07639	15.0778	1.40065	-0.184452	0.195442	0.49573	-0.201829	-0.0968575	0.49573	0.608263	-2.32556	0.963049	-0.440472	0.182406	89.0258	22.9611
5	0.976042	5.05606	0.0531998	4.02682	3.61558	9.04316	2.68209	15.3408	1.04996	-0.18059	0.189754	0.39573	-0.206853	-0.0809804	0.39573	0.623349	-2.38667	0.987635	-0.592694	0.245264	89.7987	17.2121
6	1.0185	4.69223	0.119898	3.55383	3.51357	8.7061	4.91418	17.1338	0.829662	-0.177158	0.183585	0.29573	-0.207628	-0.0490115	0.29573	0.638015	-2.44583	1.01147	-0.688223	0.284615	82.3944	13.6008
7	0.880586	4.4897	0.051879	3.55723	3.43792	8.13902	3.19205	14.769	0.963432	-0.173319	0.180036	0.19573	-0.214592	-0.0188615	0.19573	0.652246	-2.50305	1.03456	-0.703652	0.290834	97.824	15.7937
8	0.845159	4.26144	0.107732	3.30855	3.3466	8.02961	5.19797	16.5742	0.798484	-0.169426	0.173539	0.09573	-0.207791	0.00169887	0.09573	0.666061	-2.55836	1.05699	-0.773258	0.319471	89.0958	13.0896
9	0.794436	4.12996	0.0987537	3.23677	3.23057	7.75541	4.53076	15.5167	0.834395	-0.16634	0.168958	-0.00427	-0.199383	0.015943	-0.00427	0.67945	-2.61179	1.07869	-0.806912	0.33326	97.1548	13.6783
10	0.871878	3.96747	0.0409956	3.05459	3.20009	7.49735	2.58204	13.2795	0.920094	-0.165317	0.164629	-0.10427	-0.187572	0.0361371	-0.10427	0.692417	-2.66334	1.09965	-0.871913	0.36	115.764	15.0832
11	0.759848	3.68851	0.0289737	2.89969	3.10157	7.39566	1.67966	12.1769	0.95252	-0.164123	0.160134	-0.20427	-0.170574	0.0605248	-0.20427	0.704969	-2.71304	1.1199	-0.935632	0.386214	128.601	15.6148
12	0.705972	3.64665	0.031598	2.90908	3.05995	7.1859	1.62041	11.8663	0.980621	-0.163162	0.157364	-0.30427	-0.158325	0.0849182	-0.30427	0.717109	-2.7609	1.13943	-0.949065	0.391682	134.296	16.0754
13	0.704193	3.54972	0.03336	2.81216	3.06171	6.99148	1.25126	11.3044	0.995065	-0.162042	0.155245	-0.40427	-0.148314	0.119592	-0.40427	0.728837	-2.80695	1.15826	-0.998147	0.411874	143.322	16.3122
14	0.691126	4.57158	0.0355427	3.84491	2.98229	6.97896	1.70138	11.6626	1.31871	-0.161215	0.153515	-0.50427	-0.144677	0.142169	-0.50427	0.740154	-2.85121	1.17638	-0.741554	0.305959	141.111	21.6178
15	0.738836	3.44288	0.0416958	2.66235	2.99663	6.90607	1.9317	11.8344	0.899869	-0.160699	0.151816	-0.60427	-0.141784	0.16215	-0.60427	0.751064	-2.89369	1.19382	-1.08689	0.448408	141.134	14.7516
16	0.672473	3.40876	0.0521759	2.68411	2.97055	7.12861	2.21397	12.3131	0.87195	-0.160091	0.149441	-0.70427	-0.137857	0.175318	-0.70427	0.761571	-2.93442	1.21057	-1.09326	0.451014	137.556	14.294
17	0.657171	3.59525	0.0658294	2.87225	2.93863	7.24133	3.46053	13.6405	0.842272	-0.160029	0.144658	-0.80427	-0.135867	0.180787	-0.80427	0.771681	-2.97341	1.22665	-1.03522	0.427068	125.82	13.8075
18	0.651036	3.77887	0.11755	3.01028	2.92391	7.48279	5.10486	15.5116	0.776267	-0.158594	0.1392	-0.90427	-0.136246	0.186386	-0.90427	0.781396	-3.01068	1.24205	-1.00013	0.412604	112.03	12.7254
19	0.634761	3.84935	0.174716	3.03987	2.92467	7.4005	7.96126	18.2864	0.664945	-0.158544	0.134128	-1.00427	-0.131944	0.193861	-1.00427	0.790723	-3.04625	1.2568	-1.0021	0.413438	96.1531	10.9005
20	0.747557	3.89931	0.143139	3.00861	2.94432	7.59464	8.22704	18.766	0.64129	-0.158515	0.129319	-1.10427	-0.124554	0.201482	-1.10427	0.799665	-3.08015	1.27089	-1.02378	0.422417	94.7385	10.5127
21	0.638113	4.02067	0.14443	3.23813	2.87595	7.65809	7.17986	17.7139	0.731206	-0.158855	0.126625	-1.20427	-0.118571	0.207868	-1.20427	0.808227	-3.11238	1.28433	-0.961168	0.396629	101.416	11.9867
22	0.641114	3.97654	0.185553	3.14988	2.94732	7.51774	9.44584	19.9109	0.632794	-0.160765	0.125287	-1.30427	-0.118718	0.209964	-1.30427	0.816413	-3.14298	1.29714	-0.99781	0.411807	91.1124	10.3735
23	0.634176	4.71232	0.0870598	3.99108	2.90718	7.63246	3.87654	14.4162	1.10739	-0.162511	0.123462	-1.40427	-0.117897	0.211717	-1.40427	0.824234	-3.17196	1.30932	-0.794762	0.328061	127	18.1536
24	0.628069	3.95846	0.0733223	3.25707	2.8602	7.46087	3.51638	13.8374	0.941523	-0.164199	0.11995	-1.50427	-0.109919	0.216532	-1.50427	0.831695	-3.19933	1.32087	-0.982274	0.40554	133.454	15.4345
25	0.681815	3.8206	0.0762605	3.06253	2.9552	7.44666	3.23421	13.6361	0.89836	-0.166755	0.116486	-1.60427	-0.105263	0.221775	-1.60427	0.838799	-3.22513	1.33181	-1.05309	0.434872	136.516	14.7269
26	0.624027	3.75724	0.0717267	3.06149	2.8952	7.36777	3.01837	13.2813	0.922042	-0.16866	0.112038	-1.70427	-0.105218	0.228096	-1.70427	0.84555	-3.24936	1.34214	-1.06137	0.438393	141.216	15.1151
27	0.630179	3.62944	0.0559343	2.94332	2.95846	7.28065	2.77814	13.0172	0.904438	-0.169243	0.108659	-1.80427	-0.100687	0.237837	-1.80427	0.851952	-3.27205	1.35186	-1.11169	0.459298	145.087	14.8266
28	0.617917	3.57549	0.0597099	2.89787	2.88955	7.30653	2.88487	13.0809	0.886133	-0.16829	0.105719	-1.90427	-0.0968257	0.242354	-1.90427	0.858011	-3.29322	1.36101	-1.13643	0.46966	145.314	14.5265
29	0.698175	3.43534	0.0685178	2.66865	2.93158	7.08453	3.34651	13.3626	0.79884	-0.164766	0.103996	-2.00427	-0.104064	0.25395	-2.00427	0.863742	-3.31288	1.36964	-1.24141	0.513233	143.1	13.0955
30	0.635307	3.24826	0.0843779	2.52857	2.88058	6.94945	3.82718	13.6572	0.740582	-0.160911	0.102101	-2.10427	-0.109723	0.260196	-2.10427	0.869138	-3.33106	1.37769	-1.31737	0.54485	140.782	12.1404
31	0.607835	3.27442	0.0995927	2.567	2.87176	6.84183	4.2743	13.9879	0.734063	-0.158328	0.101288	-2.20427	-0.118296	0.268457	-2.20427	0.874202	-3.34777	1.38518	-1.30416	0.539612	138.143	12.0336
32	0.622514	3.15886	0.111408	2.42494	2.96452	6.70288	5.0226	14.69	0.660297	-0.157107	0.100501	-2.30427	-0.131178	0.276455	-2.30427	0.878949	-3.36304	1.39211	-1.38685	0.574082	132.141	10.8243
33	0.613594	3.70816	0.136612	2.95795	2.8613	6.56145	5.94965	15.3724	0.769679	-0.156729	0.100661	-2.40427	-0.140776	0.283002	-2.40427	0.88339	-3.37688	1.3985	-1.14163	0.472792	126.794	12.6174
34	0.664979	2.97914	0.156447	2.15771	2.92082	6.53782	6.66267	16.1213	0.535369	-0.156469	0.100679	-2.50427	-0.142866	0.288369	-2.50427	0.887523	-3.38931	1.40434	-1.57079	0.650845	121.349	8.77637
35	0.605811	2.90687	0.179121	2.12193	2.84973	6.70599	8.25457	17.8103	0.476563	-0.157149	0.100799	-2.60427	-0.146812	0.285622	-2.60427	0.891359	-3.40035	1.4097	-1.60248	0.664346	110.2	7.81236
36	0.60434	2.91246	0.186491	2.12163	2.89595	6.72741	8.59627	18.2196	0.46579	-0.159166	0.0992174	-2.70427	-0.149933	0.287089	-2.70427	0.894911	-3.41003	1.41459	-1.60727	0.666747	108.03	7.63574
37	0.602596	2.9275	0.182339	2.14257	2.91688	6.87572	8.33065	18.1232	0.472888	-0.163172	0.095615	-2.80427	-0.157292	0.287046	-2.80427	0.89816	-3.41836	1.41897	-1.59545	0.662275	108.87	7.7521
38	0.592277	3.03065	0.207918	2.23046	2.86781	7.07765	8.7687	18.7142	0.476742	-0.169841	0.0917512	-2.90427	-0.166485	0.289705	-2.90427	0.901124	-3.42535	1.42284	-1.53572	0.637914	105.648	7.81529
39	0.701241	2.95767	0.225513	2.03092	2.87713	6.9441	9.37075	19.192	0.423285	-0.176996	0.087376	-3.00427	-0.181185	0.285796	-3.00427	0.903821	-3.43104	1.42621	-1.6894	0.70225	103.189	6.93896
40	0.592461	2.86625	0.143558	2.13023	2.87296	6.9755	7.03797	16.8864	0.504601	-0.182667	0.0842647	-3.10427	-0.183	0.281575	-3.10427	0.906249	-3.43554	1.42917	-1.61276	0.670901	117.431	8.27198
41	0.596122	2.93193	0.0402698	2.29553	2.91069	7.06232	2.3257	12.2987	0.746594	-0.184321	0.0805421	-3.20427	-0.182643	0.273263	-3.20427	0.908426	-3.43897	1.4317	-1.49811	0.623691	161.397	12.239
42	0.596669	3.14601	0.0342268	2.51511	2.88756	6.90557	1.563	11.3561	0.885906	-0.184005	0.0756962	-3.30427	-0.164766	0.26238	-3.30427	0.910344	-3.44116	1.43377	-1.36819	0.57006	174.905	14.5228
43	0.596444	2.68205	0.0467877	2.03882	2.87816	6.58838	2.1948	11.6613	0.699344	-0.182156	0.069667	-3.40427	-0.171609	0.253904	-3.40427	0.911998	-3.44213	1.43536	-1.68829	0.704016	170.375	11.4644
44	0.641778	2.54917	0.0623712	1.84502	2.93042	6.37962	2.50367	11.8137	0.624704	-0.181246	0.0623427	-3.50427	-0.173833	0.248923	-3.50427	0.913416	-3.4419	1.43724	-1.86551	0.778986	168.166	10.2408
45	0.59732	2.53561	0.0774046	1.86089	2.90098	6.1239	3.24278	12.2677	0.606762	-0.180583	0.053692	-3.60427	-0.178365	0.241844	-3.60427	0.914596	-3.44048	1.44138	-1.84884	0.774568	161.877	9.94672
46	0.597849	2.4526	0.0921894	1.76256	2.91831	6.12082	3.92716	12.9663	0.543737	-0.180559	0.0459559	-3.70427	-0.181938	0.231786	-3.70427	0.915554	-3.4379	1.44519	-1.95051	0.819938	153.04	8.91354
47	0.591955	2.47129	0.108031	1.77131	2.87904	6.09271	4.24985	13.2216	0.535883	-0.18153	0.0384081	-3.80427	-0.190565	0.216205	-3.80427	0.916294	-3.43417	1.44867	-1.93878	0.817855	149.922	8.78478
48	0.662833	2.43376	0.108306	1.66263	2.9291	5.91025	4.68361	13.523	0.491793	-0.182745	0.0318082	-3.90427	-0.199714	0.204083	-3.90427	0.916813	-3.42932	1.45182	-2.0626	0.873212	146.374	8.06202
49	0.618218	2.34847	0.116547	1.61371	2.88332	5.90626	5.21225	14.0018	0.460999	-0.183836	0.0240662	-4.00427	-0.209354	0.188977	-4.00427	0.917121	-3.42336	1.45466	-2.12143	0.901438	141.122	7.55721
50	0.597562	2.4942	0.133568	1.76307	2.91815	6.01445	5.84426	14.7769	0.477251	-0.186882	0.0165992	-4.10427	-0.220654	0.174315	-4.10427	0.917218	-3.41632	1.45718	-1.93771	0.8265	133.445	7.82363
51	0.606703	2.5517	0.133288	1.81171	2.96268	5.97957	6.16436	15.1066	0.479712	-0.189297	0.0056501	-4.20427	-0.237833	0.158327	-4.20427	0.917144	-3.40846	1.45938	-1.88135	0.80553	130.232	7.86397
52	0.605109	3.0754	0.151825	2.31847	2.89825	6.1937	7.44547	16.5374	0.56078	-0.192739	-0.0040001	-4.30427	-0.250062	0.140557	-4.30427	0.916899	-3.39973	1.46128	-1.46637	0.630281	118.66	9.19293
53	0.659609	2.48657	0.185501	1.64146	2.98782	6.30946	7.93752	17.2348	0.380963	-0.195307	-0.0143256	-4.40427	-0.254056	0.122357	-4.40427	0.916468	-3.38998	1.4629	-2.06523	0.89122	113.532	6.24517
54	0.613959	2.5071	0.165327	1.72781	2.96031	6.33737	8.12607	17.4237	0.396656	-0.199601	-0.0257471	-4.50427	-0.25246	0.103786	-4.50427	0.915864	-3.37923	1.46424	-1.95579	0.847456	111.944	6.50243
55	0.618895	2.47615	0.146722	1.71053	2.98184	6.33757	7.05312	16.3725	0.417902	-0.203155	-0.0372075	-4.60427	-0.24182	0.0790139	-4.60427	0.915151	-3.36749	1.4653	-1.96868	0.856633	118.718	6.85072
56	0.626651	2.54768	0.131298	1.78973	3.03021	6.43743	5.91273	15.3804	0.465459	-0.206199	-0.0507939	-4.70427	-0.228569	0.0584678	-4.70427	0.914307	-3.3548	1.46607	-1.87447	0.819153	125.9	7.63032
57	0.629514	2.44999	0.0690352	1.75144	3.00354	6.22049	3.22867	12.4527	0.56259	-0.210068	-0.065919	-4.80427	-0.207707	0.04488	-4.80427	0.913343	-3.34116	1.46655	-1.90766	0.837341	154.867	9.22261
58	0.73894	2.41233	0.0534212	1.61996	3.06407	6.25581	2.12096	11.4408	0.56638	-0.215725	-0.081721	-4.90427	-0.191909	0.0300973	-4.90427	0.912319	-3.32659	1.46676	-2.0535	0.90543	167.829	9.28473
59	0.633358	2.39262	0.0642385	1.69502	3.03637	6.07428	2.68877	11.7994	0.574611	-0.223523	-0.0972888	-5.00427	-0.196652	0.0196402	-5.00427	0.911321	-3.31135	1.4667	-1.95358	0.865303	161.984	9.41967
60	0.643825	2.33411	0.0786274	1.61166	3.07977	5.98055	3.3891	12.4494	0.517826	-0.231347	-0.111541	-5.10427	-0.210883	0.00985888	-5.10427	0.910392	-3.29552	1.46641	-2.0448	0.909875	152.793	8.48878
61	0.637332	2.71672	0.0954793	1.98391	3.03062	5.989	3.70824	12.7279	0.623485	-0.237124	-0.125762	-5.20427	-0.227071	-0.00467343	-5.20427	0.909406	-3.27883	1.46586	-1.65272	0.738879	148.693	10.2209
62	0.64281	2.33973	0.101779	1.59514	3.03854	5.9144	4.16292	13.1159	0.486478	-0.24225	-0.139292	-5.30427	-0.237312	-0.0189412	-5.30427	0.908339	-3.2613	1.46507	-2.04452	0.918454	143.523	7.97489
63	0.685948	2.33146	0.108712	1.5368	3.0769	5.85686	4.52411	13.4579	0.456775	-0.246167	-0.154993	-5.40427	-0.253516	-0.0365992	-5.40427	0.9072	-3.24294	1.46402	-2.11019	0.952638	139.088	7.48796
64	0.639407	2.32905	0.115576	1.57407	3.04368	5.84612	4.97763	13.8674	0.454034	-0.24907	-0.172407	-5.50427	-0.260134	-0.0584974	-5.50427	0.905957	-3.22378	1.46272	-2.04805	0.92926	134.183	7.44302
65	0.639095	2.32248	0.122882	1.5605	3.08615	5.88571	5.62891	14.6008	0.427512	-0.251556	-0.188784	-5.60427	-0.261358	-0.0758827	-5.60427	0.904627	-3.20384	1.46118	-2.05308	0.936355	126.655	7.00825
66	0.626969	2.40252	0.145178	1.63037	3.05121	6.03846	6.25074	15.3404	0.425118	-0.253997	-0.205319	-5.70427	-0.27788	-0.0998329	-5.70427	0.903185	-3.18361	1.45946	-1.95269	0.895169	119.787	6.96901
67	0.703358	2.31361	0.143996	1.46626	3.03586	6.15585	6.75702	15.9487	0.367742	-0.255242	-0.221879	-5.80427	-0.289496	-0.117031	-5.80427	0.901691	-3.16277	1.4575	-2.15703	0.994029	114.464	6.02844
68	0.64221	2.32362	0.145329	1.53608	3.01944	6.17812	6.77836	15.9759	0.384599	-0.256982	-0.241368	-5.90427	-0.293384	-0.139185	-5.90427	0.900101	-3.1412	1.45532	-2.04494	0.947423	113.49	6.30478
69	0.61141	2.3305	0.158514	1.56058	2.99144	6.25923	6.83062	16.0813	0.388172	-0.258371	-0.259678	-6.00427	-0.292234	-0.162158	-6.00427	0.898416	-3.11893	1.45291	-1.99857	0.931009	111.947	6.36335
70	0.610219	2.46965	0.12553	1.7339	2.96791	6.33545	5.96733	15.2707	0.454179	-0.25864	-0.276066	-6.10427	-0.287156	-0.184508	-6.10427	0.896676	-3.09598	1.45029	-1.78555	0.836431	117.022	7.4454
71	0.601119	2.69188	0.107183	1.98358	2.96017	6.41906	5.15497	14.5342	0.545906	-0.258847	-0.292146	-6.20427	-0.283894	-0.212116	-6.20427	0.89486	-3.07259	1.44751	-1.54902	0.729748	122.023	8.9491
72	0.646849	2.19721	0.0868751	1.46349	2.94522	6.24961	4.07281	13.2676	0.44122	-0.261741	-0.307501	-6.30427	-0.272179	-0.239966	-6.30427	0.892973	-3.04901	1.44452	-2.08338	0.98704	132.645	7.23297
73	0.595008	2.17789	0.0762227	1.50666	2.9219	6.19543	3.03882	12.1561	0.495768	-0.264668	-0.323645	-6.40427	-0.24933	-0.26928	-6.40427	0.891027	-3.0248	1.44133	-2.00763	0.95664	143.624	8.12717
74	0.585317	2.13355	0.0781265	1.47011	2.90502	6.06812	2.81645	11.7896	0.498782	-0.267733	-0.342322	-6.50427	-0.208758	-0.289893	-6.50427	0.889047	-2.99999	1.43794	-2.04066	0.978116	146.875	8.17659
75	0.595112	2.20863	0.084119	1.5294	2.91675	5.90676	2.96876	11.7923	0.518781	-0.26997	-0.359738	-6.60427	-0.185471	-0.300993	-6.60427	0.887003	-2.97459	1.43439	-1.94494	0.937877	145.598	8.50444
76	0.583847	2.16167	0.105394	1.47243	2.89118	5.77638	3.88357	12.5511	0.469257	-0.270486	-0.379342	-6.70427	-0.199211	-0.308539	-6.70427	0.88491	-2.94932	1.43068	-2.00303	0.971645	135.633	7.69258
77	0.668423	2.16026	0.116321	1.37552	2.92637	5.59539	3.953	12.4748	0.441057	-0.269151	-0.398913	-6.80427	-0.236435	-0.317976	-6.80427	0.882895	-2.92355	1.42678	-2.12541	1.03726	135.271	7.2303
78	0.581464	2.15907	0.126667	1.45094	2.88283	5.62684	4.2784	12.7881	0.453843	-0.267166	-0.416575	-6.90427	-0.261217	-0.332909	-6.90427	0.880922	-2.89726	1.4227	-1.99681	0.980532	130.77	7.43989
79	0.578209	2.16281	0.129908	1.45469	2.88934	5.52145	4.75001	13.1608	0.442129	-0.266902	-0.4356	-7.00427	-0.276022	-0.34718	-7.00427	0.878979	-2.87067	1.41848	-1.97339	0.975106	125.901	7.24787
80	0.568963	2.42516	0.146601	1.7096	2.86347	5.52696	5.19241	13.5828	0.503459	-0.268981	-0.453869	-7.10427	-0.280931	-0.362303	-7.10427	0.87712	-2.84417	1.41412	-1.66365	0.827162	120.863	8.25326
81	0.563472	2.14624	0.141727	1.44104	2.8212	5.58887	5.43805	13.8481	0.416241	-0.273825	-0.47273	-7.20427	-0.280699	-0.380951	-7.20427	0.875345	-2.81721	1.40959	-1.95498	0.978175	117.423	6.82348
82	0.598503	2.13992	0.150551	1.39087	2.8411	5.56195	6.04443	14.4475	0.385084	-0.27748	-0.490531	-7.30427	-0.282099	-0.399815	-7.30427	0.873697	-2.78995	1.4049	-2.0059	1.01008	111.463	6.31272
83	0.545554	2.10195	0.160307	1.39609	2.77832	5.52622	6.14174	14.4463	0.38656	-0.280527	-0.513375	-7.40427	-0.292264	-0.425152	-7.40427	0.872135	-2.76294	1.4001	-1.97906	1.00288	110.393	6.33692
84	0.547376	2.06779	0.140901	1.37951	2.80174	5.67722	6.02244	14.5014	0.380518	-0.281318	-0.538414	-7.50427	-0.302932	-0.446322	-7.50427	0.8706	-2.73551	1.39517	-1.98296	1.01135	108.882	6.23787
85	0.538856	2.17564	0.142428	1.49436	2.78817	5.63525	6.18667	14.6101	0.409131	-0.280853	-0.564974	-7.60427	-0.289095	-0.464672	-7.60427	0.869122	-2.70817	1.39009	-1.81227	0.930223	106.992	6.70692
86	0.609698	2.00481	0.137699	1.25741	2.79167	5.66899	6.16133	14.622	0.343977	-0.280011	-0.592658	-7.70427	-0.286087	-0.487777	-7.70427	0.867753	-2.68085	1.38488	-2.13205	1.10137	105.826	5.63885
87	0.566517	2.02515	0.115348	1.34328	2.80267	5.73462	5.3414	13.8787	0.387149	-0.28032	-0.618646	-7.80427	-0.296186	-0.510687	-7.80427	0.866497	-2.6534	1.37958	-1.97532	1.02702	110.352	6.34658
88	0.546179	2.01988	0.0757837	1.39792	2.78088	5.70171	3.79298	12.2756	0.455513	-0.280612	-0.640912	-7.90427	-0.313524	-0.535632	-7.90427	0.865555	-2.62629	1.37415	-1.87871	0.982994	123.489	7.46727
89	0.543942	2.11494	0.0370493	1.53395	2.76889	5.71229	2.08438	10.5656	0.580737	-0.282743	-0.661232	-8.00427	-0.305085	-0.558254	-8.00427	0.864624	-2.59908	1.36859	-1.69437	0.892197	141.989	9.52008
90	0.525466	2.56145	0.017249	2.01874	2.72475	5.6414	1.05431	9.42045	0.857173	-0.286621	-0.681581	-8.10427	-0.286979	-0.576762	-8.10427	0.86366	-2.57226	1.36294	-1.27419	0.675146	157.605	14.0517
91	0.549825	2.03999	0.00981028	1.48035	2.68548	5.6284	0.750827	9.06471	0.653238	-0.290272	-0.703134	-8.20427	-0.266574	-0.590942	-8.20427	0.862692	-2.54561	1.35721	-1.71959	0.916812	162.093	10.7086
92	0.501548	2.03671	0.0191004	1.51606	2.64803	5.58612	1.01554	9.24969	0.655615	-0.292972	-0.727014	-8.30427	-0.262104	-0.611545	-8.30427	0.861668	-2.51917	1.35135	-1.66166	0.891358	157.202	10.7476
93	0.488531	1.99818	0.0303363	1.47932	2.6201	5.4226	1.33213	9.37483	0.631186	-0.295535	-0.747945	-8.40427	-0.272451	-0.63354	-8.40427	0.860667	-2.49334	1.34539	-1.68547	0.909469	153.513	10.3471
94	0.493961	1.99459	0.0378588	1.46277	2.62731	5.39384	1.63967	9.66082	0.60565	-0.297983	-0.768483	-8.50427	-0.285552	-0.656362	-8.50427	0.859619	-2.46784	1.33939	-1.6871	0.915651	147.445	9.92849
95	0.475782	1.95255	0.0496179	1.42715	2.57274	5.29362	2.07508	9.94144	0.574224	-0.299618	-0.792335	-8.60427	-0.295106	-0.677398	-8.60427	0.858575	-2.44281	1.33328	-1.71166	0.934221	141.83	9.41332
96	0.532802	1.90983	0.0605422	1.31648	2.56077	5.23149	2.36859	10.1608	0.518258	-0.299476	-0.818991	-8.70427	-0.308845	-0.701704	-8.70427	0.857514	-2.41839	1.32707	-1.83701	1.00804	137.38	8.49586
97	0.448592	1.88878	0.0669414	1.37325	2.51214	5.22947	2.47688	10.2185	0.537553	-0.29936	-0.850221	-8.80427	-0.320477	-0.735422	-8.80427	0.856438	-2.39469	1.3208	-1.74382	0.961812	135.266	8.81217
98	0.442807	1.86634	0.0652769	1.35826	2.50303	5.19529	2.46633	10.1647	0.534502	-0.299451	-0.882165	-8.90427	-0.324271	-0.762977	-8.90427	0.855373	-2.37181	1.31448	-1.74622	0.967771	134.683	8.76215
99	0.430187	2.07355	0.065194	1.57817	2.46777	5.22225	2.38207	10.0721	0.626748	-0.299979	-0.912253	-9.00427	-0.318818	-0.79422	-9.00427	0.854294	-2.34981	1.30808	-1.48895	0.828859	134.661	10.2744
100	0.417328	1.84336	0.0604749	1.36556	2.43289	5.15372	2.30305	9.88967	0.552316	-0.301439	-0.940438	-9.10427	-0.323026	-0.807388	-9.10427	0.853221	-2.32875	1.30159	-1.70535	0.953158	135.915	9.05418
101	0.435907	1.75678	0.0629313	1.25794	2.35945	5.12999	2.20485	9.69429	0.519045	-0.302705	-0.967398	-9.20427	-0.335463	-0.826022	-9.20427	0.852152	-2.30875	1.29508	-1.83533	1.02952	137.463	8.50876
102	0.388952	1.73728	0.0596351	1.2887	2.34599	5.04276	2.1083	9.49705	0.542778	-0.304061	-0.993666	-9.30427	-0.34473	-0.840849	-9.30427	0.851087	-2.28997	1.28851	-1.77697	0.999853	139.177	8.89781
103	0.381013	1.72529	0.0541022	1.29017	2.2946	5.08034	2.21098	9.58593	0.53836	-0.303757	-1.01799	-9.40427	-0.344645	-0.86543	-9.40427	0.850034	-2.27367	1.28187	-1.7623	0.993567	136.905	8.8254
104	0.371465	1.74518	0.0524232	1.32129	2.27108	5.25807	2.54622	10.0754	0.524563	-0.304572	-1.04537	-9.50427	-0.341627	-0.895986	-9.50427	0.84899	-2.25947	1.27518	-1.71004	0.965098	129.441	8.59922
105	0.39524	1.65496	0.0511686	1.20856	2.25555	5.09288	2.62699	9.97542	0.484613	-0.305777	-1.07034	-9.60427	-0.321842	-0.930345	-9.60427	0.847963	-2.24516	1.26848	-1.85772	1.04958	129.91	7.94432
106	0.375101	1.70524	0.0480625	1.28207	2.24374	5.22844	2.60984	10.082	0.508658	-0.309168	-1.09664	-9.70427	-0.293993	-0.962218	-9.70427	0.846944	-2.23075	1.26173	-1.73995	0.984134	127.711	8.33848
107	0.354913	1.658	0.0661786	1.23691	2.2231	5.17885	3.03419	10.4361	0.474088	-0.313166	-1.1258	-9.80427	-0.269515	-0.985268	-9.80427	0.845966	-2.21625	1.25493	-1.79176	1.01457	122.576	7.77178
108	0.35731	1.77139	0.0793026	1.33477	2.20665	5.03118	2.85499	10.0928	0.529	-0.319266	-1.15396	-9.90427	-0.275268	-1.02577	-9.90427	0.844981	-2.20168	1.24812	-1.64948	0.935076	125.912	8.67195
109	0.345712	1.99954	0.0915453	1.56228	2.17781	5.06854	3.09012	10.3365	0.604571	-0.325746	-1.1864	-10.0043	-0.296865	-1.06019	-10.0043	0.844046	-2.18703	1.24129	-1.39989	0.794537	122.126	9.9108
110	0.36317	1.59074	0.088681	1.13889	2.17465	4.94641	2.76256	9.88362	0.46092	-0.330489	-1.21462	-10.1043	-0.313575	-1.09937	-10.1043	0.843128	-2.17232	1.23443	-1.9074	1.08389	126.863	7.55591
111	0.337914	1.62261	0.0760705	1.20862	2.14355	4.8752	2.33833	9.35708	0.516666	-0.33706	-1.2482	-10.2043	-0.332874	-1.13443	-10.2043	0.842223	-2.15755	1.22753	-1.78514	1.01565	133.091	8.46976
112	0.329596	1.56843	0.0506043	1.18823	2.12286	4.77188	1.75517	8.6499	0.549476	-0.341198	-1.27952	-10.3043	-0.325381	-1.17	-10.3043	0.841377	-2.14274	1.22066	-1.80331	1.02729	142.983	9.00763
113	0.328667	1.57764	0.0358012	1.21317	2.10074	4.84963	1.41937	8.36975	0.579787	-0.345065	-1.31192	-10.4043	-0.315753	-1.20128	-10.4043	0.840544	-2.1279	1.21377	-1.754	1.0005	146.745	9.50452
114	0.318531	1.54792	0.0303278	1.19906	2.11249	4.75268	1.28028	8.14545	0.588825	-0.347219	-1.34593	-10.5043	-0.313318	-1.23364	-10.5043	0.839741	-2.11302	1.21388	-1.76223	1.01236	149.732	9.65267
115	0.35654	1.5019	0.02942	1.11594	2.10381	4.85757	1.26365	8.22503	0.542706	-0.349589	-1.37849	-10.6043	-0.334296	-1.27902	-10.6043	0.838991	-2.09813	1.22679	-1.88014	1.09933	147.238	8.89665
116	0.32046	1.52654	0.0367807	1.1693	2.1049	4.79699	1.84053	8.74242	0.535	-0.352692	-1.41693	-10.7043	-0.344102	-1.34096	-10.7043	0.838261	-2.08323	1.2395	-1.7816	1.06003	137.541	8.77032
117	0.324207	1.55417	0.0528192	1.17714	2.13306	4.8525	2.30612	9.29168	0.50675	-0.355972	-1.45589	-10.8043	-0.339158	-1.38519	-10.8043	0.837565	-2.06833	1.25201	-1.75708	1.0636	128.485	8.30721
118	0.327837	1.74472	0.0721306	1.34475	2.13526	4.91759	2.95867	10.0115	0.537282	-0.357757	-1.4942	-10.9043	-0.326789	-1.42173	-10.9043	0.836927	-2.05343	1.26465	-1.527	0.940437	118.388	8.80772
119	0.336657	1.57931	0.0851943	1.15746	2.18743	4.93442	3.20772	10.3296	0.448212	-0.357681	-1.5359	-11.0043	-0.326305	-1.45998	-11.0043	0.836311	-2.03855	1.27721	-1.76123	1.10346	113.911	7.34758
120	0.3685	1.60201	0.0859061	1.14761	2.22065	4.91176	3.17194	10.3044	0.445485	-0.356972	-1.57975	-11.1043	-0.323372	-1.49457	-11.1043	0.835723	-2.02369	1.28953	-1.7634	1.12367	113.358	7.30289
121	0.358016	1.54344	0.0785645	1.10686	2.26664	5.02127	3.31474	10.6026	0.41758	-0.354338	-1.61967	-11.2043	-0.305625	-1.5338	-11.2043	0.835202	-2.00887	1.30197	-1.81492	1.17628	109.361	6.84543
122	0.374644	1.6074	0.0712794	1.16148	2.30398	5.00576	2.95304	10.2628	0.452694	-0.351283	-1.6603	-11.3043	-0.288726	-1.57034	-11.3043	0.834701	-1.99408	1.31436	-1.71685	1.13163	112.151	7.42106
123	0.388148	1.61513	0.0730033	1.15398	2.35481	4.96153	2.60247	9.91881	0.465369	-0.347072	-1.70193	-11.4043	-0.284235	-1.61198	-11.4043	0.834229	-1.97935	1.32663	-1.71524	1.14961	115.183	7.62885
124	0.451167	1.59324	0.0594475	1.08262	2.39834	4.84871	2.10623	9.35329	0.462991	-0.344432	-1.74357	-11.5043	-0.300402	-1.6531	-11.5043	0.833813	-1.96467	1.33909	-1.81473	1.23689	121.242	7.58986
125	0.422081	1.57183	0.0509311	1.09882	2.44305	4.8538	1.80657	9.10343	0.482815	-0.341462	-1.78465	-11.6043	-0.315885	-1.69606	-11.6043	0.83342	-1.95006	1.35147	-1.77469	1.22993	123.643	7.91484
126	0.422134	1.48647	0.0419999	1.02233	2.44455	4.77825	1.55475	8.77754	0.465885	-0.339513	-1.82761	-11.7043	-0.337497	-1.74418	-11.7043	0.833065	-1.93552	1.36402	-1.89324	1.33423	127.278	7.63731
127	0.433969	1.63434	0.0363125	1.16406	2.48601	4.76245	1.42795	8.6764	0.536656	-0.337936	-1.86962	-11.8043	-0.354557	-1.79854	-11.8043	0.832734	-1.92106	1.37681	-1.65031	1.18276	127.799	8.79745
128	0.426862	1.79296	0.0329933	1.3331	2.45803	4.63784	1.35727	8.45314	0.63082	-0.337249	-1.90991	-11.9043	-0.374032	-1.84177	-11.9043	0.83245	-1.90667	1.38949	-1.43025	1.0423	130.192	10.3411
129	0.457977	1.52682	0.0313907	1.03745	2.44968	4.65878	1.34097	8.44942	0.491134	-0.337165	-1.95517	-12.0043	-0.377165	-1.88446	-12.0043	0.83218	-1.89236	1.40188	-1.82405	1.35128	129.271	8.05122
130	0.419843	1.59455	0.0294027	1.14531	2.44244	4.8757	1.29869	8.61682	0.531662	-0.337712	-1.99845	-12.1043	-0.371941	-1.92858	-12.1043	0.83193	-1.87812	1.41399	-1.63984	1.23459	125.806	8.71559
131	0.417863	1.57735	0.0252842	1.13421	2.44518	4.84518	1.2128	8.50317	0.533546	-0.33931	-2.0413	-12.2043	-0.369219	-1.97422	-12.2043	0.831727	-1.86395	1.42581	-1.6434	1.2571	126.526	8.74648
132	0.420169	1.64443	0.0229181	1.20134	2.43096	4.85128	1.37854	8.66077	0.554841	-0.340817	-2.0838	-12.3043	-0.363181	-2.02354	-12.3043	0.83153	-1.84986	1.43735	-1.53983	1.19646	123.284	9.09557
133	0.414456	1.63354	0.0337753	1.18531	2.42736	4.99026	2.05411	9.47173	0.500566	-0.341718	-2.12543	-12.4043	-0.352912	-2.07722	-12.4043	0.831348	-1.83584	1.44861	-1.54883	1.22214	111.875	8.20584
134	0.467307	1.60112	0.0492416	1.08457	2.40262	4.9733	2.26589	9.64182	0.449946	-0.343371	-2.16222	-12.5043	-0.351482	-2.13103	-12.5043	0.831202	-1.82189	1.45958	-1.67982	1.34577	109.066	7.37601
135	0.414859	1.60791	0.062803	1.13025	2.43039	5.03239	2.34754	9.81032	0.46084	-0.34556	-2.20572	-12.6043	-0.341853	-2.18806	-12.6043	0.831066	-1.80801	1.47028	-1.59966	1.30085	106.376	7.5546
136	0.414343	1.57984	0.0655824	1.09992	2.41539	4.93733	2.7499	10.1026	0.435499	-0.347643	-2.24459	-12.7043	-0.342387	-2.2398	-12.7043	0.830927	-1.79421	1.4807	-1.63121	1.34619	102.51	7.13919
137	0.411241	1.76035	0.0682312	1.28088	2.41722	4.92478	2.74625	10.0882	0.507871	-0.348165	-2.28649	-12.8043	-0.33329	-2.29429	-12.8043	0.830829	-1.78047	1.49085	-1.39004	1.16393	101.87	8.32559
138	0.410999	1.60162	0.0670682	1.12355	2.42456	4.92154	2.52611	9.87221	0.455238	-0.348844	-2.32808	-12.9043	-0.336479	-2.34601	-12.9043	0.830725	-1.76681	1.50073	-1.57252	1.3357	103.3	7.46276
139	0.44227	1.57768	0.0632448	1.07217	2.4431	4.86254	2.22998	9.53563	0.449752	-0.34847	-2.37083	-13.0043	-0.344127	-2.40288	-13.0043	0.830624	-1.75322	1.51033	-1.63521	1.40867	106.124	7.37284
140	0.414979	1.59381	0.0566867	1.12215	2.4318	4.88517	1.91534	9.2323	0.486182	-0.348596	-2.41303	-13.1043	-0.356969	-2.45256	-13.1043	0.830549	-1.73969	1.51967	-1.55033	1.35425	108.765	7.97004
141	0.422904	1.59304	0.0445913	1.12555	2.44886	4.87838	1.64061	8.96785	0.502037	-0.349215	-2.45487	-13.2043	-0.368435	-2.50002	-13.2043	0.830453	-1.72624	1.52874	-1.53369	1.35822	111.107	8.22995
142	0.419789	1.63411	0.0369406	1.17738	2.4808	4.90676	1.45867	8.84624	0.532376	-0.34984	-2.49836	-13.3043	-0.374115	-2.55738	-13.3043	0.830382	-1.71286	1.53755	-1.4548	1.3059	111.761	8.72731
143	0.458535	1.68168	0.0329318	1.19021	2.44236	4.87791	1.37825	8.69852	0.547317	-0.352539	-2.54206	-13.4043	-0.378081	-2.6079	-13.4043	0.830299	-1.69954	1.54609	-1.42793	1.29901	112.775	8.97222
144	0.441208	1.6122	0.0319265	1.13906	2.46242	4.98098	1.3597	8.8031	0.517574	-0.35492	-2.5857	-13.5043	-0.392731	-2.66906	-13.5043	0.830213	-1.6863	1.55437	-1.48042	1.36461	110.567	8.48464
145	0.416265	1.68044	0.0321071	1.23207	2.46319	4.97056	1.40637	8.84012	0.557488	-0.356202	-2.63338	-13.6043	-0.399265	-2.7294	-13.6043	0.830138	-1.67312	1.5624	-1.35798	1.26811	109.244	9.13897
146	0.419351	1.80583	0.0308382	1.35564	2.44702	5.10378	1.40121	8.95201	0.605739	-0.356853	-2.67446	-13.7043	-0.399758	-2.77471	-13.7043	0.830035	-1.66001	1.57016	-1.22452	1.15824	107.033	9.92994
147	0.417825	2.09731	0.0296529	1.64984	2.46226	5.0412	1.2305	8.73396	0.755596	-0.358158	-2.72073	-13.8043	-0.407864	-2.82081	-13.8043	0.829952	-1.64697	1.57767	-0.998263	0.956262	108.843	12.3866
148	0.44983	1.76806	0.0242013	1.29403	2.45583	5.10698	0.961516	8.52433	0.607216	-0.36122	-2.7658	-13.9043	-0.40792	-2.86607	-13.9043	0.829837	-1.634	1.58493	-1.26272	1.22481	110.641	9.95417
149	0.423579	1.76796	0.0218793	1.3225	2.46064	5.1647	1.063	8.68834	0.608862	-0.36442	-2.81278	-14.0043	-0.406892	-2.9265	-14.0043	0.829728	-1.62109	1.59194	-1.22578	1.20374	107.695	9.98114
150	0.42518	1.72878	0.0226431	1.28096	2.47372	5.12119	1.45591	9.05081	0.566118	-0.366397	-2.85645	-14.1043	-0.408858	-2.98414	-14.1043	0.829601	-1.60825	1.5987	-1.25551	1.24805	102.563	9.28044
151	0.429879	1.78248	0.0170964	1.33551	2.46735	5.05304	1.19498	8.71537	0.612944	-0.367478	-2.89864	-14.2043	-0.407932	-3.03641	-14.2043	0.829451	-1.59547	1.60521	-1.19466	1.20194	105.665	10.0481
152	0.428712	1.7264	0.02283	1.27486	2.48942	5.08249	1.22037	8.79228	0.57999	-0.367193	-2.94029	-14.3043	-0.408708	-3.08369	-14.3043	0.829305	-1.58276	1.61147	-1.24152	1.26404	103.906	9.50784
153	0.492518	1.67134	0.0321837	1.14664	2.47886	5.02897	1.63415	9.14198	0.501704	-0.365552	-2.98204	-14.4043	-0.406257	-3.13668	-14.4043	0.829129	-1.57012	1.61749	-1.36932	1.41063	99.1334	8.2245
154	0.427754	1.67415	0.0398335	1.20656	2.49837	4.94594	1.70485	9.14917	0.527507	-0.362147	-3.02401	-14.5043	-0.405582	-3.1826	-14.5043	0.828935	-1.55754	1.62327	-1.29089	1.34537	98.2619	8.64747
155	0.430673	1.65604	0.0433955	1.18198	2.49428	4.97316	1.72385	9.1913	0.514389	-0.358273	-3.06607	-14.6043	-0.40808	-3.23312	-14.6043	0.82873	-1.54503	1.6288	-1.30716	1.37803	97.0257	8.43244
156	0.429266	1.85225	0.0476974	1.37528	2.47115	4.87959	1.73351	9.08424	0.605568	-0.356171	-3.10843	-14.7043	-0.41533	-3.28318	-14.7043	0.828499	-1.53258	1.6341	-1.11437	1.18819	97.3781	9.92715
157	0.43114	1.62504	0.0493173	1.14459	2.47777	4.85348	1.7374	9.06865	0.504854	-0.355677	-3.15171	-14.8043	-0.419718	-3.33652	-14.8043	0.828241	-1.5202	1.63917	-1.32816	1.4321	96.7572	8.27613
158	0.456216	1.66435	0.0476931	1.16044	2.46741	4.88381	1.67202	9.02324	0.514422	-0.355942	-3.19109	-14.9043	-0.421457	-3.38727	-14.9043	0.827967	-1.50787	1.644	-1.2994	1.4167	96.456	8.43297
159	0.426946	1.64389	0.0441776	1.17276	2.4699	4.89722	1.57025	8.93737	0.524881	-0.356896	-3.23248	-15.0043	-0.422537	-3.43046	-15.0043	0.827674	-1.49562	1.64859	-1.27529	1.40573	96.591	8.60443
160	0.430017	1.66432	0.0382969	1.196	2.44828	4.9173	1.49299	8.85857	0.540044	-0.356157	-3.27126	-15.1043	-0.423077	-3.47639	-15.1043	0.827329	-1.48342	1.65296	-1.24031	1.38207	96.6557	8.853
161	0.421996	1.73941	0.0360721	1.28134	2.46193	4.98655	1.43374	8.88223	0.577035	-0.356777	-3.3105	-15.2043	-0.424178	-3.5317	-15.2043	0.826993	-1.47129	1.65709	-1.14824	1.29325	95.6098	9.4594
162	0.471435	1.72732	0.0347466	1.22113	2.45906	4.96035	1.46843	8.88784	0.549575	-0.357337	-3.34924	-15.3043	-0.426747	-3.57919	-15.3043	0.826606	-1.45922	1.661	-1.19497	1.36021	94.7655	9.00925
163	0.436124	1.73342	0.0340507	1.26325	2.4711	4.99169	1.44837	8.91116	0.56704	-0.357829	-3.38917	-15.4043	-0.426557	-3.62669	-15.4043	0.826199	-1.44721	1.66469	-1.14563	1.31779	93.7397	9.29554
164	0.422546	1.79845	0.0361201	1.33979	2.46159	5.04465	1.77072	9.27697	0.577683	-0.356489	-3.43047	-15.5043	-0.421068	-3.67084	-15.5043	0.825758	-1.43526	1.66815	-1.07126	1.24509	89.3	9.47003
165	0.434384	1.91387	0.0395955	1.43989	2.48272	5.07988	2.00946	9.57207	0.601706	-0.355201	-3.47254	-15.6043	-0.413674	-3.71907	-15.6043	0.825284	-1.42337	1.67139	-0.988528	1.16078	85.8302	9.86384
166	0.419926	2.1441	0.0501409	1.67404	2.46712	5.06982	2.47439	10.0113	0.668857	-0.35373	-3.5143	-15.7043	-0.408554	-3.76476	-15.7043	0.824794	-1.41155	1.67441	-0.843201	1.00023	81.3825	10.9646
167	0.44937	1.77766	0.0604428	1.26784	2.46392	5.16603	2.67656	10.3065	0.492055	-0.353224	-3.55473	-15.8043	-0.407277	-3.81172	-15.8043	0.824247	-1.39978	1.67722	-1.10407	1.32289	78.3928	8.06632
168	0.419828	1.84387	0.0717431	1.3523	2.47323	5.13335	2.99942	10.606	0.510013	-0.353041	-3.59979	-15.9043	-0.407265	-3.85563	-15.9043	0.823684	-1.38808	1.67981	-1.02646	1.24219	75.5421	8.3607
169	0.416697	1.80255	0.0731647	1.31269	2.47208	5.10908	3.19554	10.7767	0.487232	-0.353357	-3.64083	-16.0043	-0.405208	-3.9011	-16.0043	0.823092	-1.37643	1.68218	-1.04856	1.28148	73.7218	7.98725
170	0.413447	1.88888	0.0744771	1.40096	2.45228	5.13148	3.31444	10.8982	0.514197	-0.353274	-3.67923	-16.1043	-0.405556	-3.95018	-16.1043	0.822444	-1.36485	1.68435	-0.974226	1.20228	72.2863	8.4293
171	0.414444	1.82835	0.070806	1.3431	2.45802	5.12141	2.83064	10.4101	0.516077	-0.353762	-3.72362	-16.2043	-0.397874	-3.99599	-16.2043	0.821777	-1.35332	1.6863	-1.00761	1.25553	75.0367	8.46011
172	0.462639	1.73704	0.0600958	1.21431	2.44996	5.11778	2.41919	9.98692	0.486358	-0.353098	-3.76594	-16.3043	-0.389947	-4.04307	-16.3043	0.821076	-1.34185	1.68804	-1.10504	1.39013	77.5532	7.97292
173	0.408165	1.83709	0.0555971	1.37333	2.45717	5.04003	2.02613	9.52333	0.576829	-0.352667	-3.80658	-16.4043	-0.393585	-4.08224	-16.4043	0.820325	-1.33044	1.68958	-0.968769	1.23028	80.6369	9.45602
174	0.413015	1.74233	0.049167	1.28014	2.43868	5.06291	1.84887	9.35046	0.547629	-0.352337	-3.84825	-16.5043	-0.397122	-4.13034	-16.5043	0.819553	-1.31909	1.69092	-1.03042	1.32088	81.4269	8.97734
175	0.407326	1.97858	0.0445898	1.52666	2.44864	5.08798	1.71584	9.25246	0.660002	-0.352076	-3.88671	-16.6043	-0.402164	-4.17853	-16.6043	0.818737	-1.30779	1.69205	-0.856636	1.10833	81.5847	10.8195
176	0.408507	1.82363	0.0378468	1.37728	2.44325	4.97016	1.58356	8.99697	0.612329	-0.352483	-3.92402	-16.7043	-0.403675	-4.22024	-16.7043	0.817873	-1.29726	1.69299	-0.941903	1.22923	83.2258	10.038
177	0.433971	1.7742	0.034244	1.30598	2.42632	4.97593	1.49941	8.90166	0.586849	-0.353277	-3.96306	-16.8043	-0.405638	-4.25999	-16.8043	0.816986	-1.2974	1.69372	-0.993426	1.29689	84.1257	9.62028
178	0.409588	1.78522	0.0301835	1.34545	2.42342	4.96904	1.41834	8.8108	0.610818	-0.353777	-3.99715	-16.9043	-0.409833	-4.29272	-16.9043	0.816063	-1.29736	1.69426	-0.964258	1.25925	84.9907	10.0132
179	0.413962	1.83427	0.0262959	1.39401	2.42366	4.96818	1.3136	8.70544	0.640523	-0.354217	-4.03642	-17.0043	-0.413379	-4.32716	-17.0043	0.815087	-1.29715	1.6946	-0.930518	1.21563	86.0055	10.5002
180	0.411954	1.86289	0.0247702	1.42617	2.42886	5.00498	1.27316	8.707	0.655181	-0.354128	-4.07167	-17.1043	-0.416355	-4.35335	-17.1043	0.814062	-1.29677	1.69475	-0.909274	1.18833	85.9652	10.7405
181	0.456412	1.83121	0.022521	1.35227	2.43674	5.04985	1.15384	8.64043	0.626022	-0.353253	-4.10924	-17.2043	-0.420535	-4.3868	-17.2043	0.813031	-1.29629	1.69471	-0.958599	1.25323	86.5951	10.2624
182	0.425207	1.83458	0.0246191	1.38476	2.43863	5.08448	1.3257	8.84881	0.625963	-0.352784	-4.14694	-17.3043	-0.424238	-4.42352	-17.3043	0.811947	-1.29564	1.69448	-0.935642	1.22367	84.5133	10.2615
183	0.407606	1.86443	0.0297212	1.4271	2.43439	5.05483	1.69424	9.18346	0.621596	-0.352239	-4.18291	-17.4043	-0.423894	-4.4646	-17.4043	0.810811	-1.29482	1.69406	-0.90731	1.18707	81.3824	10.1899
184	0.422269	1.99482	0.0374421	1.53511	2.41103	5.06116	1.99354	9.46573	0.648701	-0.351993	-4.21468	-17.5043	-0.424717	-4.50332	-17.5043	0.809637	-1.29385	1.69346	-0.842837	1.10316	78.896	10.6342
185	0.410947	2.24365	0.0445555	1.78815	2.41338	5.15144	2.06975	9.63458	0.742386	-0.351975	-4.24963	-17.6043	-0.423212	-4.54266	-17.6043	0.808434	-1.29271	1.69268	-0.722932	0.946611	77.4452	12.17
186	0.440691	1.89651	0.0476237	1.40819	2.42618	5.10761	2.20777	9.74155	0.578222	-0.352089	-4.28141	-17.7043	-0.425334	-4.57879	-17.7043	0.807191	-1.29141	1.69171	-0.91707	1.20133	76.518	9.47886
187	0.414661	1.98704	0.053913	1.51846	2.42853	5.12671	2.40741	9.96265	0.609662	-0.352062	-4.31375	-17.8043	-0.419669	-4.61604	-17.8043	0.805896	-1.28996	1.69056	-0.849518	1.11334	74.7358	9.99426
188	0.411469	1.85279	0.0582074	1.38312	2.42252	5.20337	2.47865	10.1045	0.547523	-0.352365	-4.34716	-17.9043	-0.411119	-4.64769	-17.9043	0.804562	-1.28835	1.68924	-0.931486	1.22133	73.5946	8.97561
189	0.4173	1.98034	0.0604254	1.50262	2.42434	5.169	2.45366	10.047	0.598236	-0.352178	-4.38256	-18.0043	-0.396468	-4.68261	-18.0043	0.803199	-1.2866	1.68774	-0.856236	1.1232	73.915	9.80694
190	0.409391	1.97202	0.0587863	1.50384	2.41201	5.15495	2.24475	9.81171	0.61308	-0.352107	-4.41456	-18.1043	-0.384542	-4.72753	-18.1043	0.801787	-1.28469	1.68607	-0.85427	1.12117	75.5752	10.0503
191	0.468407	1.87393	0.049755	1.35577	2.41519	5.12567	1.88216	9.42301	0.575513	-0.35093	-4.4495	-18.2043	-0.376775	-4.76406	-18.2043	0.800332	-1.28263	1.68422	-0.946052	1.24227	78.5665	9.43445
192	0.409268	1.97034	0.0466258	1.51445	2.41836	5.2214	1.71098	9.35074	0.647841	-0.350702	-4.48319	-18.3043	-0.370879	-4.79925	-18.3043	0.798831	-1.28042	1.68221	-0.84547	1.11077	79.0375	10.6201
193	0.41181	1.90335	0.0410197	1.45052	2.42586	5.14049	1.64507	9.21142	0.62988	-0.347455	-4.51762	-18.4043	-0.365617	-4.82435	-18.4043	0.797309	-1.27807	1.68002	-0.881108	1.15822	80.0855	10.3257
194	0.406906	2.18213	0.0375049	1.73772	2.42928	5.04044	1.52094	8.99067	0.773121	-0.345129	-4.55142	-18.5043	-0.355448	-4.8513	-18.5043	0.795741	-1.27559	1.67767	-0.73406	0.965445	81.8929	12.6739
195	0.410775	1.87685	0.0310678	1.435	2.42469	5.2	1.38347	9.00816	0.637202	-0.340849	-4.58836	-18.6043	-0.353128	-4.89089	-18.6043	0.794124	-1.27301	1.67516	-0.887113	1.16735	81.5686	10.4457
196	0.435802	1.83635	0.0259462	1.3746	2.43968	5.06794	1.14506	8.65268	0.635458	-0.338697	-4.62191	-18.7043	-0.354135	-4.93173	-18.7043	0.792459	-1.27029	1.67248	-0.924115	1.2167	84.7383	10.4171
197	0.404928	1.84806	0.0216779	1.42146	2.42307	5.02324	0.902397	8.34871	0.681042	-0.337054	-4.65885	-18.8043	-0.360075	-4.9718	-18.8043	0.790758	-1.26743	1.66964	-0.891645	1.1746	87.6259	11.1644
198	0.415101	1.83895	0.0191122	1.40473	2.44629	5.06213	0.814981	8.3234	0.675076	-0.336256	-4.69577	-18.9043	-0.360639	-5.01465	-18.9043	0.789036	-1.26444	1.66665	-0.900128	1.18645	87.6847	11.0666
199	0.413977	1.88924	0.0176421	1.45762	2.43955	5.07778	0.756393	8.27372	0.704697	-0.335552	-4.72536	-19.0043	-0.357755	-5.05366	-19.0043	0.787268	-1.26131	1.66349	-0.865323	1.14124	87.9929	11.5522
200	0.465281	1.82208	0.0154773	1.34133	2.45172	4.97023	0.700752	8.1227	0.660532	-0.334735	-4.75675	-19.1043	-0.349429	-5.09191	-19.1043	0.785452	-1.25805	1.66018	-0.937914	1.23772	89.3971	10.8282
201	0.425248	1.91107	0.0130581	1.47277	2.44358	5.09315	0.616419	8.15315	0.722552	-0.333009	-4.78646	-19.2043	-0.34174	-5.1228	-19.2043	0.78359	-1.25465	1.65672	-0.851902	1.1249	88.823	11.8449
202	0.42009	1.86364	0.0124057	1.43115	2.44469	5.10118	0.603094	8.14897	0.702492	-0.331418	-4.81467	-19.3043	-0.336385	-5.15448	-19.3043	0.781683	-1.25113	1.65311	-0.874216	1.1551	88.619	11.516
203	0.425822	1.97858	0.0120799	1.54068	2.42254	5.02054	0.595096	8.03817	0.76668	-0.328671	-4.84323	-19.4043	-0.331229	-5.18191	-19.4043	0.779756	-1.24748	1.64935	-0.809696	1.07053	89.5784	12.5683
204	0.413829	2.34481	0.0121151	1.91886	2.4215	5.10753	0.581036	8.11007	0.946411	-0.326835	-4.87179	-19.5043	-0.324839	-5.21327	-19.5043	0.777793	-1.2437	1.64544	-0.648146	0.857507	88.5155	15.5146
205	0.443666	1.89381	0.0117014	1.43844	2.40921	5.10615	0.613893	8.12926	0.707786	-0.323465	-4.89983	-19.6043	-0.323218	-5.23928	-19.6043	0.775785	-1.2398	1.64138	-0.861906	1.14108	88.0296	11.6028
206	0.408334	1.9464	0.0135634	1.5245	2.40034	5.15589	0.866962	8.42319	0.723953	-0.319451	-4.93095	-19.7043	-0.327718	-5.26966	-19.7043	0.773732	-1.23578	1.63719	-0.810615	1.07392	84.6821	11.8678
207	0.404152	1.909	0.0170528	1.48779	2.40021	5.12372	1.08412	8.60806	0.69135	-0.315204	-4.96291	-19.8043	-0.332032	-5.29769	-19.8043	0.771636	-1.23164	1.63284	-0.827828	1.09749	82.5856	11.3334
208	0.409538	1.99886	0.0210057	1.56831	2.42195	5.19537	1.1982	8.81552	0.711615	-0.311524	-4.99856	-19.9043	-0.332357	-5.32216	-19.9043	0.769498	-1.22738	1.62836	-0.782615	1.03829	80.3637	11.6656
209	0.409317	2.031	0.0228119	1.59887	2.40712	5.09002	1.25821	8.75535	0.730465	-0.307185	-5.02607	-20.0043	-0.329185	-5.34601	-20.0043	0.76734	-1.22307	1.62375	-0.764956	1.01556	80.6312	11.9746
210	0.468524	1.98495	0.0221053	1.49432	2.45582	5.20485	1.40264	9.06331	0.659504	-0.302509	-5.06008	-20.1043	-0.320687	-5.38064	-20.1043	0.765141	-1.21863	1.61899	-0.815507	1.08343	77.6089	10.8113
211	0.411241	1.90476	0.0225204	1.471	2.43417	5.17414	1.32083	8.92914	0.658966	-0.299054	-5.08992	-20.2043	-0.304333	-5.41728	-20.2043	0.762905	-1.21408	1.6141	-0.825345	1.09728	78.4811	10.8025
212	0.417302	2.04062	0.0269924	1.59633	2.42943	5.16036	1.39513	8.98492	0.71067	-0.296498	-5.12393	-20.3043	-0.293514	-5.45298	-20.3043	0.760627	-1.20942	1.60908	-0.757628	1.00799	77.6946	11.6501
213	0.4115	2.16435	0.0335691	1.71928	2.43374	5.19296	1.6248	9.2515	0.743353	-0.295171	-5.15306	-20.4043	-0.28747	-5.47841	-20.4043	0.758308	-1.20465	1.60393	-0.700672	0.932908	75.1583	12.1859
214	0.411952	1.90266	0.0360975	1.45461	2.44097	5.08055	1.70114	9.22266	0.630886	-0.29355	-5.18507	-20.5043	-0.288333	-5.50416	-20.5043	0.755947	-1.19978	1.59865	-0.824809	1.09902	75.088	10.3422
215	0.440539	1.91126	0.0378528	1.43287	2.40985	5.11208	1.66274	9.18468	0.624024	-0.293691	-5.21386	-20.6043	-0.288878	-5.52845	-20.6043	0.753564	-1.19479	1.59325	-0.833848	1.11193	75.0854	10.2297
216	0.413786	1.869	0.0385066	1.41671	2.45084	5.00672	1.61905	9.07662	0.624334	-0.294742	-5.24524	-20.7043	-0.290389	-5.55946	-20.7043	0.751145	-1.1897	1.58772	-0.839766	1.12071	75.6558	10.2348
217	0.414038	1.88281	0.0369968	1.43178	2.43715	5.08351	1.53785	9.05852	0.632235	-0.295219	-5.27461	-20.8043	-0.285686	-5.59294	-20.8043	0.748687	-1.18451	1.58206	-0.827303	1.10496	75.4761	10.3643
218	0.409896	1.90456	0.0349971	1.45967	2.43683	5.0819	1.43659	8.95532	0.651977	-0.295223	-5.30378	-20.9043	-0.285367	-5.62493	-20.9043	0.746192	-1.17922	1.57629	-0.807872	1.0799	76.0049	10.6879
219	0.447603	1.88526	0.0295559	1.4081	2.42312	5.02556	1.22777	8.67645	0.649159	-0.295118	-5.33539	-21.0043	-0.284547	-5.6574	-21.0043	0.743662	-1.17383	1.57039	-0.833629	1.11526	78.0891	10.6417
220	0.429458	1.89059	0.0235333	1.43759	2.42347	5.13009	0.949274	8.50283	0.676289	-0.294756	-5.36049	-21.1043	-0.282894	-5.68765	-21.1043	0.741093	-1.16834	1.56438	-0.812708	1.0882	79.3111	11.0865
221	0.414577	1.93063	0.0194347	1.49661	2.44889	5.05225	0.840963	8.34211	0.717619	-0.293524	-5.39111	-21.2043	-0.280907	-5.71317	-21.2043	0.738487	-1.16276	1.55826	-0.776928	1.04119	80.4528	11.764
222	0.423114	2.0259	0.0197822	1.583	2.4381	5.04247	0.837571	8.31814	0.761229	-0.292103	-5.4222	-21.3043	-0.279813	-5.74663	-21.3043	0.735861	-1.15708	1.55202	-0.730942	0.980427	80.2907	12.4789
223	0.42534	2.36331	0.0204322	1.91754	2.44934	5.10175	0.827678	8.37876	0.915428	-0.290836	-5.45341	-21.4043	-0.281305	-5.782	-21.4043	0.733201	-1.15137	1.54567	-0.600443	0.806069	79.3164	15.0067
224	0.457796	1.91647	0.018722	1.43996	2.46116	5.13948	0.811848	8.41248	0.684676	-0.28915	-5.48037	-21.5043	-0.284496	-5.81654	-21.5043	0.730504	-1.14557	1.53921	-0.795561	1.06893	78.6005	11.224
225	0.426369	1.93009	0.0173928	1.48632	2.43676	5.12038	0.921576	8.47872	0.701202	-0.287617	-5.50885	-21.6043	-0.28718	-5.84635	-21.6043	0.727771	-1.13969	1.53264	-0.766781	1.03116	77.5856	11.4949
226	0.421421	1.92788	0.0206771	1.48578	2.40829	5.12213	1.25598	8.78641	0.6764	-0.284588	-5.53518	-21.7043	-0.289967	-5.86299	-21.7043	0.725003	-1.13371	1.52596	-0.76304	1.02705	74.4762	11.0883
227	0.41404	1.94756	0.0269891	1.50653	2.39734	5.02548	1.41473	8.83755	0.681875	-0.278908	-5.55914	-21.8043	-0.288106	-5.88284	-21.8043	0.722202	-1.12765	1.51919	-0.74851	1.0084	73.6494	11.1781
228	0.404327	1.91245	0.0373994	1.47072	2.34902	5.0582	1.79542	9.20264	0.639262	-0.272623	-5.58184	-21.9043	-0.286322	-5.90027	-21.9043	0.719369	-1.12151	1.51723	-0.762554	1.03162	70.3423	10.4795
229	0.453279	1.91492	0.0484284	1.41321	2.37227	4.99846	2.16581	9.53654	0.592756	-0.265937	-5.60729	-22.0043	-0.284458	-5.91705	-22.0043	0.716508	-1.11528	1.51557	-0.789184	1.07243	67.5027	9.71711
230	0.395636	1.90933	0.05925	1.45445	2.34962	5.04869	2.68064	10.079	0.577221	-0.259605	-5.63336	-22.1043	-0.28122	-5.9376	-22.1043	0.713626	-1.10898	1.51376	-0.762474	1.04078	63.5088	9.46245
231	0.40249	1.90465	0.0639663	1.43819	2.33405	5.00093	2.81517	10.1501	0.566768	-0.254437	-5.66129	-22.2043	-0.281995	-5.96069	-22.2043	0.71071	-1.1026	1.51195	-0.766653	1.05129	62.7005	9.29109
232	0.404232	2.18575	0.0623852	1.71913	2.40153	5.11334	2.66812	10.183	0.675296	-0.257082	-5.6851	-22.3043	-0.27828	-5.98901	-22.3043	0.707762	-1.09614	1.50997	-0.637611	0.878331	62.1322	11.0702
233	0.415324	1.91761	0.061124	1.44116	2.37408	5.07974	2.59676	10.0506	0.573562	-0.26025	-5.71063	-22.4043	-0.272797	-6.00898	-22.4043	0.704782	-1.08961	1.50781	-0.756063	1.04625	62.5756	9.40246
234	0.441303	1.8649	0.0591487	1.36444	2.37967	5.01627	2.27288	9.66882	0.564472	-0.26332	-5.73709	-22.5043	-0.26979	-6.03238	-22.5043	0.70177	-1.083	1.50547	-0.79373	1.10336	64.652	9.25345
235	0.419347	1.86047	0.0512798	1.38984	2.41899	4.92794	1.84048	9.18741	0.605108	-0.264377	-5.76157	-22.6043	-0.260321	-6.05261	-22.6043	0.698726	-1.07632	1.50296	-0.774421	1.08139	67.6202	9.9196
236	0.418162	1.80352	0.0452246	1.34014	2.40257	4.9828	1.69489	9.08026	0.590352	-0.265304	-5.78573	-22.7043	-0.256773	-6.07734	-22.7043	0.695653	-1.06959	1.50029	-0.798116	1.1195	67.9898	9.67771
237	0.411954	1.84067	0.0398725	1.38884	2.41725	4.98203	1.56542	8.9647	0.619692	-0.265526	-5.81187	-22.8043	-0.245986	-6.09984	-22.8043	0.692551	-1.06283	1.49745	-0.765267	1.0782	68.4315	10.1587
238	0.458504	1.78868	0.0323654	1.29781	2.40285	4.85277	1.38343	8.63905	0.600904	-0.264379	-5.83735	-22.9043	-0.23576	-6.12614	-22.9043	0.689438	-1.05602	1.49461	-0.813691	1.15164	70.5555	9.85068
239	0.428558	1.77611	0.028513	1.31904	2.43415	4.92981	1.26919	8.63316	0.611151	-0.262271	-5.86199	-23.0043	-0.227114	-6.15717	-23.0043	0.686295	-1.04913	1.49163	-0.795376	1.13085	70.1436	10.0187
240	0.415217	1.77465	0.0261867	1.33325	2.40369	4.91552	1.20426	8.52347	0.625684	-0.260653	-5.8875	-23.1043	-0.220459	-6.18661	-23.1043	0.683124	-1.04219	1.48849	-0.781691	1.11644	70.576	10.2569
241	0.414664	1.85431	0.0253044	1.41434	2.40491	4.83623	1.07172	8.31285	0.680557	-0.259997	-5.9092	-23.2043	-0.215402	-6.21527	-23.2043	0.679924	-1.03518	1.48519	-0.731919	1.05009	71.8778	11.1564
242	0.409421	2.19026	0.022773	1.75806	2.38777	4.84546	0.867744	8.10097	0.868076	-0.260704	-5.92752	-23.3043	-0.217244	-6.24012	-23.3043	0.676696	-1.02812	1.48173	-0.584803	0.842819	73.2545	14.2305
243	0.435112	1.755	0.0180255	1.30186	2.33558	4.80387	0.735579	7.87504	0.661258	-0.264205	-5.94705	-23.4043	-0.22084	-6.25943	-23.4043	0.673441	-1.021	1.47812	-0.784265	1.13539	74.8343	10.8401
244	0.41335	1.7568	0.0163855	1.32706	2.37059	4.84327	0.687908	7.90178	0.671779	-0.267774	-5.96659	-23.5043	-0.224013	-6.27839	-23.5043	0.67016	-1.01383	1.47435	-0.763963	1.11099	74.0569	11.0126
245	0.409706	1.69222	0.0154601	1.26705	2.36837	4.80757	0.65294	7.82888	0.647373	-0.269038	-5.98839	-23.6043	-0.221288	-6.2965	-23.6043	0.666852	-1.0066	1.47043	-0.794441	1.16051	74.2135	10.6125
246	0.423254	1.82511	0.0153178	1.38653	2.38874	4.83406	0.670063	7.89287	0.702678	-0.268505	-6.01077	-23.7043	-0.219979	-6.31417	-23.7043	0.663522	-0.999317	1.46648	-0.720729	1.05766	73.0794	11.5191
247	0.413553	1.84649	0.0157999	1.41714	2.37912	4.89994	0.660493	7.93955	0.713965	-0.267279	-6.0304	-23.8043	-0.219075	-6.32805	-23.8043	0.660178	-0.991986	1.46244	-0.699991	1.03197	72.1168	11.7041
248	0.475085	1.7454	0.0143746	1.25594	2.39164	4.82909	0.638114	7.85884	0.639248	-0.26541	-6.05069	-23.9043	-0.216816	-6.34492	-23.9043	0.656809	-0.984607	1.45825	-0.783963	1.16109	72.3155	10.4793
249	0.418659	1.80412	0.0136043	1.37185	2.37117	4.74223	0.612447	7.72585	0.710266	-0.264443	-6.07103	-24.0043	-0.213692	-6.35528	-24.0043	0.653418	-0.977182	1.45392	-0.712309	1.05983	73.0056	11.6435
250	0.421272	1.77489	0.0123715	1.34124	2.37045	4.83056	0.60652	7.80753	0.687154	-0.266566	-6.09129	-24.1043	-0.209817	-6.36792	-24.1043	0.650004	-0.969756	1.44945	-0.723028	1.08068	71.6928	11.2646
251	0.420317	1.91592	0.0124893	1.48312	2.38739	4.89809	0.73502	8.0205	0.739663	-0.268782	-6.10972	-24.2043	-0.211734	-6.38332	-24.2043	0.646567	-0.962304	1.44484	-0.648839	0.974191	69.2529	12.1254
252	0.422736	1.77819	0.0154615	1.34	2.36375	4.87031	1.16303	8.39709	0.638315	-0.270848	-6.1279	-24.3043	-0.216657	-6.40426	-24.3043	0.643107	-0.95481	1.44009	-0.712546	1.0747	65.6319	10.464
253	0.441239	1.83621	0.0225923	1.37238	2.37572	4.81426	1.49242	8.68239	0.632258	-0.274212	-6.14545	-24.4043	-0.226928	-6.43313	-24.4043	0.639625	-0.947277	1.43521	-0.690244	1.04578	62.9744	10.3647
254	0.406181	1.78251	0.0317196	1.34461	2.31832	4.84738	1.68771	8.85341	0.6075	-0.279682	-6.16409	-24.5043	-0.23951	-6.4605	-24.5043	0.636122	-0.939706	1.43019	-0.698867	1.06365	61.2644	9.95882
255	0.40286	1.79789	0.0409198	1.35411	2.33342	4.99703	1.94901	9.27947	0.583702	-0.286642	-6.18253	-24.6043	-0.249879	-6.47913	-24.6043	0.632597	-0.932098	1.42511	-0.688347	1.05243	57.9783	9.56869
256	0.389396	1.84169	0.050418	1.40188	2.28399	4.83144	2.35702	9.47245	0.59198	-0.2915	-6.20222	-24.7043	-0.250327	-6.49849	-24.7043	0.629064	-0.924456	1.42	-0.659442	1.01293	56.3314	9.7044
257	0.418573	1.80047	0.0572031	1.32469	2.29068	4.92303	2.78734	10.0011	0.52982	-0.293478	-6.22444	-24.8043	-0.247158	-6.51162	-24.8043	0.625511	-0.916781	1.41475	-0.692072	1.06799	52.9111	8.68541
258	0.401405	1.7857	0.0635185	1.32078	2.27669	4.89367	3.01062	10.181	0.518921	-0.293981	-6.24408	-24.9043	-0.240836	-6.52894	-24.9043	0.621939	-0.909075	1.40938	-0.688286	1.06708	51.5391	8.50672
259	0.375045	1.74473	0.0651475	1.30453	2.24843	4.77193	2.96778	9.98814	0.522433	-0.294179	-6.26434	-25.0043	-0.235166	-6.54295	-25.0043	0.618347	-0.901339	1.40389	-0.690928	1.07616	52.0871	8.56431
260	0.386349	1.8331	0.055198	1.39155	2.2513	4.7696	2.37004	9.39094	0.592722	-0.295811	-6.28524	-25.1043	-0.237113	-6.56073	-25.1043	0.614737	-0.893576	1.39828	-0.642143	1.00483	54.9224	9.71656
261	0.377129	2.13644	0.05328	1.70603	2.24757	4.86773	2.02633	9.14164	0.746488	-0.297936	-6.30446	-25.2043	-0.238796	-6.58054	-25.2043	0.61111	-0.885788	1.39255	-0.519209	0.816252	55.9284	12.2373
262	0.407401	1.68433	0.0472728	1.22966	2.26329	4.77994	1.77663	8.81986	0.557676	-0.300571	-6.32213	-25.3043	-0.23729	-6.59621	-25.3043	0.607466	-0.877975	1.38671	-0.714	1.12772	57.4576	9.14205
263	0.384205	1.72234	0.0389449	1.29919	2.25961	4.72715	1.51045	8.49722	0.611585	-0.301838	-6.34041	-25.4043	-0.236044	-6.61838	-25.4043	0.603806	-0.870194	1.38075	-0.669796	1.06277	59.1107	10.0258
264	0.384723	1.68689	0.0296649	1.2725	2.2877	4.70267	1.29039	8.28076	0.614679	-0.302245	-6.35893	-25.5043	-0.238362	-6.63671	-25.5043	0.600129	-0.862399	1.37468	-0.677719	1.08029	60.1125	10.0765
265	0.388111	1.73126	0.0236823	1.31947	2.28529	4.74262	0.935041	7.96295	0.662806	-0.302135	-6.37701	-25.6043	-0.245271	-6.65465	-25.6043	0.596442	-0.854585	1.3685	-0.647672	1.03716	61.9452	10.8654
266	0.388481	1.68494	0.02065	1.27581	2.2702	4.64385	0.777295	7.69135	0.663504	-0.302187	-6.39396	-25.7043	-0.249271	-6.67177	-25.7043	0.592746	-0.849683	1.36236	-0.665995	1.06784	63.7649	10.8769
267	0.439403	1.67189	0.0178432	1.21464	2.27788	4.72386	0.713822	7.71556	0.629712	-0.30271	-6.41275	-25.8043	-0.251598	-6.6879	-25.8043	0.589034	-0.851788	1.35611	-0.701265	1.11647	63.7222	10.3229
268	0.386843	1.69947	0.0152475	1.29738	2.2847	4.66797	0.635529	7.5882	0.683893	-0.304691	-6.42829	-25.9043	-0.251057	-6.69893	-25.9043	0.585308	-0.853801	1.34976	-0.658098	1.04038	64.9449	11.2111
269	0.390638	1.6831	0.0123641	1.28009	2.26934	4.71107	0.577962	7.55837	0.677444	-0.307948	-6.44481	-26.0043	-0.251719	-6.71366	-26.0043	0.581568	-0.855721	1.34331	-0.668483	1.04938	65.3477	11.1054
270	0.383822	1.87135	0.0124868	1.47504	2.2682	4.79314	0.568312	7.62966	0.773321	-0.312894	-6.4623	-26.1043	-0.249142	-6.73332	-26.1043	0.577814	-0.857547	1.33675	-0.581371	0.906246	64.8753	12.6771
271	0.385365	1.67844	0.0114335	1.28164	2.23341	4.64068	0.556389	7.43048	0.689936	-0.317861	-6.47826	-26.2043	-0.246728	-6.75234	-26.2043	0.574048	-0.859276	1.3301	-0.670451	1.03781	66.7487	11.3102
272	0.415897	1.68757	0.0106448	1.26102	2.27029	4.6637	0.536428	7.47041	0.67521	-0.323634	-6.48996	-26.3043	-0.252036	-6.76598	-26.3043	0.570269	-0.860923	1.32336	-0.682717	1.04943	66.5191	11.0688
273	0.388344	1.65648	0.0101915	1.25794	2.26296	4.61313	0.514755	7.39084	0.680811	-0.329219	-6.50064	-26.4043	-0.262499	-6.77614	-26.4043	0.566479	-0.862517	1.31652	-0.685657	1.04657	67.3597	11.1606
274	0.389128	1.69263	0.00921027	1.29429	2.285	4.68163	0.491384	7.45802	0.694175	-0.334147	-6.51498	-26.5043	-0.276301	-6.78496	-26.5043	0.562681	-0.86401	1.3096	-0.667554	1.01183	66.8685	11.3797
275	0.38675	1.8249	0.00893661	1.42921	2.24787	4.87271	0.555006	7.67559	0.744809	-0.336816	-6.53003	-26.6043	-0.288638	-6.79245	-26.6043	0.558882	-0.865401	1.30259	-0.60551	0.911404	65.0778	12.2097
276	0.416478	1.63549	0.0132435	1.20577	2.27108	4.70698	0.954547	7.93261	0.608006	-0.338696	-6.54755	-26.7043	-0.303519	-6.79967	-26.7043	0.555073	-0.866689	1.29549	-0.718786	1.07441	63.0629	9.96711
277	0.408786	1.71575	0.0231472	1.28382	2.24786	4.68981	1.49189	8.42956	0.6092	-0.340265	-6.56504	-26.8043	-0.314021	-6.80877	-26.8043	0.551254	-0.867873	1.2884	-0.676007	1.00356	59.4262	9.98668
278	0.383149	1.69406	0.032499	1.27841	2.26269	4.77687	1.87526	8.91482	0.573613	-0.342243	-6.58113	-26.9043	-0.322333	-6.81833	-26.9043	0.547425	-0.86895	1.28126	-0.67971	1.00223	56.2612	9.4033
279	0.390648	1.77324	0.0335827	1.34901	2.25288	4.69028	1.70065	8.64381	0.624269	-0.345313	-6.59731	-27.0043	-0.325656	-6.83134	-27.0043	0.543588	-0.86992	1.27405	-0.644856	0.944432	58.0899	10.2337
280	0.380256	2.15766	0.0332387	1.74416	2.23979	4.85417	1.57711	8.67106	0.80459	-0.349137	-6.61473	-27.1043	-0.326624	-6.84368	-27.1043	0.539743	-0.870781	1.26676	-0.499254	0.726287	57.9647	13.1897
281	0.409284	1.70518	0.03314	1.26276	2.25515	4.64706	1.6729	8.57511	0.589035	-0.353315	-6.62856	-27.2043	-0.323355	-6.8528	-27.2043	0.53589	-0.871531	1.2594	-0.69018	0.997339	58.6638	9.65611
282	0.377913	1.65801	0.0341916	1.2459	2.23785	4.63639	1.68961	8.56384	0.581937	-0.357481	-6.64391	-27.3043	-0.319379	-6.86243	-27.3043	0.53203	-0.87217	1.25196	-0.700029	1.00486	58.784	9.53976
283	0.377987	1.64228	0.0337115	1.23058	2.21532	4.7465	1.67283	8.63465	0.570067	-0.360837	-6.65703	-27.4043	-0.318298	-6.86859	-27.4043	0.528165	-0.872695	1.24446	-0.709173	1.01127	58.3371	9.34518
284	0.375689	1.68338	0.0346644	1.27303	2.2269	4.69938	1.60066	8.52695	0.597179	-0.364864	-6.67049	-27.5043	-0.31731	-6.87632	-27.5043	0.524304	-0.873106	1.23688	-0.68585	0.971607	59.1018	9.78962
285	0.36869	1.63614	0.0353041	1.23214	2.20847	4.68571	1.57525	8.46943	0.581925	-0.36887	-6.68391	-27.6043	-0.324342	-6.88624	-27.6043	0.52044	-0.873401	1.22924	-0.708846	0.997646	59.5232	9.53957
286	0.41717	1.58641	0.0330742	1.13617	2.21576	4.55473	1.50073	8.27123	0.549455	-0.373239	-6.69959	-27.7043	-0.327704	-6.896	-27.7043	0.51657	-0.873578	1.22154	-0.768882	1.07514	60.9619	9.00727
287	0.365215	1.58962	0.0319167	1.19249	2.20493	4.48157	1.44793	8.13443	0.58639	-0.379469	-6.71428	-27.8043	-0.335005	-6.90636	-27.8043	0.512696	-0.873636	1.21378	-0.732617	1.01786	61.9912	9.61275
288	0.376522	1.53971	0.0282497	1.13494	2.22251	4.53371	1.35691	8.11313	0.559558	-0.385578	-6.72855	-27.9043	-0.338245	-6.92402	-27.9043	0.508818	-0.873574	1.20596	-0.769709	1.06258	62.1496	9.17289
289	0.365961	1.74736	0.0249999	1.3564	2.18236	4.55758	1.25386	7.9938	0.678724	-0.389798	-6.73895	-28.0043	-0.341361	-6.94413	-28.0043	0.504937	-0.87339	1.19814	-0.643905	0.883323	63.064	11.1264
290	0.36581	1.50427	0.0227337	1.11573	2.20036	4.42028	1.1324	7.75303	0.575636	-0.393203	-6.7498	-28.1043	-0.343954	-6.95641	-28.1043	0.501053	-0.873082	1.19032	-0.782521	1.06685	64.9996	9.43646
291	0.386281	1.51942	0.0220474	1.11109	2.22594	4.49993	0.908416	7.63428	0.582159	-0.394314	-6.76352	-28.2043	-0.350696	-6.96659	-28.2043	0.497166	-0.87265	1.18245	-0.785399	1.06422	65.978	9.5434
292	0.360002	1.5369	0.0183594	1.15854	2.16308	4.41421	0.707337	7.28462	0.636158	-0.395918	-6.78096	-28.3043	-0.364843	-6.97173	-28.3043	0.493288	-0.872092	1.17453	-0.752749	1.0138	69.1006	10.4286
293	0.374951	1.53832	0.0142401	1.14913	2.19129	4.42577	0.626446	7.24351	0.634573	-0.400257	-6.79416	-28.4043	-0.373872	-6.97928	-28.4043	0.489412	-0.871406	1.16656	-0.758316	1.01517	69.4382	10.4026
294	0.352005	1.63807	0.0117755	1.27429	2.17364	4.57851	0.548106	7.30026	0.698214	-0.406377	-6.8037	-28.5043	-0.383897	-6.98926	-28.5043	0.485536	-0.870591	1.15855	-0.683199	0.909177	68.834	11.4459
295	0.377318	1.52385	0.0104858	1.13605	2.14191	4.48934	0.526555	7.1578	0.634857	-0.413037	-6.81323	-28.6043	-0.391079	-7.00547	-28.6043	0.481659	-0.869646	1.1505	-0.765503	1.01272	70.1277	10.4073
296	0.366222	1.52063	0.0104296	1.14398	2.12841	4.47599	0.526546	7.13094	0.641699	-0.419013	-6.82372	-28.7043	-0.394123	-7.02043	-28.7043	0.477783	-0.868569	1.1424	-0.759252	0.998619	70.3046	10.5194
297	0.343476	1.47597	0.0103518	1.12214	2.12013	4.42299	0.520458	7.06358	0.635454	-0.42571	-6.83588	-28.8043	-0.397904	-7.03415	-28.8043	0.473908	-0.867358	1.13427	-0.772947	1.0108	70.8762	10.4171
298	0.354194	1.62409	0.0108303	1.25907	2.144	4.50698	0.539258	7.19024	0.700431	-0.431121	-6.84771	-28.9043	-0.40306	-7.0473	-28.9043	0.470035	-0.866013	1.12609	-0.687821	0.894387	69.5196	11.4822
299	0.358051	1.81317	0.0112919	1.44383	2.16635	4.47857	0.535385	7.1803	0.804328	-0.434451	-6.86097	-29.0043	-0.411589	-7.06304	-29.0043	0.466169	-0.864531	1.11789	-0.598777	0.774254	69.4969	13.1854
300	0.385312	1.53187	0.0107657	1.13579	2.17883	4.44199	0.54213	7.16296	0.634257	-0.43632	-6.87304	-29.1043	-0.425166	-7.07337	-29.1043	0.462315	-0.862912	1.10965	-0.759748	0.976991	69.5346	10.3974
301	0.353443	1.51106	0.0117674	1.14585	2.1368	4.4571	0.655566	7.24947	0.63224	-0.440207	-6.88341	-29.2043	-0.439795	-7.08057	-29.2043	0.458464	-0.861154	1.10139	-0.751541	0.961202	68.5648	10.3644
302	0.349752	1.52208	0.0156275	1.1567	2.14135	4.51782	0.919217	7.57839	0.610527	-0.444266	-6.89578	-29.3043	-0.447884	-7.08553	-29.3043	0.454616	-0.859255	1.09321	-0.742849	0.945105	65.4443	10.0084
303	0.345072	1.57699	0.0198344	1.21208	2.13017	4.54752	1.11073	7.78842	0.622505	-0.450282	-6.9121	-29.4043	-0.459089	-7.08644	-29.4043	0.450772	-0.857215	1.08499	-0.707225	0.895147	63.5282	10.2048
304	0.332621	1.51145	0.0265976	1.15224	2.09649	4.43196	1.55123	8.07968	0.570437	-0.455258	-6.93031	-29.5043	-0.463318	-7.09084	-29.5043	0.446934	-0.855031	1.07675	-0.742062	0.93449	61.0822	9.35123
305	0.377245	1.48893	0.0340812	1.07761	2.10934	4.41572	1.72332	8.24839	0.522579	-0.461402	-6.9463	-29.6043	-0.466266	-7.09441	-29.6043	0.443104	-0.852702	1.06849	-0.791291	0.991543	59.6699	8.5667
306	0.330246	1.49747	0.0386311	1.12859	2.09563	4.33434	1.92077	8.35074	0.540595	-0.467764	-6.95932	-29.7043	-0.459947	-7.10806	-29.7043	0.439292	-0.850227	1.06022	-0.753352	0.939416	58.7674	8.86204
307	0.335522	1.45851	0.0380432	1.08495	2.09054	4.44307	2.03418	8.5678	0.506524	-0.473526	-6.96664	-29.8043	-0.45583	-7.12115	-29.8043	0.435486	-0.847627	1.05192	-0.781261	0.969561	57.1035	8.3035
308	0.329661	1.66019	0.0376352	1.29289	2.08184	4.4718	2.04784	8.60148	0.601241	-0.479441	-6.97417	-29.9043	-0.455111	-7.13396	-29.9043	0.431687	-0.844902	1.04362	-0.653498	0.807195	56.697	9.85622
309	0.330263	1.44167	0.0293935	1.08201	2.08993	4.29357	1.66974	8.05324	0.537429	-0.484429	-6.98101	-30.0043	-0.457755	-7.14232	-30.0043	0.427899	-0.842025	1.0353	-0.778204	0.956826	60.3506	8.81013
310	0.355893	1.41563	0.0235927	1.03615	2.09615	4.29764	1.47324	7.86703	0.52683	-0.490293	-6.98879	-30.1043	-0.4634	-7.15064	-30.1043	0.42412	-0.838997	1.02697	-0.809727	0.991141	61.5568	8.63639
311	0.333606	1.38498	0.0206825	1.03069	2.07668	4.25046	1.24625	7.5734	0.544375	-0.495049	-6.99682	-30.2043	-0.474612	-7.15952	-30.2043	0.420356	-0.835814	1.01863	-0.810926	0.988301	63.7009	8.924
312	0.336962	1.37489	0.0176293	1.0203	2.11243	4.24726	1.04978	7.40948	0.550807	-0.499341	-7.00266	-30.3043	-0.485704	-7.16625	-30.3043	0.416609	-0.832477	1.01029	-0.815915	0.990195	64.8502	9.02944
313	0.330146	1.39036	0.0170612	1.04315	2.07498	4.20827	1.03523	7.31849	0.570146	-0.502545	-7.00783	-30.4043	-0.495949	-7.17497	-30.4043	0.412874	-0.828983	1.00195	-0.79469	0.960505	65.3809	9.34647
314	0.355096	1.30083	0.0173104	0.92842	2.09204	4.21148	1.03853	7.34205	0.50581	-0.505042	-7.01371	-30.5043	-0.505223	-7.18518	-30.5043	0.409149	-0.82533	0.9937	-0.888962	1.07031	64.884	8.2918
315	0.335611	1.33175	0.019594	0.976544	2.06203	4.12123	1.12859	7.31185	0.534225	-0.508618	-7.02098	-30.6043	-0.517934	-7.19642	-30.6043	0.405439	-0.821518	0.985453	-0.841251	1.00912	64.851	8.75761
316	0.316139	1.30566	0.0215508	0.967975	2.04131	4.11655	1.15485	7.3127	0.529476	-0.513253	-7.02813	-30.7043	-0.538038	-7.20411	-30.7043	0.401752	-0.817545	0.97721	-0.844593	1.00954	64.5299	8.67976
317	0.313764	1.39779	0.0234897	1.06054	2.03182	4.20005	1.18514	7.41701	0.57195	-0.518851	-7.0382	-30.8043	-0.548499	-7.20683	-30.8043	0.39808	-0.81341	0.968972	-0.766978	0.91366	63.3005	9.37603
318	0.304449	1.68438	0.0246641	1.35527	1.99645	4.32835	1.07255	7.39735	0.732839	-0.524079	-7.04753	-30.9043	-0.553514	-7.20725	-30.9043	0.394437	-0.809111	0.960743	-0.597013	0.708896	63.1333	12.0135
319	0.320461	1.3741	0.0218182	1.03182	1.98218	4.22676	0.853806	7.06275	0.584375	-0.529293	-7.05732	-31.0043	-0.55638	-7.2129	-31.0043	0.390845	-0.804646	0.952524	-0.779829	0.923146	65.7594	9.57973
320	0.296914	1.37098	0.0186548	1.05541	1.97726	4.24817	0.720946	6.94638	0.607749	-0.531556	-7.06581	-31.1043	-0.566088	-7.2221	-31.1043	0.387302	-0.800015	0.944318	-0.758011	0.894737	66.4762	9.96289
321	0.29543	1.37768	0.0154905	1.06676	1.95538	4.27879	0.666928	6.90109	0.618313	-0.533062	-7.07447	-31.2043	-0.576829	-7.2386	-31.2043	0.383799	-0.795215	0.936127	-0.745451	0.877544	66.5111	10.1361
322	0.296945	1.43766	0.014603	1.12611	1.9733	4.28533	0.636353	6.89499	0.653291	-0.536762	-7.08128	-31.3043	-0.594883	-7.24813	-31.3043	0.380326	-0.790246	0.927955	-0.70175	0.824036	66.1539	10.7095
323	0.280386	1.42037	0.0144029	1.12558	1.94551	4.33296	0.622271	6.90074	0.652441	-0.541643	-7.08797	-31.4043	-0.602696	-7.25818	-31.4043	0.376901	-0.785106	0.919802	-0.697511	0.817179	65.6688	10.6955
324	0.314655	1.41294	0.0137421	1.08454	1.90934	4.29784	0.602507	6.80969	0.63706	-0.550303	-7.09445	-31.5043	-0.610547	-7.26508	-31.5043	0.373514	-0.779793	0.911672	-0.719005	0.840604	66.0966	10.4434
325	0.275369	1.44793	0.013802	1.15875	1.92381	4.30974	0.608651	6.8422	0.677417	-0.559295	-7.10016	-31.6043	-0.624482	-7.26997	-31.6043	0.37016	-0.774306	0.903599	-0.668223	0.779802	65.3197	11.105
326	0.279321	1.42029	0.0132353	1.12773	1.92619	4.33116	0.611406	6.86875	0.656733	-0.562924	-7.10671	-31.7043	-0.637469	-7.27538	-31.7043	0.366856	-0.768644	0.895606	-0.681582	0.794164	64.5913	10.7659
327	0.278107	1.66451	0.0132236	1.37318	1.90544	4.43728	0.596961	6.93969	0.791496	-0.567002	-7.11299	-31.8043	-0.646536	-7.27921	-31.8043	0.363595	-0.762805	0.88764	-0.555501	0.64641	63.4454	12.9751
328	0.277854	1.45944	0.0124763	1.16911	1.90782	4.40865	0.603726	6.92019	0.675767	-0.572343	-7.11957	-31.9043	-0.655633	-7.28472	-31.9043	0.360375	-0.756787	0.879704	-0.647319	0.752456	63.1222	11.0779
329	0.290612	1.47795	0.0124819	1.17485	1.92823	4.37142	0.606098	6.90574	0.680507	-0.575105	-7.12529	-32.0043	-0.66143	-7.28999	-32.0043	0.35721	-0.75059	0.871801	-0.638881	0.742052	62.7364	11.1556
330	0.271102	1.48786	0.0130676	1.20369	1.87877	4.32822	0.619985	6.82697	0.705255	-0.580053	-7.13273	-32.1043	-0.665307	-7.29462	-32.1043	0.354095	-0.744212	0.863932	-0.618276	0.717738	62.921	11.5613
331	0.270766	1.46933	0.0143168	1.18425	1.88552	4.41263	0.877611	7.17576	0.660138	-0.58656	-7.13948	-32.2043	-0.667815	-7.29939	-32.2043	0.351031	-0.73765	0.856102	-0.622885	0.722907	59.3348	10.8217
332	0.263129	1.49803	0.0216113	1.21329	1.84966	4.4507	1.17794	7.4783	0.648968	-0.592332	-7.15182	-32.3043	-0.671688	-7.30525	-32.3043	0.348029	-0.730905	0.84831	-0.602414	0.69918	56.4137	10.6386
333	0.278997	1.4422	0.0250857	1.13812	1.85961	4.40288	1.22976	7.49224	0.607625	-0.598427	-7.16496	-32.4043	-0.682546	-7.31081	-32.4043	0.345105	-0.723974	0.840562	-0.636116	0.738554	55.7748	9.96086
334	0.277032	1.42756	0.0239456	1.12658	1.87965	4.33082	1.07637	7.28683	0.618421	-0.604231	-7.17431	-32.5043	-0.69183	-7.31532	-32.5043	0.342284	-0.716856	0.832857	-0.63631	0.739277	56.7832	10.1379
335	0.2658	1.41465	0.022988	1.12587	1.85837	4.28942	1.11071	7.2585	0.62044	-0.609283	-7.18143	-32.6043	-0.698858	-7.31989	-32.6043	0.339519	-0.70955	0.8252	-0.630227	0.732947	56.4239	10.1709
336	0.270804	1.54237	0.0251237	1.24644	1.88899	4.35816	1.08587	7.33303	0.679907	-0.613989	-7.18487	-32.7043	-0.698151	-7.32168	-32.7043	0.336786	-0.702054	0.817627	-0.563245	0.655967	55.2604	11.1458
337	0.269754	1.71726	0.0317225	1.41578	1.85165	4.41984	1.32232	7.5938	0.745757	-0.625343	-7.18632	-32.8043	-0.692624	-7.32636	-32.8043	0.334094	-0.694367	0.810146	-0.490447	0.572225	52.7784	12.2253
338	0.282453	1.38318	0.0355289	1.0652	1.87904	4.22251	1.46005	7.56159	0.563479	-0.638869	-7.18746	-32.9043	-0.688107	-7.33545	-32.9043	0.331441	-0.686486	0.802718	-0.644468	0.753585	52.4017	9.23717
339	0.266258	1.36367	0.0409677	1.05644	1.86176	4.22835	1.5642	7.65431	0.552078	-0.651807	-7.19046	-33.0043	-0.690939	-7.34424	-33.0043	0.328824	-0.678412	0.795345	-0.642166	0.752851	51.1581	9.05028
340	0.256361	1.31767	0.0419084	1.0194	1.83434	4.21154	1.59372	7.63959	0.533745	-0.665345	-7.19544	-33.1043	-0.704961	-7.35145	-33.1043	0.326245	-0.670142	0.788028	-0.65739	0.773033	50.6318	8.74973
341	0.251036	1.34218	0.0427877	1.04836	1.79953	4.32872	1.60608	7.73433	0.542185	-0.679747	-7.20067	-33.2043	-0.713267	-7.35706	-33.2043	0.323705	-0.661675	0.780771	-0.631152	0.744755	49.3797	8.8881
342	0.238695	1.30478	0.0443936	1.0217	1.74143	4.19806	1.56864	7.50813	0.544315	-0.69132	-7.2039	-33.3043	-0.719891	-7.36332	-33.3043	0.321215	-0.653009	0.773575	-0.639141	0.757147	50.2012	8.92301
343	0.257487	1.28365	0.042422	0.983739	1.76138	4.03394	1.54904	7.34437	0.535779	-0.699234	-7.20247	-33.4043	-0.732779	-7.37018	-33.4043	0.318765	-0.644143	0.766443	-0.65479	0.779112	50.6238	8.78308
344	0.231546	1.29017	0.0420449	1.01658	1.73211	4.11763	1.55977	7.40951	0.548797	-0.703282	-7.19813	-33.5043	-0.749512	-7.37404	-33.5043	0.316359	-0.635076	0.759378	-0.624718	0.746993	49.4724	8.99649
345	0.242641	1.27335	0.0400586	0.990648	1.75616	3.99144	1.5132	7.2608	0.545751	-0.705065	-7.19873	-33.6043	-0.761194	-7.37783	-33.6043	0.313996	-0.625819	0.752382	-0.631727	0.759484	49.7497	8.94656
346	0.242721	1.45896	0.039932	1.17631	1.77212	4.28476	1.52068	7.57756	0.620944	-0.704645	-7.20169	-33.7043	-0.766827	-7.37974	-33.7043	0.311687	-0.616383	0.745468	-0.523998	0.633735	46.9514	10.1792
347	0.240744	1.27433	0.037508	0.996079	1.74914	4.05525	1.50749	7.31189	0.544909	-0.704083	-7.2069	-33.8043	-0.765797	-7.382	-33.8043	0.309429	-0.606742	0.738686	-0.60913	0.741593	47.8962	8.93276
348	0.247242	1.24756	0.036656	0.963659	1.7602	4.07928	1.44519	7.28467	0.529143	-0.705793	-7.20949	-33.9043	-0.757707	-7.38468	-33.9043	0.30722	-0.596892	0.731977	-0.619402	0.759581	47.2947	8.67431
349	0.228988	1.22236	0.0344592	0.958909	1.7081	3.91269	1.37057	6.99137	0.548625	-0.708646	-7.21226	-34.0043	-0.752944	-7.39214	-34.0043	0.305063	-0.586834	0.725345	-0.611981	0.756427	48.4485	8.99367
350	0.229004	1.22049	0.02987	0.961616	1.7366	4.08682	1.25439	7.07781	0.543454	-0.71235	-7.21293	-34.1043	-0.750258	-7.40023	-34.1043	0.30297	-0.576565	0.718791	-0.599579	0.747482	47.0193	8.90891
351	0.217552	1.28356	0.026047	1.03996	1.67256	4.08951	1.14499	6.90706	0.602261	-0.714364	-7.21398	-34.2043	-0.751105	-7.4078	-34.2043	0.300946	-0.566084	0.712318	-0.54433	0.684945	47.3058	9.87294
352	0.232844	1.26003	0.0205916	1.00659	1.70316	4.12233	1.0438	6.86929	0.586142	-0.717028	-7.21687	-34.3043	-0.755766	-7.41059	-34.3043	0.299118	-0.555389	0.705929	-0.55175	0.701303	46.6673	9.6087
353	0.221757	1.31771	0.0187062	1.07725	1.67081	4.25711	0.989902	6.91782	0.622884	-0.722019	-7.21826	-34.4043	-0.760819	-7.40494	-34.4043	0.297456	-0.54448	0.699625	-0.505435	0.649454	45.4296	10.211
354	0.212899	1.34678	0.0179667	1.11591	1.66431	4.15606	0.968575	6.78894	0.657487	-0.729355	-7.21928	-34.5043	-0.764293	-7.40075	-34.5043	0.295861	-0.533354	0.693409	-0.477954	0.621385	45.3461	10.7783
355	0.219252	1.45179	0.0172737	1.21527	1.67996	4.34187	0.961892	6.98372	0.696058	-0.7377	-7.21595	-34.6043	-0.771115	-7.39539	-34.6043	0.294325	-0.522011	0.687284	-0.429544	0.565541	43.1439	11.4106
356	0.223333	1.69428	0.0169777	1.45397	1.7223	4.33951	0.92558	6.98739	0.83234	-0.746113	-7.21005	-34.7043	-0.780204	-7.39686	-34.7043	0.29284	-0.510453	0.681278	-0.351076	0.468564	42.1665	13.6446
357	0.244362	1.42783	0.0157827	1.16768	1.73495	4.32467	0.916976	6.9766	0.669486	-0.750412	-7.20412	-34.8043	-0.788528	-7.39661	-34.8043	0.291404	-0.498685	0.675391	-0.427072	0.578403	41.2581	10.975
358	0.237964	1.45481	0.0153272	1.20152	1.75636	4.37871	0.917561	7.05263	0.68146	-0.753706	-7.20028	-34.9043	-0.795852	-7.39492	-34.9043	0.29003	-0.486709	0.669591	-0.405078	0.557286	39.8332	11.1713
359	0.24581	1.49821	0.0146417	1.23776	1.76559	4.40922	0.961477	7.13629	0.693781	-0.757575	-7.19738	-35.0043	-0.802202	-7.39524	-35.0043	0.288703	-0.47453	0.663876	-0.383379	0.536355	38.3811	11.3732
360	0.254395	1.55626	0.0147025	1.28716	1.83161	4.55614	1.03935	7.42709	0.693225	-0.76238	-7.1954	-35.1043	-0.811313	-7.39661	-35.1043	0.287419	-0.468828	0.658246	-0.364234	0.511393	36.4352	11.3641
361	0.248815	1.57978	0.0156935	1.31527	1.80899	4.57547	1.06112	7.44557	0.706606	-0.765837	-7.19215	-35.2043	-0.820038	-7.39754	-35.2043	0.286189	-0.469194	0.652699	-0.356728	0.496247	36.3732	11.5835
362	0.283258	1.61285	0.0185539	1.31104	1.80524	4.6183	1.30163	7.72517	0.67884	-0.769691	-7.18725	-35.3043	-0.820274	-7.39681	-35.3043	0.285011	-0.46974	0.647236	-0.358296	0.493681	35.0975	11.1283
363	0.257295	1.67304	0.0261211	1.38963	1.83909	4.64676	1.5544	8.04025	0.691335	-0.774098	-7.17803	-35.4043	-0.81607	-7.40009	-35.4043	0.283873	-0.470413	0.641855	-0.338518	0.46189	33.7704	11.3331
364	0.265588	1.63347	0.0296187	1.33826	1.84895	4.58818	1.75952	8.19665	0.653076	-0.778482	-7.16776	-35.5043	-0.814321	-7.39813	-35.5043	0.282787	-0.4712	0.636555	-0.352099	0.475659	33.1814	10.7059
365	0.269699	1.94348	0.0370197	1.63676	1.88635	4.89865	2.07757	8.86258	0.738729	-0.780619	-7.15725	-35.6043	-0.813676	-7.39285	-35.6043	0.281752	-0.472097	0.631358	-0.288434	0.385736	30.7467	12.1101
366	0.277931	1.71696	0.0410318	1.398	1.88575	4.73391	2.25455	8.87421	0.630141	-0.78173	-7.15519	-35.7043	-0.812783	-7.38584	-35.7043	0.280755	-0.473148	0.626273	-0.338446	0.447978	30.7747	10.33
367	0.311106	1.66837	0.0365383	1.32073	1.97064	4.62318	1.97447	8.56829	0.616564	-0.784111	-7.15902	-35.8043	-0.813524	-7.37739	-35.8043	0.279815	-0.474344	0.621266	-0.359154	0.470398	31.954	10.1074
368	0.308171	1.65695	0.03452	1.31426	2.00185	4.63799	1.69451	8.33435	0.630768	-0.787896	-7.16565	-35.9043	-0.810896	-7.36508	-35.9043	0.278916	-0.475647	0.616336	-0.361912	0.46896	32.9412	10.3403
369	0.324463	1.67683	0.0385137	1.31385	2.05709	4.69765	1.84045	8.59518	0.611435	-0.791566	-7.16846	-36.0043	-0.813441	-7.35551	-36.0043	0.278063	-0.477055	0.611482	-0.363098	0.465412	32.0362	10.0233
370	0.321066	1.66799	0.0439486	1.30298	2.06068	4.6362	1.97395	8.67083	0.601084	-0.797636	-7.16804	-36.1043	-0.815928	-7.35107	-36.1043	0.277263	-0.47857	0.606703	-0.36729	0.465629	31.8574	9.85364
371	0.365134	1.62986	0.046478	1.21825	2.08523	4.66143	2.04027	8.78692	0.554572	-0.804718	-7.16536	-36.2043	-0.81562	-7.34454	-36.2043	0.276505	-0.480264	0.601998	-0.394225	0.494151	31.5478	9.09117
372	0.344036	1.64917	0.0507654	1.25436	2.09693	4.69918	2.13344	8.92955	0.561894	-0.812135	-7.16204	-36.3043	-0.81887	-7.33178	-36.3043	0.275798	-0.482059	0.597367	-0.384305	0.476231	31.16	9.21119
373	0.333126	1.60112	0.0531713	1.21482	2.09918	4.50178	2.22802	8.82898	0.550378	-0.818565	-7.15987	-36.4043	-0.824293	-7.32105	-36.4043	0.275137	-0.483955	0.592816	-0.398376	0.487987	31.6389	9.0224
374	0.35028	1.68098	0.0560395	1.27466	2.1326	4.63704	2.20417	8.97382	0.568169	-0.824317	-7.15844	-36.5043	-0.83479	-7.30951	-36.5043	0.274524	-0.485949	0.588381	-0.381237	0.461598	31.2565	9.31406
375	0.342822	2.0346	0.0597997	1.63198	2.1256	4.73193	2.2317	9.08922	0.718206	-0.831219	-7.15476	-36.6043	-0.849644	-7.3024	-36.6043	0.273959	-0.488039	0.584015	-0.299047	0.357856	30.9924	11.7736
376	0.372346	1.60417	0.0602902	1.17154	2.14773	4.56251	2.30392	9.01416	0.519866	-0.838567	-7.14924	-36.7043	-0.866697	-7.29332	-36.7043	0.273444	-0.490285	0.579719	-0.418496	0.494835	31.3943	8.52223
377	0.348926	1.6412	0.0638986	1.22837	2.15655	4.59144	2.38888	9.13687	0.537765	-0.84629	-7.14332	-36.8043	-0.873292	-7.29075	-36.8043	0.272974	-0.492639	0.575491	-0.40105	0.468499	31.1213	8.81565
378	0.352	1.66826	0.0642396	1.25202	2.1381	4.77721	2.56338	9.4787	0.528351	-0.852265	-7.13648	-36.9043	-0.87812	-7.29012	-36.9043	0.272562	-0.495085	0.571331	-0.395429	0.456328	30.1479	8.66131
379	0.35687	1.77098	0.0668885	1.34722	2.18149	4.72752	2.75467	9.66368	0.557644	-0.858772	-7.12904	-37.0043	-0.884061	-7.28024	-37.0043	0.272192	-0.497621	0.567238	-0.369368	0.421043	29.7223	9.14151
380	0.35738	1.78078	0.0730488	1.35035	2.17968	4.98374	3.03064	10.1941	0.529858	-0.863811	-7.12208	-37.1043	-0.89547	-7.27081	-37.1043	0.271883	-0.500246	0.563211	-0.370456	0.417084	28.3245	8.68603
381	0.421448	1.82266	0.0756738	1.32554	2.19551	4.87496	3.19736	10.2678	0.516386	-0.869296	-7.11368	-37.2043	-0.908089	-7.2534	-37.2043	0.271622	-0.502957	0.559298	-0.379435	0.421938	28.2735	8.46518
382	0.360157	1.89848	0.0817297	1.45659	2.21756	4.93779	3.31679	10.4721	0.556368	-0.874148	-7.10678	-37.3043	-0.921889	-7.23189	-37.3043	0.27142	-0.505771	0.555448	-0.347229	0.381334	27.877	9.1206
383	0.385731	1.87983	0.0836035	1.41049	2.24368	5.02346	3.42295	10.6901	0.527775	-0.880007	-7.09756	-37.4043	-0.923177	-7.21704	-37.4043	0.27127	-0.50872	0.55166	-0.360669	0.391112	27.4678	8.65187
384	0.382015	2.24951	0.0896147	1.77788	2.24387	5.18387	3.69334	11.1211	0.639463	-0.885999	-7.08906	-37.5043	-0.921348	-7.20112	-37.5043	0.271184	-0.511751	0.547934	-0.287843	0.308195	26.5606	10.4828
385	0.397628	2.01345	0.0903059	1.52552	2.28199	5.1149	3.82162	11.2185	0.54393	-0.89117	-7.08045	-37.6043	-0.923165	-7.18947	-37.6043	0.271161	-0.514861	0.544269	-0.337499	0.356776	26.49	8.9167
386	0.430125	2.04106	0.0955588	1.51537	2.30822	5.22161	4.0555	11.5853	0.523204	-0.896824	-7.07155	-37.7043	-0.930235	-7.17516	-37.7043	0.271204	-0.518051	0.540675	-0.341864	0.356793	25.8102	8.57694
387	0.416425	2.05261	0.100485	1.5357	2.34575	5.2138	4.15306	11.7126	0.524459	-0.903052	-7.06154	-37.8043	-0.939682	-7.16428	-37.8043	0.271324	-0.521317	0.537179	-0.339466	0.349795	25.6906	8.59751
388	0.431313	2.10434	0.101427	1.5716	2.38725	5.24695	4.20341	11.8376	0.531053	-0.908471	-7.05208	-37.9043	-0.953878	-7.1496	-37.9043	0.271518	-0.524658	0.53374	-0.333837	0.339616	25.5823	8.7056
389	0.432193	2.18604	0.108667	1.64518	2.40262	5.42329	4.36364	12.1895	0.539864	-0.914282	-7.04183	-38.0043	-0.962106	-7.1391	-38.0043	0.271811	-0.528072	0.530358	-0.320982	0.322372	25.0053	8.85006
390	0.488463	2.1483	0.109239	1.5506	2.46748	5.26553	4.41536	12.1484	0.510553	-0.921138	-7.03094	-38.1043	-0.971725	-7.11988	-38.1043	0.272216	-0.531558	0.527032	-0.342809	0.33989	25.2557	8.36955
391	0.47613	2.22255	0.115672	1.63075	2.44527	5.50541	4.54256	12.4932	0.522122	-0.927858	-7.02046	-38.2043	-0.979899	-7.10762	-38.2043	0.272898	-0.535113	0.523796	-0.32814	0.3212	24.7228	8.55921
392	0.459114	2.23016	0.11711	1.65394	2.48997	5.31299	4.72071	12.5237	0.528261	-0.93449	-7.0082	-38.3043	-0.983157	-7.09985	-38.3043	0.274333	-0.538795	0.520631	-0.325765	0.314782	24.8324	8.65984
393	0.472584	2.36613	0.122585	1.77096	2.49464	5.66834	5.16995	13.3329	0.531305	-0.942326	-6.99626	-38.4043	-0.985302	-7.09143	-38.4043	0.275896	-0.542544	0.517519	-0.306355	0.292224	23.4875	8.70975
394	0.472418	3.07131	0.133907	2.46498	2.52285	5.58639	5.15513	13.2644	0.74334	-0.949632	-6.98293	-38.5043	-0.985418	-7.08169	-38.5043	0.277547	-0.546357	0.514471	-0.221647	0.208712	23.7748	12.1856
395	0.517319	2.33024	0.135221	1.6777	2.51828	5.58657	5.1453	13.2501	0.506468	-0.958688	-6.97124	-38.6043	-0.985129	-7.06632	-38.6043	0.279278	-0.550233	0.511518	-0.32797	0.304893	23.9692	8.30259
396	0.481271	2.40362	0.142282	1.78007	2.53948	5.59488	5.17109	13.3055	0.535139	-0.966343	-6.95764	-38.7043	-0.984514	-7.05967	-38.7043	0.281077	-0.55417	0.508614	-0.31132	0.285727	24.0403	8.77259
397	0.484826	2.39812	0.138533	1.77476	2.52079	5.58929	5.08316	13.1932	0.538083	-0.9741	-6.94483	-38.8043	-0.979658	-7.05251	-38.8043	0.282946	-0.558166	0.505799	-0.314502	0.284995	24.4196	8.82085
398	0.495551	2.43581	0.1365	1.80376	2.5735	5.69116	5.08733	13.352	0.540372	-0.981516	-6.93265	-38.9043	-0.982482	-7.03614	-38.9043	0.284873	-0.56222	0.503053	-0.311693	0.278891	24.3045	8.85838
399	0.484386	2.44479	0.140127	1.82027	2.55323	5.74431	4.99378	13.2913	0.547808	-0.989091	-6.91996	-39.0043	-0.990221	-7.02128	-39.0043	0.286858	-0.56633	0.5004	-0.311124	0.274904	24.5939	8.98027
400	0.57556	2.44409	0.1358	1.73273	2.57852	5.66758	5.07545	13.3216	0.520278	-0.99739	-6.90625	-39.1043	-0.996919	-7.01128	-39.1043	0.288897	-0.570493	0.497825	-0.329245	0.287307	24.7185	8.52898
401	0.497421	2.51586	0.138325	1.88012	2.58466	5.69151	5.05126	13.3274	0.564286	-1.00354	-6.89318	-39.2043	-1.00216	-6.99451	-39.2043	0.290989	-0.574709	0.495364	-0.305677	0.263475	24.8902	9.2504
402	0.498597	2.49185	0.130343	1.86291	2.59016	5.69837	5.07054	13.3591	0.557797	-1.01137	-6.87905	-39.3043	-1.00411	-6.98606	-39.3043	0.293128	-0.578975	0.493025	-0.31079	0.264653	25.0155	9.14402
403	0.503712	2.97996	0.133581	2.34267	2.58245	5.95287	4.99497	13.5303	0.692569	-1.01898	-6.8652	-39.4043	-1.00998	-6.97416	-39.4043	0.295319	-0.583289	0.490846	-0.248985	0.209525	24.8831	11.3534
404	0.499691	2.55577	0.121676	1.9344	2.59557	5.73244	4.81916	13.1472	0.588539	-1.02512	-6.85113	-39.5043	-1.02018	-6.96551	-39.5043	0.297556	-0.587651	0.488865	-0.303789	0.252721	25.7997	9.64798
405	0.541243	2.52893	0.120698	1.86699	2.56652	5.78613	4.57967	12.9323	0.577463	-1.03218	-6.83683	-39.6043	-1.02804	-6.95617	-39.6043	0.299839	-0.592058	0.487207	-0.317119	0.260959	26.4249	9.46642
406	0.5019	2.59356	0.125186	1.96647	2.58559	5.75451	4.62086	12.961	0.60689	-1.03856	-6.82232	-39.7043	-1.03493	-6.94841	-39.7043	0.302165	-0.596507	0.488072	-0.303339	0.248197	26.5647	9.94882
407	0.506479	2.52922	0.124106	1.89863	2.59243	5.69932	4.73256	13.0243	0.583104	-1.04548	-6.80771	-39.8043	-1.04265	-6.94044	-39.8043	0.304598	-0.601013	0.49393	-0.316551	0.26015	26.6352	9.55889
408	0.491539	2.57234	0.13065	1.95015	2.58323	5.93778	4.80574	13.3267	0.585334	-1.05151	-6.79199	-39.9043	-1.05304	-6.92548	-39.9043	0.307138	-0.605589	0.499804	-0.310535	0.25629	26.2289	9.59544
409	0.547504	2.51695	0.129396	1.84005	2.55212	5.85444	4.87774	13.2843	0.554053	-1.0571	-6.77608	-40.0043	-1.0699	-6.90767	-40.0043	0.309762	-0.610203	0.505646	-0.331623	0.2748	26.5132	9.08265
410	0.500653	2.55643	0.132708	1.92307	2.56679	5.78449	4.94685	13.2981	0.578449	-1.06425	-6.75851	-40.1043	-1.07795	-6.88964	-40.1043	0.312456	-0.614853	0.511494	-0.319724	0.265978	26.6875	9.48258
411	0.477949	2.55687	0.131589	1.94734	2.51399	5.95066	4.93676	13.4014	0.581233	-1.07032	-6.74189	-40.2043	-1.08286	-6.87598	-40.2043	0.315222	-0.619538	0.517318	-0.318146	0.265654	26.6836	9.52822
412	0.479611	2.83319	0.132783	2.22079	2.54716	6.01	4.97326	13.5304	0.656532	-1.07708	-6.72549	-40.3043	-1.0864	-6.85703	-40.3043	0.318054	-0.624255	0.523123	-0.281096	0.235557	26.6304	10.7626
413	0.469929	3.47325	0.139227	2.86409	2.49884	6.18669	5.25422	13.9398	0.821849	-1.08358	-6.70827	-40.4043	-1.09461	-6.8311	-40.4043	0.320953	-0.629003	0.52892	-0.219617	0.184673	26.045	13.4727
414	0.504433	2.73687	0.138641	2.0938	2.48466	6.16529	5.40597	14.0559	0.595848	-1.0903	-6.69098	-40.5043	-1.10065	-6.80585	-40.5043	0.32392	-0.63378	0.534679	-0.302694	0.255363	26.0259	9.7678
415	0.459139	2.7198	0.1457	2.11496	2.47995	6.13089	5.53531	14.1462	0.59803	-1.09658	-6.67351	-40.6043	-1.10664	-6.77844	-40.6043	0.326969	-0.638584	0.540416	-0.301937	0.255521	26.0559	9.80358
416	0.451082	2.77917	0.145584	2.1825	2.46555	6.2047	5.57246	14.2427	0.612945	-1.10115	-6.65596	-40.7043	-1.10952	-6.74902	-40.7043	0.330113	-0.643414	0.546135	-0.294806	0.250234	26.075	10.0481
417	0.450836	2.86689	0.149178	2.26688	2.43744	6.30596	5.79968	14.5431	0.623493	-1.10667	-6.63824	-40.8043	-1.10853	-6.7194	-40.8043	0.333389	-0.648268	0.551812	-0.285974	0.243424	25.7291	10.221
418	0.432749	2.85208	0.158992	2.26034	2.43078	6.1781	5.88404	14.4929	0.623847	-1.11178	-6.61964	-40.9043	-1.10408	-6.69222	-40.9043	0.33678	-0.653144	0.557447	-0.288958	0.246621	26.0123	10.2268
419	0.488926	2.85847	0.159242	2.2103	2.40503	6.32198	5.92065	14.6477	0.603592	-1.11698	-6.60075	-41.0043	-1.10386	-6.66735	-41.0043	0.340226	-0.658039	0.563044	-0.297715	0.254736	25.9305	9.89475
420	0.421114	2.90435	0.166644	2.3166	2.37683	6.24111	6.00861	14.6265	0.633533	-1.12146	-6.58004	-41.1043	-1.10961	-6.64375	-41.1043	0.343703	-0.662954	0.568623	-0.286176	0.245456	26.1618	10.3856
421	0.41594	2.88863	0.165622	2.30707	2.35333	6.32426	6.21901	14.8966	0.619489	-1.12526	-6.55771	-41.2043	-1.11457	-6.62689	-41.2043	0.347213	-0.667884	0.574157	-0.289495	0.248868	25.8786	10.1553
422	0.404898	3.45225	0.173869	2.87348	2.34886	6.23628	6.41471	14.9999	0.766268	-1.12929	-6.53749	-41.3043	-1.12085	-6.6016	-41.3043	0.350745	-0.67283	0.579646	-0.234152	0.201723	25.8908	12.5615
423	0.398628	2.93968	0.172342	2.36871	2.30223	6.31605	6.47887	15.0971	0.627593	-1.13317	-6.51658	-41.4043	-1.1278	-6.57999	-41.4043	0.354294	-0.677789	0.585088	-0.286142	0.247006	25.9135	10.2882
424	0.415898	2.95415	0.179583	2.35867	2.27085	6.31269	6.6214	15.2049	0.6205	-1.13786	-6.49365	-41.5043	-1.13061	-6.55665	-41.5043	0.357857	-0.682759	0.592632	-0.289468	0.251257	25.9185	10.1719
425	0.38111	2.95889	0.18688	2.3909	2.25836	6.39818	6.6492	15.3057	0.624837	-1.14138	-6.47213	-41.6043	-1.13209	-6.53534	-41.6043	0.361434	-0.687738	0.610165	-0.287648	0.255203	25.9355	10.243
426	0.373744	2.94415	0.185187	2.38522	2.238	6.33621	6.69857	15.2728	0.624698	-1.14538	-6.45121	-41.7043	-1.13549	-6.51723	-41.7043	0.365029	-0.692725	0.627773	-0.290424	0.263193	26.18	10.2408
427	0.362632	3.03717	0.192595	2.48195	2.22764	6.35935	6.89183	15.4788	0.641378	-1.14958	-6.42949	-41.8043	-1.13728	-6.50005	-41.8043	0.368633	-0.697718	0.645379	-0.281117	0.260029	26.0177	10.5142
428	0.38418	2.94448	0.192574	2.36773	2.1776	6.36781	7.19942	15.7448	0.601526	-1.15337	-6.40832	-41.9043	-1.1403	-6.48713	-41.9043	0.372243	-0.702715	0.662969	-0.296789	0.280002	25.7613	9.86088
429	0.350159	2.97986	0.201531	2.42817	2.14628	6.35412	7.57332	16.0737	0.604258	-1.15587	-6.38617	-42.0043	-1.14195	-6.46853	-42.0043	0.375859	-0.707715	0.680605	-0.29146	0.280295	25.4137	9.90567
430	0.325171	2.99376	0.205669	2.46292	2.10716	6.38693	7.71418	16.2083	0.607818	-1.15915	-6.36428	-42.1043	-1.14333	-6.45003	-42.1043	0.379479	-0.712715	0.698196	-0.289378	0.283483	25.3808	9.96402
431	0.317829	3.07796	0.21048	2.54965	2.07843	6.39112	7.83416	16.3037	0.625538	-1.16147	-6.34083	-42.2043	-1.13884	-6.43239	-42.2043	0.383101	-0.717714	0.715739	-0.281495	0.280721	25.4092	10.2545
432	0.304957	3.94729	0.221536	3.4208	2.01198	6.38431	7.92121	16.3175	0.838559	-1.1647	-6.31938	-42.3043	-1.13601	-6.40914	-42.3043	0.386733	-0.72271	0.73323	-0.211269	0.214345	25.5645	13.7466
433	0.306763	2.94089	0.219245	2.41488	1.98364	6.33146	7.81472	16.1298	0.598861	-1.16635	-6.29622	-42.4043	-1.13224	-6.3893	-42.4043	0.390364	-0.727701	0.7507	-0.301341	0.310864	26.0406	9.81719
434	0.276146	2.93466	0.226614	2.4319	1.94529	6.36378	7.85012	16.1592	0.601985	-1.1677	-6.2733	-42.5043	-1.13265	-6.37593	-42.5043	0.393995	-0.732685	0.768157	-0.301281	0.315868	26.1713	9.8684
435	0.263764	2.90635	0.221976	2.42061	1.88666	6.33784	7.92928	16.1538	0.599391	-1.16913	-6.25009	-42.6043	-1.14475	-6.35921	-42.6043	0.397622	-0.737661	0.785553	-0.304742	0.324527	26.3578	9.82589
436	0.256089	2.89741	0.218169	2.42316	1.84358	6.26689	7.94386	16.0543	0.603739	-1.17073	-6.22752	-42.7043	-1.161	-6.33692	-42.7043	0.401246	-0.742627	0.802883	-0.306471	0.331338	26.6996	9.89716
437	0.237924	2.8034	0.221764	2.34371	1.78685	6.24476	7.99938	16.031	0.584794	-1.17308	-6.20431	-42.8043	-1.18687	-6.31333	-42.8043	0.404866	-0.747582	0.820145	-0.318974	0.349935	26.9169	9.5866
438	0.247369	2.76013	0.215032	2.29773	1.74959	6.10681	7.90529	15.7617	0.583117	-1.17559	-6.18334	-42.9043	-1.20281	-6.28154	-42.9043	0.40848	-0.752522	0.837334	-0.327507	0.364419	27.5577	9.5591
439	0.208073	2.70966	0.21654	2.28504	1.70171	6.18103	7.78746	15.6702	0.583284	-1.17993	-6.1619	-43.0043	-1.20657	-6.26211	-43.0043	0.412094	-0.757447	0.854448	-0.331481	0.373931	27.9	9.56183
440	0.203187	2.65361	0.213374	2.23704	1.64016	6.0714	7.69244	15.404	0.580899	-1.18551	-6.1405	-43.1043	-1.2033	-6.23987	-43.1043	0.415755	-0.762355	0.871483	-0.340787	0.389569	28.5661	9.52274
441	0.185421	3.08087	0.22309	2.67236	1.59351	6.02422	7.81667	15.4344	0.692573	-1.19097	-6.11996	-43.2043	-1.19538	-6.22254	-43.2043	0.419459	-0.767244	0.888434	-0.287103	0.332453	28.6926	11.3534
442	0.170525	2.60138	0.220515	2.21034	1.54024	6.09259	7.90051	15.5333	0.569185	-1.19576	-6.09841	-43.3043	-1.19293	-6.20874	-43.3043	0.42318	-0.772112	0.9053	-0.349319	0.409576	28.6908	9.33072
443	0.173462	2.54683	0.224992	2.14837	1.4649	5.96117	7.94857	15.3746	0.558939	-1.19941	-6.07717	-43.4043	-1.19766	-6.18617	-43.4043	0.426886	-0.776957	0.922077	-0.361649	0.429198	29.1688	9.16276
444	0.146253	2.48811	0.234347	2.10751	1.43552	5.94107	8.11618	15.4928	0.544127	-1.20247	-6.05704	-43.5043	-1.20549	-6.16536	-43.5043	0.430575	-0.781778	0.938813	-0.370949	0.445461	29.126	8.91993
445	0.140855	2.44165	0.23227	2.06853	1.36008	5.98944	8.25571	15.6052	0.530213	-1.20588	-6.03605	-43.6043	-1.21202	-6.13682	-43.6043	0.434243	-0.786573	0.955452	-0.380258	0.4619	29.0935	8.69185
446	0.122544	2.49065	0.243189	2.12492	1.28307	6.00066	8.41216	15.6959	0.541522	-1.21	-6.01577	-43.7043	-1.2277	-6.09874	-43.7043	0.437893	-0.79134	0.971992	-0.37241	0.457426	29.1007	8.87723
447	0.119258	2.48101	0.241066	2.12069	1.25302	6.07022	8.47317	15.7964	0.537005	-1.21358	-5.99472	-43.8043	-1.24027	-6.05819	-43.8043	0.441519	-0.796077	0.988427	-0.375387	0.466089	29.0886	8.80318
448	0.101617	2.50609	0.247137	2.15733	1.1656	6.24079	8.65266	16.0591	0.53735	-1.21833	-5.97294	-43.9043	-1.24406	-6.02018	-43.9043	0.445122	-0.800804	1.00476	-0.371201	0.46574	28.7828	8.80884
449	0.0919823	2.55198	0.248548	2.21145	1.11953	6.27338	8.82973	16.2226	0.545276	-1.22227	-5.95212	-44.0043	-1.24591	-5.98002	-44.0043	0.4487	-0.8055	1.02097	-0.36424	0.461676	28.6596	8.93877
450	0.0875724	2.82968	0.250953	2.49115	1.07908	6.30585	8.91891	16.3038	0.611182	-1.22478	-5.93005	-44.1043	-1.24655	-5.94308	-44.1043	0.452251	-0.810159	1.03708	-0.325214	0.416305	28.6818	10.0192
451	0.0762177	3.26427	0.260165	2.92789	1.02431	6.26756	8.95772	16.2496	0.720729	-1.2282	-5.90976	-44.2043	-1.25085	-5.89263	-44.2043	0.455777	-0.814782	1.05307	-0.278283	0.359668	28.9418	11.815
452	0.0751008	2.70132	0.256288	2.36993	0.979116	6.25563	9.1636	16.3983	0.578091	-1.23072	-5.88821	-44.3043	-1.24973	-5.85811	-44.3043	0.459278	-0.819366	1.06893	-0.345734	0.451039	28.8406	9.4767
453	0.0629739	2.69591	0.265254	2.36769	0.923841	6.30734	9.29327	16.5244	0.573135	-1.23391	-5.86683	-44.4043	-1.24558	-5.8233	-44.4043	0.46275	-0.82391	1.08468	-0.347981	0.458116	28.7793	9.39547
454	0.056832	2.7263	0.259637	2.40983	0.899316	6.37377	9.48715	16.7602	0.575131	-1.2369	-5.84397	-44.5043	-1.24326	-5.78653	-44.5043	0.46619	-0.828411	1.10029	-0.343763	0.456584	28.5294	9.42818
455	0.0521893	2.77048	0.260145	2.45814	0.819713	6.38687	9.50667	16.7133	0.58831	-1.24173	-5.82287	-44.6043	-1.24827	-5.74689	-44.6043	0.4696	-0.832868	1.11577	-0.33882	0.453909	28.7635	9.64423
456	0.0449264	2.75881	0.268995	2.44489	0.796874	6.45771	9.60071	16.8553	0.580207	-1.24604	-5.80148	-44.7043	-1.2521	-5.7107	-44.7043	0.472977	-0.837279	1.13112	-0.342461	0.462647	28.6722	9.51139
457	0.0423881	2.71474	0.26482	2.40753	0.731998	6.28578	9.6307	16.6485	0.578438	-1.24966	-5.7772	-44.8043	-1.26138	-5.67487	-44.8043	0.476318	-0.841643	1.14633	-0.349588	0.476144	29.1796	9.4824
458	0.0360327	2.72152	0.26983	2.41565	0.697829	6.20751	9.56662	16.472	0.58661	-1.25386	-5.75456	-44.9043	-1.26625	-5.63811	-44.9043	0.479622	-0.845957	1.1614	-0.350198	0.480781	29.6435	9.61636
459	0.0335473	2.73071	0.264057	2.43311	0.680821	6.24517	9.63773	16.5637	0.587575	-1.25733	-5.72911	-45.0043	-1.25559	-5.60629	-45.0043	0.48289	-0.850219	1.17632	-0.349437	0.483465	29.6278	9.63219
460	0.0300989	3.19496	0.271137	2.89372	0.63291	6.31937	9.68359	16.6359	0.69578	-1.26172	-5.7052	-45.1043	-1.24203	-5.58386	-45.1043	0.486122	-0.854429	1.1911	-0.29527	0.411614	29.6454	11.406
461	0.0278236	2.739	0.265238	2.44594	0.610103	6.2167	9.72041	16.5472	0.591263	-1.26447	-5.67899	-45.2043	-1.23283	-5.56429	-45.2043	0.489314	-0.858584	1.20572	-0.351024	0.492948	29.9492	9.69265
462	0.0270702	2.70079	0.268069	2.40565	0.59339	6.33582	9.7824	16.7116	0.575805	-1.26733	-5.65486	-45.3043	-1.23097	-5.5483	-45.3043	0.492466	-0.862682	1.22019	-0.358606	0.507217	29.7961	9.43923
463	0.0247006	2.64943	0.274983	2.34974	0.58292	6.16507	9.71911	16.4671	0.570773	-1.27021	-5.63122	-45.4043	-1.23882	-5.52601	-45.4043	0.495575	-0.866721	1.2345	-0.368858	0.525374	30.3801	9.35675
464	0.0238413	2.60449	0.268107	2.31254	0.566812	6.18397	9.80318	16.554	0.558789	-1.27309	-5.60401	-45.5043	-1.24036	-5.48816	-45.5043	0.498642	-0.870701	1.24864	-0.376512	0.539943	30.3594	9.16029
465	0.0217812	2.61045	0.276362	2.31231	0.534415	6.09479	9.7238	16.353	0.565599	-1.27517	-5.58014	-45.6043	-1.24086	-5.45562	-45.6043	0.501664	-0.874618	1.26262	-0.378244	0.546043	30.8708	9.27192
466	0.0210719	2.54287	0.268725	2.25307	0.536751	6.00522	9.68443	16.2264	0.55541	-1.27786	-5.55347	-45.7043	-1.23746	-5.41837	-45.7043	0.504645	-0.878472	1.27643	-0.3899	0.566528	31.2488	9.10489
467	0.0190449	2.521	0.272655	2.2293	0.512942	6.0374	9.65074	16.2011	0.550407	-1.2812	-5.53006	-45.8043	-1.24148	-5.39446	-45.8043	0.50758	-0.88226	1.29007	-0.395757	0.578688	31.4325	9.02288
468	0.0182805	2.49887	0.269944	2.21064	0.504384	6.02517	9.69953	16.2291	0.54486	-1.28442	-5.5049	-45.9043	-1.25035	-5.37691	-45.9043	0.510467	-0.885981	1.30353	-0.40078	0.58966	31.5106	8.93194
469	0.0179861	2.6271	0.272644	2.33647	0.492333	5.90674	9.88461	16.2837	0.573942	-1.28655	-5.47596	-46.0043	-1.2611	-5.34841	-46.0043	0.513305	-0.889633	1.31681	-0.380759	0.563588	31.5344	9.40869
470	0.0164449	3.03059	0.283462	2.73068	0.480476	5.99133	10.084	16.5558	0.659754	-1.28933	-5.44929	-46.1043	-1.2727	-5.3242	-46.1043	0.516095	-0.893214	1.3299	-0.327103	0.487023	31.141	10.8154
471	0.0158017	2.42354	0.276076	2.13167	0.471249	5.84679	9.96711	16.2851	0.523585	-1.29218	-5.41704	-46.2043	-1.28712	-5.29167	-46.2043	0.518835	-0.896722	1.34281	-0.420667	0.629937	31.7829	8.58319
472	0.0146512	2.37925	0.279859	2.08474	0.448224	5.97428	9.72259	16.1451	0.516501	-1.29558	-5.38509	-46.3043	-1.30897	-5.24594	-46.3043	0.521525	-0.900156	1.35553	-0.431784	0.650218	32.1813	8.46705
473	0.0136116	2.33418	0.267278	2.05329	0.441804	5.944	9.5832	15.969	0.514319	-1.29798	-5.35534	-46.4043	-1.33254	-5.20958	-46.4043	0.524164	-0.903513	1.36806	-0.440032	0.666277	32.6575	8.4313
474	0.0128813	2.43654	0.258609	2.16505	0.419955	5.87759	9.41079	15.7083	0.551312	-1.30066	-5.32257	-46.5043	-1.35556	-5.17544	-46.5043	0.52675	-0.906792	1.3804	-0.418832	0.637582	33.32	9.03772
475	0.0119293	2.36622	0.258751	2.09554	0.412724	5.86871	9.31683	15.5983	0.537378	-1.30344	-5.29309	-46.6043	-1.36097	-5.147	-46.6043	0.529282	-0.909992	1.39255	-0.434251	0.66453	33.6735	8.8093
476	0.0111616	2.28827	0.244499	2.03261	0.384997	5.88187	9.17369	15.4406	0.526564	-1.3069	-5.26007	-46.7043	-1.3585	-5.11336	-46.7043	0.531758	-0.91311	1.4045	-0.44923	0.690983	34.134	8.63203
477	0.0101743	2.27524	0.239195	2.02587	0.382291	5.9581	8.80297	15.1434	0.535117	-1.30904	-5.22867	-46.8043	-1.34433	-5.07648	-46.8043	0.534177	-0.916144	1.41624	-0.452223	0.699081	34.9195	8.77223
478	0.00949581	2.27374	0.23067	2.03357	0.361474	5.95155	8.47728	14.7903	0.549975	-1.31259	-5.19875	-46.9043	-1.32373	-5.02603	-46.9043	0.536538	-0.919094	1.42778	-0.45196	0.702102	35.8682	9.01579
479	0.00858411	2.548	0.235318	2.3041	0.352408	6.11346	8.55888	15.0247	0.613415	-1.31523	-5.16643	-47.0043	-1.31418	-4.96671	-47.0043	0.53884	-0.921956	1.43909	-0.400137	0.624578	35.4185	10.0558
480	0.00790698	2.36797	0.229311	2.13076	0.335365	6.23738	8.5816	15.1543	0.562415	-1.31798	-5.13573	-47.1043	-1.3193	-4.91404	-47.1043	0.541081	-0.92473	1.45019	-0.433991	0.680599	35.2212	9.21973
481	0.00724068	2.41791	0.229732	2.18094	0.312889	6.28586	8.62187	15.2206	0.573155	-1.32036	-5.10482	-47.2043	-1.32684	-4.85478	-47.2043	0.54326	-0.927413	1.46107	-0.425235	0.669924	35.1696	9.39579
482	0.00676683	2.47777	0.235024	2.23598	0.309129	6.33829	8.58743	15.2348	0.587071	-1.32347	-5.07223	-47.3043	-1.33281	-4.80754	-47.3043	0.545377	-0.930004	1.47172	-0.415926	0.658197	35.2349	9.62392
483	0.00669149	2.55782	0.229943	2.32119	0.306905	6.43524	8.65158	15.3937	0.603151	-1.32788	-5.04111	-47.4043	-1.33333	-4.75591	-47.4043	0.547431	-0.9325	1.48214	-0.401735	0.638528	34.9649	9.88752
484	0.00632425	2.65664	0.237423	2.41289	0.302108	6.34143	8.63051	15.274	0.631894	-1.33111	-5.00976	-47.5043	-1.3343	-4.70913	-47.5043	0.54942	-0.934901	1.49233	-0.38746	0.618482	35.3296	10.3587
485	0.00618188	2.57257	0.231119	2.33527	0.291616	6.31267	8.66987	15.2742	0.61156	-1.33448	-4.9761	-47.6043	-1.3334	-4.67158	-47.6043	0.551343	-0.937204	1.50229	-0.401326	0.643304	35.4163	10.0254
486	0.0058459	2.5673	0.234259	2.3272	0.286607	6.38236	8.6846	15.3536	0.606294	-1.33897	-4.9464	-47.7043	-1.33292	-4.63049	-47.7043	0.553201	-0.939408	1.512	-0.403665	0.649709	35.316	9.93905
487	0.00571285	2.54417	0.232024	2.30644	0.286051	6.3583	8.71229	15.3566	0.600766	-1.342	-4.91515	-47.8043	-1.32947	-4.5884	-47.8043	0.554992	-0.94151	1.52147	-0.40821	0.659664	35.388	9.84842
488	0.00557981	2.66886	0.232668	2.43061	0.278483	6.29397	8.76141	15.3339	0.634051	-1.34692	-4.88301	-47.9043	-1.32869	-4.53129	-47.9043	0.556713	-0.94351	1.5307	-0.388177	0.629758	35.5158	10.3941
489	0.00539676	3.12412	0.238444	2.88028	0.27911	6.2375	8.81299	15.3296	0.75156	-1.34978	-4.84979	-48.0043	-1.32797	-4.48722	-48.0043	0.558365	-0.945404	1.53968	-0.328234	0.534558	35.597	12.3204
490	0.00524841	2.44157	0.231603	2.20472	0.268454	6.09954	8.89474	15.2627	0.577804	-1.35333	-4.82184	-48.1043	-1.32322	-4.44975	-48.1043	0.559945	-0.947192	1.5484	-0.42962	0.702311	35.8206	9.47201
491	0.00489832	2.40076	0.236932	2.15892	0.262038	6.034	8.90459	15.2006	0.568115	-1.35669	-4.78854	-48.2043	-1.32091	-4.41687	-48.2043	0.561453	-0.948872	1.55687	-0.439511	0.72113	36.0307	9.31317
492	0.00483693	2.36855	0.231767	2.13195	0.258576	5.94574	8.88526	15.0896	0.565145	-1.36109	-4.75672	-48.3043	-1.31917	-4.39702	-48.3043	0.562887	-0.950441	1.56507	-0.445809	0.734105	36.3559	9.26448
493	0.00463058	2.39362	0.231093	2.1579	0.259406	5.87344	8.85336	14.9862	0.575969	-1.36455	-4.72494	-48.4043	-1.32035	-4.36768	-48.4043	0.564247	-0.951899	1.57302	-0.441123	0.728958	36.6628	9.44193
494	0.00441582	2.29893	0.235575	2.05894	0.247278	5.94194	8.76637	14.9556	0.550682	-1.36843	-4.69351	-48.5043	-1.32364	-4.33399	-48.5043	0.565532	-0.953242	1.58069	-0.462977	0.767721	36.7897	9.02739
495	0.00438045	2.23999	0.230482	2.00513	0.251023	5.68252	8.73623	14.6698	0.546738	-1.37145	-4.66153	-48.6043	-1.32934	-4.30395	-48.6043	0.56674	-0.954471	1.5881	-0.476015	0.792017	37.5548	8.96273
496	0.00406942	2.2233	0.235353	1.98387	0.23772	5.66613	8.5704	14.4742	0.54825	-1.37542	-4.63048	-48.7043	-1.33496	-4.27348	-48.7043	0.56787	-0.955582	1.59523	-0.481674	0.804097	38.1065	8.98752
497	0.00400351	2.17055	0.229617	1.93693	0.235208	5.66002	8.55233	14.4476	0.536264	-1.37825	-4.59915	-48.8043	-1.34118	-4.245	-48.8043	0.568922	-0.956573	1.60208	-0.493861	0.827125	38.2165	8.79104
498	0.00379416	2.51452	0.233959	2.27677	0.229898	5.63059	8.47565	14.3361	0.635253	-1.383	-4.5658	-48.9043	-1.35286	-4.22139	-48.9043	0.569894	-0.957444	1.60865	-0.420528	0.706551	38.5485	10.4138
499	0.00358478	2.19718	0.226497	1.9671	0.230012	5.57247	8.44071	14.2432	0.552431	-1.38556	-4.53719	-49.0043	-1.35991	-4.20079	-49.0043	0.570784	-0.958193	1.61494	-0.48711	0.820978	38.8304	9.05607
500	0.00349797	2.15007	0.22654	1.92004	0.216756	5.60889	8.41599	14.2416	0.539275	-1.39009	-4.5027	-49.1043	-1.3701	-4.18029	-49.1043	0.571593	-0.958817	1.62094	-0.499374	0.844225	38.86	8.84039
501	0.0032661	2.16106	0.230876	1.92692	0.217682	5.53564	8.33622	14.0895	0.547051	-1.39457	-4.47102	-49.2043	-1.37392	-4.15889	-49.2043	0.572319	-0.959314	1.62665	-0.497848	0.844171	39.2999	8.96787
502	0.00320881	2.11804	0.225588	1.88924	0.210677	5.60501	8.34622	14.1619	0.533611	-1.39756	-4.43906	-49.3043	-1.37171	-4.13272	-49.3043	0.572961	-0.959684	1.63207	-0.507974	0.863874	39.1141	8.74755
503	0.00311104	2.15889	0.229429	1.92635	0.214762	5.46012	8.28062	13.9555	0.55214	-1.4016	-4.40589	-49.4043	-1.37219	-4.11384	-49.4043	0.573517	-0.959924	1.63718	-0.498313	0.849889	39.7025	9.05129
504	0.00306648	2.06331	0.222405	1.83784	0.206594	5.51471	8.3007	14.022	0.524273	-1.40727	-4.36998	-49.5043	-1.36685	-4.08299	-49.5043	0.573989	-0.960032	1.64199	-0.52237	0.893437	39.5187	8.59446
505	0.00316832	2.02244	0.225567	1.7937	0.215816	5.46584	8.12276	13.8044	0.519747	-1.41176	-4.3315	-49.6043	-1.35899	-4.05767	-49.6043	0.574374	-0.960007	1.6465	-0.53521	0.917935	40.1405	8.52027
506	0.00310842	1.96928	0.222826	1.74335	0.208707	5.37645	7.9902	13.5754	0.51368	-1.41646	-4.29071	-49.7043	-1.35679	-4.02653	-49.7043	0.57467	-0.959847	1.6507	-0.550577	0.946856	40.811	8.42082
507	0.00315604	2.04957	0.222878	1.82353	0.213233	5.38284	7.92648	13.5226	0.539404	-1.42229	-4.25547	-49.8043	-1.35194	-3.98992	-49.8043	0.574876	-0.95955	1.65459	-0.526204	0.907353	40.9577	8.84252
508	0.00312191	2.22376	0.230104	1.99053	0.21318	5.29494	7.99318	13.5013	0.589731	-1.4269	-4.21097	-49.9043	-1.35126	-3.95407	-49.9043	0.574992	-0.959114	1.65816	-0.481838	0.833022	41.0035	9.66752
509	0.00317467	1.82666	0.223176	1.60031	0.216061	5.29367	8.23043	13.7402	0.465879	-1.432	-4.17688	-50.0043	-1.35569	-3.91628	-50.0043	0.575015	-0.958537	1.66141	-0.598969	1.03818	40.2665	7.6372
510	0.00313639	1.75264	0.227765	1.52174	0.209306	5.27855	8.2382	13.7261	0.443459	-1.43839	-4.13866	-50.1043	-1.35881	-3.87562	-50.1043	0.574947	-0.957819	1.66434	-0.629425	1.09371	40.2777	7.26967
511	0.003094	1.74868	0.216417	1.52917	0.212323	5.29935	8.1593	13.671	0.447421	-1.44159	-4.10044	-50.2043	-1.36339	-3.82595	-50.2043	0.574784	-0.956956	1.66694	-0.625801	1.09009	40.4035	7.33462
512	0.00308925	1.71991	0.201552	1.51526	0.210298	5.1866	7.78426	13.1812	0.459827	-1.44764	-4.06207	-50.3043	-1.36681	-3.78056	-50.3043	0.574526	-0.955947	1.66921	-0.630879	1.1016	41.8608	7.538
513	0.00308649	1.7405	0.197977	1.53943	0.213794	5.26382	7.43786	12.9155	0.476772	-1.45191	-4.0238	-50.4043	-1.36713	-3.73368	-50.4043	0.574173	-0.954791	1.67115	-0.620222	1.08556	42.6702	7.81578
514	0.00300524	1.75119	0.191602	1.55658	0.201219	5.25962	7.20657	12.6674	0.491522	-1.46047	-3.98509	-50.5043	-1.36749	-3.69564	-50.5043	0.573722	-0.953486	1.67275	-0.612552	1.07463	43.4463	8.05758
515	0.00282813	1.79927	0.194271	1.60217	0.206016	5.27569	7.15964	12.6413	0.50696	-1.46868	-3.9489	-50.6043	-1.37098	-3.6579	-50.6043	0.573173	-0.953075	1.67401	-0.594866	1.04484	43.5171	8.31066
516	0.00263615	1.80695	0.190011	1.6143	0.195093	5.42301	7.16866	12.7868	0.504991	-1.47663	-3.91159	-50.7043	-1.37456	-3.62281	-50.7043	0.572526	-0.952587	1.67493	-0.590093	1.03756	43.0002	8.27837
517	0.00242818	2.11184	0.195439	1.91397	0.187645	5.32253	7.17237	12.6825	0.603655	-1.48413	-3.87325	-50.8043	-1.37989	-3.58443	-50.8043	0.571778	-0.951927	1.6755	-0.497358	0.875406	43.3236	9.89579
518	0.00225575	1.8544	0.189439	1.6627	0.178479	5.4112	7.16629	12.756	0.521388	-1.49276	-3.83752	-50.9043	-1.38486	-3.54977	-50.9043	0.57093	-0.951092	1.67572	-0.572016	1.00783	43.0364	8.54716
519	0.00214798	1.82717	0.188862	1.63616	0.177705	5.31587	7.16506	12.6586	0.517011	-1.50166	-3.7999	-51.0043	-1.38996	-3.49992	-51.0043	0.569978	-0.950079	1.67559	-0.580675	1.02409	43.3211	8.47542
520	0.00198553	1.79759	0.192679	1.60292	0.173043	5.27729	7.16866	12.619	0.508099	-1.5105	-3.76491	-51.1043	-1.39611	-3.45533	-51.1043	0.568924	-0.948887	1.67509	-0.591972	1.04502	43.4027	8.32933
521	0.00198721	1.78124	0.187783	1.59146	0.167399	5.12144	7.19983	12.4887	0.509731	-1.51961	-3.73155	-51.2043	-1.40543	-3.41144	-51.2043	0.567764	-0.947516	1.67424	-0.595374	1.05201	43.7922	8.35607
522	0.00192072	1.85645	0.19412	1.66041	0.164729	5.14839	7.1803	12.4934	0.531611	-1.52966	-3.69616	-51.3043	-1.41512	-3.37719	-51.3043	0.566499	-0.94598	1.67302	-0.569727	1.0076	43.7046	8.71475
523	0.00194464	1.70804	0.188249	1.51784	0.164157	5.10076	7.18697	12.4519	0.487586	-1.53857	-3.66428	-51.4043	-1.4243	-3.34252	-51.4043	0.565126	-0.944258	1.67144	-0.622106	1.10119	43.7706	7.99305
524	0.0019923	1.70041	0.190277	1.50814	0.169727	5.02499	7.18714	12.3819	0.487211	-1.54791	-3.62951	-51.5043	-1.43396	-3.31018	-51.5043	0.563646	-0.942349	1.66948	-0.62484	1.10698	43.9292	7.9869
525	0.0019625	1.72296	0.187354	1.53365	0.167763	4.84586	7.12239	12.136	0.505487	-1.55767	-3.59629	-51.6043	-1.44546	-3.28273	-51.6043	0.562057	-0.940249	1.66714	-0.61308	1.08705	44.7192	8.2865
526	0.00190038	1.74168	0.186848	1.55294	0.165616	4.89694	7.16629	12.2289	0.507958	-1.56627	-3.56431	-51.7043	-1.45268	-3.25068	-51.7043	0.560358	-0.937958	1.66443	-0.60399	1.0718	44.2715	8.32702
527	0.00193103	2.01045	0.191796	1.81673	0.162832	4.83669	7.09861	12.0981	0.600663	-1.57503	-3.5284	-51.8043	-1.45683	-3.22445	-51.8043	0.558548	-0.935473	1.66134	-0.514922	0.914468	44.6313	9.84674
528	0.00196852	1.61449	0.186388	1.42613	0.175225	4.75	7.08349	12.0087	0.475033	-1.58255	-3.49664	-51.9043	-1.4621	-3.19912	-51.9043	0.556625	-0.932792	1.65786	-0.654071	1.16249	44.8348	7.78727
529	0.00192978	1.60217	0.187524	1.41272	0.163811	4.71414	6.98757	11.8655	0.476242	-1.59141	-3.4632	-52.0043	-1.46592	-3.17364	-52.0043	0.554589	-0.929913	1.65399	-0.658245	1.17079	45.2358	7.80709
530	0.0019654	1.58779	0.183086	1.40274	0.167249	4.72759	6.95497	11.8498	0.473505	-1.60194	-3.4308	-52.1043	-1.47294	-3.14923	-52.1043	0.552438	-0.926834	1.64973	-0.660733	1.17608	45.1458	7.76222
531	0.0019811	1.59189	0.182203	1.4077	0.169696	4.73238	6.99835	11.9004	0.473161	-1.61046	-3.39823	-52.2043	-1.47787	-3.12225	-52.2043	0.550173	-0.923553	1.64507	-0.656071	1.16862	44.7946	7.75658
532	0.00190818	1.52598	0.187547	1.33652	0.168678	4.67854	6.97818	11.8254	0.452085	-1.62043	-3.3683	-52.3043	-1.48625	-3.09886	-52.3043	0.54779	-0.920068	1.64002	-0.688406	1.22708	44.9088	7.41108
533	0.00191122	1.51229	0.182953	1.32743	0.161944	4.66368	6.93805	11.7637	0.451366	-1.63112	-3.34062	-52.4043	-1.49704	-3.07754	-52.4043	0.54529	-0.916377	1.63456	-0.690339	1.23137	44.9633	7.39929
534	0.00189624	1.464	0.187592	1.27452	0.16132	4.53056	6.98338	11.6753	0.436655	-1.64391	-3.32145	-52.5043	-1.50786	-3.05917	-52.5043	0.542671	-0.912477	1.62869	-0.715941	1.27789	45.111	7.15814
535	0.00187524	1.43074	0.183157	1.2457	0.162641	4.49133	6.98152	11.6355	0.428243	-1.65675	-3.30308	-52.6043	-1.52564	-3.04318	-52.6043	0.539933	-0.908368	1.62241	-0.7292	1.30241	45.0613	7.02024
536	0.00184307	1.56016	0.187368	1.37095	0.159997	4.45364	6.99756	11.6112	0.472284	-1.67107	-3.2817	-52.7043	-1.54285	-3.0286	-52.7043	0.537073	-0.904046	1.61572	-0.659432	1.17855	44.9407	7.7422
537	0.00184728	1.40443	0.181475	1.22111	0.163723	4.38651	6.94544	11.4957	0.424895	-1.68006	-3.26126	-52.8043	-1.55581	-3.01733	-52.8043	0.534092	-0.899509	1.60862	-0.736631	1.31734	45.1646	6.96535
538	0.00189915	1.37059	0.181341	1.18735	0.159322	4.38259	6.86544	11.4073	0.416346	-1.6934	-3.24092	-52.9043	-1.56676	-3.00539	-52.9043	0.530989	-0.894756	1.60109	-0.753573	1.34845	45.2738	6.82521
539	0.00192165	1.37592	0.183008	1.19099	0.164649	4.25834	6.73212	11.1551	0.427064	-1.70579	-3.21958	-53.0043	-1.57479	-2.9965	-53.0043	0.527761	-0.889785	1.59314	-0.7471	1.33766	46.0403	7.0009
540	0.00185382	1.36147	0.177608	1.18201	0.158236	4.33241	6.6592	11.1498	0.424046	-1.72067	-3.20036	-53.1043	-1.58662	-2.98613	-53.1043	0.524408	-0.884593	1.58476	-0.74838	1.34073	45.7933	6.95143
541	0.00191929	1.37158	0.182063	1.18759	0.163481	4.42067	6.63972	11.2239	0.423239	-1.73026	-3.1811	-53.2043	-1.60213	-2.97553	-53.2043	0.520928	-0.879179	1.57595	-0.740302	1.32701	45.2128	6.9382
542	0.00189843	1.34232	0.1755	1.16492	0.164888	4.33156	6.53758	11.034	0.4223	-1.74201	-3.15875	-53.3043	-1.61536	-2.96324	-53.3043	0.517321	-0.87354	1.56671	-0.749872	1.34491	45.6957	6.92282
543	0.00182931	1.31192	0.174303	1.13578	0.157932	4.26378	6.47075	10.8925	0.41709	-1.75641	-3.14172	-53.4043	-1.63444	-2.94574	-53.4043	0.513586	-0.867675	1.55702	-0.763943	1.37088	45.9788	6.83741
544	0.00191383	1.29743	0.165893	1.12962	0.162129	4.31546	6.38563	10.8632	0.415943	-1.77156	-3.12737	-53.5043	-1.64848	-2.92647	-53.5043	0.509721	-0.86158	1.5469	-0.762717	1.3694	45.7788	6.8186
545	0.00186173	1.36657	0.158306	1.20641	0.160304	4.27017	6.23608	10.6665	0.452408	-1.78947	-3.11527	-53.6043	-1.66255	-2.90713	-53.6043	0.505726	-0.855255	1.53633	-0.708928	1.27348	46.2806	7.41637
546	0.0018811	1.5064	0.154393	1.35012	0.160182	4.26129	5.97495	10.3964	0.519456	-1.80559	-3.10485	-53.7043	-1.67799	-2.88949	-53.7043	0.501599	-0.848698	1.52532	-0.628608	1.12976	47.1189	8.5155
547	0.00188815	1.25754	0.144109	1.11155	0.160913	4.24612	5.74815	10.1552	0.437824	-1.82164	-3.09401	-53.8043	-1.69305	-2.87724	-53.8043	0.497339	-0.841905	1.51385	-0.757418	1.36193	47.8522	7.1773
548	0.00185017	1.22454	0.144735	1.07795	0.164065	4.18116	5.61291	9.95813	0.432993	-1.83749	-3.08163	-53.9043	-1.71237	-2.86679	-53.9043	0.492945	-0.834876	1.50193	-0.774503	1.39332	48.3917	7.0981
549	0.00190297	1.22935	0.140877	1.08657	0.160947	4.12013	5.56184	9.84292	0.441565	-1.85359	-3.07175	-54.0043	-1.73122	-2.85862	-54.0043	0.488417	-0.827607	1.48954	-0.761668	1.37087	48.5319	7.23862
550	0.0017787	1.20797	0.140587	1.0656	0.155904	4.22369	5.62428	10.0039	0.426075	-1.87251	-3.06311	-54.1043	-1.75472	-2.85221	-54.1043	0.483752	-0.820098	1.4767	-0.769611	1.38579	47.3178	6.9847
551	0.00187354	1.17364	0.144445	1.02732	0.1613	4.05837	5.62451	9.84418	0.417432	-1.88671	-3.05409	-54.2043	-1.78147	-2.84706	-54.2043	0.47895	-0.812346	1.46339	-0.790743	1.42447	47.6308	6.84302
552	0.00185248	1.13031	0.140729	0.987732	0.162036	4.03198	5.62603	9.82005	0.402333	-1.90401	-3.04578	-54.3043	-1.81309	-2.84648	-54.3043	0.47401	-0.804348	1.44961	-0.814338	1.46761	47.2778	6.59549
553	0.00182536	1.15701	0.144417	1.01077	0.158413	3.9731	5.61406	9.74557	0.414863	-1.92292	-3.03735	-54.4043	-1.84764	-2.85375	-54.4043	0.468931	-0.796104	1.43536	-0.787622	1.42006	47.1508	6.80089
554	0.00183673	1.12649	0.141548	0.983108	0.159075	3.98479	5.62781	9.77167	0.402432	-1.94013	-3.02955	-54.5043	-1.88027	-2.86681	-54.5043	0.463712	-0.78761	1.42063	-0.801143	1.44504	46.5232	6.59711
555	0.00186949	1.32764	0.144224	1.18155	0.161386	4.03775	5.58661	9.78575	0.482968	-1.95481	-3.02279	-54.6043	-1.91102	-2.87967	-54.6043	0.458351	-0.778865	1.40542	-0.659189	1.18947	45.9404	7.91735
556	0.00187548	1.21209	0.139452	1.07076	0.161381	4.03114	5.64112	9.83364	0.43555	-1.97368	-3.02006	-54.7043	-1.92736	-2.89828	-54.7043	0.452848	-0.769867	1.38973	-0.718991	1.29789	45.1885	7.14002
557	0.00187401	1.26751	0.138361	1.12728	0.163716	4.1509	5.55408	9.8687	0.45691	-1.99017	-3.01783	-54.8043	-1.94936	-2.90968	-54.8043	0.447201	-0.760614	1.37355	-0.674736	1.21847	44.4868	7.49017
558	0.00176633	1.27846	0.140971	1.13572	0.155878	4.20513	5.54504	9.90604	0.458597	-2.00851	-3.01571	-54.9043	-1.96429	-2.92479	-54.9043	0.441409	-0.751103	1.35688	-0.661345	1.19473	43.7649	7.51782
559	0.00182892	1.28071	0.13737	1.14151	0.156729	4.14114	5.54103	9.83889	0.464083	-2.02761	-3.01351	-55.0043	-1.98658	-2.93335	-55.0043	0.435472	-0.741333	1.33972	-0.649429	1.17363	43.4904	7.60776
560	0.00182186	1.33934	0.141438	1.19608	0.158952	4.17793	5.60512	9.942	0.481223	-2.04599	-3.01108	-55.1043	-2.00513	-2.94544	-55.1043	0.429388	-0.731301	1.32206	-0.611415	1.10533	42.457	7.88874
561	0.00185555	1.25789	0.137344	1.11869	0.1618	4.12648	5.53955	9.82783	0.455317	-2.06135	-3.01337	-55.2043	-2.02689	-2.95269	-55.2043	0.423156	-0.721006	1.3039	-0.644507	1.16556	42.3456	7.46405
562	0.0018283	1.26624	0.139854	1.12456	0.157051	4.09868	5.50125	9.75698	0.461028	-2.07938	-3.02283	-55.3043	-2.04524	-2.95826	-55.3043	0.416776	-0.710445	1.28524	-0.631754	1.14288	42.0283	7.55768
563	0.00180468	1.26584	0.138152	1.12588	0.163343	4.11595	5.55545	9.83474	0.45792	-2.09868	-3.03279	-55.4043	-2.06135	-2.96491	-55.4043	0.410245	-0.699617	1.26607	-0.621396	1.12451	41.0605	7.50673
564	0.00183536	1.26627	0.138544	1.1259	0.161405	4.13818	5.53456	9.83414	0.457954	-2.11509	-3.04437	-55.5043	-2.08241	-2.97386	-55.5043	0.403563	-0.688519	1.24638	-0.61153	1.10702	40.4116	7.50728
565	0.00183539	1.4491	0.14235	1.30491	0.153248	4.09221	5.57523	9.82068	0.531495	-2.13416	-3.05562	-55.6043	-2.09936	-2.99223	-55.6043	0.396729	-0.67715	1.22619	-0.518924	0.939672	39.7988	8.71285
566	0.00185331	1.20574	0.138695	1.06519	0.160467	4.10259	5.49977	9.76283	0.436428	-2.15152	-3.06679	-55.7043	-2.12325	-3.00686	-55.7043	0.389741	-0.665506	1.20547	-0.624775	1.13169	39.3462	7.15442
567	0.00187109	1.20261	0.141961	1.05877	0.166532	4.02522	5.4962	9.68795	0.437151	-2.16879	-3.07976	-55.8043	-2.14144	-3.02434	-55.8043	0.3826	-0.653587	1.18424	-0.617306	1.1185	38.9402	7.16626
568	0.00187834	1.17173	0.138962	1.03089	0.161527	3.99148	5.44469	9.5977	0.429639	-2.18823	-3.09921	-55.9043	-2.16056	-3.03728	-55.9043	0.375303	-0.641391	1.16247	-0.622174	1.12765	38.5729	7.04312
569	0.00183471	1.14166	0.138425	1.0014	0.159648	3.89075	5.39521	9.44561	0.42407	-2.20596	-3.11895	-56.0043	-2.17335	-3.05507	-56.0043	0.367849	-0.628914	1.14018	-0.628035	1.13859	38.4315	6.95183
570	0.00185776	1.06554	0.144538	0.919142	0.163563	3.85804	5.60961	9.63121	0.381735	-2.22758	-3.14138	-56.1043	-2.18814	-3.07376	-56.1043	0.360238	-0.616162	1.11736	-0.670366	1.21566	36.9267	6.25782
571	0.0018514	1.03476	0.135823	0.897088	0.161194	3.80177	5.53807	9.50104	0.37768	-2.24857	-3.16245	-56.2043	-2.19833	-3.09738	-56.2043	0.352468	-0.603128	1.09401	-0.672318	1.21951	36.6409	6.19135
572	0.00182797	0.981446	0.115994	0.863624	0.164264	3.67344	4.78374	8.62144	0.400687	-2.26674	-3.18492	-56.3043	-2.2099	-3.12639	-56.3043	0.344538	-0.589808	1.07011	-0.682946	1.23909	39.4873	6.5685
573	0.00193016	0.922956	0.105653	0.815373	0.166202	3.71604	4.21409	8.09633	0.402836	-2.28808	-3.22349	-56.4043	-2.21927	-3.17271	-56.4043	0.336448	-0.5762	1.04567	-0.70667	1.28244	41.0782	6.60373
574	0.00198187	1.00365	0.107377	0.894296	0.172943	3.80537	4.16912	8.14744	0.439056	-2.30729	-3.26402	-56.5043	-2.23222	-3.24419	-56.5043	0.328196	-0.5623	1.02068	-0.628763	1.14133	39.8358	7.1975
575	0.00197433	0.931432	0.104154	0.825304	0.174489	3.93879	4.09452	8.20779	0.402205	-2.32913	-3.3025	-56.6043	-2.25047	-3.33015	-56.6043	0.319781	-0.548109	0.995151	-0.66413	1.2058	38.5449	6.59339
576	0.00198232	0.950393	0.105981	0.84243	0.167419	3.99143	4.08833	8.24718	0.408591	-2.34902	-3.34074	-56.7043	-2.27189	-3.39725	-56.7043	0.311201	-0.533622	0.969064	-0.633432	1.15032	37.3469	6.69807
577	0.0019324	0.96953	0.107407	0.860191	0.175449	4.04491	4.05769	8.27804	0.415649	-2.36626	-3.38737	-56.8043	-2.30317	-3.46849	-56.8043	0.302457	-0.518839	0.94242	-0.603167	1.09559	36.1769	6.81378
578	0.00186368	1.01275	0.105916	0.904969	0.167867	4.12743	4.03987	8.33516	0.43429	-2.38433	-3.43465	-56.9043	-2.33375	-3.53834	-56.9043	0.293546	-0.503756	0.915217	-0.556656	1.01132	34.8846	7.11936
579	0.00171922	1.04787	0.107412	0.938739	0.161527	4.31701	4.06144	8.53997	0.439692	-2.4045	-3.48029	-57.0043	-2.36906	-3.62559	-57.0043	0.284468	-0.488373	0.88745	-0.520244	0.945365	33.0082	7.20791
580	0.00162764	1.08087	0.104327	0.974914	0.156781	4.50298	4.06091	8.72067	0.447174	-2.42283	-3.53114	-57.1043	-2.40359	-3.72304	-57.1043	0.275222	-0.472687	0.859117	-0.48485	0.881223	31.286	7.33057
581	0.00151324	1.15769	0.10625	1.04993	0.155992	4.66525	4.13628	8.95752	0.468847	-2.44195	-3.58924	-57.2043	-2.43092	-3.82931	-57.2043	0.265806	-0.456696	0.830213	-0.43498	0.790735	29.4284	7.68585
582	0.00136905	1.2142	0.104044	1.10878	0.149068	4.68452	4.16488	8.99847	0.492876	-2.46005	-3.64613	-57.3043	-2.44951	-3.9221	-57.3043	0.25622	-0.440398	0.800735	-0.39719	0.722174	28.249	8.07978
583	0.00115581	1.32911	0.106038	1.22192	0.14448	4.72246	4.28236	9.1493	0.534213	-2.47838	-3.70133	-57.4043	-2.46373	-4.01135	-57.4043	0.246462	-0.423791	0.77068	-0.346825	0.630713	26.7357	8.75741
584	0.00118223	1.44639	0.108369	1.33684	0.138381	4.89779	4.27258	9.30875	0.574445	-2.49535	-3.76133	-57.5043	-2.47833	-4.10548	-57.5043	0.236532	-0.406873	0.740044	-0.304354	0.553577	25.2287	9.41694
585	0.00122777	1.33877	0.10219	1.23535	0.148268	4.9341	4.24026	9.32263	0.530044	-2.51327	-3.83197	-57.6043	-2.48794	-4.20083	-57.6043	0.226428	-0.389642	0.708825	-0.31541	0.573784	24.1242	8.68907
586	0.0012594	1.3059	0.102857	1.20178	0.14438	4.9995	4.33256	9.47644	0.507271	-2.53265	-3.90848	-57.7043	-2.49846	-4.30604	-57.7043	0.216149	-0.372095	0.677017	-0.309619	0.563344	22.6639	8.31576
587	0.00120655	1.26022	0.0874836	1.17152	0.146251	4.93929	4.02698	9.11252	0.514249	-2.54993	-3.97979	-57.8043	-2.5087	-4.40259	-57.8043	0.205694	-0.354231	0.644618	-0.302367	0.550238	22.4375	8.43014
588	0.00116427	1.33024	0.0811997	1.24788	0.147194	5.00045	3.36555	8.5132	0.586327	-2.57108	-4.0609	-57.9043	-2.51715	-4.509	-57.9043	0.195062	-0.336047	0.611624	-0.269295	0.490131	22.7842	9.61172
589	0.0012092	1.20997	0.0770261	1.13174	0.143514	4.99516	3.16971	8.30839	0.544865	-2.58782	-4.13154	-58.0043	-2.53831	-4.60461	-58.0043	0.184252	-0.317543	0.578032	-0.28058	0.510748	22.0603	8.93203
590	0.00146076	1.16435	0.0676751	1.09521	0.172273	4.90064	3.05219	8.12511	0.539173	-2.60356	-4.23013	-58.1043	-2.56026	-4.71639	-58.1043	0.173263	-0.298714	0.543839	-0.272746	0.496561	21.2204	8.83873
591	0.00150834	1.12756	0.0631266	1.06293	0.177126	4.84969	2.88084	7.90765	0.537669	-2.61687	-4.34261	-58.2043	-2.58353	-4.82765	-58.2043	0.162093	-0.27956	0.50904	-0.26301	0.478905	20.4059	8.81407
592	0.00147297	1.09805	0.0568653	1.03971	0.176762	4.66212	2.73394	7.57282	0.549181	-2.63016	-4.45829	-58.3043	-2.59734	-4.94011	-58.3043	0.150742	-0.260079	0.473633	-0.250145	0.455542	19.8232	9.00279
593	0.00146564	1.16445	0.055259	1.10773	0.179317	4.41827	2.70448	7.30207	0.606803	-2.6403	-4.57005	-58.4043	-2.60707	-5.05059	-58.4043	0.139209	-0.240268	0.437613	-0.216901	0.395054	18.9922	9.94739
594	0.00160356	1.01547	0.0543709	0.959495	0.191413	4.31241	2.7947	7.29853	0.525857	-2.65322	-4.69408	-58.5043	-2.61426	-5.15308	-58.5043	0.127493	-0.220125	0.400978	-0.229417	0.417905	17.4085	8.62043
595	0.00168841	0.923698	0.0496892	0.872321	0.203665	4.28172	2.66796	7.15334	0.487784	-2.66181	-4.83276	-58.6043	-2.62103	-5.25927	-58.6043	0.115592	-0.199648	0.363724	-0.22887	0.416961	16.1096	7.9963
596	0.00175369	0.838363	0.0448394	0.79177	0.200425	4.1841	2.5526	6.93713	0.45654	-2.66826	-4.96928	-58.7043	-2.63541	-5.36449	-58.7043	0.103505	-0.178836	0.325847	-0.225868	0.411542	14.88	7.48412
597	0.00199273	0.746366	0.0418718	0.702501	0.251074	3.91491	2.65892	6.82491	0.411728	-2.6742	-5.13858	-58.8043	-2.64638	-5.46903	-58.8043	0.0912317	-0.157685	0.287344	-0.224463	0.40903	13.3359	6.7495
598	0.00199371	0.684215	0.0397159	0.642506	0.234141	3.66685	2.41283	6.31382	0.407047	-2.6794	-5.3133	-58.9043	-2.64577	-5.57437	-58.9043	0.0787705	-0.136195	0.248211	-0.211975	0.386318	12.4508	6.67277
599	0.00224021	0.524966	0.0370189	0.485707	0.264775	3.37058	2.46965	6.105	0.318236	-2.68485	-5.51379	-59.0043	-2.64627	-5.69003	-59.0043	0.0661205	-0.114363	0.208446	-0.235457	0.429159	10.8125	5.21687
600	0.00226888	0.436667	0.0337357	0.400663	0.291487	3.0453	2.31104	5.64783	0.283764	-2.68653	-5.72943	-59.1043	-2.64793	-5.81989	-59.1043	0.0532806	-0.0921867	0.168044	-0.230086	0.419414	9.42135	4.65177
601	0.00244702	0.328196	0.0272689	0.29848	0.286947	2.76249	2.03161	5.08105	0.234975	-2.6872	-5.96105	-59.2043	-2.6484	-5.93811	-59.2043	0.0402497	-0.0696643	0.127001	-0.233397	0.425494	7.91377	3.85197
602	0.00231763	0.234154	0.0215638	0.210272	0.291979	2.40565	1.69939	4.39702	0.191286	-2.68779	-6.19829	-59.3043	-2.65143	-6.07537	-59.3043	0.0270266	-0.0467938	0.0853158	-0.222539	0.40574	6.14266	3.13578
603	0.00285963	0.139609	0.0117008	0.125049	0.34344	1.81464	1.11949	3.27757	0.152612	-2.68669	-6.45695	-59.4043	-2.66448	-6.18351	-59.4043	0.0136104	-0.023573	0.0429831	-0.188511	0.343731	4.15135	2.50178
604	0.0026268	0.0426805	0	0.0400537	0.347791	1.24879	0.00288824	1.59947	0.100167	-2.68342	-6.72832	-59.5043	-2.67379	-6.26248	-59.5043	6.79672e-17	-6.62005e-16	8.92307e-16	-1.6528e-14	2.22778e-14	2.38898e-13	1.64205
