# Supplementary material for: A 3D subject-specific model of the spinal subarachnoid space with anatomically realistic ventral and dorsal spinal cord nerve rootlets
Source: Fluids Barriers CNS. 2017 Dec 19;14:36. doi: 10.1186/s12987-017-0085-y (PMC5738087; doi:10.1186/s12987-017-0085-y)
Supplement: Supplementary file 1 — Additional file 1. 3D computer aided design files for the spinal cord, dura and nerve roots in .OBJ and .STL file format. Summary of geometric and hydrodynamic results for the spinal cord, dura and nerve roots in .XLSX format. [file 12987_2017_85_MOESM1_ESM.zip › CORDQUAD.obj]

# Blender v2.78 (sub 0) OBJ File: 'PAPERMODEL.blend'
# www.blender.org
o finalsc_Circle.019
v -5.535426 -366.730591 72.598572
v -5.630276 -366.791046 73.241333
v -5.877642 -366.790344 73.804718
v -6.247275 -366.721344 74.266846
v -6.606884 -366.637238 74.584183
v -7.007159 -366.606232 74.847809
v -7.484316 -366.599060 75.021614
v -8.055674 -366.614166 75.055916
v -8.672842 -366.640717 75.020782
v -9.241255 -366.655884 74.928246
v -9.733661 -366.661652 74.738846
v -10.169583 -366.662079 74.408493
v -10.549267 -366.654388 73.964973
v -10.842691 -366.631073 73.470634
v -11.047649 -366.588501 72.924805
v -11.205039 -366.514465 72.255058
v -11.324613 -366.433502 71.424622
v -11.371828 -366.425507 70.726669
v -11.309326 -366.457184 70.048813
v -11.123855 -366.499817 69.380585
v -10.892952 -366.536774 68.826576
v -10.629059 -366.567261 68.419632
v -10.267136 -366.595337 68.193466
v -9.752044 -366.639618 68.073563
v -9.128984 -366.682678 68.034851
v -8.349242 -366.730164 68.064804
v -7.448298 -366.775024 68.204773
v -6.626316 -366.806244 68.554886
v -5.994524 -366.818085 69.188919
v -5.510730 -366.800415 70.056992
v -5.241956 -366.756531 70.935265
v -5.358497 -366.715790 71.767693
v -7.522814 -381.855560 73.792068
v -12.754460 -381.598511 69.003548
v -7.123142 -381.892731 73.474228
v -12.806177 -381.586548 69.801270
v -5.833369 -381.910217 70.752960
v -6.795130 -381.918976 73.087708
v -12.716295 -381.578766 70.531609
v -5.603251 -381.894531 69.895905
v -6.521738 -381.934204 72.628395
v -12.538630 -381.578979 71.189476
v -5.702605 -381.899048 68.921478
v -6.284554 -381.937317 72.092316
v -12.365728 -381.584351 71.824966
v -6.211536 -381.886292 67.950272
v -6.063116 -381.928009 71.473984
v -12.168163 -381.589722 72.456734
v -7.044228 -381.849121 67.127869
v -10.428331 -381.699432 66.368835
v -11.865803 -381.596313 73.078400
v -8.153593 -381.795380 66.581673
v -11.419088 -381.606323 73.660767
v -9.396214 -381.738495 66.366730
v -10.843358 -381.620178 74.109795
v -11.166594 -381.670166 66.450203
v -10.174562 -381.635742 74.276863
v -11.691790 -381.648499 66.643066
v -9.398243 -381.674194 74.270485
v -12.080194 -381.632538 66.994781
v -8.630239 -381.743378 74.205383
v -12.376408 -381.619812 67.525589
v -8.006904 -381.804657 74.045906
v -12.603514 -381.608154 68.215302
v -13.864890 -398.588287 69.637665
v -7.183249 -398.901489 65.628006
v -7.131146 -398.992249 69.225990
v -13.650423 -398.601379 70.281647
v -8.124568 -398.848877 64.677956
v -11.808558 -398.726410 63.954323
v -13.298914 -398.624329 70.896370
v -9.462073 -398.778839 64.064011
v -12.798303 -398.648865 71.438065
v -10.802917 -398.746765 63.944168
v -12.182230 -398.667480 71.849762
v -12.582567 -398.693481 64.019714
v -11.474306 -398.677856 72.083939
v -13.167212 -398.655212 64.183884
v -10.674879 -398.698547 72.145630
v -13.591477 -398.623108 64.522400
v -9.889366 -398.774445 72.061447
v -13.908456 -398.601593 65.099388
v -9.249048 -398.851807 71.863052
v -14.157404 -398.593719 65.884323
v -8.730432 -398.911621 71.585403
v -14.319956 -398.595795 66.745026
v -8.303834 -398.955811 71.242050
v -14.349052 -398.595215 67.570137
v -6.881576 -398.952820 68.523415
v -7.947719 -398.986816 70.836769
v -14.233870 -398.588165 68.312164
v -6.621285 -398.914398 67.657806
v -7.644336 -399.004974 70.369255
v -14.041669 -398.580994 68.986450
v -6.647685 -398.912079 66.670578
v -7.377535 -399.008026 69.836456
v -13.462883 -420.315613 66.639999
v -11.967334 -420.366516 60.532204
v -12.939080 -420.345703 66.947357
v -13.393816 -420.316772 60.588181
v -12.347939 -420.375427 67.129303
v -13.821904 -420.296143 60.723537
v -11.707662 -420.403351 67.206482
v -14.141926 -420.281006 61.013802
v -11.051530 -420.430511 67.207329
v -14.396782 -420.270203 61.497726
v -10.461325 -420.455902 67.127274
v -14.599161 -420.266937 62.146103
v -9.988755 -420.477631 66.953300
v -14.718978 -420.268738 62.842896
v -9.624913 -420.496460 66.720642
v -14.728736 -420.269867 63.504921
v -8.637993 -420.546021 64.346954
v -9.342360 -420.512756 66.441689
v -14.633752 -420.269196 64.106499
v -8.439142 -420.549744 63.566742
v -9.123208 -420.525787 66.070679
v -14.485780 -420.267212 64.663719
v -8.490255 -420.548523 62.720486
v -8.968485 -420.534668 65.592407
v -14.342875 -420.265747 65.203667
v -8.863750 -420.527771 61.836262
v -8.840442 -420.539612 65.027672
v -14.177567 -420.270142 65.731400
v -9.572302 -420.481445 61.044907
v -12.838644 -420.335663 60.539661
v -13.897785 -420.286011 66.228348
v -10.699578 -420.411835 60.557732
v -12.287521 -440.596619 61.202187
v -13.536877 -440.265167 58.024513
v -11.910249 -440.617371 61.193665
v -13.671183 -440.278229 58.276207
v -11.589745 -440.631439 61.158974
v -13.781285 -440.299866 58.606510
v -11.357401 -440.633270 61.054565
v -13.852114 -440.326721 58.964943
v -11.174113 -440.630524 60.930206
v -13.859657 -440.354736 59.306969
v -10.677007 -440.541321 59.718437
v -11.030914 -440.626709 60.816475
v -13.804558 -440.380920 59.613144
v -10.600897 -440.504089 59.305756
v -10.904509 -440.614655 60.629852
v -13.723236 -440.405151 59.895111
v -10.648123 -440.463257 58.870529
v -10.844909 -440.595856 60.370743
v -13.650398 -440.428711 60.170799
v -10.836084 -440.420013 58.441399
v -10.800439 -440.574951 60.083523
v -13.575836 -440.453613 60.445831
v -11.177189 -440.377686 58.074585
v -12.808189 -440.285980 57.773308
v -13.448132 -440.483459 60.721390
v -11.685841 -440.340820 57.843567
v -13.224948 -440.523224 60.991772
v -12.308653 -440.311188 57.772812
v -12.946062 -440.559662 61.174156
v -13.147131 -440.271179 57.795364
v -12.641153 -440.578644 61.209946
v -13.371918 -440.263733 57.866600
v -5.694241 -375.361816 71.305206
v -5.525082 -375.352539 70.455139
v -5.668719 -375.359802 69.532249
v -6.127996 -375.351715 68.649567
v -6.832776 -375.326660 67.936462
v -7.728329 -375.291992 67.480148
v -8.709958 -375.255005 67.280495
v -10.357462 -375.192322 67.359306
v -10.908398 -375.167603 67.558609
v -11.320983 -375.146118 67.885635
v -11.637731 -375.125000 68.349129
v -11.879948 -375.102692 68.942001
v -12.044624 -375.080505 69.637100
v -12.101484 -375.060852 70.372101
v -12.005431 -375.055481 71.063751
v -11.842710 -375.067078 71.713852
v -11.687828 -375.083252 72.340637
v -11.484920 -375.096924 72.935616
v -11.186460 -375.109619 73.492111
v -10.780476 -375.122040 73.981819
v -10.278219 -375.133057 74.354462
v -9.690014 -375.143372 74.560699
v -9.013775 -375.163269 74.613121
v -8.305941 -375.210876 74.595734
v -7.712696 -375.261322 74.485397
v -7.243846 -375.303528 74.274231
v -6.857022 -375.335144 73.992599
v -6.539614 -375.359009 73.636215
v -6.282925 -375.374603 73.193451
v -6.074451 -375.380554 72.659363
v -5.888779 -375.375610 72.033684
v -9.621349 -375.221954 67.266052
v -5.479821 -366.707336 72.216385
v -5.573182 -366.774292 72.930092
v -5.729586 -366.797974 73.532059
v -6.059000 -366.765472 74.053024
v -6.427612 -366.671204 74.440216
v -6.797151 -366.618530 74.715706
v -7.236358 -366.599548 74.957275
v -7.756809 -366.603760 75.051086
v -8.366025 -366.628235 75.044449
v -8.966332 -366.649841 74.983414
v -9.496271 -366.659668 74.849091
v -9.957397 -366.662323 74.591965
v -10.368290 -366.660004 74.196121
v -10.708199 -366.644714 73.722252
v -10.954155 -366.612885 73.207390
v -11.129794 -366.554657 72.613129
v -11.271708 -366.469421 71.848747
v -11.355306 -366.421204 71.040344
v -11.362822 -366.437836 70.412750
v -11.225163 -366.478973 69.694199
v -11.011916 -366.519165 69.093292
v -10.767227 -366.552582 68.597031
v -10.465429 -366.582275 68.291229
v -10.024725 -366.617645 68.122406
v -9.455142 -366.660919 68.045265
v -8.761887 -366.705963 68.040581
v -7.902689 -366.753754 68.115402
v -7.015597 -366.792725 68.347061
v -6.287832 -366.815063 68.835777
v -5.736430 -366.813599 69.603355
v -5.333528 -366.779510 70.514267
v -5.256612 -366.735626 71.332550
v -6.170648 -388.964111 69.919998
v -5.976644 -388.944275 69.031769
v -6.049932 -388.938904 68.048584
v -6.603435 -388.926300 67.067406
v -7.518877 -388.881927 66.205185
v -8.741073 -388.810181 65.582886
v -10.120971 -388.734375 65.332932
v -11.903059 -388.678192 65.407440
v -12.426395 -388.656952 65.585670
v -12.817062 -388.639404 65.943665
v -13.119419 -388.626831 66.520103
v -13.351313 -388.621490 67.280548
v -13.495747 -388.621460 68.119720
v -13.523057 -388.617615 68.938416
v -13.426017 -388.609161 69.690399
v -13.256754 -388.603577 70.381531
v -13.076504 -388.608887 71.043655
v -12.862036 -388.614716 71.699097
v -12.536043 -388.622467 72.340637
v -12.059406 -388.631592 72.932098
v -11.450663 -388.640381 73.382492
v -10.730947 -388.670135 73.550430
v -9.959278 -388.749603 73.514420
v -9.239452 -388.833221 73.392975
v -8.607387 -388.904358 73.203476
v -8.072543 -388.960938 72.944672
v -7.622910 -389.000641 72.622040
v -7.244922 -389.023132 72.236816
v -6.923521 -389.028076 71.788673
v -6.645774 -389.016113 71.270676
v -6.401267 -388.992462 70.658615
v -11.170794 -388.702850 65.340576
v -7.751410 -381.831543 73.928612
v -7.312742 -381.875488 73.641800
v -12.688761 -381.603760 68.603569
v -12.797050 -381.592163 69.406830
v -6.950937 -381.907074 73.290138
v -12.778719 -381.581726 70.177734
v -5.950908 -381.920166 71.126801
v -5.710371 -381.900085 70.345551
v -6.652519 -381.927917 72.867775
v -12.631012 -381.577698 70.866577
v -5.589755 -381.896698 69.416275
v -6.399706 -381.937256 72.370552
v -12.450325 -381.581299 71.507957
v -5.911949 -381.895874 68.425987
v -6.173223 -381.934052 71.794487
v -12.275945 -381.586792 72.141632
v -6.587739 -381.870270 67.510178
v -12.034787 -381.592346 72.770210
v -7.568221 -381.823486 66.812447
v -9.954688 -381.716888 66.355553
v -10.830619 -381.683624 66.398743
v -11.661662 -381.600464 73.378876
v -8.775341 -381.765900 66.433647
v -11.144722 -381.612732 73.913460
v -10.522510 -381.627289 74.230804
v -11.450961 -381.658264 66.528786
v -9.794107 -381.649445 74.281532
v -11.900249 -381.639771 66.796295
v -9.000673 -381.708160 74.248260
v -12.238223 -381.625763 67.237419
v -8.299099 -381.775604 74.138084
v -12.498387 -381.613770 67.852989
v -7.776513 -409.632935 66.663147
v -7.584712 -409.736450 65.847176
v -7.620688 -409.753967 64.910172
v -8.048439 -409.743256 63.921886
v -8.916202 -409.715088 63.003433
v -10.206344 -409.648315 62.454090
v -11.471756 -409.503510 62.379734
v -13.157907 -409.365967 62.451584
v -13.692520 -409.345886 62.617195
v -14.080099 -409.329224 62.959408
v -14.370173 -409.308228 63.507851
v -14.584937 -409.282013 64.218552
v -14.713895 -409.261383 64.995834
v -14.734418 -409.260742 65.752655
v -14.652237 -409.284424 66.451218
v -14.511066 -409.322968 67.099510
v -14.355846 -409.361694 67.721901
v -14.155247 -409.365051 68.329605
v -13.820713 -409.354736 68.904358
v -13.333536 -409.355042 69.394241
v -12.739870 -409.384857 69.756630
v -12.066613 -409.441681 69.965469
v -11.325270 -409.480713 70.023285
v -10.622929 -409.456329 69.956726
v -10.026615 -409.415863 69.794426
v -9.525609 -409.388306 69.559784
v -9.106582 -409.377594 69.258804
v -8.757267 -409.383362 68.890358
v -8.464396 -409.406921 68.451172
v -8.213128 -409.452545 67.938179
v -7.988329 -409.529144 67.349220
v -12.439762 -409.412689 62.388809
v -13.951421 -398.584412 69.312355
v -13.770711 -398.592804 69.961876
v -6.857367 -398.911346 66.147827
v -7.597332 -398.878845 65.128914
v -7.253426 -399.003235 69.539871
v -7.008412 -398.974792 68.890671
v -13.495492 -398.611694 70.595261
v -8.752676 -398.813171 64.306046
v -11.340192 -398.738098 63.943794
v -12.222845 -398.710632 63.977562
v -13.065996 -398.636627 71.180511
v -10.174827 -398.756653 63.964569
v -12.503246 -398.658875 71.664764
v -11.839579 -398.673279 71.991409
v -12.898327 -398.673828 64.084564
v -11.086119 -398.682587 72.133987
v -13.396919 -398.637665 64.325378
v -10.265616 -398.732513 72.121140
v -13.760297 -398.610474 64.778748
v -9.551152 -398.814911 71.974258
v -14.041489 -398.595459 65.472679
v -8.976001 -398.883667 71.733612
v -14.252919 -398.594147 66.313820
v -8.506623 -398.935333 71.422142
v -14.353951 -398.596161 67.166779
v -8.117745 -398.972778 71.047668
v -14.308319 -398.591888 67.952827
v -6.747436 -398.929993 68.114830
v -7.790211 -398.997467 70.611389
v -14.139803 -398.583496 68.654770
v -6.571979 -398.911133 67.172722
v -7.507176 -399.008484 70.111908
v -9.497626 -430.628113 61.955986
v -9.294991 -430.615295 61.308609
v -9.406791 -430.595947 60.657486
v -9.752799 -430.565613 60.000084
v -10.316998 -430.527161 59.431625
v -11.127254 -430.483276 59.072647
v -12.038024 -430.440063 58.957542
v -13.221088 -430.379791 59.038074
v -13.577395 -430.363861 59.168785
v -13.845604 -430.355438 59.401772
v -14.064333 -430.354065 59.754990
v -14.245806 -430.357910 60.239906
v -14.354122 -430.364502 60.784840
v -14.352437 -430.372528 61.298271
v -14.264257 -430.380890 61.760262
v -14.148272 -430.388916 62.194031
v -14.029818 -430.396729 62.617111
v -13.883707 -430.406158 63.032944
v -13.662022 -430.420074 63.432423
v -13.341366 -430.440704 63.786537
v -12.938529 -430.465485 64.044533
v -12.474264 -430.491821 64.177658
v -11.955797 -430.521057 64.213997
v -11.408203 -430.553253 64.203865
v -10.931064 -430.579468 64.138054
v -10.563131 -430.596649 63.988926
v -10.277489 -430.608307 63.806377
v -10.048818 -430.616455 63.618362
v -9.844038 -430.621429 63.333862
v -9.748840 -430.625549 62.926086
v -9.769169 -430.630005 62.533112
v -12.726812 -430.404419 58.976822
v -13.695693 -420.299927 66.447395
v -13.211007 -420.330505 66.809654
v -11.392224 -420.383423 60.526878
v -12.453279 -420.349457 60.536179
v -12.650913 -420.360626 67.053986
v -13.133881 -420.326538 60.555130
v -13.627123 -420.305206 60.638477
v -12.033010 -420.389526 67.179184
v -13.992894 -420.287750 60.844700
v -11.377158 -420.416870 67.215988
v -14.276151 -420.274719 61.229176
v -10.742628 -420.443542 67.179512
v -14.506344 -420.267273 61.807331
v -10.209367 -420.467041 67.051605
v -14.672169 -420.267578 62.495331
v -9.794117 -420.487183 66.841995
v -14.738861 -420.269409 63.181290
v -9.474681 -420.504761 66.590210
v -14.692673 -420.269562 63.813423
v -8.750360 -420.542908 64.702896
v -8.522450 -420.548218 63.965576
v -9.224309 -420.519531 66.271118
v -14.561897 -420.268066 64.388901
v -8.421238 -420.550415 63.153175
v -9.037827 -420.530579 65.844421
v -14.412691 -420.265930 64.935143
v -8.632889 -420.541077 62.276718
v -8.907132 -420.537354 65.321259
v -14.269161 -420.266602 65.469803
v -9.170131 -420.507599 61.416969
v -14.057491 -420.276245 65.986397
v -10.078800 -420.449524 60.747528
v -11.765385 -451.302307 57.274883
v -11.680727 -451.202393 57.073303
v -11.687205 -451.164856 56.841324
v -11.782955 -451.172485 56.538563
v -11.993980 -451.393677 56.249481
v -12.335303 -451.984558 56.004776
v -12.678049 -452.502533 55.842651
v -13.137274 -452.932678 55.744202
v -13.272869 -453.070251 55.755478
v -13.371749 -453.156494 55.821056
v -13.447245 -453.288025 55.922989
v -13.504728 -453.386536 56.069893
v -13.539842 -453.450836 56.241615
v -13.545089 -453.480713 56.419456
v -13.522081 -453.477142 56.593071
v -13.483649 -453.450256 56.762794
v -13.438976 -453.389984 56.936523
v -13.382589 -453.274841 57.122257
v -13.300086 -453.115082 57.314758
v -13.182201 -452.909851 57.503338
v -13.033037 -452.702026 57.655891
v -12.859864 -452.495026 57.760502
v -12.666986 -452.248108 57.841713
v -12.467732 -452.014587 57.901375
v -12.289713 -451.804077 57.936085
v -12.151391 -451.652374 57.925133
v -12.046244 -451.540070 57.890114
v -11.963492 -451.455994 57.845497
v -11.893150 -451.396088 57.755890
v -11.862974 -451.382446 57.613945
v -11.845593 -451.383606 57.455765
v -12.946567 -452.736969 55.777992
v -12.467257 -440.587494 61.206692
v -12.101150 -440.607056 61.197960
v -13.459287 -440.263000 57.933846
v -13.607206 -440.270508 58.137817
v -11.734296 -440.626068 61.183140
v -13.729670 -440.288208 58.434429
v -11.467936 -440.633667 61.115906
v -13.823399 -440.312927 58.785381
v -11.258476 -440.631958 60.988708
v -13.864889 -440.340912 59.140144
v -11.100179 -440.629211 60.876450
v -13.838387 -440.368225 59.464478
v -10.740996 -440.559174 59.909878
v -10.625841 -440.523315 59.516327
v -10.963937 -440.622162 60.736862
v -13.764233 -440.393311 59.755817
v -10.606504 -440.484283 59.089680
v -10.863632 -440.605652 60.504173
v -13.684984 -440.416992 60.033108
v -10.723391 -440.441895 58.652313
v -10.831521 -440.586121 60.233124
v -13.616050 -440.440918 60.308334
v -10.985290 -440.398560 58.244926
v -13.522538 -440.467712 60.583359
v -11.411146 -440.358276 57.938492
v -12.582306 -440.297363 57.771011
v -12.997807 -440.277802 57.780251
v -13.348970 -440.502014 60.859108
v -11.992203 -440.325531 57.789490
v -13.086023 -440.544373 61.104172
v -12.801743 -440.569611 61.203621
v -13.269371 -440.266449 57.822502
v -5.794194 -375.369324 71.684052
v -5.593447 -375.353424 70.897766
v -5.543305 -375.356079 69.997421
v -5.857454 -375.357391 69.075081
v -6.444957 -375.339966 68.257706
v -7.256591 -375.308960 67.665802
v -8.216666 -375.272308 67.345993
v -9.184669 -375.237793 67.256409
v -10.016632 -375.206024 67.299599
v -10.655534 -375.178833 67.442932
v -11.130554 -375.156006 67.703308
v -11.490938 -375.134888 68.098007
v -11.768786 -375.113281 68.628571
v -11.973269 -375.091431 69.279884
v -12.091724 -375.069031 70.005203
v -12.071883 -375.055542 70.726837
v -11.922894 -375.059448 71.391228
v -11.766808 -375.074860 72.031517
v -11.597666 -375.089203 72.643265
v -11.352038 -375.101959 73.221466
v -10.999315 -375.114594 73.750977
v -10.542404 -375.126587 74.190262
v -9.995960 -375.137024 74.483597
v -9.363017 -375.150024 74.601059
v -8.653088 -375.183777 74.612488
v -7.989929 -375.236572 74.555771
v -7.464928 -375.283264 74.390686
v -7.039145 -375.319458 74.143784
v -6.688571 -375.347137 73.826668
v -6.402770 -375.367004 73.428757
v -6.173051 -375.378021 72.940521
v -5.980907 -375.378601 72.360916
v -6.285379 -388.977966 70.308197
v -6.059859 -388.951569 69.494812
v -5.955598 -388.939911 68.546600
v -6.266969 -388.935272 67.549438
v -7.007181 -388.906647 66.607727
v -8.088639 -388.847290 65.846931
v -9.435009 -388.767609 65.397957
v -10.704158 -388.714447 65.328018
v -11.575841 -388.688171 65.362450
v -12.190345 -388.664917 65.473434
v -12.638200 -388.645538 65.732239
v -12.979725 -388.630188 66.198441
v -13.246483 -388.621277 66.880203
v -13.438328 -388.620361 67.697853
v -13.526946 -388.619812 68.536430
v -13.489194 -388.613037 69.324249
v -13.345861 -388.604370 70.042465
v -13.167225 -388.605591 70.714081
v -12.979597 -388.610596 71.372711
v -12.719709 -388.617157 72.023895
v -12.320228 -388.625092 72.649864
v -11.771865 -388.633698 73.190804
v -11.105728 -388.648254 73.506012
v -10.342413 -388.705383 73.548492
v -9.588470 -388.791504 73.464081
v -8.909457 -388.869659 73.308670
v -8.326333 -388.933838 73.084290
v -7.836102 -388.982208 72.792969
v -7.424459 -389.013458 72.438835
v -7.076951 -389.027252 72.022293
v -6.779143 -389.023560 71.540665
v -6.520406 -389.005432 70.978195
v -7.881613 -409.578430 67.020279
v -7.673969 -409.690338 66.274368
v -7.546732 -409.760376 65.389389
v -7.781946 -409.750671 64.419151
v -8.415470 -409.736755 63.435097
v -9.513918 -409.699219 62.646492
v -10.881905 -409.576050 62.391026
v -11.991880 -409.451050 62.379578
v -12.828352 -409.386566 62.409920
v -13.450787 -409.357361 62.513580
v -13.905018 -409.341614 62.757420
v -14.237739 -409.323395 63.203667
v -14.489269 -409.298767 63.845573
v -14.663824 -409.272156 64.604851
v -14.740088 -409.259247 65.381104
v -14.705738 -409.271545 66.110344
v -14.586882 -409.306122 66.780983
v -14.434519 -409.345520 67.412842
v -14.268635 -409.369446 68.028015
v -14.011603 -409.362640 68.624847
v -13.595840 -409.354126 69.164902
v -13.050669 -409.369202 69.597290
v -12.414151 -409.413269 69.883560
v -11.701256 -409.469360 70.011475
v -10.960840 -409.475677 70.005142
v -10.310864 -409.436951 69.886673
v -9.764057 -409.401520 69.686646
v -9.305732 -409.382202 69.418648
v -8.923283 -409.379669 69.084328
v -8.604141 -409.393921 68.680962
v -8.334199 -409.427734 68.205284
v -8.098227 -409.487061 67.654243
v -9.692798 -430.631073 62.301315
v -9.343846 -430.622375 61.619492
v -9.310582 -430.607849 60.989128
v -9.548391 -430.582458 60.322105
v -10.000916 -430.547668 59.694771
v -10.686260 -430.506042 59.211510
v -11.591681 -430.461609 58.981400
v -12.415468 -430.420776 58.961460
v -12.996023 -430.390930 59.000137
v -13.415830 -430.370972 59.089840
v -13.720605 -430.358826 59.269089
v -13.960182 -430.354004 59.559898
v -14.161304 -430.355652 59.981453
v -14.313755 -430.361084 60.511742
v -14.368748 -430.368530 61.048973
v -14.316295 -430.376892 61.534859
v -14.207169 -430.385132 61.979248
v -14.090305 -430.392914 62.406353
v -13.964431 -430.401123 62.826256
v -13.786835 -430.412354 63.236526
v -13.514042 -430.429565 63.618134
v -13.149503 -430.452881 63.932396
v -12.714474 -430.478485 64.127846
v -12.221285 -430.505981 64.204811
v -11.681786 -430.537170 64.213280
v -11.152390 -430.567993 64.182190
v -10.733015 -430.589447 64.073906
v -10.408675 -430.603424 63.896740
v -10.157414 -430.613251 63.717701
v -9.940901 -430.619873 63.497570
v -9.765553 -430.623810 63.138699
v -9.768681 -430.627899 62.720375
v -11.814454 -451.352173 57.370705
v -11.713844 -451.240173 57.175655
v -11.671993 -451.169434 56.968472
v -11.723581 -451.154846 56.697681
v -11.868668 -451.220642 56.390129
v -12.154672 -451.644348 56.125561
v -12.513070 -452.246643 55.918156
v -12.823064 -452.628662 55.805664
v -13.050394 -452.825378 55.760387
v -13.210554 -452.985291 55.749207
v -13.325933 -453.095459 55.786797
v -13.411692 -453.208008 55.869766
v -13.478182 -453.324524 55.996365
v -13.525501 -453.405792 56.158363
v -13.546356 -453.452972 56.335396
v -13.536293 -453.464233 56.511948
v -13.503706 -453.448853 56.682915
v -13.461794 -453.405396 56.854126
v -13.412859 -453.318756 57.033546
v -13.345382 -453.187195 57.221832
v -13.245374 -452.992371 57.417999
v -13.110717 -452.785034 57.591553
v -12.948902 -452.581848 57.718689
v -12.765291 -452.368652 57.805008
v -12.566429 -452.118347 57.876934
v -12.373636 -451.891296 57.927025
v -12.215452 -451.709625 57.939430
v -12.094669 -451.580200 57.911728
v -12.002966 -451.485016 57.873306
v -11.925774 -451.414001 57.811195
v -11.871248 -451.375122 57.691025
v -11.858752 -451.381226 57.537910
v -5.580430 -367.553711 72.554779
v -5.625883 -368.403137 72.514557
v -5.667037 -369.261108 72.471207
v -5.707560 -370.122070 72.424911
v -5.740385 -370.983948 72.362419
v -5.770862 -371.849396 72.291275
v -5.801826 -372.720123 72.220947
v -5.832380 -373.597107 72.154839
v -5.861331 -374.482178 72.091583
v -5.691833 -367.592712 73.192596
v -5.735446 -368.419098 73.150391
v -5.766262 -369.263336 73.112305
v -5.805299 -370.119629 73.067146
v -5.865486 -370.980042 73.005486
v -5.920289 -371.845642 72.935684
v -5.967324 -372.718048 72.861877
v -6.007924 -373.597534 72.790405
v -6.043558 -374.485260 72.721466
v -5.922758 -367.588715 73.751236
v -5.955034 -368.412994 73.708870
v -5.973418 -369.255920 73.677505
v -6.003770 -370.112305 73.633987
v -6.059870 -370.971619 73.562225
v -6.115360 -371.836731 73.484436
v -6.166598 -372.709351 73.405640
v -6.211318 -373.589691 73.330200
v -6.250479 -374.478455 73.258057
v -6.264120 -367.539612 74.208725
v -6.285001 -368.379578 74.162811
v -6.307026 -369.233093 74.130737
v -6.330209 -370.093872 74.086090
v -6.356635 -370.954834 74.008942
v -6.392046 -371.820312 73.928856
v -6.432264 -372.693054 73.849030
v -6.471632 -373.573486 73.773285
v -6.508542 -374.462524 73.701096
v -6.624929 -367.486359 74.531830
v -6.640744 -368.345276 74.479462
v -6.654916 -369.207062 74.427696
v -6.671068 -370.069855 74.374390
v -6.694062 -370.933411 74.318832
v -6.723956 -371.799103 74.257729
v -6.758537 -372.670898 74.190506
v -6.793572 -373.550323 74.122269
v -6.827742 -374.438782 74.054886
v -7.021912 -367.463257 74.796310
v -7.036007 -368.325775 74.744797
v -7.049532 -369.188690 74.693733
v -7.064075 -370.051514 74.641724
v -7.083091 -370.914185 74.586578
v -7.110990 -371.777527 74.525955
v -7.145110 -372.645752 74.461548
v -7.179875 -373.521790 74.396973
v -7.214094 -374.407898 74.333450
v -7.498598 -367.442230 74.976990
v -7.512928 -368.303162 74.930283
v -7.526736 -369.165771 74.884018
v -7.540363 -370.028534 74.837875
v -7.556854 -370.891113 74.788498
v -7.581411 -371.753326 74.730194
v -7.613938 -372.617188 74.665009
v -7.648612 -373.487457 74.600945
v -7.682839 -374.368439 74.540230
v -8.077276 -367.428101 75.015457
v -8.098784 -368.277924 74.971489
v -8.119726 -369.136261 74.927422
v -8.140289 -369.997131 74.883575
v -8.161159 -370.858856 74.839294
v -8.184016 -371.720673 74.793472
v -8.210503 -372.582642 74.745316
v -8.240053 -373.447449 74.695435
v -8.272088 -374.321411 74.645081
v -8.704246 -367.430756 74.986694
v -8.736511 -368.260620 74.948067
v -8.770341 -369.107483 74.908623
v -8.804806 -369.962341 74.868607
v -8.839272 -370.820862 74.828011
v -8.873000 -371.681091 74.786499
v -8.905622 -372.542450 74.743927
v -8.938048 -373.406128 74.700500
v -8.972702 -374.277466 74.656479
v -9.283301 -367.434235 74.900055
v -9.326920 -368.249420 74.868515
v -9.372307 -369.086151 74.836502
v -9.419081 -369.934631 74.804802
v -9.465220 -370.789642 74.771362
v -9.510012 -371.648071 74.735558
v -9.552483 -372.509430 74.695358
v -9.593916 -373.376312 74.650253
v -9.637811 -374.254028 74.602188
v -9.788017 -367.432220 74.713913
v -9.842314 -368.238831 74.686256
v -9.897397 -369.068939 74.658920
v -9.953645 -369.913025 74.633438
v -10.009613 -370.765625 74.605560
v -10.064003 -371.623322 74.570915
v -10.115728 -372.486145 74.524780
v -10.165560 -373.357788 74.466644
v -10.217338 -374.241028 74.404388
v -10.233842 -367.422974 74.387634
v -10.296499 -368.224426 74.358276
v -10.360085 -369.050537 74.327240
v -10.425178 -369.891937 74.296967
v -10.489525 -370.743317 74.264542
v -10.550942 -371.601379 74.224434
v -10.607002 -372.466675 74.171677
v -10.659632 -373.342255 74.107697
v -10.714619 -374.228546 74.040054
v -10.620728 -367.404785 73.941422
v -10.687983 -368.203827 73.906197
v -10.757439 -369.028961 73.866379
v -10.829872 -369.870239 73.824493
v -10.900932 -370.722107 73.780350
v -10.964635 -371.581451 73.732925
v -11.017771 -372.449036 73.679764
v -11.066605 -373.327148 73.618927
v -11.119748 -374.215210 73.553635
v -10.912405 -367.377319 73.439850
v -10.979534 -368.178345 73.395912
v -11.049092 -369.006958 73.347885
v -11.120982 -369.852203 73.297501
v -11.191866 -370.707062 73.244812
v -11.255859 -371.567932 73.189156
v -11.310291 -372.435974 73.129608
v -11.361327 -373.314117 73.066132
v -11.416843 -374.202240 73.000046
v -11.104301 -367.337952 72.892097
v -11.166388 -368.148438 72.840607
v -11.231107 -368.987244 72.787079
v -11.296777 -369.840149 72.733170
v -11.361615 -370.699005 72.677277
v -11.423778 -371.560944 72.615768
v -11.483942 -372.427734 72.547523
v -11.546201 -373.303284 72.477325
v -11.613234 -374.189178 72.407776
v -11.251266 -367.283264 72.217903
v -11.311718 -368.118713 72.166061
v -11.375029 -368.972809 72.114059
v -11.439089 -369.832153 72.063156
v -11.501547 -370.693054 72.011330
v -11.558414 -371.555511 71.955597
v -11.614608 -372.421143 71.896278
v -11.681362 -373.292908 71.836327
v -11.758373 -374.174347 71.775848
v -11.385785 -367.250183 71.393150
v -11.461027 -368.105621 71.365837
v -11.530786 -368.965668 71.336884
v -11.599168 -369.826630 71.306419
v -11.664477 -370.688141 71.274132
v -11.722004 -371.551086 71.238899
v -11.777744 -372.416595 71.200798
v -11.842954 -373.286682 71.160187
v -11.919666 -374.165070 71.115334
v -11.456107 -367.252808 70.704132
v -11.533875 -368.108093 70.678162
v -11.609410 -368.967346 70.650154
v -11.678177 -369.828003 70.619690
v -11.743609 -370.689636 70.587311
v -11.806520 -371.553101 70.552666
v -11.870680 -372.419556 70.515282
v -11.940579 -373.291077 70.474075
v -12.017782 -374.170532 70.427078
v -11.381086 -367.269745 70.021805
v -11.454031 -368.117218 69.991776
v -11.525934 -368.973816 69.959869
v -11.595826 -369.833923 69.925903
v -11.664835 -370.696350 69.889526
v -11.734250 -371.561646 69.849960
v -11.805777 -372.430847 69.806183
v -11.881017 -373.305725 69.756912
v -11.960747 -374.188232 69.700851
v -11.191187 -367.298737 69.352257
v -11.262743 -368.135559 69.324860
v -11.335079 -368.987000 69.295868
v -11.407500 -369.845337 69.263344
v -11.480364 -370.708160 69.226204
v -11.554423 -371.575134 69.183594
v -11.630612 -372.446869 69.134666
v -11.709854 -373.324524 69.078499
v -11.792861 -374.209351 69.014336
v -10.956946 -367.328552 68.797981
v -11.024068 -368.157623 68.769646
v -11.092699 -369.004364 68.738792
v -11.162783 -369.860718 68.703461
v -11.234589 -370.723358 68.662590
v -11.308604 -371.591248 68.615356
v -11.385443 -372.464508 68.560928
v -11.465687 -373.343903 68.498566
v -11.549709 -374.230408 68.427979
v -10.682493 -367.352661 68.388855
v -10.738970 -368.176575 68.356476
v -10.799000 -369.020935 68.319572
v -10.862768 -369.876678 68.277023
v -10.929451 -370.739807 68.229454
v -10.999493 -371.608643 68.175743
v -11.073706 -372.482910 68.114662
v -11.152056 -373.363312 68.045914
v -11.234251 -374.250824 67.969810
v -10.314440 -367.373199 68.148270
v -10.364026 -368.193909 68.101860
v -10.417546 -369.038086 68.052277
v -10.475383 -369.894867 67.998482
v -10.535274 -370.759583 67.942398
v -10.601736 -371.629028 67.878189
v -10.673429 -372.503479 67.807068
v -10.749720 -373.383759 67.729156
v -10.826833 -374.271790 67.647362
v -9.802192 -367.415161 68.029129
v -9.850844 -368.230225 67.977173
v -9.900111 -369.069885 67.919014
v -9.952019 -369.924011 67.855461
v -10.007889 -370.786926 67.786835
v -10.069001 -371.655792 67.712502
v -10.135766 -372.529907 67.632179
v -10.207828 -373.409729 67.545815
v -10.281427 -374.296936 67.455017
v -9.164546 -367.460022 67.990982
v -9.197303 -368.272888 67.935799
v -9.232032 -369.109161 67.872025
v -9.271386 -369.960236 67.801254
v -9.316492 -370.820862 67.724419
v -9.367685 -371.688202 67.642067
v -9.424946 -372.561249 67.554497
v -9.488221 -373.440216 67.461769
v -9.553378 -374.326782 67.365501
v -8.366108 -367.507385 68.022209
v -8.385727 -368.318695 67.969337
v -8.409428 -369.152832 67.907043
v -8.437535 -370.001709 67.835968
v -8.470105 -370.860352 67.756790
v -8.507250 -371.726013 67.670586
v -8.549438 -372.597534 67.578163
v -8.597521 -373.474976 67.479515
v -8.650281 -374.360474 67.380219
v -7.474337 -367.549255 68.171875
v -7.501813 -368.359558 68.131317
v -7.528172 -369.193420 68.080070
v -7.552816 -370.042145 68.017403
v -7.576244 -370.900330 67.943970
v -7.599414 -371.765167 67.860916
v -7.623559 -372.635712 67.769371
v -7.649659 -373.512085 67.669212
v -7.684313 -374.397034 67.573212
v -6.665124 -367.579010 68.537262
v -6.698663 -368.390472 68.511505
v -6.725770 -369.226440 68.473480
v -6.746564 -370.076904 68.422318
v -6.762215 -370.936035 68.359375
v -6.773820 -371.801056 68.285843
v -6.782546 -372.671234 68.202744
v -6.789080 -373.547058 68.109955
v -6.805910 -374.431580 68.022110
v -6.027984 -367.592468 69.176964
v -6.056115 -368.408569 69.153137
v -6.078424 -369.249023 69.117455
v -6.094716 -370.102600 69.071297
v -6.105262 -370.963348 69.016098
v -6.110543 -371.828766 68.953011
v -6.111478 -372.698517 68.882904
v -6.108142 -373.573517 68.805298
v -6.113906 -374.457031 68.728264
v -5.546289 -367.582458 70.025856
v -5.579790 -368.410034 69.984589
v -5.607813 -369.258911 69.938553
v -5.629019 -370.117004 69.889404
v -5.643160 -370.979431 69.837547
v -5.651594 -371.844604 69.783249
v -5.655033 -372.712830 69.726326
v -5.653201 -373.585541 69.666046
v -5.658244 -374.466492 69.601898
v -5.291211 -367.556976 70.893013
v -5.337882 -368.402618 70.846603
v -5.377519 -369.260803 70.800133
v -5.409569 -370.122498 70.754097
v -5.436394 -370.985443 70.708199
v -5.460773 -371.849365 70.662048
v -5.482249 -372.715118 70.614983
v -5.498292 -373.584656 70.566086
v -5.512653 -374.461975 70.513596
v -5.399324 -367.542145 71.735077
v -5.438689 -368.399841 71.699089
v -5.477256 -369.261475 71.661697
v -5.515460 -370.123596 71.623306
v -5.554553 -370.985901 71.581619
v -5.590613 -371.849426 71.531021
v -5.622005 -372.716278 71.476219
v -5.649429 -373.588257 71.421715
v -5.673437 -374.468872 71.365479
v -5.769983 -374.475922 71.743858
v -5.743490 -373.593384 71.802429
v -5.716159 -372.718597 71.864273
v -5.689272 -371.849670 71.930031
v -5.664094 -370.985260 71.996422
v -5.636109 -370.123108 72.053711
v -5.599578 -369.261322 72.097946
v -5.562081 -368.399719 72.140442
v -5.520856 -367.540833 72.178650
v -5.625596 -367.577454 72.885544
v -5.672052 -368.412537 72.843079
v -5.711188 -369.262451 72.802887
v -5.753558 -370.121033 72.757446
v -5.801911 -370.982269 72.696915
v -5.845026 -371.847961 72.626617
v -5.883813 -372.719818 72.553993
v -5.919281 -373.598267 72.484909
v -5.951542 -374.484741 72.418991
v -5.789568 -367.596741 73.481544
v -5.828139 -368.419617 73.439743
v -5.850520 -369.261475 73.404556
v -5.885337 -370.116974 73.359863
v -5.948606 -370.976685 73.294312
v -6.007853 -371.842041 73.221512
v -6.059625 -372.714630 73.145699
v -6.103658 -373.594635 73.072327
v -6.141641 -374.482819 73.002144
v -6.085722 -367.568970 73.996033
v -6.111397 -368.398987 73.952332
v -6.131344 -369.246307 73.923454
v -6.158005 -370.104889 73.881088
v -6.198827 -370.964386 73.803131
v -6.244567 -371.829468 73.721527
v -6.290954 -372.702148 73.640587
v -6.333560 -373.582520 73.564171
v -6.371780 -374.471313 73.491959
v -6.444618 -367.508453 74.385391
v -6.462712 -368.359772 74.336166
v -6.481590 -369.218353 74.293594
v -6.500566 -370.080383 74.243507
v -6.522552 -370.943787 74.177322
v -6.552618 -371.809845 74.105713
v -6.588526 -372.682465 74.031235
v -6.624942 -373.562592 73.958725
v -6.659796 -374.451294 73.888977
v -6.813526 -367.473877 74.663673
v -6.827697 -368.335846 74.610092
v -6.840053 -369.198792 74.555634
v -6.854745 -370.061615 74.501907
v -6.877625 -370.924133 74.450798
v -6.908347 -371.788483 74.395119
v -6.943154 -372.658691 74.332489
v -6.977852 -373.536682 74.267601
v -7.011353 -374.424011 74.203140
v -7.250879 -367.452148 74.909561
v -7.265340 -368.314453 74.861023
v -7.279635 -369.177307 74.812866
v -7.294171 -370.040192 74.764000
v -7.310844 -370.903015 74.709366
v -7.334981 -371.765869 74.644089
v -7.367492 -372.631958 74.575607
v -7.402076 -373.505371 74.509842
v -7.436139 -374.389221 74.447281
v -7.773458 -367.433441 75.008499
v -7.789889 -368.290649 74.963104
v -7.805320 -369.152130 74.918030
v -7.819841 -370.014465 74.873398
v -7.836510 -370.876831 74.827408
v -7.860470 -371.738708 74.777008
v -7.891967 -372.601074 74.721077
v -7.925677 -373.468140 74.663528
v -7.959386 -374.345581 74.607407
v -8.392686 -367.428253 75.006973
v -8.419629 -368.268005 74.965263
v -8.447177 -369.120941 74.922943
v -8.475100 -369.979126 74.880325
v -8.503103 -370.839417 74.837387
v -8.530732 -371.700653 74.793701
v -8.558098 -372.562378 74.749252
v -8.586188 -373.426086 74.704041
v -8.617096 -374.297241 74.658249
v -9.002758 -367.433075 74.952606
v -9.040614 -368.254669 74.917595
v -9.080369 -369.096008 74.881790
v -9.121135 -369.947479 74.845612
v -9.161497 -370.804138 74.808304
v -9.200952 -371.663391 74.769714
v -9.238660 -372.524536 74.728844
v -9.275984 -373.389282 74.686005
v -9.315699 -374.263214 74.641800
v -9.544482 -367.434021 74.822708
v -9.593652 -368.244324 74.793793
v -9.644151 -369.077362 74.764923
v -9.696075 -369.923401 74.737267
v -9.747514 -370.777039 74.707382
v -9.797255 -371.634979 74.673126
v -9.844434 -372.496887 74.631226
v -9.890081 -373.366180 74.580338
v -9.938272 -374.246887 74.525818
v -10.017144 -367.428650 74.568939
v -10.076011 -368.232361 74.541046
v -10.135448 -369.060120 74.512939
v -10.195956 -369.902679 74.486588
v -10.256083 -370.754517 74.457962
v -10.314536 -371.612274 74.421135
v -10.369641 -372.476257 74.370621
v -10.422215 -373.349915 74.307854
v -10.476869 -374.234680 74.242020
v -10.436638 -367.415039 74.175407
v -10.502118 -368.214874 74.143600
v -10.569219 -369.040039 74.108345
v -10.638641 -369.880920 74.072357
v -10.706934 -370.732269 74.034195
v -10.769993 -371.590881 73.990486
v -10.824864 -372.457458 73.937561
v -10.875755 -373.334534 73.875084
v -10.930574 -374.221588 73.809052
v -10.780420 -367.392242 73.694649
v -10.848277 -368.191589 73.655228
v -10.918584 -369.017792 73.611053
v -10.991871 -369.860504 73.564240
v -11.063844 -370.713562 73.515106
v -11.127787 -371.573700 73.463684
v -11.180531 -372.441772 73.408447
v -11.229115 -373.320251 73.347557
v -11.282934 -374.208313 73.283005
v -11.018220 -367.359589 73.175125
v -11.083283 -368.164001 73.126984
v -11.150715 -368.996674 73.075806
v -11.219669 -369.845459 73.023102
v -11.287823 -370.702362 72.968155
v -11.351394 -371.563873 72.908813
v -11.408995 -372.431396 72.844086
v -11.465241 -373.308502 72.776634
v -11.526011 -374.195557 72.708649
v -11.179440 -367.311646 72.577957
v -11.239058 -368.132507 72.524422
v -11.301989 -368.979156 72.469795
v -11.365635 -369.835938 72.416061
v -11.428190 -370.696167 72.360855
v -11.487821 -371.558350 72.299942
v -11.547571 -372.424377 72.232910
v -11.613927 -373.298004 72.164665
v -11.687235 -374.181732 72.097321
v -11.321696 -367.260376 71.810013
v -11.388642 -368.109558 71.767952
v -11.454196 -368.968140 71.725166
v -11.520423 -369.828644 71.682526
v -11.584271 -370.689941 71.639420
v -11.640182 -371.552734 71.594147
v -11.694069 -372.418213 71.546661
v -11.759334 -373.288757 71.498032
v -11.836752 -374.168152 71.446899
v -11.434000 -367.249084 71.020889
v -11.512141 -368.105743 71.002411
v -11.587655 -368.965668 70.981133
v -11.657063 -369.826569 70.956009
v -11.722750 -370.688141 70.927567
v -11.782991 -371.551208 70.895653
v -11.842914 -372.416931 70.860504
v -11.910132 -373.287354 70.821915
v -11.986839 -374.165771 70.778099
v -11.440149 -367.259399 70.380432
v -11.514591 -368.111664 70.345436
v -11.587129 -368.969971 70.310760
v -11.655593 -369.830383 70.275803
v -11.722119 -370.692383 70.239899
v -11.788154 -371.556610 70.202095
v -11.856209 -372.424347 70.161255
v -11.928876 -373.297455 70.115952
v -12.007327 -374.178284 70.064438
v -11.294146 -367.283508 69.671677
v -11.366476 -368.125427 69.646019
v -11.438806 -368.979553 69.617142
v -11.510386 -369.838928 69.584717
v -11.581814 -370.701721 69.548355
v -11.654076 -371.567932 69.507431
v -11.728396 -372.438538 69.461067
v -11.805927 -373.314941 69.408241
v -11.887443 -374.198730 69.348007
v -11.078033 -367.314026 69.061256
v -11.148092 -368.146606 69.031990
v -11.219317 -368.995483 69.001892
v -11.291271 -369.852783 68.968201
v -11.364260 -370.715515 68.929489
v -11.438892 -371.582977 68.884773
v -11.515911 -372.455597 68.833176
v -11.596098 -373.334167 68.773788
v -11.680216 -374.219757 68.705742
v -10.826873 -367.341522 68.570992
v -10.889206 -368.167816 68.542862
v -10.953832 -369.013000 68.510345
v -11.020922 -369.868774 68.472351
v -11.090475 -370.731476 68.428596
v -11.162870 -371.599792 68.378380
v -11.238684 -372.473602 68.320831
v -11.318335 -373.353516 68.255280
v -11.402228 -374.240417 68.181198
v -10.514297 -367.362488 68.251518
v -10.566118 -368.184326 68.211388
v -10.622360 -369.028534 68.167686
v -10.683484 -369.884766 68.118645
v -10.747123 -370.748718 68.066551
v -10.814602 -371.618103 68.008644
v -10.887208 -372.492676 67.943169
v -10.964293 -373.373169 67.870361
v -11.044723 -374.260864 67.791031
v -10.073746 -367.393524 68.076775
v -10.123808 -368.210938 68.026932
v -10.176009 -369.052826 67.972702
v -10.231316 -369.908508 67.914017
v -10.289992 -370.772400 67.851151
v -10.354171 -371.641754 67.781792
v -10.423814 -372.516144 67.705879
v -10.498527 -373.396210 67.623398
v -10.576107 -374.283356 67.535492
v -9.501269 -367.437164 68.001587
v -9.543853 -368.250854 67.947784
v -9.586910 -369.088623 67.886276
v -9.633260 -369.941223 67.818520
v -9.684431 -370.803009 67.745216
v -9.741208 -371.671234 67.666489
v -9.803765 -372.544922 67.582344
v -9.871542 -373.424500 67.492844
v -9.942665 -374.311157 67.398560
v -8.785399 -367.483765 67.996613
v -8.809014 -368.295898 67.941406
v -8.836402 -369.130920 67.877167
v -8.869152 -369.980713 67.805138
v -8.907721 -370.840210 67.726219
v -8.952134 -371.706635 67.641258
v -9.002357 -372.578979 67.550896
v -9.058374 -373.457397 67.455544
v -9.119552 -374.343079 67.356567
v -7.921223 -367.529602 68.076500
v -7.943043 -368.340210 68.028694
v -7.967065 -369.173889 67.970924
v -7.992828 -370.022430 67.903122
v -8.020415 -370.880615 67.825829
v -8.050344 -371.745728 67.740250
v -8.083524 -372.616730 67.647636
v -8.121071 -373.493774 67.548615
v -8.164954 -374.378296 67.446625
v -7.049955 -367.565857 68.321777
v -7.082294 -368.376404 68.289215
v -7.110224 -369.211060 68.245163
v -7.133462 -370.060425 68.188507
v -7.152995 -370.918976 68.120224
v -7.170045 -371.783844 68.041550
v -7.186133 -372.654205 67.953911
v -7.202839 -373.530518 67.858345
v -7.224665 -374.414581 67.760208
v -6.325531 -367.588226 68.823441
v -6.356712 -368.401428 68.801170
v -6.381174 -369.239258 68.766266
v -6.399136 -370.091095 68.718864
v -6.411497 -370.950989 68.660530
v -6.419074 -371.816254 68.592506
v -6.423146 -372.686340 68.516121
v -6.425098 -373.562073 68.432068
v -6.430207 -374.445618 68.344261
v -5.767656 -367.590698 69.585022
v -5.795834 -368.411346 69.554169
v -5.818986 -369.255493 69.514122
v -5.836270 -370.111206 69.466904
v -5.847354 -370.972839 69.413559
v -5.852962 -371.838257 69.355064
v -5.854311 -372.707458 69.291916
v -5.852118 -373.581726 69.223740
v -5.851044 -374.463745 69.151199
v -5.378570 -367.569641 70.470512
v -5.420605 -368.406281 70.421349
v -5.455556 -369.260315 70.371765
v -5.482334 -370.120544 70.322388
v -5.501900 -370.983429 70.272781
v -5.516306 -371.848114 70.222511
v -5.526313 -372.715118 70.171013
v -5.531915 -373.586182 70.117493
v -5.536454 -374.464722 70.060654
v -5.302279 -367.547852 71.301163
v -5.346577 -368.400574 71.264313
v -5.386581 -369.261200 71.224907
v -5.422404 -370.123413 71.184296
v -5.457919 -370.986084 71.143188
v -5.495215 -371.849426 71.100571
v -5.528866 -372.714905 71.054665
v -5.555266 -373.584839 71.006042
v -5.576084 -374.462646 70.954453
v -7.465324 -380.888245 73.881851
v -7.411635 -379.931335 73.965477
v -7.363303 -378.984833 74.041824
v -7.328926 -378.050629 74.104248
v -7.301770 -377.126343 74.159698
v -7.271620 -376.209625 74.217499
v -12.647749 -380.639343 69.112534
v -12.539755 -379.690216 69.215134
v -12.432847 -378.749939 69.311737
v -12.328716 -377.818329 69.402588
v -12.228590 -376.895905 69.487503
v -12.135087 -375.982422 69.565575
v -7.071880 -380.924622 73.567482
v -7.022656 -379.966187 73.656586
v -6.976760 -379.017792 73.740051
v -6.941123 -378.081848 73.810593
v -6.913875 -377.157501 73.870796
v -6.883955 -376.240875 73.933029
v -12.700743 -380.626648 69.901215
v -12.593826 -379.677063 69.993134
v -12.487599 -378.736084 70.079117
v -12.383942 -377.803009 70.160431
v -12.284472 -376.878357 70.237190
v -12.191790 -375.963074 70.309227
v -5.804590 -380.946838 70.851364
v -5.781716 -379.993774 70.944130
v -5.763070 -379.049805 71.029488
v -5.746443 -378.113708 71.106247
v -5.730204 -377.185760 71.176407
v -5.713333 -376.266907 71.244690
v -6.749465 -380.950745 73.184021
v -6.704889 -379.991821 73.277809
v -6.662279 -379.042725 73.367142
v -6.626674 -378.105743 73.444206
v -6.598401 -377.181061 73.508423
v -6.567777 -376.264465 73.574448
v -12.609752 -380.619354 70.625267
v -12.503321 -379.671112 70.710785
v -12.397679 -378.731873 70.790176
v -12.293866 -377.799957 70.865257
v -12.193265 -376.875275 70.936722
v -12.097448 -375.959015 71.004333
v -5.577746 -380.934814 69.991959
v -5.559341 -379.986633 70.080475
v -5.547243 -379.045959 70.163490
v -5.541100 -378.110229 70.242683
v -5.538557 -377.180115 70.318413
v -5.530782 -376.258667 70.390503
v -6.481648 -380.966431 72.726349
v -6.442416 -380.007629 72.823074
v -6.404649 -379.058533 72.915810
v -6.371464 -378.121338 72.996201
v -6.342900 -377.196381 73.063049
v -6.312131 -376.279785 73.131332
v -12.434550 -380.620514 71.279449
v -12.331127 -379.673767 71.362000
v -12.228378 -378.736755 71.438766
v -12.127028 -377.807617 71.511528
v -12.028087 -376.885529 71.581512
v -11.932529 -375.970947 71.649338
v -5.686641 -380.938721 69.019608
v -5.675435 -379.988922 69.112801
v -5.670551 -379.047150 69.202881
v -5.671788 -378.112030 69.290726
v -5.675620 -377.184387 69.376190
v -5.666456 -376.265320 69.457588
v -6.250053 -380.970490 72.190536
v -6.217307 -380.012451 72.288147
v -6.186438 -379.063965 72.381432
v -6.158255 -378.127258 72.461441
v -6.131332 -377.202026 72.529465
v -6.102815 -376.285370 72.598396
v -12.262420 -380.627502 71.911461
v -12.159177 -379.681915 71.991295
v -12.056498 -378.746399 72.065659
v -11.956118 -377.819275 72.136345
v -11.859940 -376.899536 72.205048
v -11.770350 -375.986450 72.273666
v -6.193424 -380.925385 68.059341
v -6.176522 -379.974518 68.164413
v -6.163852 -379.032562 68.267967
v -6.156577 -378.098907 68.371048
v -6.150734 -377.173676 68.471451
v -6.131290 -376.256653 68.559784
v -6.033119 -380.962585 71.572098
v -6.006868 -380.006134 71.668686
v -5.983588 -379.059265 71.759377
v -5.961180 -378.123199 71.837013
v -5.938029 -377.197205 71.905716
v -5.914521 -376.279877 71.974808
v -12.058155 -380.634796 72.537201
v -11.950377 -379.690399 72.611076
v -11.844248 -378.756195 72.679054
v -11.742437 -377.830414 72.743629
v -11.647266 -376.912109 72.806923
v -11.563213 -375.999603 72.871933
v -7.011349 -380.889954 67.261154
v -6.976884 -379.940613 67.386749
v -6.944346 -379.000458 67.508003
v -6.916208 -378.069061 67.627106
v -6.889316 -377.146118 67.740311
v -6.851686 -376.230530 67.833466
v -10.282619 -380.748596 66.512505
v -10.142036 -379.807800 66.653030
v -10.012173 -378.875610 66.789001
v -9.894474 -377.951263 66.919495
v -9.789837 -377.034363 67.043289
v -9.701885 -376.123901 67.157394
v -11.752492 -380.642883 73.148926
v -11.643998 -379.699646 73.212074
v -11.538123 -378.766449 73.268341
v -11.437018 -377.841644 73.321396
v -11.343849 -376.923950 73.375076
v -11.263370 -376.011780 73.433769
v -8.082930 -380.840027 66.736252
v -8.012379 -379.894165 66.879318
v -7.945503 -378.957214 67.014778
v -7.884527 -378.028748 67.145065
v -7.828336 -377.108398 67.267380
v -7.770546 -376.194519 67.368225
v -11.314137 -380.653564 73.715958
v -11.212996 -379.711670 73.761887
v -11.114792 -378.778992 73.801483
v -11.019806 -377.854279 73.838470
v -10.931721 -376.936310 73.879333
v -10.854994 -376.023926 73.930611
v -9.266829 -380.787231 66.517418
v -9.146153 -379.845337 66.660873
v -9.036622 -378.911865 66.798767
v -8.938625 -377.986328 66.931328
v -8.851817 -377.068359 67.056633
v -8.777079 -376.156342 67.166183
v -10.755531 -380.667786 74.152924
v -10.668489 -379.727783 74.184189
v -10.582039 -378.795563 74.209908
v -10.497688 -377.869354 74.236130
v -10.417513 -376.949493 74.266838
v -10.346290 -376.035583 74.311226
v -11.024702 -380.720398 66.602783
v -10.888975 -379.779663 66.749130
v -10.761411 -378.847229 66.888443
v -10.642988 -377.922760 67.020172
v -10.535995 -377.005554 67.142921
v -10.444239 -376.094666 67.254524
v -10.100553 -380.687378 74.329514
v -10.028147 -379.751068 74.371307
v -9.955041 -378.819153 74.407455
v -9.882455 -377.890259 74.441986
v -9.812626 -376.965820 74.478088
v -9.749178 -376.047852 74.520912
v -11.561047 -380.698547 66.803329
v -11.434645 -379.757263 66.954605
v -11.313766 -378.824219 67.096550
v -11.199237 -377.899139 67.228966
v -11.093223 -376.981506 67.350456
v -10.999719 -376.070007 67.457809
v -9.338402 -380.724365 74.331100
v -9.283006 -379.788940 74.381050
v -9.227293 -378.856293 74.428726
v -9.170769 -377.924622 74.475533
v -9.114933 -376.995178 74.521851
v -9.062177 -376.071655 74.568298
v -11.958560 -380.681335 67.153816
v -11.839962 -379.738708 67.302696
v -11.725133 -378.804443 67.441330
v -11.614748 -377.878387 67.569778
v -11.510365 -376.960083 67.686798
v -11.415290 -376.048187 67.788544
v -8.566255 -380.783020 74.281464
v -8.509135 -379.837830 74.346252
v -8.461406 -378.901978 74.400993
v -8.421029 -377.969910 74.449814
v -8.382403 -377.041260 74.497543
v -8.342709 -376.119171 74.546791
v -12.261133 -380.666565 67.672058
v -12.147902 -379.722046 67.809219
v -12.037332 -378.786011 67.937035
v -11.930131 -377.858459 68.055588
v -11.827507 -376.939148 68.163857
v -11.732120 -376.026855 68.258057
v -7.944668 -380.839722 74.130569
v -7.887474 -379.886566 74.207336
v -7.839212 -378.944580 74.274094
v -7.805189 -378.012115 74.328247
v -7.775558 -377.086456 74.378830
v -7.742078 -376.167816 74.432915
v -12.492268 -380.652283 68.341805
v -12.381986 -379.705444 68.461075
v -12.273789 -378.767273 68.573013
v -12.168591 -377.837830 68.677536
v -12.067467 -376.917145 68.774033
v -11.973011 -376.004211 68.859604
v -7.494112 -376.189819 74.335342
v -7.525501 -377.107239 74.279419
v -7.553416 -378.031921 74.226471
v -7.587070 -378.965118 74.168449
v -7.635391 -379.909668 74.096786
v -7.690077 -380.864868 74.017090
v -7.257074 -380.907196 73.734650
v -7.204649 -379.949036 73.821945
v -7.157397 -379.001404 73.901909
v -7.122886 -378.066467 73.967880
v -7.096216 -377.142273 74.025467
v -7.067305 -376.225952 74.084625
v -12.064352 -375.993530 69.203636
v -12.158484 -376.906586 69.121704
v -12.259062 -377.828033 69.031219
v -12.363637 -378.758545 68.933876
v -12.471189 -379.697784 68.830017
v -12.580736 -380.645660 68.719604
v -12.691929 -380.632233 69.510857
v -12.584705 -379.682526 69.607307
v -12.478159 -378.741577 69.697838
v -12.374293 -377.808960 69.783257
v -12.274433 -376.885376 69.863434
v -12.180926 -375.971344 69.937920
v -6.901383 -380.938354 73.386475
v -6.853754 -379.979309 73.478958
v -6.809124 -379.030334 73.565910
v -6.773937 -378.094055 73.639160
v -6.746406 -377.169586 73.701225
v -6.716968 -376.253296 73.764526
v -12.673425 -380.621765 70.274895
v -12.566732 -379.672791 70.363251
v -12.460604 -378.732513 70.445442
v -12.356704 -377.799683 70.523232
v -12.256647 -376.874603 70.597015
v -12.162396 -375.958679 70.666298
v -5.816829 -376.274414 71.622940
v -5.837314 -377.192139 71.554611
v -5.857666 -378.118896 71.485527
v -5.877456 -379.054810 71.408844
v -5.897996 -380.000366 71.320915
v -5.922019 -380.955292 71.226265
v -5.681114 -380.938416 70.442772
v -5.658654 -379.987976 70.532654
v -5.641678 -379.045868 70.616013
v -5.629280 -378.109741 70.693771
v -5.619380 -377.180054 70.766556
v -5.607411 -376.259521 70.835739
v -6.608768 -380.959412 72.966614
v -6.566190 -380.000183 73.063126
v -6.525491 -379.050873 73.155022
v -6.491232 -378.113953 73.233322
v -6.462772 -377.189148 73.298767
v -6.432465 -376.272888 73.365059
v -12.525063 -380.618408 70.958366
v -12.419722 -379.671021 71.041969
v -12.315242 -378.733093 71.119499
v -12.212295 -377.802582 71.192856
v -12.111920 -376.879089 71.262970
v -12.015096 -375.963562 71.329834
v -5.566527 -380.936798 69.514641
v -5.552922 -379.988464 69.605331
v -5.546484 -379.047546 69.691040
v -5.546440 -378.111969 69.773277
v -5.550916 -377.182739 69.852242
v -5.547391 -376.262512 69.928200
v -6.361915 -380.969452 72.470261
v -6.325533 -380.010712 72.568596
v -6.290904 -379.061737 72.662331
v -6.260222 -378.124878 72.742264
v -6.232286 -377.199860 72.809593
v -6.202609 -376.283569 72.877228
v -12.347741 -380.623199 71.596718
v -12.245401 -379.676971 71.678314
v -12.143489 -378.740814 71.754227
v -12.043143 -377.812836 71.826279
v -11.945805 -376.892181 71.895950
v -11.853017 -375.978699 71.964516
v -5.890072 -380.934723 68.525940
v -5.875435 -379.984070 68.623077
v -5.868031 -379.041931 68.718849
v -5.867422 -378.107361 68.813950
v -5.870247 -377.180939 68.907608
v -5.861528 -376.263245 68.994644
v -6.141054 -380.967468 71.894081
v -6.111711 -380.009888 71.992218
v -6.084888 -379.062042 72.084770
v -6.059791 -378.125671 72.163574
v -6.034487 -377.200226 72.231613
v -6.008128 -376.283691 72.299263
v -12.171060 -380.630096 72.226105
v -12.065948 -379.684937 72.303619
v -11.961427 -378.750153 72.375397
v -11.860147 -377.823822 72.443634
v -11.763931 -376.905212 72.509918
v -11.676573 -375.992859 72.576797
v -6.558301 -380.909515 67.625786
v -6.532609 -379.959015 67.738724
v -6.511569 -379.017731 67.850510
v -6.496426 -378.085083 67.962364
v -6.483519 -377.161072 68.071320
v -6.459201 -376.245026 68.165100
v -11.925097 -380.637054 72.847809
v -11.816484 -379.693146 72.917236
v -11.709221 -378.759674 72.979996
v -11.606871 -377.834534 73.039490
v -11.511129 -376.917053 73.097885
v -11.427557 -376.005310 73.159119
v -7.515974 -380.865417 66.952721
v -7.464906 -379.917480 67.086525
v -7.416984 -378.978729 67.215622
v -7.374335 -378.048798 67.342041
v -7.334978 -377.127258 67.462479
v -7.289591 -376.212860 67.562576
v -9.258842 -376.139832 67.146370
v -9.341146 -377.050751 67.032974
v -9.439373 -377.967896 66.908180
v -9.550668 -378.892517 66.776794
v -9.675156 -379.824921 66.640274
v -9.812793 -380.765625 66.499191
v -10.687080 -380.733032 66.545601
v -10.548112 -379.792236 66.688354
v -10.417988 -378.859985 66.825638
v -10.298378 -377.935699 66.956497
v -10.191119 -377.018799 67.079689
v -10.099454 -376.108459 67.193291
v -11.553972 -380.646301 73.445175
v -11.448673 -379.703583 73.501083
v -11.345183 -378.770935 73.548828
v -11.246000 -377.846436 73.593811
v -11.153876 -376.929077 73.640366
v -11.073414 -376.017517 73.693802
v -8.675073 -380.812073 66.585533
v -8.579193 -379.868134 66.729729
v -8.490523 -378.933014 66.867744
v -8.410441 -378.006165 67.000687
v -8.338503 -377.087280 67.126877
v -8.272060 -376.174866 67.235519
v -11.049978 -380.659058 73.965240
v -10.955893 -379.718018 74.002121
v -10.863331 -378.785706 74.032379
v -10.773202 -377.860474 74.061371
v -10.688217 -376.941986 74.094872
v -10.612661 -376.029633 74.139984
v -10.442493 -380.675812 74.280197
v -10.362518 -379.737579 74.314621
v -10.282049 -378.805634 74.342072
v -10.202971 -377.878174 74.369354
v -10.127275 -376.956360 74.399834
v -10.058765 -376.041290 74.440277
v -11.316837 -380.707977 66.684456
v -11.186250 -379.766937 66.833595
v -11.061698 -378.834351 66.974937
v -10.944502 -377.909760 67.107796
v -10.837090 -376.992554 67.230705
v -10.743539 -376.081604 67.340927
v -9.729240 -380.702667 74.338448
v -9.666754 -379.767853 74.385902
v -9.603205 -378.835754 74.430084
v -9.538805 -377.905182 74.472443
v -9.475630 -376.977783 74.514603
v -9.416826 -376.056885 74.558685
v -11.776152 -380.688660 66.955185
v -11.654447 -379.746613 67.105927
v -11.536746 -378.813049 67.247330
v -11.424061 -377.887634 67.378944
v -11.318193 -376.969940 67.499458
v -11.222872 -376.058594 67.605202
v -8.939277 -380.751831 74.317139
v -8.886224 -379.812622 74.372322
v -8.836747 -378.879089 74.422089
v -8.788440 -377.946930 74.470215
v -8.741138 -377.017120 74.517746
v -8.695702 -376.093414 74.565262
v -12.121308 -380.673004 67.389359
v -12.006055 -379.729340 67.532959
v -11.893604 -378.794220 67.667175
v -11.784796 -377.867554 67.791718
v -11.680889 -376.949005 67.905579
v -11.584743 -376.037262 68.004936
v -8.233487 -380.812164 74.220566
v -8.174719 -379.862366 74.292953
v -8.127054 -378.923615 74.353760
v -8.091181 -377.991516 74.404648
v -8.058642 -377.064453 74.453094
v -8.024046 -376.144531 74.503754
v -12.386263 -380.658722 67.988342
v -12.275040 -379.712891 68.116524
v -12.165876 -378.775818 68.236740
v -12.059727 -377.847382 68.348717
v -11.957607 -376.927612 68.451782
v -11.861842 -376.015472 68.542809
v -7.596846 -382.837067 73.684784
v -7.680736 -383.831451 73.565781
v -7.766433 -384.836792 73.442123
v -7.856370 -385.854767 73.311073
v -7.940210 -386.882385 73.181885
v -8.011728 -387.917480 73.060318
v -12.856904 -382.569397 68.887650
v -12.958146 -383.551483 68.766327
v -13.060093 -384.544250 68.641090
v -13.164474 -385.547241 68.513336
v -13.272002 -386.560516 68.383926
v -13.384115 -387.584198 68.253342
v -7.187264 -382.874634 73.365677
v -7.260720 -383.869568 73.245819
v -7.337357 -384.875641 73.121216
v -7.417708 -385.893677 72.990814
v -7.494870 -386.921478 72.861443
v -7.562623 -387.956818 72.739273
v -12.905132 -382.559235 69.689697
v -13.002375 -383.543335 69.570679
v -13.100313 -384.537964 69.447029
v -13.200611 -385.542450 69.320877
v -13.304802 -386.556519 69.193977
v -13.414572 -387.580231 69.067894
v -5.869123 -382.885315 70.647705
v -5.910968 -383.871582 70.536324
v -5.957731 -384.868469 70.419205
v -6.007907 -385.875366 70.298050
v -6.059963 -386.892670 70.174271
v -6.113159 -387.921234 70.049347
v -6.850367 -382.900391 72.978249
v -6.913336 -383.894562 72.858734
v -6.979685 -384.899750 72.735321
v -7.050054 -385.916656 72.606926
v -7.120286 -386.943909 72.478165
v -7.184687 -387.979065 72.355568
v -12.818746 -382.552032 70.425354
v -12.919367 -383.536743 70.310944
v -13.019230 -384.531616 70.191154
v -13.119261 -385.536011 70.068039
v -13.220437 -386.549866 69.943268
v -13.324499 -387.572601 69.818993
v -5.645030 -382.870117 69.788055
v -5.696334 -383.858063 69.671921
v -5.754306 -384.855164 69.550201
v -5.815702 -385.860718 69.424667
v -5.875474 -386.875977 69.296265
v -5.924350 -387.901886 69.166748
v -6.568226 -382.914032 72.520370
v -6.621173 -383.906128 72.403412
v -6.677925 -384.909241 72.282784
v -6.738495 -385.923706 72.158424
v -6.801817 -386.949310 72.031540
v -6.863068 -387.983765 71.909050
v -12.643975 -382.551208 71.090057
v -12.749321 -383.534698 70.983269
v -12.853621 -384.528137 70.870758
v -12.956502 -385.531372 70.753662
v -13.058054 -386.544617 70.632851
v -13.158747 -387.566986 70.509819
v -5.742956 -382.873352 68.813278
v -5.789464 -383.859009 68.697556
v -5.839637 -384.853485 68.576530
v -5.894828 -385.856201 68.451622
v -5.955934 -386.869598 68.322731
v -6.003666 -387.895691 68.188522
v -6.323762 -382.915192 71.986847
v -6.367962 -383.904236 71.874985
v -6.416624 -384.904297 71.758789
v -6.469384 -385.915558 71.639114
v -6.526274 -386.938477 71.515648
v -6.584875 -387.971710 71.393349
v -12.468376 -382.554962 71.730042
v -12.571016 -383.536591 71.628624
v -12.673196 -384.528076 71.521812
v -12.774424 -385.530060 71.409889
v -12.874838 -386.543640 71.292862
v -12.975983 -387.568359 71.171432
v -6.257668 -382.859680 67.841949
v -6.309822 -383.843750 67.726593
v -6.363891 -384.837280 67.604782
v -6.422612 -385.840240 67.479340
v -6.492089 -386.854980 67.351929
v -6.546429 -387.882446 67.212822
v -6.098024 -382.904114 71.369820
v -6.137760 -383.890717 71.261093
v -6.182123 -384.888062 71.147736
v -6.230772 -385.896362 71.030365
v -6.283587 -386.916260 70.908997
v -6.340163 -387.947845 70.785713
v -12.271052 -382.559509 72.366455
v -12.371886 -383.540344 72.269394
v -12.470879 -384.531006 72.166695
v -12.567824 -385.532288 72.058464
v -12.663036 -386.546265 71.944153
v -12.762054 -387.572632 71.824928
v -7.103693 -382.821045 67.008018
v -7.169364 -383.803467 66.884422
v -7.236763 -384.795563 66.755775
v -7.307231 -385.797668 66.625389
v -7.385859 -386.812012 66.497520
v -7.451167 -387.838867 66.353439
v -10.566160 -382.662781 66.224136
v -10.693820 -383.637787 66.078064
v -10.807129 -384.623779 65.931519
v -10.903403 -385.621765 65.785553
v -10.985990 -386.634338 65.639862
v -11.078152 -387.659912 65.490997
v -11.967773 -382.565918 72.993347
v -12.066685 -383.547150 72.899948
v -12.163145 -384.538300 72.800110
v -12.257345 -385.539429 72.694565
v -12.347451 -386.553314 72.581604
v -12.442060 -387.579620 72.464844
v -8.239021 -382.764221 66.443314
v -8.327139 -383.743774 66.303459
v -8.413748 -384.733002 66.161057
v -8.497531 -385.732117 66.017960
v -8.581529 -386.743530 65.880081
v -8.660101 -387.767792 65.729721
v -11.514846 -382.576965 73.580109
v -11.608871 -383.559875 73.488281
v -11.701646 -384.552277 73.389267
v -11.793050 -385.553131 73.284973
v -11.881016 -386.565063 73.171982
v -11.971771 -387.589142 73.057510
v -9.523170 -382.703217 66.221375
v -9.646178 -383.679169 66.074234
v -9.759130 -384.665283 65.925873
v -9.857974 -385.661469 65.777397
v -9.944883 -386.669739 65.629616
v -10.035302 -387.691650 65.480072
v -10.929227 -382.593384 74.030869
v -11.016270 -383.580261 73.937363
v -11.103632 -384.574951 73.836349
v -11.190760 -385.575195 73.730972
v -11.277307 -386.582825 73.620697
v -11.364946 -387.601746 73.509064
v -11.296025 -382.633270 66.298866
v -11.417290 -383.608215 66.147346
v -11.528738 -384.594574 65.997513
v -11.628439 -385.593597 65.851768
v -11.716483 -386.607971 65.709320
v -11.811100 -387.634735 65.559540
v -10.251535 -382.615234 74.194016
v -10.329739 -383.608429 74.097626
v -10.408167 -384.605621 73.996674
v -10.487339 -385.605804 73.893188
v -10.566978 -386.613373 73.783760
v -10.648388 -387.632996 73.670349
v -11.812467 -382.611877 66.486694
v -11.927917 -383.586945 66.330734
v -12.037485 -384.573547 66.177391
v -12.139520 -385.572937 66.030464
v -12.233902 -386.587494 65.889816
v -12.331487 -387.614105 65.739044
v -9.469837 -382.658600 74.183434
v -9.549222 -383.654266 74.083855
v -9.631708 -384.654114 73.979263
v -9.715969 -385.660583 73.869278
v -9.802112 -386.679504 73.750580
v -9.883092 -387.708252 73.632736
v -12.195139 -382.596832 66.840912
v -12.306959 -383.572601 66.687157
v -12.415468 -384.559570 66.534782
v -12.519527 -385.558716 66.387650
v -12.618294 -386.572388 66.247452
v -12.718882 -387.597900 66.096741
v -8.712169 -382.723419 74.108353
v -8.806770 -383.716400 73.996536
v -8.900895 -384.718170 73.880630
v -8.997101 -385.731506 73.757393
v -9.089613 -386.756531 73.630920
v -9.169760 -387.789856 73.510117
v -12.487128 -382.585785 67.383179
v -12.596012 -383.563049 67.240128
v -12.703470 -384.551239 67.096565
v -12.809351 -385.550598 66.953995
v -12.912572 -386.563110 66.814911
v -13.017162 -387.587158 66.668259
v -8.086662 -382.784180 73.943459
v -8.179870 -383.777130 73.826309
v -8.275475 -384.781311 73.702942
v -8.373022 -385.797852 73.573044
v -8.464534 -386.825165 73.443085
v -8.541703 -387.860168 73.320786
v -12.710938 -382.576263 68.088478
v -12.817013 -383.555695 67.959076
v -12.922791 -384.546082 67.827415
v -13.029270 -385.546967 67.693909
v -13.135798 -386.559387 67.559242
v -13.244776 -387.582794 67.420830
v -7.828665 -382.812012 73.823608
v -7.917795 -383.805817 73.705093
v -8.008808 -384.810669 73.581314
v -8.103080 -385.828186 73.450462
v -8.190957 -386.855713 73.320763
v -8.264906 -387.890656 73.199188
v -7.777047 -387.939117 72.908020
v -7.707878 -386.904022 73.029495
v -7.627374 -385.876282 73.158813
v -7.542237 -384.858124 73.289574
v -7.460870 -383.852264 73.413933
v -7.381754 -382.857361 73.533821
v -12.794106 -382.573212 68.483162
v -12.898123 -383.553925 68.358742
v -13.002323 -384.545502 68.231140
v -13.108158 -385.547455 68.101173
v -13.215622 -386.560272 67.969360
v -13.326984 -387.583618 67.835144
v -13.415359 -387.582672 68.667038
v -13.303473 -386.558960 68.794762
v -13.197099 -385.545227 68.922546
v -13.094879 -384.541321 69.049271
v -12.995410 -383.547424 69.173531
v -12.896894 -382.564178 69.293457
v -7.365314 -387.969910 72.555618
v -7.299554 -386.934753 72.677734
v -7.225915 -385.907166 72.806839
v -7.150479 -384.889496 72.936516
v -7.078987 -383.883698 73.060730
v -7.010875 -382.888977 73.180588
v -13.383273 -387.576477 69.452400
v -13.276070 -386.553284 69.577225
v -13.173787 -385.539185 69.703239
v -13.074316 -384.534546 69.828331
v -12.976278 -383.539612 69.950668
v -12.878345 -382.554962 70.068092
v -5.985456 -382.895447 71.022896
v -6.025302 -383.881470 70.913879
v -6.069867 -384.878204 70.799652
v -6.118410 -385.885590 70.681320
v -6.170376 -386.904083 70.559418
v -6.225577 -387.934204 70.435730
v -6.005872 -387.909637 69.626335
v -5.955544 -386.882935 69.752876
v -5.901468 -385.866730 69.879196
v -5.846958 -384.860107 70.003578
v -5.795363 -383.862671 70.124130
v -5.749251 -382.875397 70.238632
v -7.017483 -387.983521 72.140656
v -6.954915 -386.948730 72.262955
v -6.888182 -385.922150 72.390930
v -6.822844 -384.906342 72.517517
v -6.761414 -383.902069 72.639778
v -6.703466 -382.908752 72.758453
v -13.246729 -387.568848 70.170387
v -13.144917 -386.546722 70.293938
v -13.043795 -385.533295 70.416862
v -12.942242 -384.529419 70.537117
v -12.839742 -383.535095 70.653366
v -12.735981 -382.550751 70.763931
v -5.908647 -387.897522 68.683228
v -5.859609 -386.871735 68.815117
v -5.796312 -385.857849 68.943779
v -5.735226 -384.854279 69.068771
v -5.680137 -383.858765 69.190208
v -5.631189 -382.871796 69.306900
v -6.719042 -387.979553 71.661026
v -6.659315 -386.945740 71.783150
v -6.599364 -385.921356 71.908432
v -6.543073 -384.908478 72.030357
v -6.490646 -383.906799 72.148911
v -6.442373 -382.916168 72.263542
v -13.068040 -387.567017 70.842278
v -12.967209 -386.543579 70.964615
v -12.865633 -385.530334 71.083389
v -12.762781 -384.527771 71.197624
v -12.658731 -383.535339 71.306961
v -12.554203 -382.552795 71.410797
v -6.221375 -387.892059 67.693398
v -6.173416 -386.865326 67.830368
v -6.109575 -385.851257 67.958878
v -6.054535 -384.848419 68.083725
v -6.004179 -383.854492 68.204529
v -5.955876 -382.869751 68.319229
v -6.459157 -387.960815 71.103043
v -6.401563 -386.928284 71.225708
v -6.347101 -385.906921 71.347694
v -6.296950 -384.897247 71.465706
v -6.251120 -383.898682 71.579865
v -6.209855 -382.911072 71.689568
v -12.877565 -387.569977 71.499130
v -12.776733 -386.544464 71.619408
v -12.678620 -385.530640 71.734947
v -12.579693 -384.529114 71.844917
v -12.479445 -383.538208 71.949554
v -12.378118 -382.557129 72.048767
v -6.954183 -387.864166 66.759392
v -6.897424 -386.837067 66.902298
v -6.823711 -385.822296 67.029503
v -6.759390 -384.819519 67.156548
v -6.699271 -383.826599 67.280769
v -6.640930 -382.843201 67.398758
v -12.620380 -387.575409 72.148071
v -12.522931 -386.549133 72.265877
v -12.430340 -385.535126 72.379211
v -12.334853 -384.533966 72.485962
v -12.236999 -383.543182 72.587036
v -12.136953 -382.562256 72.682159
v -8.019623 -387.805756 66.001686
v -7.949367 -386.780273 66.150810
v -7.867831 -385.767090 66.282669
v -7.791225 -384.766235 66.418831
v -7.715109 -383.775391 66.553749
v -7.639546 -382.794189 66.684746
v -10.093637 -382.680298 66.211372
v -10.224109 -383.655365 66.065842
v -10.340117 -384.641113 65.919395
v -10.438120 -385.637939 65.772644
v -10.521832 -386.648071 65.625717
v -10.613296 -387.671783 65.477188
v -11.478477 -387.646301 65.515305
v -11.383348 -386.620422 65.665161
v -11.298671 -385.606689 65.809334
v -11.200885 -384.608124 65.955009
v -11.088591 -383.621979 66.102936
v -10.964155 -382.646973 66.251358
v -12.227092 -387.583527 72.771866
v -12.133683 -386.558472 72.886688
v -12.044892 -385.545288 72.999512
v -11.951929 -384.544281 73.104134
v -11.857203 -383.552612 73.203285
v -11.760528 -382.570679 73.295647
v -9.349712 -387.726501 65.548477
v -9.263579 -386.704376 65.701569
v -9.177456 -385.695221 65.847153
v -9.085233 -384.697998 65.995651
v -8.985501 -383.710541 66.143852
v -8.880649 -382.732849 66.290070
v -11.683619 -387.594299 73.312943
v -11.593703 -386.573059 73.424286
v -11.505938 -385.563171 73.536079
v -11.416487 -384.562500 73.640900
v -11.326125 -383.569122 73.740593
v -11.235384 -382.584564 73.832916
v -11.020696 -387.612061 73.627365
v -10.935982 -386.594849 73.739243
v -10.852640 -385.588806 73.848358
v -10.769138 -384.589020 73.952942
v -10.685913 -383.593018 74.054726
v -10.603219 -382.602997 74.150284
v -12.093483 -387.623230 65.629547
v -11.996321 -386.596924 65.780861
v -11.904423 -385.582397 65.922394
v -11.803316 -384.583099 66.068665
v -11.692895 -383.596619 66.220505
v -11.574981 -382.621613 66.374687
v -10.263027 -387.667053 73.666138
v -10.182279 -386.642639 73.781586
v -10.101059 -385.629578 73.894638
v -10.021804 -384.627075 73.999222
v -9.944157 -383.628632 74.099792
v -9.868067 -382.633270 74.195953
v -12.539217 -387.604828 65.890419
v -12.439491 -386.579132 66.042908
v -12.342779 -385.565002 66.183563
v -12.239766 -384.565704 66.331001
v -12.130792 -383.579010 66.484726
v -12.017380 -382.603638 66.640556
v -9.516795 -387.749756 73.580307
v -9.436225 -386.718414 73.699478
v -9.345959 -385.695679 73.822685
v -9.255004 -384.685303 73.939728
v -9.165741 -383.684448 74.050232
v -9.077030 -382.690186 74.156677
v -12.878029 -387.591125 66.354164
v -12.775093 -386.566895 66.504829
v -12.673933 -385.553925 66.645042
v -12.568846 -384.554840 66.790749
v -12.460847 -383.567413 66.939629
v -12.350613 -382.590942 67.088837
v -8.843543 -387.826477 73.424324
v -8.764989 -386.792267 73.545685
v -8.672247 -385.765900 73.674248
v -8.573762 -384.750580 73.801834
v -8.477625 -383.747681 73.922043
v -8.382152 -382.755096 74.037125
v -13.140335 -387.583679 67.026505
v -13.033072 -386.560547 67.169846
v -12.927931 -385.548340 67.307259
v -12.821518 -384.548370 67.445419
v -12.714731 -383.559174 67.582787
v -12.607206 -382.580872 67.718750
v -13.786037 -397.423645 69.819588
v -13.703345 -396.281036 69.991066
v -13.618496 -395.154907 70.154709
v -13.532665 -394.040009 70.313034
v -13.446135 -392.932861 70.467819
v -13.358143 -391.832916 70.619492
v -13.267252 -390.743134 70.766899
v -13.174150 -389.666718 70.909027
v -7.124954 -397.737335 65.808716
v -7.069415 -396.597412 65.979858
v -7.011157 -395.474548 66.145515
v -6.950810 -394.362030 66.307922
v -6.888700 -393.256317 66.467705
v -6.824692 -392.157440 66.624748
v -6.755540 -391.067413 66.777634
v -6.668844 -389.988373 66.921776
v -7.039598 -397.833008 69.399597
v -6.950512 -396.687134 69.568619
v -6.863544 -395.553101 69.735992
v -6.778497 -394.429413 69.903755
v -6.695476 -393.315643 70.071777
v -6.615240 -392.213440 70.233917
v -6.539165 -391.125580 70.383347
v -6.467548 -390.051544 70.525261
v -13.568766 -397.438202 70.465027
v -13.486078 -396.293945 70.639603
v -13.401970 -395.165527 70.806320
v -13.316063 -394.049194 70.966927
v -13.228670 -392.941772 71.123024
v -13.139595 -391.842529 71.275032
v -13.049138 -390.752716 71.422531
v -12.959963 -389.674103 71.565308
v -8.067055 -397.689606 64.881027
v -8.007739 -396.552734 65.072029
v -7.945146 -395.430969 65.253525
v -7.881330 -394.318176 65.428329
v -7.816720 -393.211853 65.597641
v -7.750473 -392.112579 65.761642
v -7.678802 -391.022430 65.918045
v -7.587314 -389.942932 66.056465
v -11.725964 -397.561157 64.117676
v -11.645399 -396.413147 64.277184
v -11.570137 -395.279297 64.433609
v -11.500232 -394.157227 64.587715
v -11.434117 -393.045044 64.740273
v -11.369768 -391.942200 64.891815
v -11.306957 -390.849060 65.042366
v -11.249360 -389.766663 65.190987
v -13.216056 -397.461334 71.080910
v -13.134003 -396.315460 71.259079
v -13.051239 -395.184692 71.430176
v -12.966806 -394.065979 71.594955
v -12.881105 -392.956665 71.754616
v -12.794540 -391.855927 71.909447
v -12.708571 -390.764618 72.059464
v -12.627996 -389.683533 72.206276
v -9.371893 -397.625702 64.262497
v -9.282774 -396.493378 64.451416
v -9.198413 -395.372742 64.632904
v -9.119502 -394.258789 64.807594
v -9.044593 -393.150085 64.976250
v -8.971861 -392.047852 65.140121
v -8.898150 -390.954712 65.297043
v -8.815001 -389.872131 65.432510
v -12.718100 -397.485657 71.625763
v -12.638277 -396.339294 71.808617
v -12.557344 -395.207764 71.984955
v -12.474922 -394.087677 72.155304
v -12.391476 -392.976196 72.320740
v -12.307436 -391.872650 72.481339
v -12.224076 -390.778198 72.637405
v -12.146618 -389.693878 72.794304
v -10.711980 -397.585358 64.107666
v -10.618679 -396.444794 64.268188
v -10.531845 -395.317657 64.426620
v -10.453676 -394.199341 64.582672
v -10.382655 -393.087769 64.736313
v -10.316334 -391.982849 64.888184
v -10.252878 -390.886169 65.038651
v -10.195644 -389.799805 65.183128
v -12.104388 -397.504822 72.042328
v -12.025934 -396.360687 72.228287
v -11.945901 -395.231445 72.406960
v -11.864597 -394.112183 72.580429
v -11.782402 -392.999451 72.750206
v -11.699253 -391.892334 72.915741
v -11.615709 -390.792725 73.076874
v -11.535490 -389.703979 73.241180
v -12.503303 -397.527191 64.183731
v -12.424993 -396.377747 64.343803
v -12.348936 -395.243317 64.500839
v -12.274746 -394.121643 64.655769
v -12.201334 -393.011047 64.809326
v -12.127732 -391.910645 64.961800
v -12.054796 -390.820435 65.112335
v -11.989408 -389.739777 65.257141
v -11.397087 -397.517426 72.277222
v -11.317888 -396.379639 72.457611
v -11.237226 -395.256195 72.629791
v -11.155577 -394.140564 72.797401
v -11.072589 -393.028992 72.961365
v -10.986536 -391.920593 73.119232
v -10.899389 -390.819031 73.271271
v -10.815070 -389.731812 73.418732
v -13.085668 -397.490112 64.352417
v -13.004938 -396.342102 64.514748
v -12.924700 -395.209564 64.673119
v -12.843990 -394.090271 64.829628
v -12.762150 -392.982117 64.985352
v -12.679086 -391.884094 65.140137
v -12.596068 -390.795959 65.291870
v -12.518224 -389.717072 65.433571
v -10.593625 -397.539307 72.335976
v -10.511255 -396.407898 72.508728
v -10.428035 -395.290710 72.672569
v -10.344047 -394.179321 72.832535
v -10.258753 -393.070831 72.987946
v -10.179668 -391.970367 73.129753
v -10.106977 -390.882874 73.261444
v -10.032923 -389.806580 73.392715
v -13.511172 -397.458954 64.697418
v -13.429947 -396.312683 64.863319
v -13.347363 -395.182343 65.023544
v -13.262770 -394.065369 65.181793
v -13.176082 -392.959198 65.339706
v -13.087675 -391.862640 65.496727
v -12.998674 -390.775787 65.649796
v -12.912628 -389.698059 65.790039
v -9.793591 -397.612091 72.260345
v -9.698661 -396.472076 72.443977
v -9.603903 -395.347748 72.617310
v -9.511570 -394.232666 72.783020
v -9.448673 -393.126892 72.923714
v -9.407291 -392.036743 73.040993
v -9.361263 -390.958557 73.155380
v -9.301126 -389.888306 73.277084
v -13.830921 -397.438660 65.276207
v -13.750601 -396.293884 65.442924
v -13.667308 -395.165070 65.603432
v -13.581205 -394.049072 65.761665
v -13.492723 -392.943329 65.919151
v -13.402119 -391.846893 66.075325
v -13.309914 -390.760345 66.227592
v -13.218754 -389.683533 66.368484
v -9.147491 -397.689819 72.065720
v -9.045846 -396.543610 72.257690
v -8.943401 -395.410950 72.441399
v -8.844316 -394.289612 72.615822
v -8.787279 -393.185638 72.752228
v -8.753479 -392.099548 72.863937
v -8.716453 -391.025391 72.972351
v -8.662812 -389.958313 73.089966
v -14.080378 -397.431885 66.056435
v -13.999419 -396.287903 66.220657
v -13.914818 -395.159210 66.379776
v -13.827530 -394.042419 66.536102
v -13.738044 -392.935181 66.690582
v -13.645859 -391.837585 66.843018
v -13.550608 -390.751160 66.992287
v -13.455430 -389.676117 67.135658
v -8.629255 -397.751526 71.787460
v -8.527308 -396.603333 71.981789
v -8.424063 -395.466675 72.169708
v -8.323094 -394.341583 72.349091
v -8.258675 -393.237396 72.490601
v -8.218434 -392.152405 72.605362
v -8.178752 -391.079590 72.714684
v -8.125507 -390.013947 72.832024
v -14.242414 -397.434143 66.915802
v -14.158777 -396.290405 67.078979
v -14.071549 -395.160980 67.236923
v -13.982875 -394.042419 67.391716
v -13.893129 -392.933136 67.544205
v -13.800437 -391.833954 67.693779
v -13.702435 -390.747681 67.839226
v -13.603302 -389.675140 67.981812
v -8.205263 -397.797791 71.441422
v -8.105765 -396.649567 71.635002
v -8.004930 -395.511597 71.823792
v -7.904822 -394.384674 72.006111
v -7.830306 -393.278198 72.155846
v -7.780449 -392.192474 72.275528
v -7.733801 -391.119354 72.388229
v -7.677374 -390.053772 72.507721
v -14.267828 -397.434387 67.740601
v -14.180525 -396.291473 67.902756
v -14.091459 -395.162018 68.060349
v -14.002552 -394.042694 68.215469
v -13.914206 -392.931946 68.368942
v -13.823500 -391.831024 68.519096
v -13.725740 -390.744141 68.662628
v -13.627677 -389.671783 68.803688
v -6.791201 -397.794647 68.690796
v -6.705059 -396.653564 68.851921
v -6.621739 -395.525330 69.009979
v -6.540033 -394.406372 69.168350
v -6.459367 -393.295105 69.328651
v -6.380543 -392.192261 69.487640
v -6.305792 -391.101257 69.638550
v -6.235077 -390.023926 69.783875
v -7.852299 -397.830078 71.031876
v -7.756227 -396.682434 71.222572
v -7.659187 -395.544403 71.409912
v -7.562043 -394.416779 71.593246
v -7.478416 -393.306458 71.753510
v -7.417939 -392.218231 71.879814
v -7.362909 -391.143463 71.997292
v -7.302213 -390.076965 72.119972
v -14.149588 -397.428009 68.483398
v -14.061794 -396.286499 68.646957
v -13.973384 -395.158447 68.806061
v -13.885473 -394.039886 68.962601
v -13.798252 -392.928650 69.117485
v -13.710017 -391.825806 69.269310
v -13.617529 -390.737183 69.414276
v -13.524818 -389.663147 69.556396
v -6.543633 -397.757751 67.827377
v -6.469963 -396.623749 67.987671
v -6.397630 -395.503113 68.142685
v -6.324971 -394.389862 68.295540
v -6.250841 -393.281525 68.447815
v -6.177660 -392.178955 68.598579
v -6.110264 -391.086182 68.745865
v -6.037408 -390.005249 68.892563
v -7.551688 -397.848297 70.558228
v -7.458991 -396.700928 70.743668
v -7.366094 -395.563385 70.926910
v -7.273293 -394.436005 71.108223
v -7.185338 -393.322144 71.278023
v -7.113426 -392.229126 71.416168
v -7.049238 -391.151093 71.541374
v -6.984088 -390.083008 71.668419
v -13.959757 -397.419617 69.163040
v -13.874189 -396.279266 69.330391
v -13.787363 -395.153625 69.491562
v -13.700558 -394.037598 69.648926
v -13.614065 -392.928253 69.803841
v -13.527655 -391.825531 69.956329
v -13.440739 -390.734558 70.104095
v -13.351104 -389.658020 70.247231
v -6.580337 -397.750000 66.837433
v -6.515828 -396.614288 66.996536
v -6.450154 -395.494873 67.151680
v -6.384237 -394.383606 67.305099
v -6.318722 -393.277161 67.457642
v -6.253708 -392.176086 67.609146
v -6.185842 -391.083099 67.758858
v -6.105487 -390.001495 67.905785
v -7.286363 -397.850250 70.017273
v -7.196107 -396.703156 70.194893
v -7.106714 -395.566650 70.371185
v -7.018308 -394.440399 70.547119
v -6.931946 -393.325409 70.719421
v -6.851880 -392.226318 70.873924
v -6.779133 -391.143372 71.011581
v -6.709796 -390.072754 71.145103
v -13.262811 -389.662598 70.579025
v -13.354017 -390.738342 70.436752
v -13.442360 -391.828674 70.289085
v -13.529095 -392.929993 70.136978
v -13.615259 -394.038086 69.982193
v -13.701389 -395.153259 69.824432
v -13.787182 -396.278748 69.662086
v -13.871300 -397.419861 69.492661
v -13.692478 -397.427979 70.145271
v -13.610762 -396.284424 70.318405
v -13.526546 -395.157654 70.483261
v -13.440715 -394.042542 70.642365
v -13.353636 -392.935577 70.797531
v -13.264254 -391.836243 70.949120
v -13.171473 -390.746826 71.096245
v -13.077458 -389.670013 71.238144
v -6.330915 -389.998138 67.405075
v -6.415303 -391.078491 67.259232
v -6.484246 -392.169891 67.108070
v -6.548688 -393.269714 66.954185
v -6.612345 -394.375641 66.798714
v -6.674823 -395.487427 66.641838
v -6.734853 -396.608459 66.482964
v -6.788793 -397.745972 66.320175
v -7.535468 -397.715820 65.317635
v -7.478277 -396.577057 65.497269
v -7.419724 -395.454926 65.670486
v -7.359600 -394.342499 65.839211
v -7.297981 -393.236572 66.004074
v -7.234722 -392.137573 66.165199
v -7.167174 -391.047791 66.321129
v -7.080883 -389.968933 66.464462
v -6.586122 -390.063477 70.848160
v -6.656951 -391.135651 70.710541
v -6.732213 -392.221252 70.566177
v -6.813075 -393.322388 70.406235
v -6.897705 -394.436981 70.235458
v -6.984284 -395.562134 70.063354
v -7.072378 -396.697693 69.891342
v -7.161981 -397.844421 69.717995
v -6.916866 -397.815460 69.060837
v -6.828592 -396.671387 69.225571
v -6.742936 -395.539734 69.388046
v -6.659323 -394.418152 69.551147
v -6.577570 -393.305420 69.715790
v -6.498200 -392.202698 69.877594
v -6.422493 -391.113098 70.029160
v -6.351169 -390.037598 70.172913
v -13.415812 -397.447235 70.780731
v -13.334499 -396.301819 70.957428
v -13.251190 -395.172455 71.126007
v -13.165867 -394.055237 71.288269
v -13.079041 -392.947021 71.445755
v -12.990437 -391.847229 71.598610
v -12.900459 -390.757141 71.746315
v -12.813636 -389.678040 71.889595
v -8.678384 -397.656219 64.509041
v -8.605663 -396.522522 64.703644
v -8.533440 -395.402283 64.889275
v -8.462693 -394.289368 65.067230
v -8.393062 -393.181946 65.238701
v -8.323689 -392.081238 65.404755
v -8.251726 -390.989899 65.563820
v -8.165389 -389.909607 65.703484
v -10.777519 -389.780060 65.178558
v -10.831868 -390.864685 65.029785
v -10.891457 -391.959991 64.879456
v -10.953812 -393.064178 64.728310
v -11.019816 -394.176361 64.576042
v -11.091726 -395.297119 64.422081
v -11.171230 -396.428284 64.265793
v -11.257945 -397.573303 64.106453
v -12.145260 -397.543945 64.140350
v -12.067772 -396.394592 64.299835
v -11.993250 -395.260040 64.456497
v -11.922215 -394.137848 64.610916
v -11.853311 -393.026276 64.763847
v -11.784756 -391.924683 64.915787
v -11.716425 -390.833252 65.066513
v -11.654333 -389.752075 65.213959
v -12.987261 -397.472107 71.368988
v -12.907486 -396.325470 71.550385
v -12.825899 -395.194305 71.724129
v -12.742565 -394.075012 71.891556
v -12.658088 -392.964569 72.053909
v -12.572701 -391.862457 72.211151
v -12.487262 -390.769928 72.362854
v -12.407295 -389.687927 72.512367
v -10.076959 -397.600037 64.136246
v -9.978056 -396.465454 64.306717
v -9.886009 -395.342865 64.475037
v -9.802546 -394.227173 64.639297
v -9.725596 -393.116821 64.799438
v -9.652459 -392.012512 64.956787
v -9.580672 -390.916992 65.111351
v -9.509020 -389.832642 65.252998
v -12.426460 -397.494629 71.858627
v -12.348192 -396.348846 72.044922
v -12.267909 -395.218384 72.223358
v -12.186165 -394.098602 72.396118
v -12.103443 -392.986298 72.564529
v -12.019907 -391.880737 72.728210
v -11.936017 -390.783936 72.886322
v -11.855945 -389.698242 73.045670
v -11.763651 -397.510559 72.188553
v -11.685421 -396.369141 72.373627
v -11.605385 -395.242706 72.550278
v -11.524207 -394.125153 72.722031
v -11.442074 -393.012695 72.890434
v -11.358073 -391.904236 73.053413
v -11.272753 -390.802155 73.210785
v -11.189780 -389.712585 73.367004
v -12.820759 -397.506897 64.248253
v -12.742223 -396.357819 64.408356
v -12.664272 -395.224304 64.565651
v -12.586711 -394.103882 64.721130
v -12.508719 -392.994568 64.875610
v -12.429690 -391.895447 65.029236
v -12.350413 -390.806519 65.180862
v -12.276584 -389.727203 65.325310
v -11.008170 -397.523438 72.325317
v -10.927821 -396.390076 72.500641
v -10.845993 -395.270691 72.667542
v -10.763141 -394.157715 72.830322
v -10.677788 -393.047760 72.989052
v -10.589193 -391.941528 73.140823
v -10.503922 -390.845825 73.283905
v -10.422873 -389.765442 73.420822
v -13.317848 -397.471741 64.493820
v -13.237329 -396.324371 64.656494
v -13.155767 -395.193176 64.815292
v -13.072659 -394.075378 64.972626
v -12.987694 -392.968506 65.129784
v -12.901056 -391.871399 65.286400
v -12.813822 -390.784180 65.440125
v -12.730007 -389.706421 65.583046
v -10.176092 -397.570374 72.316879
v -10.087914 -396.435486 72.493835
v -10.000186 -395.316467 72.660187
v -9.913353 -394.204590 72.821014
v -9.836810 -393.097198 72.970512
v -9.777705 -392.001495 73.100143
v -9.720912 -390.919739 73.221046
v -9.656335 -389.848053 73.344650
v -13.682966 -397.445496 64.952324
v -13.602737 -396.299805 65.117706
v -13.519833 -395.170593 65.277756
v -13.434267 -394.054657 65.436211
v -13.346354 -392.949066 65.594597
v -13.256484 -391.852783 65.752258
v -13.165325 -390.766235 65.906471
v -13.075584 -389.689392 66.048920
v -9.449905 -397.651855 72.177223
v -9.350255 -396.508087 72.366081
v -9.250462 -395.379211 72.545349
v -9.154150 -394.261017 72.715576
v -9.093864 -393.155457 72.854858
v -9.057779 -392.066803 72.969223
v -9.020696 -390.991699 73.077484
v -8.968227 -389.924591 73.193390
v -13.965723 -397.431976 65.645454
v -13.885725 -396.287598 65.810097
v -13.801964 -395.159332 65.969604
v -13.715297 -394.043457 66.126953
v -13.626320 -392.937195 66.283180
v -13.534906 -391.840149 66.437912
v -13.440928 -390.753662 66.589584
v -13.346826 -389.678131 66.733315
v -8.873061 -397.722137 71.937477
v -8.770563 -396.574493 72.131294
v -8.667063 -395.439423 72.317673
v -8.566771 -394.316040 72.494652
v -8.502991 -393.211090 72.636208
v -8.465231 -392.125000 72.750488
v -8.430037 -391.052429 72.856903
v -8.380971 -389.987610 72.970581
v -14.177229 -397.431610 66.484779
v -14.095546 -396.287720 66.648315
v -14.009741 -395.158875 66.806732
v -13.921727 -394.041260 66.962013
v -13.831974 -392.932861 67.115082
v -13.739248 -391.834320 67.265694
v -13.641988 -390.748077 67.412979
v -13.543307 -389.675079 67.556610
v -8.405771 -397.776001 71.624023
v -8.304733 -396.627563 71.818375
v -8.202400 -395.490021 72.007027
v -8.101639 -394.363892 72.187904
v -8.029349 -393.257751 72.335953
v -7.982673 -392.171844 72.454834
v -7.941550 -391.099701 72.563957
v -7.890388 -390.035553 72.678802
v -14.276396 -397.434357 67.338425
v -14.190945 -396.290985 67.501114
v -14.102392 -395.161560 67.658585
v -14.013326 -394.042511 67.813232
v -13.924101 -392.932434 67.965889
v -13.832068 -391.832367 68.115326
v -13.733171 -390.745972 68.259155
v -13.632559 -389.674225 68.400040
v -8.020120 -397.815247 71.246017
v -7.922211 -396.667236 71.438522
v -7.823147 -395.529114 71.626907
v -7.724303 -394.401733 71.809975
v -7.643415 -393.292786 71.966362
v -7.586431 -392.205200 72.091141
v -7.536803 -391.131927 72.204666
v -7.481009 -390.067200 72.322495
v -14.226496 -397.430786 68.124374
v -14.138668 -396.288574 68.286919
v -14.049598 -395.159882 68.444916
v -13.961052 -394.040863 68.600601
v -13.873236 -392.929749 68.754753
v -13.783393 -391.827820 68.905487
v -13.686932 -390.740295 69.048866
v -13.590098 -389.667786 69.189278
v -6.661345 -397.772949 68.283127
v -6.580166 -396.635773 68.443069
v -6.501333 -395.511627 68.598518
v -6.422878 -394.395660 68.753250
v -6.343757 -393.285797 68.909088
v -6.265721 -392.182922 69.063271
v -6.193578 -391.091003 69.211159
v -6.123535 -390.012390 69.356133
v -7.695824 -397.840698 70.804565
v -7.601461 -396.693146 70.993042
v -7.506507 -395.555298 71.178703
v -7.411417 -394.427643 71.361481
v -7.324440 -393.315155 71.527504
v -7.256865 -392.224121 71.660713
v -7.197619 -391.148132 71.780968
v -7.136532 -390.081940 71.902969
v -14.056627 -397.421875 68.829353
v -13.969681 -396.281250 68.994743
v -13.881864 -395.154846 69.154716
v -13.794405 -394.037750 69.311646
v -13.707417 -392.927277 69.466583
v -13.620392 -391.824066 69.618835
v -13.531818 -390.734009 69.765427
v -13.441211 -389.659637 69.907394
v -6.495464 -397.750732 67.342331
v -6.424760 -396.616882 67.501900
v -6.356017 -395.498291 67.656288
v -6.288093 -394.386902 67.808594
v -6.220402 -393.279816 67.959999
v -6.153431 -392.177734 68.110390
v -6.088917 -391.084167 68.258720
v -6.017262 -390.002716 68.405289
v -7.415177 -397.851166 70.297890
v -7.323838 -396.703827 70.479820
v -7.232835 -395.566650 70.659927
v -7.142302 -394.439697 70.839020
v -7.054599 -393.324951 71.011063
v -6.977255 -392.228455 71.158150
v -6.908436 -391.148224 71.288895
v -6.841981 -390.079590 71.417114
v -13.936374 -399.778351 69.443626
v -14.002702 -400.985413 69.241158
v -14.062180 -402.206055 69.031181
v -14.118292 -403.432739 68.817093
v -14.172956 -404.658630 68.600388
v -14.226059 -405.875336 68.382309
v -14.276053 -407.072693 68.163254
v -14.320375 -408.238708 67.943207
v -7.271065 -400.093750 65.439919
v -7.348952 -401.304688 65.248184
v -7.447953 -402.529572 65.063225
v -7.547557 -403.761292 64.878784
v -7.649015 -404.996521 64.690887
v -7.749596 -406.233246 64.500473
v -7.847904 -407.462524 64.308601
v -7.945747 -408.641724 64.115128
v -7.225315 -400.165710 69.044228
v -7.321631 -401.351318 68.855690
v -7.419325 -402.546021 68.657303
v -7.517219 -403.743866 68.450706
v -7.614627 -404.937500 68.235657
v -7.711086 -406.119690 68.016113
v -7.806102 -407.282898 67.794121
v -7.898802 -408.419983 67.570923
v -13.718525 -399.791962 70.084419
v -13.787695 -400.997406 69.879700
v -13.850916 -402.216736 69.666191
v -13.911514 -403.443390 69.447777
v -13.970628 -404.670837 69.227005
v -14.027679 -405.890350 69.004829
v -14.080303 -407.089325 68.781418
v -14.124624 -408.252197 68.556595
v -8.227440 -400.041901 64.491379
v -8.303413 -401.252991 64.291641
v -8.383074 -402.478790 64.105637
v -8.463742 -403.711700 63.921501
v -8.551957 -404.947723 63.736652
v -8.642214 -406.184143 63.549847
v -8.731845 -407.414307 63.362038
v -8.821020 -408.605835 63.177006
v -11.884036 -399.911469 63.787708
v -11.967433 -401.110596 63.616287
v -12.039275 -402.323181 63.444080
v -12.107094 -403.542053 63.270153
v -12.181913 -404.759338 63.093765
v -12.254947 -405.964691 62.916580
v -12.322332 -407.147827 62.739662
v -12.385056 -408.299622 62.563469
v -13.364481 -399.814087 70.694710
v -13.437194 -401.016724 70.488335
v -13.505982 -402.233093 70.270737
v -13.573225 -403.456543 70.048439
v -13.637257 -404.681061 69.823692
v -13.697752 -405.897369 69.597481
v -13.751924 -407.091919 69.369614
v -13.794842 -408.248413 69.139267
v -9.560924 -399.970795 63.893459
v -9.651224 -401.183533 63.706673
v -9.732240 -402.411499 63.523705
v -9.810839 -403.645355 63.338131
v -9.894031 -404.880432 63.157570
v -9.978534 -406.112000 62.977600
v -10.060511 -407.331665 62.798779
v -10.136720 -408.521423 62.621841
v -12.864377 -399.837677 71.228577
v -12.936817 -401.039276 71.018448
v -13.007138 -402.253784 70.797043
v -13.076521 -403.474365 70.571434
v -13.142224 -404.694763 70.342438
v -13.204013 -405.905975 70.111443
v -13.259693 -407.095947 69.878189
v -13.305179 -408.250031 69.640907
v -10.875820 -399.936188 63.778488
v -10.959970 -401.142059 63.607216
v -11.042957 -402.360474 63.432594
v -11.124160 -403.585449 63.256130
v -11.205503 -404.811188 63.079262
v -11.286153 -406.028748 62.902184
v -11.358384 -407.225708 62.725998
v -11.420819 -408.388245 62.551559
v -12.251009 -399.856171 71.632706
v -12.323467 -401.059723 71.416985
v -12.393811 -402.276398 71.191353
v -12.463254 -403.498291 70.961990
v -12.529684 -404.718506 70.727982
v -12.592964 -405.928589 70.491608
v -12.651518 -407.118286 70.252907
v -12.702103 -408.274780 70.009552
v -12.647509 -399.881287 63.855911
v -12.724494 -401.080322 63.683418
v -12.797669 -402.290833 63.509628
v -12.867633 -403.507721 63.334503
v -12.937559 -404.723694 63.157600
v -13.006245 -405.928101 62.978683
v -13.068380 -407.110168 62.799789
v -13.120873 -408.259033 62.622978
v -11.545965 -399.868713 71.866371
v -11.619184 -401.078735 71.643623
v -11.690808 -402.302124 71.412476
v -11.761168 -403.529297 71.176712
v -11.829741 -404.752716 70.937706
v -11.897449 -405.966187 70.699768
v -11.962765 -407.161957 70.462067
v -12.020107 -408.324982 70.217827
v -13.234950 -399.843811 64.018967
v -13.300179 -401.047852 63.849892
v -13.364500 -402.261719 63.677124
v -13.426611 -403.480408 63.503159
v -13.493296 -404.697449 63.322174
v -13.558399 -405.905029 63.139256
v -13.619463 -407.092987 62.955231
v -13.664306 -408.242126 62.781879
v -10.754007 -399.893982 71.930428
v -10.833146 -401.111176 71.699760
v -10.912279 -402.336700 71.460312
v -10.989908 -403.561462 71.217827
v -11.065304 -404.780701 70.977356
v -11.136687 -405.992096 70.741280
v -11.203323 -407.192078 70.509781
v -11.267041 -408.362000 70.271683
v -13.660412 -399.812561 64.354134
v -13.725010 -401.018860 64.183212
v -13.784615 -402.236450 64.014282
v -13.839108 -403.458344 63.849770
v -13.897710 -404.676971 63.672756
v -13.955517 -405.885284 63.490196
v -14.010198 -407.074158 63.303162
v -14.052274 -408.224274 63.126328
v -9.988414 -399.962341 71.841965
v -10.085123 -401.165619 71.611374
v -10.179381 -402.375732 71.373741
v -10.268959 -403.585815 71.134186
v -10.351129 -404.791992 70.897842
v -10.426229 -405.990326 70.664551
v -10.491318 -407.178436 70.436798
v -10.554498 -408.342010 70.204353
v -13.976681 -399.790894 64.927032
v -14.040579 -400.997925 64.752083
v -14.100544 -402.216492 64.580826
v -14.154883 -403.438782 64.416862
v -14.209757 -404.656769 64.240311
v -14.261606 -405.863403 64.057236
v -14.309010 -407.050537 63.868469
v -14.345474 -408.201141 63.684265
v -9.354535 -400.030151 71.645020
v -9.457092 -401.218658 71.419647
v -9.556357 -402.412354 71.188950
v -9.650812 -403.606262 70.955933
v -9.736999 -404.796875 70.724976
v -9.816334 -405.979736 70.494995
v -9.885934 -407.151947 70.268730
v -9.953119 -408.303162 70.038338
v -14.224261 -399.780548 65.708099
v -14.286331 -400.985168 65.527130
v -14.344753 -402.201172 65.345047
v -14.397263 -403.420624 65.166687
v -14.448658 -404.635315 64.982040
v -14.494673 -405.837769 64.793320
v -14.534701 -407.020203 64.601028
v -14.564501 -408.170532 64.408226
v -8.834841 -400.083130 71.371361
v -8.936946 -401.261566 71.151810
v -9.036350 -402.443390 70.927834
v -9.131943 -403.624939 70.701202
v -9.220231 -404.803253 70.475769
v -9.302746 -405.974182 70.250031
v -9.376950 -407.134949 70.026764
v -9.448719 -408.277466 69.799362
v -14.384476 -399.779755 66.563835
v -14.443204 -400.980499 66.376572
v -14.498260 -402.192200 66.185707
v -14.548321 -403.407837 65.992805
v -14.596779 -404.619415 65.797928
v -14.637753 -405.818634 65.599731
v -14.671387 -406.997162 65.399223
v -14.695816 -408.146118 65.196976
v -8.405053 -400.122833 71.032661
v -8.504796 -401.295105 70.818710
v -8.602797 -402.469788 70.600632
v -8.698188 -403.643677 70.379593
v -8.787659 -404.814331 70.159271
v -8.872489 -405.977905 69.938004
v -8.950420 -407.131958 69.718727
v -9.026353 -408.269196 69.494896
v -14.413370 -399.778839 67.384193
v -14.469692 -400.978851 67.190117
v -14.521035 -402.189270 66.991180
v -14.568901 -403.403687 66.789429
v -14.616549 -404.615112 66.587044
v -14.656561 -405.814758 66.380585
v -14.689589 -406.993591 66.171936
v -14.714436 -408.143005 65.961670
v -6.976907 -400.132477 68.344711
v -7.076385 -401.331696 68.156563
v -7.178290 -402.545807 67.958755
v -7.280137 -403.766907 67.749405
v -7.381317 -404.984528 67.533226
v -7.482122 -406.189789 67.315422
v -7.582797 -407.372925 67.098145
v -7.681901 -408.521759 66.879913
v -8.045498 -400.151703 70.632668
v -8.142676 -401.321411 70.424278
v -8.239144 -402.493164 70.211479
v -8.334188 -403.664093 69.995079
v -8.424777 -404.831665 69.778908
v -8.511789 -405.992218 69.561401
v -8.593361 -407.143250 69.345573
v -8.673880 -408.277222 69.123932
v -14.302994 -399.774231 68.123535
v -14.362820 -400.977173 67.925140
v -14.415501 -402.190430 67.720078
v -14.462934 -403.407562 67.510918
v -14.511271 -404.622467 67.302406
v -14.554993 -405.826416 67.090965
v -14.594007 -407.010315 66.878357
v -14.626106 -408.163696 66.664474
v -6.713095 -400.103851 67.473099
v -6.812973 -401.317780 67.278793
v -6.920298 -402.545349 67.080093
v -7.035929 -403.779175 66.879204
v -7.147161 -405.014832 66.676437
v -7.254052 -406.247833 66.471939
v -7.362678 -407.463470 66.265228
v -7.477976 -408.628479 66.056015
v -7.739254 -400.170227 70.171692
v -7.834500 -401.341064 69.969315
v -7.930055 -402.514526 69.761284
v -8.025258 -403.687378 69.548325
v -8.117466 -404.856720 69.334686
v -8.207068 -406.018616 69.119339
v -8.292907 -407.169830 68.904694
v -8.378793 -408.301422 68.681740
v -14.116011 -399.770325 68.795654
v -14.181831 -400.977661 68.595230
v -14.240276 -402.195892 68.387611
v -14.293108 -403.417786 68.175003
v -14.344305 -404.637512 67.962021
v -14.393160 -405.847137 67.747452
v -14.438636 -407.037872 67.532211
v -14.478594 -408.198120 67.316147
v -6.740138 -400.107422 66.487549
v -6.840532 -401.322876 66.295822
v -6.958818 -402.549530 66.099159
v -7.098004 -403.781494 65.900703
v -7.213802 -405.016693 65.704491
v -7.318682 -406.252777 65.508469
v -7.413501 -407.479797 65.312653
v -7.515886 -408.652039 65.112663
v -7.470986 -400.176361 69.647148
v -7.565700 -401.352509 69.451469
v -7.661456 -402.533325 69.248032
v -7.757638 -403.714325 69.036858
v -7.852174 -404.891479 68.823486
v -7.945008 -406.059753 68.607544
v -8.035909 -407.214142 68.389572
v -8.125967 -408.345215 68.163872
v -14.024675 -399.773987 69.120033
v -14.090911 -400.981598 68.918564
v -14.150494 -402.201019 68.710251
v -14.205479 -403.425690 68.497604
v -14.258579 -404.648682 68.282761
v -14.309685 -405.861877 68.066544
v -14.357572 -407.056152 67.849533
v -14.399982 -408.220245 67.631660
v -14.233674 -408.249756 68.251877
v -14.188362 -407.083801 68.474228
v -14.136707 -405.884521 68.695427
v -14.081710 -404.665497 68.915543
v -14.025365 -403.438049 69.134331
v -13.968404 -402.210449 69.350845
v -13.906569 -400.990601 69.562057
v -13.839802 -399.783813 69.765915
v -6.945011 -400.105316 65.963593
v -7.037451 -401.318420 65.773048
v -7.147590 -402.543884 65.582726
v -7.265180 -403.775543 65.392891
v -7.374875 -405.010620 65.201126
v -7.479386 -406.247314 65.008057
v -7.579168 -407.475555 64.814209
v -7.679843 -408.649780 64.617950
v -8.320645 -408.629089 63.622704
v -8.229311 -407.442078 63.814293
v -8.135259 -406.211609 64.004349
v -8.039796 -404.974915 64.192612
v -7.944385 -403.739319 64.377724
v -7.849743 -402.506989 64.557579
v -7.773864 -401.282349 64.745522
v -7.696736 -400.071777 64.940178
v -7.346894 -400.173706 69.355240
v -7.442076 -401.354004 69.163330
v -7.538390 -402.540894 68.963066
v -7.634900 -403.729309 68.755112
v -7.730822 -404.913513 68.541138
v -7.825506 -406.087646 68.323547
v -7.918774 -407.245117 68.102371
v -8.010049 -408.378510 67.877518
v -7.790064 -408.467285 67.238892
v -7.695007 -407.324890 67.459618
v -7.597873 -406.153687 67.680489
v -7.499734 -404.961487 67.900734
v -7.400805 -403.756653 68.117485
v -7.301087 -402.547668 68.326042
v -7.201406 -401.343567 68.523697
v -7.103428 -400.151367 68.711365
v -13.982117 -408.252136 68.854630
v -13.937637 -407.091583 69.081711
v -13.884092 -405.894348 69.307304
v -13.825125 -404.675842 69.531517
v -13.763592 -403.449310 69.754471
v -13.700775 -402.223633 69.975609
v -13.631592 -401.006592 70.189957
v -13.560912 -399.802429 70.395721
v -9.435149 -408.576233 62.819061
v -9.353503 -407.378632 63.002029
v -9.267709 -406.151306 63.186470
v -9.180854 -404.916138 63.370750
v -9.095743 -403.679871 63.553719
v -9.015251 -402.445557 63.735367
v -8.942461 -401.218811 63.934692
v -8.858464 -400.006500 64.130119
v -11.411711 -399.925354 63.777924
v -11.493296 -401.127319 63.607189
v -11.573755 -402.341339 63.433578
v -11.648511 -403.562317 63.258255
v -11.727440 -404.783112 63.081558
v -11.804617 -405.993439 62.904419
v -11.874196 -407.181763 62.728012
v -11.937222 -408.337280 62.552910
v -12.781168 -408.275970 62.584240
v -12.722654 -407.125885 62.761219
v -12.658031 -405.944214 62.938972
v -12.587407 -404.740051 63.116737
v -12.515121 -403.523804 63.293228
v -12.448089 -402.306000 63.466736
v -12.370392 -401.095825 63.640625
v -12.291039 -399.897186 63.812340
v -13.568842 -408.248352 69.404892
v -13.524016 -407.092712 69.637787
v -13.469049 -405.900635 69.868088
v -13.407751 -404.687012 70.096550
v -13.342829 -403.464691 70.323608
v -13.275620 -402.242462 70.549164
v -13.202492 -401.028351 70.765701
v -13.130604 -399.826202 70.974426
v -10.820859 -408.452576 62.563068
v -10.751606 -407.277161 62.737801
v -10.675117 -406.069000 62.913948
v -10.593318 -404.843903 63.091026
v -10.512268 -403.612671 63.268055
v -10.434040 -402.381836 63.445381
v -10.348716 -401.157806 63.623764
v -10.260900 -399.947113 63.798424
v -13.015675 -408.259949 69.845444
v -12.966965 -407.104187 70.084900
v -12.910131 -405.915070 70.321144
v -12.847871 -404.705139 70.555016
v -12.782078 -403.485382 70.786766
v -12.713951 -402.264343 71.016258
v -12.641481 -401.050232 71.235641
v -12.569908 -399.847809 71.449799
v -12.370828 -408.298248 70.135201
v -12.316914 -407.138489 70.379463
v -12.255538 -405.946289 70.618637
v -12.190495 -404.734741 70.856560
v -12.123466 -403.512848 71.093773
v -12.054505 -402.288055 71.327759
v -11.982309 -401.068970 71.552879
v -11.909670 -399.862793 71.772491
v -13.415867 -408.250061 62.684258
v -13.362871 -407.098053 62.863216
v -13.301252 -405.913940 63.044380
v -13.233918 -404.708801 63.225456
v -13.164396 -403.493317 63.404869
v -13.102533 -402.275696 63.576492
v -13.029917 -401.064850 63.752792
v -12.963484 -399.862396 63.921249
v -11.648858 -408.348999 70.260460
v -11.586916 -407.181488 70.501793
v -11.518835 -405.982697 70.737030
v -11.448865 -404.769043 70.974518
v -11.377724 -403.546295 71.215256
v -11.306055 -402.318268 71.455307
v -11.233446 -401.091675 71.691360
v -11.159868 -399.876099 71.918716
v -13.876591 -408.237061 62.922535
v -13.828215 -407.082703 63.103600
v -13.770756 -405.894714 63.288342
v -13.709618 -404.686768 63.471054
v -13.647671 -403.468872 63.650215
v -13.590820 -402.248352 63.819305
v -13.529992 -401.032288 63.989937
v -13.465212 -399.826965 64.159698
v -10.896495 -408.360168 70.253967
v -10.834332 -407.189514 70.487152
v -10.769670 -405.993713 70.715988
v -10.696651 -404.787842 70.950661
v -10.617455 -403.574341 71.189407
v -10.532888 -402.356140 71.431396
v -10.444845 -401.137177 71.671310
v -10.355601 -399.925537 71.903229
v -14.211062 -408.217560 63.374634
v -14.168451 -407.062531 63.561054
v -14.117804 -405.874817 63.748112
v -14.063192 -404.667114 63.930199
v -14.006749 -403.448425 64.105888
v -13.952585 -402.225891 64.268127
v -13.892920 -401.007446 64.436821
v -13.828651 -399.800415 64.609192
v -10.238327 -408.324707 70.133842
v -10.175379 -407.165100 70.363220
v -10.108512 -405.985016 70.590103
v -10.031247 -404.794586 70.821823
v -9.946785 -403.596375 71.055519
v -9.854094 -402.394684 71.291885
v -9.756378 -401.193237 71.526161
v -9.655472 -399.997925 71.754395
v -14.466611 -408.189301 64.028839
v -14.430813 -407.034851 64.220367
v -14.387449 -405.850372 64.409958
v -14.338600 -404.645874 64.595009
v -14.285389 -403.429352 64.774734
v -14.231543 -402.208191 64.944626
v -14.171988 -400.990448 65.120934
v -14.108871 -399.784119 65.298813
v -9.687537 -408.290649 69.929634
v -9.619979 -407.142120 70.156609
v -9.548210 -405.975983 70.381302
v -9.467184 -404.799622 70.609192
v -9.379778 -403.615692 70.837364
v -9.284472 -402.428558 71.067108
v -9.184793 -401.241394 71.294350
v -9.081944 -400.058441 71.516891
v -14.644869 -408.158203 64.800728
v -14.615665 -407.006348 64.998299
v -14.579552 -405.826538 65.194275
v -14.536442 -404.626129 65.387604
v -14.486778 -403.413269 65.577660
v -14.435725 -402.195770 65.764313
v -14.378820 -400.982056 65.951202
v -14.318316 -399.779541 66.135208
v -9.226138 -408.273346 69.657547
v -9.153940 -407.131958 69.881157
v -9.078018 -405.974823 70.102196
v -8.994321 -404.808105 70.325623
v -8.905392 -403.634155 70.548416
v -8.809827 -402.457031 70.772141
v -8.711038 -401.279358 70.993080
v -8.609932 -400.104401 71.209900
v -14.721860 -408.142700 65.586807
v -14.696520 -406.992737 65.792923
v -14.664167 -405.814636 65.997971
v -14.624261 -404.615723 66.200645
v -14.576408 -403.404663 66.399506
v -14.527274 -402.190125 66.597015
v -14.474337 -400.979645 66.791901
v -14.417374 -399.779755 66.982712
v -8.840776 -408.272949 69.319977
v -8.763849 -407.135986 69.540619
v -8.684273 -405.983673 69.757812
v -8.598400 -404.822144 69.977013
v -8.508410 -403.653595 70.195099
v -8.413222 -402.481781 70.413689
v -8.316018 -401.309082 70.629074
v -8.217523 -400.138489 70.840363
v -14.683436 -408.152771 66.322052
v -14.653964 -407.000244 66.533737
v -14.618059 -405.819031 66.744606
v -14.576559 -404.617584 66.953903
v -14.528738 -403.404724 67.159508
v -14.481801 -402.189362 67.365356
v -14.430742 -400.977936 67.567886
v -14.373686 -399.776794 67.764694
v -7.574139 -408.580322 66.488281
v -7.468102 -407.422607 66.702164
v -7.362573 -406.224121 66.914627
v -7.257505 -405.003754 67.126358
v -7.151299 -403.774200 67.337227
v -7.044992 -402.543335 67.543938
v -6.941161 -401.320435 67.742561
v -6.841439 -400.113586 67.933571
v -8.519259 -408.288605 68.913689
v -8.436786 -407.154663 69.134048
v -8.353255 -406.003784 69.348740
v -8.265028 -404.843140 69.564888
v -8.173716 -403.675293 69.779549
v -8.078684 -402.504120 69.994057
v -7.982784 -401.332062 70.204407
v -7.886652 -400.162292 70.409958
v -14.557508 -408.183929 66.996033
v -14.519761 -407.024170 67.210014
v -14.476982 -405.836212 67.423698
v -14.430580 -404.629272 67.636742
v -14.381121 -403.411926 67.847702
v -14.331388 -402.192566 68.059006
v -14.275715 -400.976898 68.265572
v -14.212353 -399.771729 68.464966
v -7.438668 -408.655914 65.594452
v -7.332382 -407.479401 65.797951
v -7.230345 -406.254272 65.999008
v -7.124924 -405.018188 66.198860
v -7.011970 -403.782288 66.397949
v -6.884372 -402.549042 66.597260
v -6.770536 -401.321442 66.794739
v -6.667331 -400.105438 66.988129
v -8.247752 -408.321777 68.433907
v -8.159781 -407.189789 68.657257
v -8.071526 -406.037140 68.872665
v -7.980406 -404.872772 69.087837
v -7.887122 -403.700378 69.301033
v -7.791533 -402.524384 69.512878
v -7.696036 -401.348022 69.718658
v -7.601261 -400.175079 69.917854
v -13.464532 -419.327026 66.907364
v -13.461806 -418.346558 67.167847
v -13.456920 -417.371887 67.424118
v -13.449644 -416.400696 67.676361
v -13.440388 -415.429932 67.925758
v -13.429579 -414.455872 68.173416
v -13.417099 -413.474365 68.419899
v -13.402082 -412.480042 68.665115
v -13.383410 -411.466461 68.908875
v -13.360402 -410.426636 69.151474
v -11.923483 -419.389404 60.697151
v -11.869658 -418.421295 60.863319
v -11.820061 -417.457092 61.029663
v -11.781378 -416.494080 61.195255
v -11.749479 -415.530792 61.360596
v -11.718056 -414.565369 61.526772
v -11.681988 -413.594299 61.694572
v -11.639623 -412.611755 61.864109
v -11.590101 -411.609375 62.035027
v -11.532937 -410.576538 62.207039
v -12.929443 -419.358337 67.213997
v -12.919186 -418.377686 67.478317
v -12.907677 -417.402527 67.739426
v -12.894285 -416.430908 67.996567
v -12.879491 -415.459961 68.251236
v -12.863472 -414.486053 68.504524
v -12.845926 -413.505157 68.756935
v -12.825922 -412.511841 69.008286
v -12.802283 -411.499146 69.258446
v -12.773828 -410.459137 69.507614
v -13.384748 -419.335022 60.757347
v -13.366140 -418.360382 60.929268
v -13.344530 -417.389740 61.101768
v -13.327124 -416.420410 61.271202
v -13.314415 -415.450562 61.437019
v -13.300950 -414.477417 61.602165
v -13.283863 -413.496490 61.768082
v -13.261377 -412.501556 61.935684
v -13.232781 -411.485565 62.105385
v -13.197676 -410.441833 62.277622
v -12.328242 -419.389282 67.398277
v -12.308352 -418.409943 67.664154
v -12.287207 -417.436401 67.925034
v -12.264684 -416.466309 68.181442
v -12.241980 -415.496948 68.437279
v -12.219431 -414.525574 68.694305
v -12.196211 -413.548828 68.951447
v -12.170677 -412.560913 69.207008
v -12.141418 -411.553528 69.460876
v -12.107254 -410.516998 69.713760
v -13.818859 -419.315094 60.904034
v -13.812855 -418.339783 61.084183
v -13.804317 -417.368164 61.263206
v -13.797365 -416.398010 61.436394
v -13.792709 -415.427490 61.603706
v -13.786996 -414.453979 61.769516
v -13.778459 -413.472992 61.935776
v -13.765667 -412.478302 62.103447
v -13.747414 -411.462982 62.273003
v -13.722670 -410.420288 62.444836
v -11.677540 -419.419434 67.476379
v -11.647560 -418.443237 67.738228
v -11.619047 -417.472168 67.990356
v -11.591077 -416.502686 68.239311
v -11.561043 -415.533203 68.492088
v -11.528274 -414.562500 68.749977
v -11.493811 -413.587646 69.009956
v -11.458567 -412.600952 69.266693
v -11.420384 -411.592316 69.519768
v -11.376411 -410.554779 69.771927
v -14.145924 -419.300049 61.207111
v -14.147346 -418.324432 61.396717
v -14.146835 -417.352356 61.582108
v -14.146906 -416.381683 61.759392
v -14.147367 -415.410858 61.930458
v -14.146383 -414.437073 62.099693
v -14.142864 -413.455902 62.269005
v -14.135727 -412.461243 62.439217
v -14.123618 -411.446136 62.610954
v -14.105118 -410.403748 62.784874
v -11.021482 -419.450195 67.467598
v -10.995388 -418.476440 67.716911
v -10.975019 -417.504761 67.955757
v -10.950359 -416.532715 68.196609
v -10.917368 -415.559875 68.444450
v -10.875999 -414.585083 68.699402
v -10.830765 -413.603302 68.956131
v -10.787725 -412.602417 69.206596
v -10.741231 -411.578827 69.454926
v -10.686398 -410.531982 69.705223
v -14.404942 -419.289673 61.697929
v -14.410128 -418.313965 61.892242
v -14.413631 -417.341370 62.081036
v -14.417287 -416.370117 62.262665
v -14.420161 -415.398651 62.440277
v -14.421313 -414.423950 62.616463
v -14.420015 -413.441528 62.792503
v -14.415441 -412.445465 62.968967
v -14.406353 -411.428864 63.146713
v -14.391399 -410.384766 63.326614
v -10.438204 -419.477936 67.374817
v -10.420890 -418.504791 67.611916
v -10.406447 -417.531067 67.842484
v -10.383780 -416.555664 68.076889
v -10.349569 -415.578186 68.318726
v -10.304636 -414.596985 68.567505
v -10.256870 -413.603790 68.815598
v -10.210643 -412.587952 69.057800
v -10.158461 -411.551880 69.300446
v -10.096718 -410.496216 69.546623
v -14.607365 -419.285370 62.342201
v -14.613304 -418.308655 62.535591
v -14.618482 -417.335083 62.725994
v -14.623435 -416.363007 62.913303
v -14.626879 -415.390381 63.098995
v -14.628364 -414.413971 63.283939
v -14.627469 -413.429199 63.468723
v -14.623636 -412.430267 63.653881
v -14.615879 -411.410309 63.840210
v -14.603082 -410.362457 64.028450
v -9.961730 -419.501038 67.201035
v -9.943312 -418.527954 67.434601
v -9.926970 -417.552673 67.660812
v -9.902184 -416.574402 67.889801
v -9.865674 -415.592834 68.125534
v -9.818673 -414.605835 68.367310
v -9.770045 -413.603088 68.606239
v -9.721037 -412.577423 68.840393
v -9.664865 -411.533356 69.076569
v -9.599236 -410.471680 69.317032
v -14.730602 -419.285217 63.042629
v -14.738979 -418.307220 63.240185
v -14.745889 -417.332825 63.436211
v -14.751017 -416.360168 63.630856
v -14.754021 -415.386566 63.824509
v -14.754904 -414.408691 64.017708
v -14.753654 -413.421875 64.211014
v -14.749775 -412.420288 64.404991
v -14.742402 -411.397095 64.600212
v -14.730583 -410.345612 64.797104
v -9.586701 -419.520355 66.967331
v -9.559062 -418.547424 67.196503
v -9.535277 -417.571411 67.416451
v -9.504823 -416.591431 67.638565
v -9.464134 -415.607239 67.867294
v -9.414227 -414.616425 68.101791
v -9.363087 -413.608002 68.332306
v -9.310556 -412.576843 68.558487
v -9.250866 -411.528137 68.787590
v -9.182460 -410.462738 69.021637
v -14.745281 -419.285278 63.716110
v -14.757332 -418.307068 63.923759
v -14.766199 -417.333099 64.128860
v -14.772220 -416.361023 64.331970
v -14.775692 -415.388062 64.533775
v -14.777021 -414.410828 64.735077
v -14.776251 -413.424805 64.936607
v -14.772557 -412.423706 65.138794
v -14.765104 -411.400360 65.342133
v -14.752783 -410.347656 65.546814
v -8.558981 -419.565979 64.570305
v -8.481991 -418.595428 64.787415
v -8.406794 -417.630798 65.002182
v -8.331171 -416.668915 65.210838
v -8.255520 -415.706299 65.416924
v -8.180184 -414.739807 65.624222
v -8.104520 -413.764771 65.832245
v -8.027541 -412.773071 66.038567
v -7.948123 -411.755859 66.243347
v -7.865021 -410.709991 66.450844
v -9.294013 -419.536591 66.676010
v -9.255349 -418.564087 66.895813
v -9.222099 -417.588440 67.106201
v -9.183957 -416.608307 67.319633
v -9.137506 -415.623413 67.540489
v -9.083305 -414.631226 67.767708
v -9.027482 -413.621185 67.991020
v -8.970074 -412.587952 68.209641
v -8.906349 -411.537079 68.431587
v -8.835097 -410.469727 68.659042
v -14.651342 -419.284424 64.329094
v -14.665430 -418.306976 64.547516
v -14.676891 -417.334503 64.762779
v -14.685907 -416.364441 64.975662
v -14.692453 -415.394165 65.186920
v -14.696570 -414.420654 65.397369
v -14.697990 -413.439240 65.607689
v -14.695636 -412.443390 65.818130
v -14.688287 -411.424469 66.028961
v -14.674515 -410.373749 66.240234
v -8.362798 -419.568542 63.783279
v -8.286299 -418.597168 63.995960
v -8.207648 -417.632996 64.205956
v -8.128640 -416.672974 64.413887
v -8.050774 -415.714233 64.620239
v -7.973688 -414.754639 64.825844
v -7.897209 -413.791443 65.031067
v -7.822547 -412.819061 65.235542
v -7.749300 -411.826691 65.438934
v -7.672778 -410.801605 65.642067
v -9.069469 -419.549469 66.297775
v -9.019979 -418.577759 66.514091
v -8.975599 -417.603943 66.718071
v -8.927780 -416.625641 66.924423
v -8.873908 -415.642334 67.138245
v -8.814112 -414.651520 67.358856
v -8.751774 -413.644043 67.577087
v -8.687925 -412.612335 67.789444
v -8.619164 -411.561890 68.004738
v -8.544444 -410.494141 68.225845
v -14.503357 -419.282288 64.896584
v -14.517804 -418.305847 65.124443
v -14.530431 -417.335144 65.348740
v -14.541489 -416.367554 65.570663
v -14.550561 -415.400696 65.791008
v -14.557082 -414.431946 66.010376
v -14.560377 -413.457245 66.229218
v -14.559241 -412.469604 66.447662
v -14.551846 -411.458374 66.665642
v -14.536356 -410.412720 66.883118
v -8.392102 -419.565826 62.926949
v -8.308739 -418.594330 63.128090
v -8.232053 -417.630798 63.326653
v -8.155044 -416.671204 63.524456
v -8.077664 -415.712585 63.721901
v -8.000887 -414.752869 63.919136
v -7.924332 -413.789673 64.116432
v -7.848744 -412.818237 64.313850
v -7.774495 -411.830200 64.511627
v -7.700605 -410.812927 64.710152
v -8.903920 -419.558289 65.819458
v -8.840225 -418.587524 66.039124
v -8.780095 -417.617249 66.243263
v -8.719404 -416.643188 66.446175
v -8.656150 -415.664246 66.654877
v -8.589746 -414.678040 66.869827
v -8.520541 -413.677643 67.085098
v -8.449324 -412.652466 67.293541
v -8.374768 -411.605957 67.503342
v -8.295981 -410.540100 67.718750
v -14.363204 -419.279694 65.447136
v -14.377321 -418.303345 65.683792
v -14.387875 -417.333679 65.915703
v -14.396458 -416.367676 66.144798
v -14.403429 -415.402771 66.372375
v -14.408389 -414.436554 66.599121
v -14.410466 -413.465363 66.825333
v -14.408350 -412.482788 67.050972
v -14.399893 -411.478760 67.275787
v -14.382728 -410.441101 67.499466
v -8.764140 -419.545624 62.020683
v -8.648995 -418.573547 62.204033
v -8.586269 -417.611359 62.394794
v -8.522357 -416.652130 62.584724
v -8.457365 -415.693420 62.773933
v -8.392250 -414.733643 62.962929
v -8.326699 -413.770538 63.152077
v -8.261168 -412.799622 63.341881
v -8.195468 -411.812744 63.532997
v -8.127361 -410.797882 63.726303
v -8.757906 -419.562836 65.249298
v -8.680640 -418.592896 65.467804
v -8.605850 -417.626678 65.677368
v -8.532358 -416.659058 65.880180
v -8.459862 -415.687622 66.085701
v -8.387253 -414.709839 66.295853
v -8.313164 -413.720306 66.507797
v -8.236370 -412.709137 66.715538
v -8.156884 -411.672729 66.921875
v -8.074403 -410.613403 67.133102
v -14.199714 -419.281860 65.986504
v -14.212695 -418.304199 66.232819
v -14.219703 -417.334229 66.472931
v -14.222968 -416.368347 66.709358
v -14.223857 -415.403290 66.943893
v -14.222773 -414.436096 67.177444
v -14.219428 -413.463013 67.410255
v -14.212811 -412.478271 67.642212
v -14.200876 -411.473450 67.872940
v -14.181688 -410.438293 68.102058
v -9.451115 -419.498413 61.178070
v -9.370771 -418.530884 61.341698
v -9.328744 -417.570801 61.530029
v -9.283702 -416.611969 61.714817
v -9.236854 -415.653198 61.897385
v -9.188827 -414.693787 62.079220
v -9.139779 -413.732117 62.261387
v -9.089695 -412.764526 62.444550
v -9.037783 -411.782806 62.629097
v -8.981963 -410.772369 62.815796
v -12.808954 -419.356201 60.703938
v -12.771994 -418.384277 60.870117
v -12.732496 -417.416748 61.037506
v -12.699369 -416.450562 61.204685
v -12.674648 -415.483795 61.370617
v -12.650951 -414.513977 61.536343
v -12.623572 -413.536896 61.702724
v -12.589613 -412.546082 61.870560
v -12.547853 -411.533600 62.040524
v -12.497360 -410.491180 62.213264
v -13.911326 -419.297058 66.492767
v -13.916052 -418.318298 66.747101
v -13.916763 -417.346436 66.995750
v -13.914276 -416.378479 67.240494
v -13.909492 -415.411102 67.482765
v -13.903113 -414.440826 67.723534
v -13.895049 -413.463623 67.963104
v -13.884338 -412.474121 68.201401
v -13.869245 -411.464966 68.437973
v -13.848128 -410.427643 68.672325
v -10.655996 -419.435181 60.715569
v -10.612567 -418.472717 60.894749
v -10.568911 -417.512756 61.069695
v -10.527352 -416.553314 61.239754
v -10.488063 -415.593781 61.407631
v -10.449699 -414.633453 61.576889
v -10.410350 -413.670776 61.749363
v -10.368414 -412.702454 61.924599
v -10.321841 -411.720734 62.100586
v -10.268565 -410.710510 62.276756
v -13.620218 -410.424347 68.926575
v -13.641338 -411.462646 68.687935
v -13.657918 -412.474365 68.447769
v -13.670696 -413.466797 68.206039
v -13.680949 -414.446594 67.963020
v -13.689526 -415.419037 67.718758
v -13.696512 -416.388336 67.472778
v -13.701414 -417.358063 67.224113
v -13.703924 -418.331360 66.971771
v -13.704290 -419.310730 66.715225
v -13.208170 -419.342102 67.078804
v -13.202726 -418.361237 67.342735
v -13.195194 -417.386230 67.602386
v -13.185300 -416.414856 67.857681
v -13.173567 -415.444031 68.110031
v -13.160395 -414.470154 68.360725
v -13.145653 -413.489014 68.610428
v -13.128461 -412.495422 68.859024
v -13.107557 -411.482544 69.106194
v -13.081791 -410.442688 69.352005
v -10.943391 -410.642883 62.219185
v -10.999567 -411.664642 62.046516
v -11.048613 -412.656616 61.873867
v -11.091476 -413.631653 61.702179
v -11.129614 -414.598022 61.532875
v -11.164708 -415.560516 61.366230
v -11.200972 -416.521545 61.200935
v -11.243170 -417.482330 61.034691
v -11.294971 -418.443726 60.865936
v -11.353392 -419.407898 60.695648
v -12.427911 -419.369690 60.699486
v -12.383382 -418.399475 60.863949
v -12.334258 -417.433990 61.029633
v -12.292765 -416.469849 61.195679
v -12.261681 -415.505127 61.361385
v -12.232790 -414.537659 61.527355
v -12.200510 -413.563629 61.694202
v -12.161523 -412.576721 61.862473
v -12.114170 -411.568329 62.032600
v -12.057084 -410.529083 62.204979
v -12.637253 -419.373474 67.323608
v -12.622805 -418.393250 67.589783
v -12.606827 -417.418823 67.851410
v -12.589080 -416.448059 68.108627
v -12.570611 -415.478027 68.364365
v -12.551631 -414.505554 68.619858
v -12.531474 -413.526794 68.874878
v -12.508925 -412.536255 69.128746
v -12.482800 -411.526489 69.381447
v -12.451727 -410.488495 69.633133
v -12.874534 -410.462952 62.235329
v -12.916445 -411.506256 62.062836
v -12.951347 -412.521057 61.893013
v -12.979454 -413.514496 61.725357
v -13.001587 -414.493896 61.559261
v -13.020092 -415.465729 61.393791
v -13.038879 -416.434296 61.227669
v -13.064548 -417.402130 61.058907
v -13.095708 -418.371216 60.888710
v -13.126249 -419.344055 60.718891
v -13.626537 -419.322693 60.807304
v -13.616673 -418.347717 60.981770
v -13.601661 -417.377136 61.158081
v -13.587366 -416.408020 61.331421
v -13.577513 -415.438232 61.499039
v -13.567890 -414.465393 61.664654
v -13.555777 -413.485077 61.830399
v -13.539102 -412.491028 61.997604
v -13.516428 -411.476074 62.167023
v -13.486683 -410.433136 62.339294
v -12.008310 -419.403992 67.450180
v -11.982744 -418.426147 67.714943
v -11.956015 -417.454163 67.972359
v -11.928981 -416.484924 68.225372
v -11.901981 -415.515991 68.479805
v -11.874813 -414.545654 68.737648
v -11.847267 -413.571075 68.996864
v -11.817968 -412.585876 69.253838
v -11.784853 -411.580444 69.507896
v -11.746455 -410.544861 69.760468
v -13.997825 -419.305359 61.023407
v -13.996923 -418.330017 61.206940
v -13.992563 -417.358765 61.390533
v -13.988192 -416.388977 61.568451
v -13.985698 -415.418823 61.738659
v -13.982602 -414.445801 61.906055
v -13.977255 -413.465576 62.073166
v -13.968176 -412.471985 62.241287
v -13.953798 -411.457794 62.411285
v -13.932664 -410.415955 62.583862
v -11.344416 -419.434662 67.483253
v -11.314199 -418.460083 67.739647
v -11.288615 -417.489258 67.985123
v -11.262192 -416.518829 68.229576
v -11.230381 -415.547974 68.479889
v -11.192648 -414.575806 68.736763
v -11.151621 -413.598663 68.996109
v -11.111086 -412.606750 69.250954
v -11.068364 -411.591339 69.501900
v -11.018686 -410.549591 69.753273
v -14.285843 -419.292664 61.420200
v -14.290245 -418.317230 61.612099
v -14.291722 -417.345551 61.801125
v -14.292965 -416.375214 61.982841
v -14.294492 -415.404602 62.157845
v -14.294822 -414.431030 62.330315
v -14.292896 -413.450134 62.502350
v -14.287624 -412.455902 62.674911
v -14.277538 -411.441162 62.848999
v -14.261072 -410.398712 63.025608
v -10.716288 -419.464417 67.433144
v -10.694964 -418.491302 67.675659
v -10.678642 -417.518799 67.909500
v -10.655901 -416.545105 68.146439
v -10.622495 -415.570007 68.391106
v -10.578983 -414.592133 68.643112
v -10.531359 -413.605347 68.896317
v -10.486281 -412.597046 69.142952
v -10.437005 -411.566376 69.388222
v -10.378343 -410.514801 69.636612
v -14.517580 -419.285400 62.001999
v -14.523504 -418.309601 62.195236
v -14.527176 -417.337128 62.385368
v -14.530906 -416.365967 62.570549
v -14.534002 -415.394348 62.752502
v -14.535535 -414.419373 62.933067
v -14.534756 -413.436554 63.113297
v -14.530888 -412.440002 63.293812
v -14.522753 -411.422607 63.475594
v -14.509037 -410.377228 63.659615
v -10.185198 -419.489807 67.298042
v -10.167867 -418.517029 67.533249
v -10.153940 -417.542603 67.761017
v -10.131292 -416.565674 67.992264
v -10.096350 -415.585999 68.230942
v -10.050457 -414.601807 68.476196
v -10.001513 -413.604431 68.720505
v -9.954143 -412.583099 68.958511
v -9.900217 -411.542236 69.197662
v -9.836288 -410.483337 69.441139
v -14.684695 -419.284241 62.691818
v -14.691557 -418.307007 62.885967
v -14.696725 -417.333282 63.078407
v -14.701281 -416.361084 63.269272
v -14.704359 -415.388184 63.459015
v -14.705528 -414.411255 63.648178
v -14.704481 -413.425720 63.837288
v -14.700706 -412.425720 64.026901
v -14.693274 -411.404388 64.217712
v -14.681114 -410.354767 64.410309
v -9.761561 -419.510864 67.091370
v -9.738234 -418.538239 67.324509
v -9.719220 -417.562683 67.547699
v -9.692455 -416.583313 67.773140
v -9.654263 -415.600250 68.005371
v -9.606036 -414.611145 68.243500
v -9.555616 -413.606171 68.479050
v -9.505324 -412.577148 68.708870
v -9.447745 -411.530060 68.941193
v -9.380637 -410.466431 69.178558
v -14.755258 -419.284912 63.387321
v -14.765591 -418.306763 63.589512
v -14.773003 -417.332581 63.789604
v -14.778057 -416.360168 63.988159
v -14.780855 -415.386810 64.185654
v -14.781586 -414.409088 64.382729
v -14.780333 -413.422455 64.580063
v -14.776411 -412.420807 64.778145
v -14.768997 -411.397217 64.977509
v -14.757156 -410.344910 65.178490
v -9.430310 -419.528625 66.831650
v -9.396207 -418.556274 67.057060
v -9.368299 -417.580475 67.271774
v -9.334660 -416.600220 67.489082
v -9.291446 -415.615417 67.713715
v -9.239635 -414.623657 67.944466
v -9.185773 -413.615021 68.172150
v -9.131300 -412.582214 68.394058
v -9.069992 -411.531738 68.619156
v -9.000182 -410.465302 68.849976
v -14.711157 -419.284576 64.031189
v -14.724474 -418.306824 64.244339
v -14.734509 -417.333588 64.454422
v -14.741775 -416.362488 64.662270
v -14.746456 -415.390808 64.868607
v -14.748933 -414.415283 65.074318
v -14.749147 -413.431335 65.280174
v -14.746037 -412.432587 65.486450
v -14.738693 -411.411255 65.693596
v -14.725903 -410.359558 65.901764
v -7.968987 -410.659424 66.805542
v -8.052391 -411.712921 66.595970
v -8.132764 -412.740845 66.390358
v -8.210354 -413.742798 66.182953
v -8.285707 -414.725586 65.973114
v -8.360329 -415.697937 65.764786
v -8.435568 -416.664917 65.559616
v -8.511962 -417.629333 65.354614
v -8.588270 -418.594482 65.141754
v -8.667251 -419.564514 64.924545
v -8.445089 -419.566864 64.188583
v -8.370182 -418.595825 64.405342
v -8.294925 -417.631592 64.619133
v -8.220272 -416.671143 64.829544
v -8.145747 -415.711548 65.037140
v -8.070716 -414.750183 65.244446
v -7.995466 -413.783234 65.451691
v -7.920365 -412.802979 65.657181
v -7.844033 -411.798279 65.860626
v -7.763192 -410.761810 66.065331
v -9.172726 -419.543213 66.500931
v -9.128310 -418.571411 66.718430
v -9.090219 -417.596741 66.924362
v -9.047981 -416.617279 67.133255
v -8.998218 -415.632874 67.350174
v -8.941452 -414.641113 67.573883
v -8.882113 -413.632812 67.795273
v -8.821859 -412.599670 68.010193
v -8.755973 -411.548279 68.228256
v -8.683062 -410.480591 68.452538
v -14.579521 -419.283020 64.617134
v -14.593952 -418.306213 64.840469
v -14.606419 -417.334839 65.060486
v -14.616995 -416.366211 65.278145
v -14.625306 -415.397888 65.494141
v -14.631035 -414.427002 65.709198
v -14.633745 -413.449402 65.923904
v -14.632245 -412.458130 66.138412
v -14.625063 -411.443512 66.352867
v -14.610662 -410.395691 66.567314
v -8.331876 -419.568054 63.365479
v -8.252956 -418.596924 63.572018
v -8.172777 -417.633301 63.776329
v -8.091902 -416.673859 63.979187
v -8.011383 -415.715515 64.181244
v -7.932043 -414.756287 64.382851
v -7.853906 -413.793976 64.584213
v -7.777920 -412.823914 64.785301
v -7.704173 -411.836975 64.986160
v -7.630268 -410.819763 65.187164
v -8.979858 -419.554108 66.072197
v -8.923724 -418.583191 66.290199
v -8.872154 -417.611267 66.493591
v -8.818546 -416.634796 66.697212
v -8.760307 -415.653381 66.908005
v -8.697345 -414.664490 67.125595
v -8.631327 -413.660645 67.342728
v -8.563807 -412.631653 67.552780
v -8.492312 -411.582214 67.764656
v -8.415604 -410.515106 67.982819
v -14.431311 -419.280212 65.173553
v -14.445335 -418.304108 65.405678
v -14.457125 -417.334290 65.633705
v -14.467539 -416.367828 65.859261
v -14.476315 -415.402435 66.083344
v -14.482779 -414.435669 66.306564
v -14.486120 -413.463806 66.529228
v -14.485058 -412.480164 66.751404
v -14.477528 -411.473816 66.972900
v -14.461227 -410.432404 67.193489
v -8.535494 -419.558777 62.474277
v -8.428197 -418.586792 62.671165
v -8.356133 -417.624146 62.864990
v -8.283706 -416.664978 63.058350
v -8.210869 -415.706543 63.251373
v -8.138261 -414.747040 63.444267
v -8.065686 -413.784271 63.637306
v -7.993784 -412.813721 63.830746
v -7.923249 -411.826965 64.025032
v -7.853966 -410.810760 64.220924
v -8.833176 -419.560608 65.547554
v -8.761720 -418.590576 65.767220
v -8.692919 -417.622742 65.974037
v -8.625274 -416.651855 66.176086
v -8.557103 -415.676422 66.382706
v -8.487409 -414.694092 66.595108
v -8.415406 -413.698914 66.808907
v -8.340836 -412.680267 67.017029
v -8.263510 -411.637543 67.224419
v -8.182706 -410.574005 67.437256
v -14.292309 -419.278839 65.719574
v -14.306368 -418.302063 65.960899
v -14.315207 -417.332703 66.196579
v -14.321257 -416.367188 66.429047
v -14.325526 -415.402771 66.659912
v -14.327968 -414.436707 66.890015
v -14.327872 -413.465485 67.119568
v -14.323988 -412.483276 67.348480
v -14.314154 -411.480530 67.576424
v -14.296006 -410.445618 67.802979
v -9.057753 -419.525024 61.579342
v -8.944292 -418.554565 61.745331
v -8.890771 -417.593811 61.934235
v -8.835533 -416.635040 62.121326
v -8.778787 -415.676544 62.306984
v -8.721413 -414.717224 62.492222
v -8.663416 -413.755371 62.677620
v -8.605028 -412.787048 62.863785
v -8.546010 -411.804077 63.051483
v -8.484838 -410.792725 63.241966
v -14.078590 -419.286835 66.247627
v -14.088778 -418.308594 66.498596
v -14.092945 -417.338104 66.743011
v -14.093185 -416.371674 66.983490
v -14.090994 -415.405975 67.221870
v -14.087088 -414.437805 67.459053
v -14.081405 -413.463287 67.695267
v -14.072887 -412.477051 67.930389
v -14.059420 -411.470978 68.163940
v -14.039043 -410.435455 68.395424
v -9.961425 -419.467041 60.851929
v -9.918629 -418.503784 61.029808
v -9.880947 -417.544128 61.212982
v -9.840548 -416.585175 61.391224
v -9.799063 -415.626251 61.566734
v -9.757325 -414.666809 61.742409
v -9.715068 -413.705750 61.919846
v -9.671358 -412.740173 62.098999
v -9.624769 -411.762634 62.279175
v -9.573507 -410.757263 62.461266
v -13.447964 -421.315094 66.354774
v -13.423155 -422.322449 66.057289
v -13.397783 -423.333740 65.758774
v -13.375727 -424.347382 65.463318
v -13.357515 -425.362366 65.171234
v -13.343260 -426.378235 64.882538
v -13.333508 -427.394379 64.597946
v -13.329271 -428.410400 64.319099
v -13.331701 -429.425964 64.048019
v -11.979630 -421.359619 60.366974
v -11.984707 -422.363708 60.201851
v -12.000366 -423.372314 60.037521
v -12.024609 -424.382782 59.874249
v -12.043705 -425.394379 59.711807
v -12.039936 -426.407104 59.550358
v -12.017587 -427.419830 59.394020
v -12.016311 -428.430023 59.241821
v -12.023581 -429.436951 59.096821
v -12.940485 -421.343079 66.663597
v -12.935158 -422.348450 66.365723
v -12.927671 -423.358398 66.063736
v -12.922074 -424.371033 65.764648
v -12.918772 -425.385498 65.468689
v -12.917112 -426.401215 65.174545
v -12.917181 -427.417542 64.882408
v -12.920202 -428.433960 64.594749
v -12.927441 -429.450012 64.314842
v -13.384281 -421.309357 60.427094
v -13.372276 -422.309418 60.265190
v -13.360899 -423.315063 60.101799
v -13.346077 -424.324463 59.940147
v -13.325642 -425.335693 59.782677
v -13.303461 -426.347412 59.627079
v -13.275546 -427.358826 59.477272
v -13.248968 -428.368286 59.330929
v -13.227365 -429.375305 59.186821
v -12.362881 -421.371246 66.846443
v -12.374304 -422.375031 66.552902
v -12.383876 -423.384155 66.253433
v -12.393829 -424.396484 65.953697
v -12.404691 -425.411011 65.655075
v -12.416039 -426.427002 65.356758
v -12.427707 -427.443756 65.058258
v -12.440401 -428.460541 64.760735
v -12.455586 -429.476746 64.466751
v -13.807678 -421.288879 60.559586
v -13.789932 -422.289185 60.395096
v -13.770541 -423.295227 60.229156
v -13.748478 -424.305023 60.065842
v -13.723190 -425.316681 59.907738
v -13.693185 -426.329132 59.755135
v -13.660048 -427.341064 59.609184
v -13.629413 -428.351135 59.463196
v -13.601328 -429.358765 59.317673
v -11.735210 -421.397766 66.923630
v -11.760345 -422.401184 66.630257
v -11.784189 -423.410645 66.331253
v -11.807573 -424.423645 66.030136
v -11.830911 -425.438904 65.728325
v -11.854358 -426.455505 65.425972
v -11.878039 -427.472839 65.123001
v -11.902270 -428.490112 64.819489
v -11.927828 -429.506409 64.516174
v -14.125223 -421.273315 60.839127
v -14.103867 -422.273560 60.664742
v -14.078833 -423.280334 60.491524
v -14.050575 -424.291077 60.321842
v -14.019157 -425.303772 60.159382
v -13.984870 -426.317139 60.003624
v -13.948259 -427.329895 59.855240
v -13.913059 -428.340881 59.704498
v -13.878827 -429.349426 59.553764
v -11.084885 -421.422241 66.930878
v -11.121571 -422.426697 66.636917
v -11.158377 -423.438232 66.334976
v -11.193842 -424.453003 66.031189
v -11.228177 -425.469482 65.727127
v -11.261765 -426.486877 65.423187
v -11.295134 -427.504791 65.119095
v -11.329475 -428.522583 64.814285
v -11.367067 -429.539185 64.508553
v -14.378292 -421.261658 61.310234
v -14.354736 -422.261566 61.122437
v -14.324839 -423.269501 60.938065
v -14.291681 -424.281616 60.755566
v -14.256428 -425.295807 60.579155
v -14.219492 -426.310486 60.409996
v -14.181289 -427.324463 60.245373
v -14.142838 -428.336853 60.079926
v -14.103941 -429.346863 59.915833
v -10.490475 -421.445251 66.864212
v -10.533365 -422.450806 66.574501
v -10.585979 -423.464722 66.268471
v -10.636657 -424.480743 65.962204
v -10.684206 -425.497772 65.657738
v -10.729163 -426.515381 65.355011
v -10.774360 -427.533081 65.052063
v -10.822542 -428.550293 64.747543
v -10.874899 -429.566040 64.442062
v -14.579565 -421.258606 61.952347
v -14.554978 -422.258667 61.757809
v -14.523540 -423.266357 61.562336
v -14.488132 -424.278625 61.366402
v -14.450655 -425.293213 61.171700
v -14.411810 -426.308563 60.979511
v -14.371943 -427.323608 60.789829
v -14.331362 -428.337402 60.602272
v -14.289728 -429.349060 60.418083
v -10.024733 -421.465759 66.687958
v -10.076176 -422.471191 66.398865
v -10.140874 -423.485779 66.096741
v -10.204383 -424.501740 65.793976
v -10.265142 -425.518280 65.492012
v -10.323385 -426.535095 65.191002
v -10.380758 -427.551941 64.890411
v -10.438568 -428.568298 64.589951
v -10.498653 -429.583557 64.289368
v -14.694007 -421.261566 62.637833
v -14.663519 -422.262268 62.430328
v -14.628374 -423.269592 62.220871
v -14.590491 -424.281372 62.010513
v -14.551420 -425.295593 61.800426
v -14.511782 -426.310944 61.591492
v -14.472116 -427.326294 61.384552
v -14.433129 -428.340820 61.180561
v -14.394737 -429.353821 60.980492
v -9.673186 -421.483948 66.455994
v -9.734904 -422.488098 66.171326
v -9.806175 -423.501709 65.874428
v -9.876034 -424.516968 65.576508
v -9.943399 -425.532776 65.279221
v -10.008554 -426.548950 64.982986
v -10.072699 -427.565094 64.687637
v -10.137419 -428.580872 64.392990
v -10.204828 -429.595642 64.099091
v -14.699528 -421.263916 63.285606
v -14.664912 -422.265686 63.062874
v -14.626602 -423.273621 62.837948
v -14.586143 -424.285706 62.612053
v -14.545133 -425.300110 62.386581
v -14.504427 -426.315613 62.162560
v -14.464531 -427.331207 61.940842
v -14.426043 -428.346252 61.722427
v -14.389221 -429.360260 61.508190
v -8.719717 -421.539276 64.109253
v -8.802484 -422.540710 63.866032
v -8.885486 -423.546570 63.622826
v -8.968480 -424.555328 63.381477
v -9.051843 -425.565918 63.143028
v -9.136329 -426.577759 62.906860
v -9.222798 -427.590454 62.671211
v -9.311175 -428.603638 62.435429
v -9.402163 -429.617035 62.197334
v -9.400100 -421.499847 66.191116
v -9.468284 -422.502380 65.914772
v -9.543082 -423.514343 65.619720
v -9.616848 -424.528442 65.325874
v -9.688644 -425.543457 65.035309
v -9.758682 -426.558899 64.748009
v -9.827875 -427.574524 64.463348
v -9.897659 -428.589844 64.180611
v -9.970173 -429.604279 63.899021
v -14.606534 -421.264618 63.875355
v -14.573772 -422.267975 63.639858
v -14.537144 -423.277283 63.401596
v -14.498408 -424.290344 63.162209
v -14.459047 -425.305359 62.923233
v -14.419760 -426.321228 62.685616
v -14.380826 -427.337158 62.450005
v -14.342327 -428.352722 62.217003
v -14.303917 -429.367462 61.987072
v -8.526663 -421.542847 63.343277
v -8.614329 -422.543427 63.117119
v -8.696949 -423.548645 62.890697
v -8.770429 -424.556763 62.665558
v -8.839314 -425.566895 62.440300
v -8.902916 -426.578125 62.214745
v -8.967643 -427.589966 61.987030
v -9.056869 -428.601654 61.755718
v -9.147407 -429.612305 61.525078
v -9.184008 -421.512878 65.826118
v -9.256460 -422.514404 65.555695
v -9.335580 -423.524536 65.271103
v -9.412975 -424.537231 64.988045
v -9.487770 -425.551147 64.708405
v -9.559856 -426.565735 64.432129
v -9.629660 -427.580658 64.158028
v -9.697966 -428.595581 63.884743
v -9.767311 -429.609741 63.610573
v -14.462024 -421.264465 64.422302
v -14.432739 -422.269928 64.175812
v -14.399542 -423.281067 63.926178
v -14.364296 -424.295319 63.675308
v -14.328375 -425.311066 63.424652
v -14.292510 -426.327393 63.175022
v -14.256965 -427.343658 62.926895
v -14.221621 -428.359558 62.680595
v -14.185858 -429.374756 62.436302
v -8.552540 -421.539307 62.517670
v -8.643264 -422.539368 62.306450
v -8.721424 -423.544434 62.097496
v -8.782179 -424.553223 61.894131
v -8.862483 -425.563416 61.685894
v -8.944682 -426.574432 61.481804
v -9.034217 -427.584717 61.275032
v -9.137211 -428.593170 61.065796
v -9.259099 -429.597382 60.857735
v -9.038166 -421.522614 65.347565
v -9.114946 -422.524200 65.083862
v -9.194901 -423.532745 64.813545
v -9.275131 -424.544006 64.544006
v -9.355071 -425.556763 64.276070
v -9.434268 -426.570374 64.009209
v -9.512454 -427.584534 63.741615
v -9.589545 -428.598877 63.471722
v -9.666556 -429.613098 63.198704
v -14.313302 -421.265594 64.950249
v -14.279066 -422.273560 64.691345
v -14.242644 -423.286499 64.429497
v -14.206381 -424.301819 64.166870
v -14.171705 -425.318115 63.904816
v -14.139164 -426.334686 63.643997
v -14.108903 -427.351135 63.384735
v -14.080891 -428.367157 63.127197
v -14.054854 -429.382446 62.871376
v -8.939279 -421.518799 61.645813
v -9.007089 -422.517639 61.449951
v -9.063541 -423.522400 61.249817
v -9.148372 -424.529968 61.063892
v -9.224905 -425.539520 60.873760
v -9.299597 -426.549988 60.684860
v -9.393345 -427.558929 60.504921
v -9.505316 -428.564758 60.332825
v -9.620410 -429.567566 60.161385
v -8.922752 -421.529785 64.788345
v -9.002001 -422.532043 64.534019
v -9.083609 -423.539612 64.277145
v -9.170479 -424.549835 64.023262
v -9.263629 -425.561707 63.773468
v -9.363283 -426.574646 63.527206
v -9.467659 -427.588318 63.282467
v -9.574921 -428.602417 63.037731
v -9.678325 -429.616638 62.789387
v -14.138548 -421.272186 65.464111
v -14.094284 -422.282013 65.190628
v -14.050743 -423.295898 64.914940
v -14.011411 -424.311584 64.639709
v -13.977247 -425.328003 64.366173
v -13.948174 -426.344574 64.094826
v -13.924104 -427.360992 63.825867
v -13.905220 -428.376923 63.559391
v -13.891821 -429.392090 63.295273
v -9.678709 -421.475098 60.905430
v -9.741419 -422.475159 60.732803
v -9.764541 -423.480072 60.526009
v -9.849712 -424.488098 60.370636
v -9.906121 -425.497864 60.192776
v -9.960642 -426.508057 60.015652
v -10.036222 -427.517029 59.857315
v -10.129663 -428.523438 59.715691
v -10.221361 -429.527100 59.571762
v -12.830276 -421.329132 60.376938
v -12.820381 -422.330994 60.213943
v -12.816935 -423.338074 60.050438
v -12.820983 -424.347626 59.886452
v -12.817829 -425.359070 59.724003
v -12.794298 -426.371765 59.566025
v -12.766575 -427.383850 59.411968
v -12.746260 -428.393768 59.261688
v -12.733797 -429.400696 59.116375
v -13.864221 -421.288025 65.947853
v -13.821602 -422.297791 65.659088
v -13.780178 -423.311279 65.369217
v -13.744484 -424.326416 65.081757
v -13.715137 -425.342407 64.797592
v -13.691795 -426.358704 64.516846
v -13.674438 -427.375000 64.239746
v -13.663565 -428.390869 63.966717
v -13.659648 -429.406006 63.697929
v -10.759574 -421.411743 60.436691
v -10.795202 -422.415863 60.269756
v -10.816734 -423.424347 60.081390
v -10.857041 -424.435181 59.909512
v -10.901820 -425.446350 59.758766
v -10.934578 -426.457825 59.600727
v -10.972562 -427.468323 59.460800
v -11.018007 -428.476837 59.323524
v -11.071010 -429.482056 59.194313
v -13.670905 -421.300842 66.163010
v -13.636242 -422.309479 65.868698
v -13.601738 -423.321960 65.573502
v -13.571875 -424.336365 65.281281
v -13.547359 -425.351868 64.992699
v -13.528109 -426.367920 64.707779
v -13.514385 -427.384094 64.426979
v -13.506922 -428.400024 64.151237
v -13.506626 -429.415283 63.881523
v -13.139162 -429.437592 64.195168
v -13.134399 -428.421753 64.469246
v -13.135201 -427.405518 64.751976
v -13.140326 -426.389313 65.040344
v -13.148508 -425.373596 65.332069
v -13.159279 -424.358887 65.626404
v -13.173004 -423.345886 65.924088
v -13.189507 -422.335297 66.225281
v -13.204583 -421.328949 66.524422
v -11.416182 -421.378967 60.363747
v -11.440367 -422.384460 60.196396
v -11.462487 -423.394989 60.034588
v -11.510124 -424.405334 59.867165
v -11.533816 -425.417511 59.710335
v -11.546155 -426.429993 59.547295
v -11.531305 -427.442657 59.402020
v -11.547033 -428.452728 59.251015
v -11.565857 -429.458923 59.118515
v -12.406843 -429.417236 59.103031
v -12.410446 -428.410339 59.249016
v -12.424543 -427.400330 59.400459
v -12.448343 -426.388031 59.556778
v -12.463198 -425.375305 59.717400
v -12.458174 -424.363770 59.879780
v -12.446236 -423.353760 60.043182
v -12.439905 -422.346313 60.207462
v -12.446590 -421.343445 60.371849
v -12.699347 -429.463074 64.405846
v -12.688376 -428.446930 64.692467
v -12.680805 -427.430328 64.985275
v -12.675058 -426.413818 65.280800
v -12.670135 -425.398041 65.577042
v -12.666186 -424.383636 65.874329
v -12.663823 -423.371216 66.173935
v -12.662493 -422.361755 66.474976
v -12.659096 -421.357239 66.770561
v -13.129874 -421.318817 60.392761
v -13.120125 -422.319519 60.230820
v -13.112265 -423.325745 60.068016
v -13.105164 -424.335175 59.904583
v -13.092145 -425.346436 59.743607
v -13.069583 -426.358612 59.588142
v -13.042013 -427.370270 59.436760
v -13.017941 -428.379913 59.288620
v -13.000744 -429.386841 59.143562
v -13.431083 -429.366089 59.239975
v -13.454624 -428.358795 59.385445
v -13.482920 -427.349060 59.531387
v -13.513981 -426.337402 59.678734
v -13.541710 -425.325317 59.831902
v -13.563180 -424.313965 59.989769
v -13.581034 -423.304565 60.152138
v -13.597351 -422.298645 60.316029
v -13.613239 -421.298279 60.478058
v -12.197966 -429.491119 64.501709
v -12.177821 -428.474915 64.801353
v -12.159494 -427.457886 65.102448
v -12.141792 -426.440857 65.403450
v -12.124243 -425.424591 65.703888
v -12.106890 -424.409790 66.004066
v -12.089886 -423.397247 66.304207
v -12.072759 -422.388184 66.602829
v -12.054195 -421.384766 66.895851
v -13.748945 -429.353210 59.420692
v -13.780111 -428.345154 59.568420
v -13.813205 -427.334717 59.715816
v -13.848285 -426.322388 59.861855
v -13.880558 -425.309570 60.015221
v -13.909268 -424.297363 60.174652
v -13.934756 -423.287170 60.340221
v -13.957012 -422.280884 60.509266
v -13.976765 -421.280548 60.677567
v -11.648250 -429.522644 64.517227
v -11.616919 -428.506165 64.822281
v -11.587111 -427.488586 65.127075
v -11.558038 -426.471008 65.431198
v -11.529199 -425.453979 65.734825
v -11.500341 -424.438141 66.038017
v -11.471080 -423.424347 66.340431
v -11.440992 -422.414093 66.640663
v -11.409677 -421.410187 66.934677
v -13.996317 -429.347351 59.717178
v -14.032866 -428.338135 59.873898
v -14.069756 -427.326538 60.030617
v -14.107275 -426.313232 60.184887
v -14.143070 -425.299255 60.345329
v -14.176551 -424.285828 60.513317
v -14.207285 -423.274384 60.688995
v -14.235035 -422.266968 60.867355
v -14.257910 -421.266815 61.048725
v -11.103947 -429.554108 64.486336
v -11.058331 -428.537842 64.792534
v -11.018284 -427.520111 65.096886
v -10.980320 -426.502075 65.400093
v -10.941826 -425.484436 65.703476
v -10.901356 -424.467529 66.007942
v -10.858601 -423.451935 66.313164
v -10.813974 -422.439087 66.617264
v -10.773675 -421.433960 66.909760
v -14.203261 -429.347595 60.150772
v -14.244054 -428.336700 60.324966
v -14.283962 -427.323547 60.501678
v -14.323158 -426.308868 60.679504
v -14.361261 -425.293701 60.860817
v -14.398036 -424.279114 61.046860
v -14.432831 -423.266602 61.236156
v -14.463662 -422.258606 61.426144
v -14.487248 -421.258759 61.617138
v -10.674401 -429.575836 64.375183
v -10.618426 -428.560242 64.677872
v -10.564754 -427.543457 64.980621
v -10.512287 -426.526245 65.283127
v -10.459882 -425.508972 65.585587
v -10.405215 -424.492126 65.889389
v -10.347566 -423.476013 66.194931
v -10.288368 -422.461517 66.500648
v -10.241436 -421.455811 66.789162
v -14.355975 -429.351196 60.699684
v -14.396317 -428.338776 60.892628
v -14.436279 -427.324585 61.089123
v -14.476073 -426.309357 61.288158
v -14.515207 -425.293976 61.489189
v -14.553210 -424.279602 61.691612
v -14.589500 -423.267700 61.894447
v -14.622464 -422.260315 62.096439
v -14.649801 -421.259918 62.296700
v -10.342107 -429.590210 64.194603
v -10.278741 -428.575134 64.492744
v -10.217479 -427.559052 64.790909
v -10.156515 -426.542572 65.089294
v -10.094395 -425.526062 65.388161
v -10.029713 -424.509888 65.687668
v -9.962161 -423.494263 65.987350
v -9.893108 -422.480042 66.285629
v -9.836376 -421.475067 66.573959
v -14.405193 -429.356934 61.251122
v -14.441856 -428.343353 61.457939
v -14.480288 -427.328552 61.669075
v -14.520058 -426.313110 61.883484
v -14.560379 -425.297729 62.100075
v -14.600704 -424.283447 62.317951
v -14.640249 -423.271667 62.536175
v -14.677437 -422.264160 62.753471
v -14.710747 -421.262939 62.968796
v -10.082159 -429.600464 64.003548
v -10.011674 -428.585785 64.291412
v -9.943894 -427.570221 64.580627
v -9.876850 -426.554321 64.871307
v -9.809016 -425.538513 65.163742
v -9.739353 -424.523102 65.458298
v -9.667614 -423.508392 65.754784
v -9.594796 -422.495544 66.051384
v -9.529164 -421.492188 66.331856
v -14.353550 -429.363831 61.752785
v -14.391069 -428.349426 61.974773
v -14.429718 -427.334106 62.200539
v -14.469409 -426.318359 62.429352
v -14.509789 -425.302704 62.660412
v -14.550459 -424.287994 62.892944
v -14.590642 -423.275513 63.125946
v -14.628773 -422.266968 63.357918
v -14.663311 -421.264404 63.587513
v -8.832601 -421.534485 64.465797
v -8.912509 -422.536560 64.216049
v -8.994762 -423.543365 63.965664
v -9.080795 -424.552887 63.718552
v -9.171943 -425.564117 63.476357
v -9.269592 -426.576569 63.238991
v -9.372869 -427.589844 63.004959
v -9.483159 -428.603638 62.774445
v -9.598355 -429.617676 62.547066
v -9.217614 -429.615265 61.837162
v -9.139452 -428.602844 62.080734
v -9.066875 -427.590302 62.322777
v -8.999323 -426.578125 62.560661
v -8.930262 -425.566650 62.795685
v -8.856420 -424.556458 63.029228
v -8.777683 -423.548157 63.263496
v -8.694584 -422.542725 63.498634
v -8.608625 -421.541809 63.733498
v -9.864036 -429.607483 63.772575
v -9.792315 -428.593140 64.048569
v -9.722514 -427.577942 64.325356
v -9.652522 -426.562683 64.603989
v -9.581130 -425.547607 64.885536
v -9.507600 -424.533142 65.170898
v -9.431796 -423.519714 65.460129
v -9.354629 -422.508667 65.751083
v -9.284245 -421.506714 66.024384
v -14.246838 -429.371155 62.214149
v -14.284775 -428.356140 62.451572
v -14.322242 -427.340332 62.691456
v -14.359776 -426.324219 62.933502
v -14.397444 -425.308136 63.177273
v -14.434996 -424.292755 63.422211
v -14.471749 -423.279053 63.667431
v -14.506316 -422.268890 63.911446
v -14.536888 -421.264526 64.152481
v -9.164293 -429.607178 61.203850
v -9.058637 -428.599365 61.425026
v -8.962552 -427.589020 61.646309
v -8.884693 -426.577698 61.862328
v -8.813259 -425.566437 62.075897
v -8.737608 -424.556183 62.291763
v -8.672372 -423.547852 62.504539
v -8.590336 -422.542725 62.721958
v -8.499707 -421.542236 62.940353
v -9.692119 -429.611572 63.413979
v -9.624633 -428.597351 63.688370
v -9.556405 -427.582703 63.960480
v -9.485439 -426.568207 64.231674
v -9.411755 -425.554108 64.503502
v -9.335399 -424.540771 64.777481
v -9.256843 -423.528870 65.053848
v -9.176880 -422.519592 65.331207
v -9.101987 -421.518127 65.598755
v -14.122450 -429.378540 62.655113
v -14.154038 -428.363220 62.905563
v -14.186138 -427.347229 63.157757
v -14.219212 -426.330811 63.411621
v -14.253347 -425.314331 63.666924
v -14.288301 -424.298279 63.923256
v -14.323353 -423.283417 64.179886
v -14.357067 -422.271362 64.435410
v -14.387443 -421.264587 64.687851
v -9.411588 -429.584045 60.504562
v -9.289910 -428.581055 60.693684
v -9.175878 -427.574768 60.885357
v -9.080153 -426.565460 61.078896
v -8.999088 -425.554565 61.273994
v -8.921688 -424.544586 61.473808
v -8.851233 -423.536285 61.672966
v -8.777366 -422.531250 61.874725
v -8.700013 -421.531921 62.077530
v -9.680447 -429.614868 62.987633
v -9.587408 -428.600586 63.253178
v -9.493916 -427.586365 63.514614
v -9.402041 -426.572510 63.773945
v -9.312392 -425.559265 64.032692
v -9.225880 -424.546997 64.292839
v -9.142451 -423.536255 64.555008
v -9.062099 -422.528259 64.818634
v -8.984064 -421.526367 65.077972
v -13.979902 -429.386902 63.085037
v -13.999340 -428.371643 63.345428
v -14.022751 -427.355652 63.607738
v -14.049973 -426.339203 63.872036
v -14.080913 -425.322571 64.138222
v -14.115553 -424.306183 64.406029
v -14.153660 -423.290588 64.674881
v -14.193982 -422.276978 64.943481
v -14.233662 -421.267883 65.209442
v -9.888010 -429.548462 59.844376
v -9.784014 -428.545288 60.001289
v -9.677924 -427.539368 60.155594
v -9.593979 -426.530396 60.325939
v -9.528019 -425.520264 60.508919
v -9.461210 -424.510712 60.692955
v -9.365832 -423.503235 60.857910
v -9.334666 -422.498779 61.066048
v -9.265429 -421.499695 61.248791
v -13.786886 -429.398376 63.500618
v -13.794613 -428.383270 63.767433
v -13.809207 -427.367371 64.037445
v -13.829998 -426.351013 64.310661
v -13.856625 -425.334534 64.586899
v -13.889189 -424.318298 64.865974
v -13.927982 -423.302734 65.147552
v -13.972301 -422.288879 65.430511
v -14.018191 -421.278748 65.711853
v -10.611220 -429.504974 59.346107
v -10.538780 -428.500458 59.483437
v -10.466291 -427.493164 59.620392
v -10.403464 -426.483765 59.767075
v -10.361760 -425.473114 59.938080
v -10.312544 -424.462769 60.105255
v -10.243717 -423.453522 60.258247
v -10.229424 -422.447235 60.463463
v -10.176934 -421.445496 60.628685
v -12.255826 -439.599823 61.498619
v -12.224391 -438.593018 61.800217
v -12.192581 -437.584839 62.102600
v -12.160568 -436.576599 62.405060
v -12.128719 -435.568420 62.707485
v -12.096875 -434.560150 63.009903
v -12.062729 -433.552124 63.312553
v -12.024675 -432.543823 63.614212
v -11.988027 -431.533630 63.914066
v -13.563228 -439.291199 58.160583
v -13.592230 -438.311310 58.292805
v -13.623096 -437.326355 58.423374
v -13.654741 -436.337524 58.554886
v -13.686674 -435.346069 58.688038
v -13.718387 -434.352539 58.824028
v -13.750710 -433.356964 58.960915
v -13.781007 -432.359039 59.107018
v -13.811783 -431.358521 59.256107
v -11.856966 -439.622131 61.490524
v -11.802711 -438.617004 61.792519
v -11.749340 -437.610229 62.094955
v -11.696392 -436.603271 62.397270
v -11.642766 -435.596405 62.699837
v -11.589476 -434.589478 63.002274
v -11.544075 -433.581940 63.301693
v -11.497644 -432.573975 63.601311
v -11.451777 -431.564758 63.901756
v -13.705251 -439.302612 58.424156
v -13.742088 -438.321228 58.568268
v -13.780953 -437.334656 58.710793
v -13.821010 -436.344116 58.853687
v -13.861755 -435.350922 58.997353
v -13.902772 -434.355774 59.142597
v -13.943928 -433.358887 59.289200
v -13.984063 -432.359802 59.442558
v -14.024029 -431.358276 59.598732
v -11.520561 -439.638306 61.454502
v -11.448415 -438.635010 61.756046
v -11.377400 -437.629517 62.057217
v -11.307093 -436.623779 62.357788
v -11.235526 -435.618164 62.659527
v -11.165465 -434.612396 62.959908
v -11.107162 -433.605469 63.250191
v -11.047203 -432.598541 63.543430
v -10.987078 -431.590515 63.839546
v -13.821585 -439.322021 58.769718
v -13.865032 -438.338501 58.930817
v -13.910691 -437.349731 59.090683
v -13.957756 -436.357178 59.250153
v -14.005888 -435.362061 59.409729
v -14.054741 -434.365173 59.569977
v -14.103666 -433.366699 59.731956
v -14.152062 -432.366333 59.897438
v -14.199915 -431.363617 60.066319
v -11.277111 -439.642273 61.342331
v -11.193613 -438.640778 61.635811
v -11.110392 -437.636597 61.930405
v -11.027655 -436.632111 62.224976
v -10.944050 -435.627686 62.519806
v -10.861065 -434.623230 62.814362
v -10.783890 -433.618347 63.106552
v -10.706093 -432.613342 63.398933
v -10.629310 -431.607300 63.692425
v -13.895439 -439.346375 59.145039
v -13.942437 -438.360229 59.324417
v -13.991961 -437.368988 59.503181
v -14.043251 -436.374115 59.681770
v -14.096042 -435.376953 59.860710
v -14.149789 -434.378235 60.040459
v -14.203564 -433.378082 60.221672
v -14.257002 -432.376282 60.405548
v -14.309254 -431.372070 60.593231
v -11.085493 -439.641663 61.211529
v -10.992682 -438.642090 61.496880
v -10.899619 -437.639221 61.784042
v -10.807059 -436.635956 62.071766
v -10.713559 -435.632690 62.358856
v -10.620002 -434.629456 62.645859
v -10.531761 -433.625977 62.936325
v -10.442210 -432.622498 63.224899
v -10.353401 -431.618164 63.513439
v -13.901892 -439.372070 59.502647
v -13.948149 -438.383362 59.698627
v -13.997365 -437.389587 59.894806
v -14.048637 -436.392517 60.091324
v -14.101409 -435.393372 60.288460
v -14.154943 -434.392822 60.486389
v -14.208592 -433.391052 60.685631
v -14.261988 -432.387817 60.887268
v -14.312582 -431.382141 61.092007
v -10.568425 -439.563782 59.935944
v -10.451453 -438.581238 60.157959
v -10.331896 -437.592743 60.381927
v -10.215295 -436.599457 60.603142
v -10.095733 -435.605103 60.826878
v -9.977886 -434.610291 61.052467
v -9.864038 -433.615234 61.279041
v -9.745884 -432.620178 61.507412
v -9.619081 -431.625061 61.732635
v -10.935379 -439.639587 61.093304
v -10.836285 -438.641846 61.375896
v -10.736003 -437.640259 61.658443
v -10.635543 -436.637909 61.939606
v -10.535150 -435.635681 62.222809
v -10.434904 -434.633545 62.507511
v -10.334402 -433.630890 62.782822
v -10.234430 -432.628357 63.060879
v -10.135654 -431.625366 63.340408
v -13.843867 -439.396423 59.823578
v -13.886848 -438.405579 60.034824
v -13.932604 -437.409698 60.246735
v -13.980112 -436.410645 60.459190
v -14.028700 -435.409760 60.672195
v -14.077866 -434.407593 60.885857
v -14.127220 -433.404419 61.100620
v -14.176098 -432.399780 61.317245
v -14.222781 -431.392395 61.537056
v -10.496390 -439.528137 59.501564
v -10.372713 -438.549561 59.700516
v -10.235039 -437.567383 59.901550
v -10.108509 -436.578735 60.100632
v -9.983547 -435.587250 60.299629
v -9.863329 -434.594330 60.498325
v -9.735890 -433.601074 60.698196
v -9.600010 -432.607239 60.899101
v -9.445905 -431.612885 61.101784
v -10.801822 -439.629639 60.895081
v -10.693722 -438.634155 61.166077
v -10.584714 -437.634216 61.438103
v -10.477225 -436.633240 61.708954
v -10.368140 -435.632324 61.981373
v -10.255863 -434.631470 62.256546
v -10.149251 -433.630371 62.525269
v -10.041659 -432.629272 62.794407
v -9.935205 -431.627930 63.063660
v -13.760267 -439.419128 60.120262
v -13.800045 -438.426422 60.346462
v -13.841818 -437.428650 60.573502
v -13.884739 -436.427856 60.801094
v -13.928295 -435.425323 61.029129
v -13.972256 -434.421692 61.257660
v -14.016484 -433.417175 61.487015
v -14.061335 -432.411133 61.718243
v -14.106920 -431.401764 61.953979
v -10.551424 -439.489319 59.046967
v -10.433844 -438.512939 59.222191
v -10.295108 -437.534332 59.395699
v -10.155028 -436.551270 59.569832
v -10.041768 -435.561951 59.746960
v -9.935909 -434.570557 59.925102
v -9.817985 -433.578613 60.103661
v -9.692269 -432.585693 60.284065
v -9.553278 -431.591736 60.467514
v -10.743186 -439.613586 60.622795
v -10.635497 -438.620972 60.877480
v -10.525238 -437.623413 61.133446
v -10.414952 -436.624298 61.389847
v -10.303763 -435.625000 61.645966
v -10.190012 -434.625610 61.901245
v -10.076423 -433.626221 62.156067
v -9.963751 -432.626892 62.410938
v -9.852758 -431.627502 62.666630
v -13.685789 -439.441132 60.410194
v -13.723711 -438.446381 60.651199
v -13.763325 -437.446533 60.893356
v -13.803890 -436.443787 61.136192
v -13.844921 -435.439423 61.379429
v -13.886156 -434.434174 61.623020
v -13.927547 -433.428253 61.867172
v -13.968645 -432.420746 62.113289
v -14.003960 -431.410004 62.363964
v -10.754301 -439.447784 58.604641
v -10.651857 -438.472656 58.759422
v -10.526381 -437.495178 58.903946
v -10.383268 -436.515198 59.040600
v -10.288713 -435.527832 59.200153
v -10.197751 -434.538361 59.361702
v -10.097222 -433.547791 59.520432
v -9.991458 -432.555542 59.679878
v -9.875625 -431.561646 59.839035
v -10.697763 -439.595490 60.322182
v -10.591383 -438.606262 60.563068
v -10.487393 -437.611938 60.808197
v -10.380373 -436.615082 61.052322
v -10.273563 -435.617798 61.296654
v -10.173226 -434.620575 61.544640
v -10.075201 -433.623291 61.793201
v -9.979155 -432.625977 62.042992
v -9.877316 -431.628479 62.289886
v -13.608692 -439.464264 60.699226
v -13.645157 -438.466919 60.955002
v -13.684023 -437.464478 61.212303
v -13.724277 -436.459320 61.470383
v -13.765151 -435.452881 61.728844
v -13.806149 -434.445862 61.987534
v -13.845234 -433.438416 62.246590
v -13.871452 -432.429901 62.507862
v -13.881993 -431.418976 62.771317
v -11.108847 -439.407318 58.224270
v -11.031613 -438.432068 58.366150
v -10.931294 -437.453979 58.488384
v -10.813489 -436.473022 58.594917
v -10.745579 -435.486542 58.742237
v -10.670114 -434.498657 58.883522
v -10.586160 -433.509430 59.018959
v -10.496181 -432.518341 59.151955
v -10.404679 -431.524506 59.288002
v -12.791069 -439.314270 57.893349
v -12.780474 -438.336487 58.010193
v -12.773722 -437.353790 58.124905
v -12.766384 -436.367493 58.238892
v -12.756857 -435.378906 58.353546
v -12.748216 -434.388611 58.469437
v -12.742830 -433.396423 58.587646
v -12.732008 -432.402039 58.712372
v -12.721947 -431.404785 58.843506
v -13.475231 -439.491882 60.989624
v -13.507307 -438.491150 61.260971
v -13.542423 -437.485321 61.533901
v -13.579247 -436.477264 61.807381
v -13.616816 -435.468384 62.080978
v -13.653940 -434.459290 62.354660
v -13.681950 -433.450806 62.629528
v -13.684181 -432.442963 62.903996
v -13.675547 -431.432617 63.171127
v -11.631307 -439.370850 57.976479
v -11.576015 -438.394836 58.104404
v -11.509525 -437.415039 58.214279
v -11.442227 -436.431213 58.319836
v -11.392896 -435.444550 58.449646
v -11.340977 -434.456451 58.573082
v -11.290806 -433.466919 58.699348
v -11.237058 -432.475403 58.822762
v -11.181909 -431.481079 58.945930
v -13.240064 -439.529358 61.278099
v -13.259279 -438.524963 61.569664
v -13.280027 -437.516418 61.862858
v -13.301033 -436.506775 62.156223
v -13.321787 -435.496887 62.449257
v -13.341806 -434.487000 62.741306
v -13.356983 -433.477417 63.022346
v -13.360849 -432.466980 63.281017
v -13.354738 -431.454529 63.534172
v -12.267380 -439.339935 57.894508
v -12.233956 -438.362793 58.011555
v -12.205748 -437.380615 58.125938
v -12.178383 -436.394836 58.239388
v -12.148463 -435.407043 58.353378
v -12.122009 -434.417786 58.467041
v -12.100801 -433.427063 58.582031
v -12.077944 -432.434479 58.701435
v -12.054610 -431.439087 58.826736
v -12.947647 -439.563049 61.472633
v -12.951246 -438.556091 61.777515
v -12.955114 -437.546753 62.082558
v -12.958935 -436.537140 62.386795
v -12.962738 -435.527405 62.690575
v -12.966419 -434.517517 62.992611
v -12.968274 -433.506592 63.276192
v -12.963675 -432.494019 63.532143
v -12.953326 -431.480316 63.787170
v -13.148130 -439.298279 57.918507
v -13.155491 -438.319763 58.037552
v -13.165579 -437.336334 58.154312
v -13.174980 -436.349274 58.270977
v -13.182697 -435.359863 58.389160
v -13.190146 -434.368530 58.509232
v -13.198413 -433.375244 58.632347
v -13.202496 -432.379578 58.763180
v -13.207883 -431.381104 58.899849
v -12.628187 -439.580383 61.507797
v -12.616606 -438.572449 61.810844
v -12.604702 -437.563110 62.114262
v -12.592454 -436.553711 62.417480
v -12.580203 -435.544312 62.720688
v -12.567620 -434.534973 63.023678
v -12.550044 -433.526062 63.323341
v -12.523991 -432.516968 63.612186
v -12.497884 -431.505493 63.895100
v -13.387877 -439.290344 57.995461
v -13.407757 -438.311218 58.119503
v -13.429768 -437.327148 58.241165
v -13.451929 -436.339355 58.363388
v -13.473492 -435.348999 58.487690
v -13.494886 -434.356689 58.614044
v -13.516365 -433.362366 58.743622
v -13.535297 -432.365601 58.881157
v -13.554581 -431.366119 59.024162
v -12.248878 -431.519043 63.910698
v -12.279922 -432.529755 63.616440
v -12.309883 -433.538513 63.318642
v -12.333601 -434.547089 63.016502
v -12.355938 -435.555908 62.713852
v -12.378206 -436.564697 62.411167
v -12.400485 -437.573486 62.108482
v -12.422655 -438.582275 61.805794
v -12.444681 -439.590027 61.503597
v -12.059486 -439.610901 61.494473
v -12.017937 -438.604675 61.796021
v -11.975983 -437.597168 62.098309
v -11.933799 -436.589539 62.400661
v -11.891895 -435.581940 62.702972
v -11.849974 -434.574341 63.005283
v -11.805099 -433.566895 63.307915
v -11.760394 -432.559021 63.610046
v -11.718830 -431.549377 63.911411
v -13.691025 -431.361420 59.125214
v -13.665277 -432.361389 58.980087
v -13.640259 -433.358765 58.838581
v -13.613089 -434.353668 58.705353
v -13.586357 -435.346527 58.574333
v -13.559348 -436.337372 58.445835
v -13.532278 -437.325592 58.319267
v -13.505730 -438.310059 58.193443
v -13.481250 -439.289551 58.065178
v -13.637647 -439.295837 58.278885
v -13.670753 -438.315308 58.416183
v -13.705816 -437.329529 58.551872
v -13.741936 -436.339905 58.688251
v -13.778580 -435.347595 58.825905
v -13.815302 -434.353302 58.965740
v -13.852253 -433.357117 59.106926
v -13.887887 -432.358643 59.255836
v -13.923569 -431.357666 59.407974
v -11.670664 -439.632111 61.480103
v -11.605146 -438.627838 61.782310
v -11.541410 -437.621704 62.084560
v -11.478537 -436.615417 62.386551
v -11.414153 -435.609253 62.689049
v -11.351598 -434.602966 62.990871
v -11.304052 -433.595459 63.286896
v -11.254149 -432.587769 63.582935
v -11.202873 -431.579041 63.881081
v -13.767268 -439.311646 58.589172
v -13.807659 -438.329285 58.741219
v -13.850149 -437.341614 58.891853
v -13.893967 -436.350037 59.042316
v -13.938644 -435.355865 59.193066
v -13.983797 -434.359863 59.344749
v -14.029059 -433.362183 59.498016
v -14.073627 -432.362549 59.656136
v -14.117752 -431.360535 59.817474
v -11.393063 -439.641785 61.408768
v -11.315886 -438.639160 61.707809
v -11.238797 -437.634216 62.006657
v -11.161848 -436.629089 62.304935
v -11.084663 -435.624023 62.604378
v -11.008007 -434.618835 62.902267
v -10.935479 -433.613037 63.191376
v -10.865140 -432.607117 63.483017
v -10.795588 -431.600159 63.777462
v -13.866104 -439.334015 58.957100
v -13.912038 -438.349243 59.127449
v -13.960291 -437.359192 59.296829
v -14.010099 -436.365479 59.465797
v -14.061197 -435.369263 59.634926
v -14.113195 -434.371460 59.804749
v -14.165350 -433.372162 59.976135
v -14.217048 -432.371124 60.150410
v -14.267750 -431.367706 60.328453
v -11.173018 -439.642334 61.272079
v -11.083875 -438.641541 61.560272
v -10.995030 -437.638000 61.850479
v -10.906765 -436.634216 62.141315
v -10.817448 -435.630371 62.431305
v -10.728709 -434.626587 62.721626
v -10.646587 -433.622589 63.016319
v -10.563115 -432.618469 63.308403
v -10.479847 -431.613464 63.600212
v -13.908618 -439.359558 59.328545
v -13.956024 -438.372162 59.516621
v -14.006170 -437.379547 59.704456
v -14.058271 -436.383484 59.892357
v -14.111895 -435.385223 60.080757
v -14.166409 -434.385559 60.269985
v -14.221128 -433.384583 60.460609
v -14.275488 -432.382080 60.653702
v -14.327239 -431.377197 60.850151
v -11.008220 -439.641602 61.156075
v -10.912360 -438.642609 61.440147
v -10.815640 -437.640228 61.725067
v -10.718924 -436.637451 62.009918
v -10.622032 -435.634674 62.295010
v -10.525162 -434.631897 62.579990
v -10.429582 -433.628906 62.863529
v -10.334456 -432.625916 63.147064
v -10.240129 -431.622375 63.431473
v -13.879488 -439.384796 59.667831
v -13.924466 -438.394989 59.871681
v -13.972423 -437.400085 60.075996
v -14.022318 -436.401886 60.280758
v -14.073463 -435.401733 60.486073
v -14.125319 -434.400360 60.692142
v -14.177469 -433.397888 60.899464
v -14.228824 -432.393951 61.108665
v -14.276552 -431.387451 61.320518
v -9.800336 -431.628143 62.063126
v -9.894477 -432.624268 61.812080
v -9.987033 -433.620209 61.560455
v -10.086908 -434.616211 61.316376
v -10.191483 -435.612244 61.075588
v -10.302424 -436.608154 60.839821
v -10.414736 -437.603516 60.606434
v -10.524248 -438.595154 60.370598
v -10.634470 -439.581238 60.138809
v -10.516631 -439.547089 59.723488
v -10.394757 -438.566589 59.934174
v -10.263654 -437.581360 60.147331
v -10.140800 -436.590179 60.357571
v -10.015785 -435.597198 60.568352
v -9.892941 -434.603394 60.779278
v -9.768397 -433.609283 60.990944
v -9.635764 -432.614990 61.202587
v -9.486937 -431.620209 61.411476
v -10.864048 -439.636475 61.009956
v -10.760491 -438.639526 61.288986
v -10.656063 -437.638489 61.567951
v -10.551622 -436.636780 61.845432
v -10.447201 -435.635193 62.124981
v -10.342991 -434.633636 62.406864
v -10.239063 -433.631592 62.677895
v -10.135201 -432.629700 62.950687
v -10.032080 -431.627441 63.224949
v -13.802155 -439.408264 59.973717
v -13.843363 -438.416504 60.192505
v -13.887028 -437.419647 60.412037
v -13.932149 -436.419617 60.632092
v -13.978096 -435.417847 60.852615
v -14.024519 -434.414917 61.073715
v -14.071156 -433.411072 61.295727
v -14.117689 -432.405762 61.519447
v -14.163933 -431.397369 61.747108
v -10.501788 -439.510071 59.275352
v -10.380773 -438.532410 59.462257
v -10.237856 -437.552612 59.650379
v -10.099079 -436.567017 59.838825
v -9.981543 -435.576294 60.026001
v -9.867573 -434.584076 60.213280
v -9.743465 -433.591492 60.401901
v -9.612401 -432.598083 60.592583
v -9.464076 -431.604095 60.787140
v -10.759510 -439.622345 60.762566
v -10.649360 -438.627930 61.024979
v -10.537199 -437.628876 61.288841
v -10.426159 -436.628815 61.552879
v -10.314104 -435.628601 61.816956
v -10.197186 -434.628418 62.081375
v -10.084766 -433.628204 62.345165
v -9.972564 -432.627991 62.608490
v -9.862513 -431.627716 62.871925
v -13.720959 -439.430481 60.265419
v -13.759539 -438.436859 60.499039
v -13.799903 -437.437988 60.733650
v -13.841236 -436.436157 60.968864
v -13.883055 -435.432678 61.204479
v -13.925142 -434.428284 61.440491
v -13.967621 -433.423035 61.677177
v -14.011372 -432.416290 61.915794
v -14.054402 -431.406128 62.159142
v -10.629730 -439.469391 58.820389
v -10.519965 -438.493500 58.985092
v -10.385759 -437.515686 59.143730
v -10.236221 -436.535095 59.299580
v -10.134626 -435.546448 59.468090
v -10.035534 -434.556030 59.637508
v -9.924751 -433.564880 59.805382
v -9.809529 -432.572266 59.975204
v -9.682878 -431.578339 60.146568
v -10.731833 -439.605682 60.479797
v -10.626487 -438.614441 60.728149
v -10.520250 -437.618164 60.978218
v -10.412259 -436.620026 61.228252
v -10.303806 -435.621643 61.477848
v -10.197010 -434.623230 61.726746
v -10.090093 -433.624756 61.974243
v -9.983988 -432.626282 62.221458
v -9.876170 -431.627808 62.469524
v -13.650524 -439.452759 60.554649
v -13.687920 -438.456787 60.803017
v -13.727247 -437.455566 61.052773
v -13.767687 -436.451569 61.303268
v -13.808620 -435.446167 61.554153
v -13.849661 -434.440002 61.805309
v -13.890184 -433.433319 62.056870
v -13.926396 -432.425293 62.310310
v -13.950842 -431.414307 62.567921
v -10.909101 -439.427551 58.401314
v -10.818631 -438.452423 58.548798
v -10.703114 -437.474854 58.680008
v -10.564526 -436.494995 58.795643
v -10.484813 -435.507996 58.949532
v -10.401811 -434.519501 59.102318
v -10.307222 -433.529907 59.248840
v -10.210560 -432.538208 59.396896
v -10.106611 -431.544373 59.544106
v -13.553738 -439.477539 60.843826
v -13.589070 -438.478577 61.107147
v -13.627088 -437.474426 61.372131
v -13.666685 -436.467773 61.637848
v -13.706997 -435.460144 61.903862
v -13.747232 -434.452087 62.170052
v -13.782694 -433.443970 62.436707
v -13.797504 -432.435486 62.705582
v -13.795625 -431.424927 62.973457
v -11.346010 -439.388794 58.076530
v -11.281965 -438.413025 58.213516
v -11.196171 -437.434204 58.326813
v -11.099760 -436.451874 58.426987
v -11.039265 -435.465515 58.562916
v -10.979790 -434.477570 58.699951
v -10.912338 -433.488342 58.829338
v -10.835342 -432.497437 58.950191
v -10.760506 -431.503510 59.078484
v -12.419087 -431.420532 58.829281
v -12.434464 -432.416931 58.701523
v -12.450727 -433.410461 58.579906
v -12.461966 -434.401978 58.463898
v -12.478655 -435.391785 58.349377
v -12.497519 -436.379974 58.235535
v -12.514462 -437.366028 58.121986
v -12.531800 -438.348511 58.007523
v -12.555200 -439.326172 57.890892
v -12.990959 -439.305481 57.901138
v -12.990568 -438.327240 58.018623
v -12.993462 -437.344116 58.133842
v -12.995344 -436.357361 58.248592
v -12.995382 -435.368286 58.364311
v -12.995682 -434.377441 58.481476
v -12.996992 -433.384735 58.601597
v -12.994719 -432.389709 58.728317
v -12.994017 -431.391907 58.861153
v -13.371626 -439.509460 61.135857
v -13.399054 -438.506592 61.416359
v -13.428928 -437.498840 61.698311
v -13.459917 -436.489380 61.980492
v -13.491043 -435.479370 62.262474
v -13.521049 -434.469421 62.544365
v -13.540998 -433.460999 62.827309
v -13.540514 -432.453308 63.100494
v -13.530315 -431.442535 63.362045
v -11.944511 -439.355225 57.914604
v -11.899314 -438.378601 58.034603
v -11.855400 -437.397339 58.146370
v -11.813601 -436.412109 58.257004
v -11.770288 -435.424805 58.373661
v -11.730651 -434.436188 58.489674
v -11.693959 -433.446289 58.609707
v -11.657767 -432.454498 58.729454
v -11.623246 -431.459930 58.851868
v -13.093422 -439.549500 61.399826
v -13.103260 -438.543823 61.701778
v -13.113575 -437.535065 62.004639
v -13.123832 -436.525757 62.307106
v -13.134019 -435.516357 62.609051
v -13.144630 -434.506622 62.908604
v -13.159424 -433.494843 63.186798
v -13.167059 -432.481567 63.434963
v -13.162216 -431.467651 63.681671
v -12.797610 -439.571869 61.502182
v -12.795329 -438.563904 61.806107
v -12.792877 -437.554260 62.110180
v -12.790061 -436.544495 62.413826
v -12.787160 -435.534668 62.717293
v -12.783537 -434.524902 63.020157
v -12.772382 -433.515656 63.316509
v -12.753154 -432.505463 63.591782
v -12.733515 -431.492859 63.858994
v -13.279575 -439.293457 57.947495
v -13.294074 -438.314636 58.068344
v -13.310944 -437.330811 58.186821
v -13.327585 -436.343353 58.305542
v -13.343119 -435.353394 58.426105
v -13.358849 -434.361633 58.548279
v -13.373953 -433.367859 58.674274
v -13.386946 -432.371704 58.807320
v -13.400654 -431.372803 58.946018
v -12.319724 -441.569366 60.918282
v -12.352565 -442.534790 60.638130
v -12.385904 -443.498260 60.359009
v -12.419386 -444.461212 60.080120
v -12.452301 -445.424408 59.801201
v -12.483633 -446.389801 59.521591
v -12.514408 -447.366882 59.238106
v -12.546658 -448.373383 58.946465
v -12.581253 -449.449951 58.636406
v -12.619781 -450.673462 58.287270
v -13.512642 -441.232758 57.886871
v -13.490622 -442.195557 57.746140
v -13.470072 -443.156738 57.603439
v -13.449934 -444.122864 57.460167
v -13.428772 -445.110779 57.316910
v -13.407290 -446.155518 57.162674
v -13.388407 -447.287323 56.981716
v -13.374437 -448.526062 56.764362
v -13.366605 -449.889313 56.505203
v -13.365398 -451.378967 56.203819
v -11.961174 -441.588928 60.909325
v -12.009942 -442.553589 60.629345
v -12.057119 -443.516357 60.351025
v -12.103771 -444.478638 60.073151
v -12.151594 -445.440704 59.794827
v -12.202104 -446.402832 59.515373
v -12.254993 -447.368774 59.233688
v -12.307030 -448.351440 58.947845
v -12.357940 -449.380951 58.650444
v -12.409574 -450.537781 58.319618
v -13.639667 -441.247864 58.127151
v -13.610699 -442.213623 57.975578
v -13.583632 -443.179291 57.822182
v -13.557651 -444.152527 57.667282
v -13.531960 -445.150787 57.508976
v -13.506903 -446.206482 57.337532
v -13.484318 -447.349976 57.139870
v -13.466158 -448.599915 56.907539
v -13.453588 -449.979065 56.634033
v -13.447054 -451.502533 56.315662
v -11.655245 -441.602539 60.874916
v -11.717308 -442.566742 60.596455
v -11.777110 -443.528992 60.320816
v -11.836294 -444.490662 60.046139
v -11.896767 -445.452026 59.770355
v -11.960199 -446.412842 59.491837
v -12.027328 -447.373901 59.209984
v -12.094395 -448.342712 58.926384
v -12.159143 -449.339783 58.637352
v -12.222766 -450.433563 58.323952
v -13.743860 -441.272125 58.442230
v -13.709761 -442.241608 58.276230
v -13.678104 -443.212646 58.108101
v -13.647623 -444.193481 57.936562
v -13.616962 -445.201385 57.757839
v -13.586382 -446.266357 57.563560
v -13.558128 -447.418732 57.343834
v -13.534808 -448.677856 57.092213
v -13.517861 -450.066284 56.802681
v -13.507689 -451.597900 56.471786
v -11.432810 -441.604248 60.776268
v -11.505021 -442.568054 60.501778
v -11.575390 -443.529358 60.228733
v -11.645073 -444.489746 59.956024
v -11.715470 -445.449829 59.683319
v -11.787436 -446.409729 59.410378
v -11.861012 -447.369720 59.136810
v -11.934990 -448.333282 58.862030
v -12.007648 -449.313232 58.583321
v -12.078989 -450.366638 58.285358
v -13.811545 -441.301514 58.783775
v -13.774939 -442.274170 58.601799
v -13.741053 -443.249207 58.417755
v -13.707905 -444.235138 58.229042
v -13.673357 -445.248962 58.030487
v -13.637688 -446.319031 57.814362
v -13.604115 -447.475433 57.573105
v -13.576346 -448.738495 57.302315
v -13.556145 -450.129517 56.996983
v -13.543827 -451.662628 56.653572
v -11.257598 -441.601196 60.657440
v -11.337698 -442.564636 60.387642
v -11.415917 -443.525177 60.118904
v -11.493458 -444.484528 59.850491
v -11.571505 -445.443481 59.582359
v -11.650934 -446.402374 59.315102
v -11.731639 -447.361481 59.048721
v -11.812686 -448.322479 58.782001
v -11.892307 -449.293549 58.512115
v -11.969967 -450.321655 58.227013
v -13.819893 -441.331482 59.110226
v -13.783748 -442.306030 58.913078
v -13.750067 -443.283020 58.714020
v -13.716876 -444.270996 58.509865
v -13.682105 -445.286438 58.294960
v -13.646067 -446.356812 58.061871
v -13.612119 -447.512268 57.804039
v -13.583952 -448.774170 57.517845
v -13.563154 -450.163086 57.198765
v -13.549942 -451.694336 56.842949
v -10.785663 -441.508301 59.499908
v -10.887154 -442.472595 59.287941
v -10.987621 -443.431763 59.077560
v -11.086788 -444.387512 58.867390
v -11.185631 -445.341248 58.656113
v -11.288980 -446.292847 58.436554
v -11.388140 -447.245239 58.218208
v -11.485150 -448.200623 57.998878
v -11.580455 -449.170593 57.776974
v -11.673298 -450.178650 57.543221
v -11.120704 -441.596863 60.546844
v -11.207554 -442.560089 60.283203
v -11.292977 -443.520569 60.023376
v -11.378024 -444.479858 59.765377
v -11.463253 -445.438599 59.506119
v -11.548343 -446.396759 59.243141
v -11.633246 -447.354523 58.977829
v -11.718100 -448.313049 58.711147
v -11.802392 -449.278442 58.444481
v -11.884304 -450.289703 58.165520
v -13.767984 -441.358948 59.402252
v -13.734015 -442.334229 59.190979
v -13.702003 -443.311462 58.977993
v -13.671021 -444.298828 58.760574
v -13.640224 -445.312469 58.533691
v -13.609974 -446.378906 58.290115
v -13.582174 -447.528595 58.022610
v -13.558729 -448.784363 57.726471
v -13.540539 -450.167114 57.396828
v -13.527920 -451.694214 57.029274
v -10.710440 -441.470642 59.108711
v -10.801871 -442.434448 58.914459
v -10.888544 -443.393311 58.720619
v -10.976647 -444.347839 58.525627
v -11.061440 -445.300232 58.329842
v -11.187025 -446.250610 58.129555
v -11.297918 -447.201874 57.930557
v -11.399458 -448.155151 57.731377
v -11.498325 -449.122681 57.528130
v -11.591192 -450.122284 57.315670
v -11.001213 -441.584564 60.369598
v -11.092323 -442.547485 60.114372
v -11.179720 -443.507172 59.862320
v -11.265052 -444.465393 59.611427
v -11.351171 -445.422913 59.359604
v -11.442343 -446.379822 59.104244
v -11.535407 -447.336548 58.847275
v -11.629694 -448.293823 58.589005
v -11.720638 -449.256775 58.330959
v -11.809546 -450.262024 58.060219
v -13.689651 -441.383972 59.670586
v -13.658304 -442.359253 59.446114
v -13.628853 -443.335449 59.220573
v -13.601192 -444.320343 58.991844
v -13.575505 -445.329102 58.755676
v -13.552081 -446.387390 58.504936
v -13.531237 -447.526123 58.231323
v -13.513275 -448.770203 57.928574
v -13.498801 -450.142822 57.590813
v -13.488425 -451.665527 57.212471
v -10.749387 -441.429443 58.695236
v -10.833396 -442.392700 58.519989
v -10.913265 -443.351501 58.346886
v -10.999859 -444.305420 58.172829
v -11.083764 -445.257965 58.000343
v -11.204752 -446.205994 57.811913
v -11.314201 -447.156738 57.628838
v -11.413111 -448.110474 57.448029
v -11.509176 -449.079407 57.260788
v -11.599174 -450.077393 57.064125
v -10.942540 -441.565308 60.122650
v -11.036897 -442.527679 59.877373
v -11.129208 -443.486145 59.633411
v -11.220821 -444.442535 59.389580
v -11.312280 -445.398010 59.145363
v -11.406248 -446.353516 58.902615
v -11.500640 -447.309143 58.659775
v -11.594472 -448.266296 58.416199
v -11.687564 -449.230988 58.170166
v -11.777945 -450.246887 57.909046
v -13.618921 -441.408112 59.933113
v -13.590520 -442.382874 59.696297
v -13.564444 -443.357056 59.459282
v -13.540066 -444.337769 59.220184
v -13.517056 -445.338684 58.975201
v -13.495502 -446.384247 58.717484
v -13.475901 -447.505646 58.438400
v -13.459309 -448.730804 58.130447
v -13.446991 -450.086731 57.786484
v -13.439768 -451.601501 57.399055
v -10.926621 -441.384216 58.281467
v -10.998363 -442.344849 58.112335
v -11.069735 -443.299866 57.942417
v -11.148562 -444.250366 57.775826
v -11.224323 -445.198578 57.605236
v -11.340943 -446.152039 57.459858
v -11.444401 -447.107544 57.302689
v -11.536247 -448.066528 57.137291
v -11.622396 -449.043457 56.959610
v -11.703137 -450.057037 56.762497
v -10.899538 -441.543152 59.847828
v -11.003996 -442.506226 59.619713
v -11.111096 -443.464935 59.395504
v -11.217269 -444.420959 59.171425
v -11.321154 -445.375916 58.946091
v -11.404839 -446.328949 58.708069
v -11.491489 -447.282471 58.471977
v -11.580038 -448.238312 58.236847
v -11.670860 -449.207886 57.999561
v -11.755901 -450.246185 57.739601
v -13.546911 -441.433441 60.195259
v -13.522373 -442.407166 59.946411
v -13.500586 -443.378662 59.698174
v -13.479555 -444.354004 59.448803
v -13.457437 -445.344818 59.194992
v -13.433941 -446.373169 58.930511
v -13.411312 -447.470032 58.646744
v -13.393154 -448.666687 58.335297
v -13.381748 -449.995728 57.987591
v -13.377926 -451.492462 57.594196
v -11.253008 -441.339905 57.928421
v -11.310324 -442.297119 57.764919
v -11.368905 -443.248016 57.600822
v -11.437654 -444.195038 57.445122
v -11.499692 -445.139648 57.282990
v -11.604422 -446.099396 57.162277
v -11.696691 -447.069458 57.025558
v -11.777356 -448.050293 56.871803
v -11.851509 -449.061035 56.699608
v -11.924519 -450.147827 56.500587
v -12.824661 -441.250305 57.650139
v -12.844768 -442.208527 57.523872
v -12.865620 -443.162231 57.395233
v -12.882954 -444.114380 57.264847
v -12.887572 -445.071228 57.132530
v -12.873855 -446.056244 56.993011
v -12.861525 -447.110901 56.832890
v -12.861399 -448.267975 56.641563
v -12.876056 -449.542786 56.414268
v -12.904706 -450.978119 56.139954
v -13.424934 -441.463318 60.457607
v -13.406660 -442.435455 60.196735
v -13.391148 -443.404053 59.937225
v -13.375677 -444.374084 59.677277
v -13.357433 -445.354065 59.413994
v -13.335555 -446.362244 59.141899
v -13.313816 -447.428162 58.853046
v -13.297430 -448.586182 58.539078
v -13.289056 -449.876129 58.190086
v -13.289616 -451.343323 57.794037
v -11.742077 -441.303131 57.709141
v -11.794152 -442.259094 57.566811
v -11.848056 -443.209412 57.424763
v -11.909307 -444.156616 57.291321
v -11.965683 -445.102386 57.153107
v -12.026091 -446.061768 57.024857
v -12.084750 -447.058167 56.886009
v -12.141628 -448.090912 56.728233
v -12.200470 -449.188232 56.545868
v -12.264028 -450.405518 56.325203
v -13.213926 -441.501343 60.713306
v -13.206298 -442.470764 60.440506
v -13.200319 -443.436859 60.170387
v -13.194344 -444.402985 59.900005
v -13.186674 -445.373688 59.625397
v -13.176160 -446.361694 59.341042
v -13.165371 -447.393860 59.042915
v -13.158361 -448.505737 58.725636
v -13.157760 -449.744385 58.377815
v -13.165085 -451.167175 57.983551
v -12.350962 -441.274384 57.649231
v -12.395938 -442.230682 57.522911
v -12.440776 -443.181885 57.394455
v -12.478122 -444.130310 57.264908
v -12.506435 -445.079285 57.134346
v -12.514903 -446.041656 57.000099
v -12.522095 -447.061279 56.849121
v -12.541736 -448.163208 56.672455
v -12.575058 -449.368225 56.463631
v -12.620098 -450.769348 56.198479
v -12.948831 -441.534851 60.887352
v -12.953583 -442.502014 60.607342
v -12.959110 -443.466980 60.330498
v -12.964691 -444.431702 60.053650
v -12.969584 -445.397644 59.772362
v -12.972853 -446.371582 59.480392
v -12.975627 -447.375732 59.177696
v -12.980766 -448.443237 58.862175
v -12.990601 -449.626099 58.520817
v -13.007088 -450.996002 58.133179
v -13.145441 -441.236633 57.669678
v -13.145491 -442.195923 57.540657
v -13.145386 -443.150757 57.409435
v -13.142496 -444.105194 57.277290
v -13.132858 -445.068604 57.145111
v -13.115526 -446.070679 57.005402
v -13.099739 -447.151306 56.841988
v -13.092375 -448.340454 56.643913
v -13.095961 -449.663849 56.403862
v -13.110868 -451.157227 56.112999
v -12.657150 -441.552368 60.924973
v -12.674879 -442.518433 60.644596
v -12.693510 -443.482605 60.365715
v -12.712229 -444.446472 60.086998
v -12.729858 -445.410950 59.807159
v -12.744814 -446.379578 59.523350
v -12.758987 -447.367004 59.231735
v -12.775704 -448.399872 58.928699
v -12.796623 -449.529968 58.601547
v -12.823650 -450.847839 58.225407
v -13.357191 -441.230103 57.735535
v -13.344315 -442.190399 57.601517
v -13.332151 -443.146698 57.466232
v -13.319036 -444.103668 57.331608
v -13.302724 -445.073242 57.198479
v -13.283474 -446.088806 57.057438
v -13.266376 -447.190063 56.890251
v -13.255424 -448.403503 56.685612
v -13.252401 -449.759796 56.434971
v -13.258068 -451.296875 56.129280
v -12.491529 -441.560608 60.922501
v -12.516726 -442.526306 60.642288
v -12.542470 -443.490112 60.363209
v -12.568274 -444.453552 60.084343
v -12.593483 -445.417389 59.805115
v -12.616983 -446.384460 59.524040
v -12.639419 -447.367004 59.237328
v -12.663604 -448.387085 58.940475
v -12.691094 -449.490967 58.621941
v -12.723754 -450.760925 58.259590
v -12.513976 -450.600433 58.306610
v -12.469117 -449.410156 58.646545
v -12.426796 -448.359619 58.949272
v -12.385523 -447.366577 59.237015
v -12.345278 -446.395691 59.518646
v -12.305466 -445.432190 59.797707
v -12.264686 -444.469666 60.076443
v -12.223711 -443.507141 60.355129
v -12.182847 -442.544098 60.634064
v -12.142020 -441.579163 60.914108
v -13.439543 -441.229889 57.799526
v -13.421844 -442.191223 57.662327
v -13.405289 -443.149536 57.523731
v -13.388523 -444.110352 57.385544
v -13.369647 -445.087891 57.248550
v -13.349259 -446.117981 57.102249
v -13.331378 -447.235443 56.929104
v -13.318994 -448.462891 56.718590
v -13.313534 -449.824371 56.463818
v -13.315685 -451.335815 56.161072
v -13.408903 -451.441162 56.254013
v -13.413013 -449.932312 56.564243
v -13.423252 -448.561157 56.830093
v -13.439186 -447.316956 57.054123
v -13.459681 -446.179047 57.242409
v -13.482714 -445.128662 57.404099
v -13.506146 -444.135681 57.553703
v -13.529469 -443.166260 57.701782
v -13.553515 -442.203125 57.849274
v -13.579190 -441.238983 57.995014
v -12.310906 -450.477966 58.327354
v -12.252753 -449.357025 58.648449
v -12.193712 -448.346252 58.941315
v -12.131704 -447.371979 59.226128
v -12.067694 -446.409302 59.508347
v -12.008524 -445.448059 59.787788
v -11.954802 -444.486298 60.065174
v -11.902995 -443.524231 60.341698
v -11.850024 -442.561646 60.618919
v -11.794147 -441.597229 60.898472
v -13.480042 -451.551056 56.389980
v -13.488619 -450.024475 56.714111
v -13.503447 -448.640076 56.995468
v -13.524112 -447.384949 57.237194
v -13.549342 -446.236511 57.445625
v -13.576980 -445.175781 57.628277
v -13.605132 -444.172333 57.796585
v -13.633520 -443.195129 57.959503
v -13.663134 -442.226685 58.119911
v -13.694939 -441.259064 58.278282
v -12.145922 -450.393555 58.310547
v -12.078351 -449.324829 58.615658
v -12.009792 -448.338501 58.899998
v -11.940156 -447.373169 59.180664
v -11.871486 -446.412903 59.460278
v -11.804188 -445.452515 59.736771
v -11.737649 -444.491638 60.010429
v -11.671817 -443.530518 60.283279
v -11.605773 -442.568665 60.557198
v -11.538240 -441.604614 60.833839
v -13.529213 -451.631531 56.561409
v -13.540640 -450.100952 56.897949
v -13.559447 -448.710938 57.195412
v -13.585279 -447.449280 57.456856
v -13.616512 -446.294312 57.687706
v -13.649959 -445.226135 57.893307
v -13.682871 -444.214722 58.082245
v -13.714988 -443.230957 58.262512
v -13.748093 -442.257690 58.438633
v -13.783848 -441.286499 58.612625
v -12.020380 -450.339264 58.256817
v -11.945543 -449.301910 58.546837
v -11.868839 -448.327393 58.819893
v -11.790289 -447.365173 59.088791
v -11.711954 -446.405457 59.356796
v -11.635817 -445.446106 59.626404
v -11.562026 -444.486816 59.897926
v -11.488961 -443.527161 60.169922
v -11.414888 -442.566345 60.441704
v -11.338569 -441.602753 60.713966
v -13.550770 -451.679901 56.748978
v -13.563704 -450.149658 57.098015
v -13.584625 -448.759491 57.410492
v -13.613284 -447.496429 57.689632
v -13.647921 -446.339905 57.940033
v -13.684591 -445.269165 58.165436
v -13.719824 -444.254028 58.372707
v -13.753326 -443.266724 58.569412
v -13.787373 -442.290436 58.761112
v -13.824102 -441.316711 58.950851
v -11.925550 -450.302612 58.198997
v -11.845823 -449.285614 58.480038
v -11.763957 -448.318054 58.748062
v -11.681249 -447.358337 59.014393
v -11.598665 -446.399841 59.280037
v -11.516360 -445.441315 59.545235
v -11.434358 -444.482544 59.809547
v -11.352537 -443.523285 60.073273
v -11.270319 -442.562866 60.337952
v -11.186692 -441.599548 60.604988
v -13.541872 -451.695007 56.937519
v -13.555022 -450.168152 57.298656
v -13.574848 -448.782227 57.623287
v -13.601135 -447.522827 57.915054
v -13.632620 -446.369690 58.178471
v -13.666355 -445.300781 58.417511
v -13.699549 -444.285858 58.638908
v -13.731854 -443.297913 58.849968
v -13.764828 -442.320618 59.056145
v -13.800014 -441.345581 59.260475
v -10.844685 -441.526917 59.682442
v -10.950507 -442.490784 59.463303
v -11.057756 -443.450195 59.248360
v -11.166006 -444.406464 59.034775
v -11.275296 -445.361542 58.822151
v -11.358221 -446.312866 58.585236
v -11.448451 -447.265503 58.355148
v -11.538759 -448.221008 58.126026
v -11.632867 -449.191772 57.895809
v -11.723007 -450.219727 57.646778
v -11.622987 -450.150940 57.428520
v -11.530888 -449.146179 57.653381
v -11.434065 -448.177673 57.866783
v -11.332687 -447.223633 58.075016
v -11.225741 -446.271759 58.282478
v -11.103797 -445.319885 58.485943
v -11.016070 -444.367523 58.694057
v -10.925607 -443.412659 58.899666
v -10.832884 -442.453857 59.103683
v -10.736954 -441.489868 59.307945
v -11.844637 -450.273804 58.121376
v -11.759789 -449.268799 58.396828
v -11.672452 -448.305359 58.660469
v -11.584216 -447.347809 58.925533
v -11.496383 -446.390747 59.188919
v -11.408506 -445.433044 59.448883
v -11.321066 -444.474548 59.702965
v -11.234426 -443.515472 59.955872
v -11.147068 -442.555206 60.211052
v -11.057507 -441.592102 60.470634
v -13.509581 -451.680786 57.121681
v -13.521286 -450.158142 57.494137
v -13.537558 -448.780273 57.827965
v -13.557962 -447.529663 58.127625
v -13.581856 -446.384705 58.398346
v -13.608345 -445.321777 58.645634
v -13.636448 -444.310242 58.877316
v -13.665826 -443.323883 59.100590
v -13.696661 -442.347046 59.320030
v -13.729332 -441.371674 59.538033
v -11.583103 -450.096191 57.197655
v -11.490749 -449.100342 57.399303
v -11.392212 -448.132996 57.593624
v -11.291475 -447.179810 57.783352
v -11.180315 -446.229156 57.975113
v -11.057003 -445.280457 58.173096
v -10.972134 -444.327698 58.355087
v -10.884274 -443.373291 58.538345
v -10.801262 -442.414246 58.720345
v -10.713171 -441.450623 58.904053
v -11.786646 -450.250854 57.987663
v -11.695152 -449.243195 58.252556
v -11.602110 -448.280090 58.504250
v -11.504473 -447.322815 58.754311
v -11.407719 -446.366577 59.003757
v -11.312975 -445.410370 59.252975
v -11.227501 -444.454041 59.502060
v -11.141973 -443.496826 59.750664
v -11.053974 -442.537842 59.999527
v -10.961821 -441.575256 60.250156
v -13.465122 -451.635437 57.305779
v -13.474010 -450.118591 57.688225
v -13.487142 -448.753662 58.029221
v -13.503806 -447.518066 58.334736
v -13.523178 -446.387146 58.611137
v -13.544912 -445.334595 58.865356
v -13.568869 -444.329437 59.105930
v -13.594840 -443.346436 59.339890
v -13.622696 -442.371155 59.571239
v -13.652611 -441.396057 59.801960
v -11.638749 -450.060883 56.915771
v -11.552856 -449.059082 57.111824
v -11.461070 -448.087585 57.293617
v -11.365154 -447.132202 57.466423
v -11.258381 -446.180176 57.637821
v -11.139479 -445.230713 57.808266
v -11.058517 -444.279541 57.976948
v -10.975012 -443.326904 58.145542
v -10.898817 -442.369476 58.315018
v -10.820145 -441.407166 58.485535
v -11.772800 -450.242676 57.829056
v -11.684989 -449.219604 58.087357
v -11.592826 -448.252747 58.328362
v -11.503668 -447.296082 58.567581
v -11.413593 -446.341248 58.805511
v -11.324464 -445.386597 59.043083
v -11.226236 -444.431702 59.280350
v -11.126885 -443.475708 59.516441
v -11.027632 -442.517517 59.752693
v -10.928944 -441.555023 59.990799
v -13.411196 -451.549194 57.496494
v -13.416792 -450.044861 57.886551
v -13.428674 -448.701447 58.232578
v -13.446024 -447.489288 58.542480
v -13.467045 -446.379272 58.824005
v -13.489480 -445.341797 59.085136
v -13.512066 -444.345734 59.334530
v -13.534873 -443.367645 59.578751
v -13.558956 -442.394775 59.821373
v -13.585615 -441.420471 60.064217
v -11.796561 -450.076385 56.621864
v -11.720634 -449.039856 56.817970
v -11.640704 -448.052124 56.992134
v -11.553790 -447.085571 57.150719
v -11.454514 -446.124146 57.294792
v -11.340495 -445.166260 57.418953
v -11.272538 -444.220886 57.590366
v -11.199236 -443.272675 57.754570
v -11.134172 -442.320190 57.924217
v -11.069965 -441.361481 58.092194
v -13.337927 -451.420380 57.694687
v -13.339785 -449.938477 58.089394
v -13.350182 -448.627625 58.437958
v -13.368285 -447.449066 58.750648
v -13.391514 -446.367065 59.036678
v -13.415165 -445.348633 59.304665
v -13.436058 -444.363220 59.563030
v -13.454760 -443.390625 59.817627
v -13.473776 -442.420593 60.071495
v -13.495663 -441.447571 60.326332
v -12.083738 -450.259735 56.403133
v -12.014481 -449.111328 56.610287
v -11.946568 -448.063904 56.784386
v -11.875257 -447.060852 56.937485
v -11.795521 -446.078735 57.072643
v -11.710053 -445.118774 57.197548
v -11.650816 -444.173920 57.347210
v -11.584877 -443.226990 57.490414
v -11.530352 -442.276642 57.644417
v -11.477167 -441.320312 57.798717
v -12.612032 -441.261169 57.648102
v -12.644848 -442.218567 57.522278
v -12.677832 -443.171021 57.394196
v -12.705013 -444.121033 57.264580
v -12.719379 -445.073303 57.133175
v -12.712972 -446.045105 56.995987
v -12.706816 -447.081482 56.839844
v -12.713863 -448.215515 56.654251
v -12.736651 -449.458130 56.435371
v -12.772840 -450.888306 56.162743
v -13.016521 -451.073181 56.121666
v -12.995350 -449.605225 56.404968
v -12.987020 -448.304626 56.638939
v -12.991648 -447.131256 56.833729
v -13.006689 -446.062927 56.995720
v -13.023482 -445.068970 57.135468
v -13.028704 -444.108917 57.267807
v -13.023499 -443.155762 57.399075
v -13.014038 -442.201477 57.528839
v -13.004567 -441.242737 57.656219
v -13.231958 -451.252625 57.892937
v -13.228403 -449.809448 58.287666
v -13.233486 -448.544525 58.636269
v -13.246092 -447.409149 58.951794
v -13.263613 -446.360138 59.244640
v -13.281109 -445.362244 59.522110
v -13.294889 -444.387207 59.790863
v -13.306062 -443.419434 60.056213
v -13.317207 -442.452240 60.321259
v -13.330783 -441.481323 60.588184
v -12.448140 -450.581482 56.258209
v -12.392905 -449.277618 56.499073
v -12.346510 -448.125000 56.694260
v -12.308507 -447.057800 56.860825
v -12.277893 -446.048737 57.006176
v -12.245051 -445.089447 57.137409
v -12.197173 -444.142273 57.268787
v -12.146709 -443.194550 57.399063
v -12.093582 -442.243958 57.530956
v -12.041791 -441.288147 57.661755
v -13.089678 -451.075989 58.066093
v -13.078016 -449.681671 58.456985
v -13.073463 -448.471497 58.802441
v -13.074136 -447.382935 59.120289
v -13.077343 -446.366333 59.422947
v -13.079897 -445.386810 59.713715
v -13.080855 -444.419250 59.993210
v -13.081198 -443.454071 60.267536
v -13.081567 -442.488647 60.541695
v -13.082742 -441.520630 60.819313
v -12.918125 -450.915161 58.187355
v -12.896603 -449.575745 58.568581
v -12.881456 -448.419922 58.903503
v -12.870921 -447.370728 59.213551
v -12.863255 -446.375854 59.511497
v -12.855404 -445.404968 59.799686
v -12.844761 -444.439758 60.080452
v -12.832759 -443.475464 60.358635
v -12.820874 -442.510803 60.636940
v -12.810144 -441.544189 60.917496
v -13.190506 -451.226624 56.116302
v -13.180691 -449.715637 56.413239
v -13.180756 -448.373596 56.658760
v -13.190029 -447.170898 56.860031
v -13.206306 -446.079254 57.025017
v -13.224321 -445.069946 57.165066
v -13.237373 -444.103333 57.297482
v -13.245865 -443.147644 57.430710
v -13.252817 -442.192017 57.563679
v -13.260164 -441.232300 57.694771
v -12.231702 -460.315308 54.339378
v -12.035068 -455.980286 55.402439
v -11.885206 -452.921570 56.139465
v -12.304650 -460.676178 55.000168
v -12.092956 -456.292236 56.161362
v -11.943041 -453.187988 56.983467
v -13.460777 -461.170319 55.006920
v -13.423615 -458.126526 55.825176
v -13.396702 -455.385925 56.560242
v -12.367362 -460.408783 54.123695
v -12.218560 -456.365601 55.105972
v -12.092403 -453.359955 55.813995
v -13.181964 -460.703369 53.995060
v -13.082703 -457.504944 54.726997
v -13.004911 -454.815796 55.330425
v -13.409229 -461.285736 55.091698
v -13.358759 -458.073303 55.967815
v -13.322016 -455.266052 56.732021
v -12.652456 -460.525970 54.039124
v -12.527717 -456.936462 54.887413
v -12.421011 -454.075378 55.546375
v -13.314411 -461.534851 55.138176
v -13.255579 -457.981018 56.111378
v -13.210915 -455.071350 56.910378
v -12.990206 -460.674011 54.006165
v -12.855906 -457.327942 54.774940
v -12.754590 -454.624573 55.383301
v -13.198826 -461.508179 55.221161
v -13.127260 -457.849792 56.229149
v -13.071081 -454.869659 57.054436
v -13.292334 -460.850891 53.956760
v -13.227741 -457.635132 54.700294
v -13.175892 -455.005127 55.294270
v -13.068681 -461.284485 55.303963
v -12.979933 -457.629913 56.323479
v -12.909399 -454.643433 57.158440
v -13.380827 -460.726501 54.007198
v -13.333164 -457.673309 54.720432
v -13.297271 -455.115601 55.305054
v -12.920208 -461.144348 55.342503
v -12.814201 -457.397919 56.394173
v -12.728634 -454.380341 57.241665
v -13.442749 -460.815063 54.032589
v -13.409544 -457.775360 54.760643
v -13.385866 -455.224915 55.355762
v -12.766429 -461.144684 55.338589
v -12.641639 -457.177368 56.450920
v -12.540730 -454.095673 57.315926
v -13.487497 -460.844574 54.142235
v -13.467871 -457.863342 54.860279
v -13.453846 -455.337830 55.455536
v -12.628860 -461.001160 55.363899
v -12.486246 -456.911011 56.505539
v -12.371958 -453.812286 57.372513
v -13.540350 -460.877716 54.296913
v -13.521122 -457.936951 55.004204
v -13.508909 -455.430084 55.598419
v -12.527484 -460.906616 55.346577
v -12.365085 -456.693451 56.520462
v -12.239376 -453.585175 57.386398
v -13.586227 -460.907074 54.456314
v -13.559848 -457.995850 55.162300
v -13.544640 -455.492889 55.762642
v -12.446844 -460.794037 55.324825
v -12.269984 -456.490479 56.519859
v -12.136902 -453.393616 57.377995
v -13.591572 -461.024414 54.582157
v -13.564139 -458.059418 55.309937
v -13.549034 -455.529022 55.927845
v -12.232203 -460.514160 54.886585
v -12.017593 -456.083740 56.041389
v -11.865874 -453.051056 56.829140
v -12.384081 -460.708344 55.301289
v -12.193571 -456.313110 56.509632
v -12.055140 -453.236572 57.356339
v -13.546814 -460.986725 54.706581
v -13.531856 -458.068329 55.446617
v -13.522776 -455.530029 56.085030
v -12.154260 -460.369141 54.745750
v -11.935539 -455.793274 55.918816
v -11.782610 -452.829498 56.672890
v -12.326678 -460.648621 55.237217
v -12.130399 -456.194153 56.450562
v -11.987829 -453.134644 57.284203
v -13.502173 -461.140076 54.779926
v -13.491587 -458.118591 55.565231
v -13.484095 -455.524109 56.234734
v -12.156563 -460.263550 54.593376
v -11.938668 -455.709351 55.728539
v -11.789175 -452.801910 56.449955
v -12.302752 -460.576202 55.142094
v -12.103537 -456.170685 56.331409
v -11.959938 -453.147980 57.144260
v -13.478868 -461.045471 54.923767
v -13.459053 -458.077087 55.708241
v -13.444938 -455.495270 56.387424
v -11.826284 -452.844604 56.301884
v -11.976477 -455.817383 55.574627
v -12.186221 -460.283936 54.473915
v -12.290463 -460.351196 54.216484
v -12.109569 -456.077515 55.261345
v -11.971232 -453.080383 55.974358
v -11.955667 -453.176819 57.063988
v -12.102183 -456.238403 56.246563
v -12.306817 -460.610901 55.075294
v -12.277868 -460.577332 54.957794
v -12.062016 -456.177429 56.111065
v -11.912477 -453.140991 56.907246
v -13.422952 -455.443146 56.473381
v -13.443428 -458.098816 55.767841
v -13.472492 -461.151917 54.953888
v -13.445807 -461.764221 54.901791
v -13.396882 -458.199371 55.869640
v -13.363990 -455.358032 56.638168
v -12.482216 -460.427917 54.076458
v -12.357321 -456.613037 54.992828
v -12.246380 -453.702057 55.671600
v -12.891255 -454.739868 55.350231
v -12.983086 -457.438904 54.744980
v -13.104058 -460.713989 53.996124
v -13.240715 -460.742920 53.982361
v -13.161802 -457.561523 54.713585
v -13.098326 -454.917603 55.307983
v -13.362793 -461.110748 55.199905
v -13.310410 -457.933472 56.068260
v -13.270562 -455.148193 56.829910
v -12.836271 -460.623291 54.016163
v -12.700544 -457.151550 54.823128
v -12.595208 -454.377716 55.453732
v -13.252239 -461.254578 55.263859
v -13.192165 -457.837921 56.198891
v -13.143564 -454.950195 56.994190
v -13.137192 -461.415894 55.261745
v -13.055769 -457.718994 56.287376
v -12.992668 -454.747437 57.114391
v -13.337154 -460.720856 53.994186
v -13.283808 -457.633240 54.711464
v -13.241295 -455.053528 55.297043
v -12.994343 -461.141541 55.344631
v -12.897728 -457.464630 56.374729
v -12.820623 -454.501038 57.205715
v -13.416940 -460.755157 54.020344
v -13.374918 -457.710876 54.738564
v -13.345018 -455.167908 55.325306
v -12.844629 -461.176636 55.331741
v -12.726959 -457.264587 56.430191
v -12.633880 -454.227539 57.283283
v -13.463718 -460.829956 54.074078
v -13.439350 -457.812805 54.803917
v -13.421530 -455.276703 55.400414
v -12.691439 -461.053284 55.359596
v -12.558261 -457.001526 56.493149
v -12.451612 -453.936218 57.352242
v -13.513958 -460.860718 54.221977
v -13.495381 -457.893921 54.932037
v -13.483088 -455.381165 55.524769
v -12.575293 -460.947083 55.361107
v -12.420479 -456.758240 56.528603
v -12.300831 -453.676392 57.388969
v -13.565170 -460.889038 54.373505
v -13.543257 -457.958282 55.084202
v -13.529908 -455.458740 55.680592
v -12.483758 -460.842468 55.336330
v -12.312834 -456.548523 56.532055
v -12.184024 -453.466858 57.388393
v -13.596921 -460.954773 54.529469
v -13.567456 -458.020599 55.241570
v -13.551258 -455.509583 55.847725
v -12.414207 -460.742493 55.316551
v -12.228569 -456.355652 56.529388
v -12.093692 -453.293213 57.375221
v -13.572365 -460.971680 54.655056
v -13.550886 -458.048096 55.384483
v -13.538717 -455.525452 56.009369
v -12.183353 -460.431641 54.814453
v -11.966373 -455.875366 55.995827
v -11.815670 -452.915863 56.756649
v -12.354258 -460.672974 55.277576
v -12.157636 -456.200562 56.500763
v -12.018104 -453.160217 57.333595
v -13.521706 -461.048096 54.746441
v -13.510868 -458.081512 55.509239
v -13.503768 -455.525269 56.160988
v -12.147013 -460.322205 54.674465
v -11.923154 -455.675110 55.849319
v -11.773134 -452.776062 56.578247
v -12.308115 -460.625366 55.187447
v -12.109458 -456.130859 56.407215
v -11.967240 -453.110321 57.224957
v -13.488209 -461.134186 54.840569
v -13.474274 -458.093811 55.637924
v -13.464508 -455.504456 56.312775
v -26.715778 -594.174011 63.059532
v -26.736732 -593.998596 63.135616
v -27.033104 -593.961792 63.135021
v -26.744911 -594.220886 63.036285
v -26.963253 -594.225830 63.024025
v -27.020256 -593.934814 63.146828
v -26.822163 -594.229614 63.028809
v -26.992748 -593.906006 63.160923
v -26.917385 -594.225098 63.026428
v -26.961899 -593.888184 63.170715
v -26.988003 -594.227295 63.021931
v -26.929375 -593.886597 63.172871
v -27.012817 -594.221558 63.022934
v -26.890888 -593.888428 63.174316
v -27.027725 -594.213196 63.026062
v -26.849140 -593.889771 63.176331
v -27.038116 -594.183838 63.038170
v -26.814209 -593.893311 63.176975
v -27.052803 -594.144043 63.055023
v -26.789516 -593.904907 63.173264
v -27.066719 -594.104553 63.072182
v -26.769794 -593.918091 63.168510
v -27.068386 -594.066772 63.088753
v -26.716938 -594.035645 63.119934
v -26.755104 -593.927612 63.165100
v -27.053932 -594.042542 63.099594
v -26.695385 -594.077393 63.102020
v -26.739376 -593.946289 63.157417
v -27.040691 -594.016235 63.111511
v -26.697495 -594.115967 63.085903
v -26.734161 -593.973938 63.145821
v -27.036171 -593.988708 63.123421
v -26.704407 -594.142090 63.074585
v -26.729862 -594.203125 63.045258
v -26.736500 -593.986938 63.140381
v -26.731373 -594.013306 63.129471
v -27.035278 -593.975220 63.129093
v -27.028488 -593.948364 63.140972
v -26.771992 -594.229126 63.031258
v -26.945602 -594.224731 63.025223
v -26.975620 -594.227173 63.022926
v -27.008358 -593.920837 63.153233
v -26.876827 -594.226929 63.027649
v -26.976303 -593.893982 63.167515
v -26.947075 -593.886475 63.172012
v -27.000397 -594.225708 63.021732
v -26.910183 -593.887573 63.173531
v -27.022758 -594.216797 63.024727
v -26.870777 -593.889160 63.175240
v -27.031559 -594.204346 63.029667
v -26.829208 -593.890930 63.177109
v -27.045746 -594.160767 63.047874
v -26.801765 -593.897705 63.175743
v -27.059666 -594.127319 63.062241
v -26.778507 -593.912476 63.170509
v -27.070709 -594.082153 63.081974
v -26.762333 -593.922729 63.166866
v -27.062035 -594.054810 63.094112
v -26.702065 -594.059265 63.109844
v -26.747616 -593.934692 63.162273
v -27.046135 -594.029785 63.105339
v -26.694622 -594.094788 63.094666
v -26.733768 -593.960083 63.151588
v -27.037430 -594.002380 63.117664
v -27.012856 -590.367798 54.756367
v -26.709198 -590.330078 54.795315
v -26.670048 -590.456604 54.721992
v -27.021564 -590.393433 54.740711
v -26.723045 -590.306274 54.809090
v -26.677494 -590.423218 54.741497
v -27.037464 -590.416870 54.726444
v -26.737766 -590.294922 54.815144
v -27.046139 -590.442505 54.710979
v -26.753937 -590.285217 54.820042
v -27.035095 -590.484863 54.685745
v -26.777199 -590.271240 54.827084
v -27.021175 -590.516235 54.667309
v -26.804638 -590.264648 54.829285
v -27.006989 -590.557129 54.643803
v -26.846207 -590.262695 54.827652
v -26.998188 -590.568909 54.637341
v -26.885612 -590.260864 54.826160
v -26.975826 -590.577332 54.633259
v -26.922504 -590.259644 54.824783
v -26.951733 -590.266479 54.819389
v -26.852257 -590.579285 54.638977
v -26.983788 -590.291382 54.801857
v -26.951050 -590.578979 54.634254
v -26.921032 -590.576782 54.636848
v -26.747421 -590.581909 54.642281
v -27.003918 -590.317078 54.786255
v -27.010708 -590.342285 54.771107
v -26.706802 -590.380127 54.766716
v -26.711929 -590.355347 54.780834
v -26.705288 -590.557861 54.659424
v -26.679836 -590.500977 54.696148
v -27.011600 -590.354980 54.763790
v -26.709591 -590.343079 54.787857
v -26.672920 -590.476562 54.710640
v -27.016121 -590.380737 54.748531
v -26.714809 -590.317139 54.802822
v -26.670815 -590.440308 54.731464
v -27.029362 -590.405396 54.733414
v -26.730534 -590.299561 54.812782
v -26.692368 -590.401123 54.754456
v -27.043816 -590.428101 54.719627
v -26.745224 -590.290527 54.817364
v -27.042149 -590.463501 54.698460
v -26.764946 -590.278015 54.823723
v -27.028233 -590.500488 54.676498
v -26.789639 -590.267029 54.828857
v -27.013546 -590.537964 54.654800
v -26.824574 -590.263428 54.828659
v -27.003151 -590.565491 54.639118
v -26.866314 -590.261841 54.826832
v -26.988243 -590.573364 54.634968
v -26.904804 -590.259827 54.825626
v -26.963432 -590.578979 54.633247
v -26.937328 -590.261108 54.823284
v -26.892811 -590.577393 54.637985
v -26.968178 -590.277588 54.811340
v -26.797592 -590.582153 54.639786
v -26.995686 -590.304443 54.793755
v -26.938683 -590.577759 54.635517
v -26.720341 -590.574341 54.648300
v -27.008533 -590.329651 54.778671
v -26.712162 -590.366272 54.774651
v -26.691208 -590.530823 54.677227
v -26.390511 -585.718628 46.904324
v -26.411461 -585.554077 47.001747
v -26.707836 -585.517456 47.005764
v -26.419640 -585.762207 46.875397
v -26.637981 -585.765564 46.862610
v -26.694984 -585.492188 47.020851
v -26.496891 -585.769958 46.866879
v -26.667480 -585.465393 47.038437
v -26.592113 -585.765198 46.865082
v -26.636631 -585.448975 47.050381
v -26.662731 -585.766846 46.860344
v -26.604107 -585.447632 47.052719
v -26.687546 -585.761230 46.862061
v -26.565617 -585.449585 47.053928
v -26.702454 -585.753296 46.866211
v -26.523872 -585.451233 47.055752
v -26.712849 -585.725708 46.881893
v -26.488937 -585.454834 47.055954
v -26.727531 -585.688293 46.903595
v -26.464249 -585.465820 47.050819
v -26.741451 -585.651245 46.925556
v -26.444523 -585.478271 47.044456
v -26.743114 -585.615845 46.946724
v -26.391670 -585.588928 46.981552
v -26.429836 -585.487305 47.039879
v -26.728664 -585.593201 46.960510
v -26.370117 -585.628052 46.958561
v -26.414108 -585.504944 47.029919
v -26.715424 -585.568604 46.975624
v -26.372223 -585.664368 46.937737
v -26.408894 -585.530884 47.014954
v -26.710899 -585.542725 46.990883
v -26.379139 -585.688843 46.923244
v -26.404591 -585.745728 46.886520
v -26.411228 -585.543152 47.007931
v -26.406105 -585.567932 46.993813
v -26.710007 -585.530029 46.998203
v -26.703217 -585.504883 47.013351
v -26.446720 -585.769714 46.869377
v -26.620335 -585.764587 46.863945
v -26.650352 -585.766724 46.861351
v -26.683090 -585.479126 47.028950
v -26.551556 -585.767090 46.866074
v -26.651035 -585.454224 47.046486
v -26.621803 -585.447388 47.051880
v -26.675129 -585.765137 46.860355
v -26.584911 -585.448608 47.053257
v -26.697487 -585.756714 46.864437
v -26.545506 -585.450562 47.054745
v -26.706291 -585.744934 46.870899
v -26.503941 -585.452454 47.056381
v -26.720478 -585.704041 46.894405
v -26.476498 -585.458984 47.054180
v -26.734398 -585.672668 46.912842
v -26.453239 -585.473022 47.047138
v -26.745441 -585.630249 46.938076
v -26.437065 -585.482788 47.042236
v -26.736763 -585.604614 46.953541
v -26.376797 -585.611023 46.968590
v -26.422344 -585.494019 47.036186
v -26.720867 -585.581238 46.967808
v -26.369350 -585.644409 46.949089
v -26.408501 -585.517883 47.022411
v -26.712158 -585.555603 46.983463
v -26.155228 -581.078857 41.832848
v -25.851566 -581.045715 41.875763
v -25.812420 -581.163208 41.788765
v -26.163937 -581.102539 41.814426
v -25.865414 -581.023560 41.892120
v -25.819862 -581.132202 41.811878
v -26.179832 -581.124268 41.797630
v -25.880135 -581.013000 41.899395
v -26.188507 -581.147949 41.779396
v -25.896309 -581.003906 41.905354
v -26.177464 -581.187256 41.749588
v -25.919567 -580.990723 41.913910
v -26.163544 -581.216370 41.727760
v -25.947010 -580.984497 41.916832
v -26.149361 -581.254395 41.699829
v -25.988579 -580.982361 41.915424
v -26.140556 -581.265381 41.692101
v -26.027985 -580.980347 41.914154
v -26.118198 -581.273315 41.687099
v -26.064877 -580.979004 41.912926
v -26.094105 -580.985107 41.906799
v -25.994625 -581.275879 41.692562
v -26.126156 -581.007935 41.886593
v -26.093422 -581.275024 41.687904
v -26.063404 -581.273193 41.690731
v -25.889790 -581.278809 41.695553
v -26.146286 -581.031738 41.868217
v -26.153076 -581.055054 41.850349
v -25.849174 -581.092224 41.841759
v -25.854301 -581.069214 41.858551
v -25.847660 -581.256897 41.715271
v -25.822208 -581.204468 41.758118
v -26.153969 -581.066895 41.841656
v -25.851959 -581.057739 41.866905
v -25.815292 -581.181824 41.775253
v -26.158493 -581.090820 41.823608
v -25.857178 -581.033691 41.884674
v -25.813187 -581.148071 41.800003
v -26.171734 -581.113647 41.805836
v -25.872906 -581.017334 41.896538
v -25.834740 -581.111755 41.827225
v -26.186184 -581.134644 41.789604
v -25.887592 -581.008850 41.902096
v -26.184517 -581.167480 41.764614
v -25.907318 -580.997131 41.909813
v -26.170601 -581.201782 41.738651
v -25.932007 -580.986755 41.916145
v -26.155914 -581.236572 41.712910
v -25.966942 -580.983154 41.916348
v -26.145523 -581.262207 41.694244
v -26.008686 -580.981384 41.914711
v -26.130615 -581.269531 41.689236
v -26.047173 -580.979248 41.913738
v -26.105804 -581.274963 41.686901
v -26.079697 -580.980347 41.911263
v -26.035183 -581.273865 41.691792
v -26.110550 -580.995361 41.897556
v -25.939960 -581.278809 41.693043
v -26.138054 -581.020020 41.877087
v -26.081051 -581.273926 41.689293
v -25.862709 -581.272034 41.702374
v -26.150906 -581.043396 41.859272
v -25.854530 -581.079346 41.851189
v -25.833580 -581.231934 41.735992
v -24.877541 -576.020752 37.751656
v -24.898495 -575.897461 37.897762
v -25.194866 -575.864136 37.913605
v -24.906673 -576.052368 37.710003
v -25.125015 -576.051392 37.696819
v -25.182018 -575.845215 37.936161
v -24.983925 -576.056946 37.699394
v -25.154510 -575.825745 37.961578
v -25.079147 -576.051819 37.699272
v -25.123661 -575.814087 37.978268
v -25.149765 -576.051758 37.694267
v -25.091137 -575.813599 37.980915
v -25.174580 -576.046997 37.697742
v -25.052650 -575.815918 37.981396
v -25.189487 -576.040955 37.704258
v -25.010906 -575.817993 37.982590
v -25.199879 -576.020081 37.728134
v -24.975971 -575.821472 37.981602
v -25.214565 -575.991882 37.760929
v -24.951279 -575.830200 37.973129
v -25.228481 -575.964111 37.793846
v -24.931557 -575.839905 37.963020
v -25.230148 -575.937683 37.825478
v -24.878704 -575.923706 37.867233
v -24.916866 -575.846924 37.955727
v -25.215694 -575.920776 37.845959
v -24.857147 -575.953064 37.832653
v -24.901142 -575.860229 37.940536
v -25.202457 -575.902466 37.868332
v -24.859257 -575.980530 37.801044
v -24.895924 -575.879883 37.917866
v -25.197933 -575.883118 37.891232
v -24.866173 -575.998840 37.779312
v -24.891624 -576.040466 37.725929
v -24.898262 -575.889160 37.907192
v -24.893139 -575.907837 37.885727
v -25.197041 -575.873535 37.902321
v -25.190250 -575.854736 37.924908
v -24.933754 -576.057495 37.701843
v -25.107368 -576.050903 37.698402
v -25.137386 -576.052124 37.695232
v -25.170120 -575.835571 37.948105
v -25.038589 -576.053955 37.699581
v -25.138065 -575.817871 37.972847
v -25.108837 -575.813171 37.980186
v -25.162163 -576.050171 37.694832
v -25.071945 -575.814758 37.981087
v -25.184521 -576.043579 37.701458
v -25.032539 -575.817017 37.981876
v -25.193325 -576.034607 37.711422
v -24.990974 -575.819397 37.982777
v -25.207508 -576.003662 37.747078
v -24.963531 -575.824890 37.978542
v -25.221428 -575.980164 37.774807
v -24.940269 -575.835815 37.967297
v -25.232471 -575.948486 37.812569
v -24.924099 -575.843384 37.959457
v -25.223797 -575.929321 37.835609
v -24.863831 -575.940308 37.847729
v -24.909378 -575.852051 37.950031
v -25.207901 -575.911865 37.856781
v -24.856384 -575.965393 37.818333
v -24.895531 -575.869995 37.929176
v -25.199192 -575.892822 37.880001
v -23.763042 -567.855103 33.612514
v -23.358162 -567.850952 33.684647
v -23.305965 -567.914917 33.500519
v -23.774651 -567.867432 33.574371
v -23.376621 -567.838745 33.719330
v -23.315891 -567.898132 33.549263
v -23.795845 -567.878662 33.539593
v -23.396252 -567.832642 33.735260
v -23.807415 -567.891113 33.501648
v -23.417812 -567.827026 33.748703
v -23.792690 -567.911926 33.439293
v -23.448826 -567.819092 33.767982
v -23.774132 -567.927551 33.393379
v -23.485416 -567.814331 33.775913
v -23.755219 -567.948486 33.334026
v -23.540838 -567.810913 33.775959
v -23.743481 -567.954712 33.317276
v -23.593380 -567.807739 33.776085
v -23.713669 -567.959656 33.305824
v -23.642570 -567.805298 33.775753
v -23.681541 -567.807495 33.764359
v -23.548904 -567.966675 33.309875
v -23.724281 -567.817383 33.724995
v -23.680634 -567.962158 33.305397
v -23.640608 -567.962280 33.309921
v -23.409124 -567.972168 33.310947
v -23.751122 -567.829834 33.686840
v -23.760170 -567.842102 33.649635
v -23.354969 -567.876526 33.612251
v -23.361801 -567.863831 33.648033
v -23.352951 -567.962769 33.349152
v -23.319012 -567.937256 33.435741
v -23.761364 -567.848572 33.631184
v -23.358685 -567.857544 33.665817
v -23.309792 -567.925171 33.471668
v -23.767393 -567.861389 33.593300
v -23.365641 -567.844360 33.703529
v -23.306984 -567.906616 33.524303
v -23.785048 -567.873108 33.556606
v -23.386610 -567.835205 33.728905
v -23.335724 -567.887085 33.581573
v -23.804317 -567.884033 33.522930
v -23.406193 -567.830078 33.741379
v -23.802094 -567.901367 33.470745
v -23.432493 -567.822998 33.758663
v -23.783539 -567.919678 33.416348
v -23.465416 -567.816345 33.773434
v -23.763958 -567.938599 33.361870
v -23.511993 -567.812561 33.776348
v -23.750099 -567.952759 33.322048
v -23.567654 -567.809326 33.775902
v -23.730225 -567.957153 33.310974
v -23.618969 -567.806274 33.776432
v -23.697140 -567.961304 33.304352
v -23.662334 -567.805542 33.772907
v -23.602982 -567.963867 33.310535
v -23.703468 -567.811768 33.746525
v -23.476019 -567.970215 33.308189
v -23.740143 -567.823608 33.705444
v -23.664139 -567.962036 33.307720
v -23.373016 -567.969788 33.323578
v -23.757277 -567.835938 33.668228
v -23.362114 -567.869507 33.632290
v -23.334175 -567.950928 33.390724
v -21.457897 -558.454712 30.601345
v -21.485836 -558.469971 30.855812
v -21.880999 -558.452393 30.901707
v -21.496740 -558.447021 30.532030
v -21.787863 -558.433899 30.520226
v -21.863865 -558.454895 30.940857
v -21.599741 -558.441650 30.517591
v -21.827190 -558.459412 30.983349
v -21.726704 -558.436584 30.522171
v -21.786057 -558.463501 31.010143
v -21.820862 -558.431946 30.517380
v -21.742691 -558.465454 31.013149
v -21.853947 -558.430542 30.525084
v -21.691376 -558.468140 31.011505
v -21.873825 -558.430664 30.536989
v -21.635715 -558.471313 31.010706
v -21.887682 -558.432495 30.579227
v -21.589138 -558.473755 31.006584
v -21.907261 -558.435425 30.636826
v -21.556215 -558.474365 30.990387
v -21.925817 -558.438843 30.694111
v -21.529915 -558.474426 30.971710
v -21.928040 -558.442383 30.748987
v -21.459446 -558.467285 30.802193
v -21.510330 -558.474487 30.958229
v -21.908768 -558.444946 30.784302
v -21.430706 -558.463867 30.741783
v -21.489363 -558.473389 30.931282
v -21.891117 -558.447815 30.822716
v -21.433516 -558.461304 30.686028
v -21.482407 -558.471497 30.891373
v -21.885086 -558.450195 30.862640
v -21.442738 -558.458984 30.648184
v -21.476673 -558.450134 30.558346
v -21.485525 -558.470703 30.872517
v -21.478691 -558.468994 30.834595
v -21.883894 -558.451050 30.882174
v -21.874844 -558.453735 30.921253
v -21.532846 -558.444458 30.519436
v -21.764328 -558.434875 30.522209
v -21.804354 -558.433105 30.518024
v -21.848003 -558.456543 30.961288
v -21.672626 -558.438965 30.520508
v -21.805264 -558.462158 31.001478
v -21.766293 -558.464355 31.012869
v -21.837391 -558.430908 30.519379
v -21.717102 -558.466797 31.012268
v -21.867203 -558.430664 30.531851
v -21.664562 -558.469666 31.010950
v -21.878939 -558.431152 30.549721
v -21.609138 -558.472778 31.009634
v -21.897854 -558.434082 30.612574
v -21.572550 -558.474182 31.000511
v -21.916412 -558.436829 30.661001
v -21.541538 -558.474365 30.979639
v -21.931137 -558.440918 30.726620
v -21.519974 -558.474487 30.965080
v -21.919569 -558.443604 30.766464
v -21.439613 -558.465332 30.768097
v -21.500345 -558.474182 30.948013
v -21.898373 -558.446289 30.802914
v -21.429688 -558.462524 30.716635
v -21.481884 -558.472412 30.911312
v -21.886765 -558.449219 30.842892
v -19.706972 -546.251221 30.307072
v -19.302094 -546.274414 30.375494
v -19.249893 -546.264526 30.180817
v -19.718582 -546.248291 30.267097
v -19.320553 -546.276184 30.412195
v -19.259821 -546.267334 30.232277
v -19.739777 -546.245605 30.230646
v -19.340179 -546.276489 30.429260
v -19.751347 -546.242920 30.190802
v -19.361744 -546.276367 30.443821
v -19.736622 -546.238831 30.125183
v -19.392757 -546.276184 30.464691
v -19.718060 -546.236084 30.076756
v -19.429348 -546.274780 30.473816
v -19.699146 -546.233154 30.013903
v -19.484770 -546.271667 30.475132
v -19.687410 -546.232666 29.996033
v -19.537312 -546.268738 30.476448
v -19.657598 -546.232910 29.983559
v -19.586500 -546.266357 30.477051
v -19.625471 -546.264160 30.465660
v -19.492836 -546.240967 29.984688
v -19.668213 -546.258545 30.425468
v -19.624561 -546.235107 29.982206
v -19.584538 -546.236877 29.986389
v -19.353054 -546.246460 29.983616
v -19.695049 -546.255737 30.385435
v -19.704102 -546.253052 30.346355
v -19.298899 -546.270996 30.298775
v -19.305733 -546.272644 30.336697
v -19.296881 -546.252136 30.022528
v -19.262943 -546.260986 30.112366
v -19.705294 -546.252197 30.326822
v -19.302616 -546.273499 30.355555
v -19.253723 -546.263306 30.150208
v -19.711323 -546.249817 30.286898
v -19.309570 -546.275391 30.395462
v -19.250916 -546.265869 30.205963
v -19.728977 -546.246948 30.248486
v -19.330540 -546.276489 30.422413
v -19.279654 -546.269287 30.266373
v -19.748247 -546.244385 30.213169
v -19.350124 -546.276428 30.435890
v -19.746025 -546.240845 30.158291
v -19.376423 -546.276367 30.454567
v -19.727470 -546.237427 30.101009
v -19.409344 -546.275757 30.470764
v -19.707890 -546.234497 30.043407
v -19.455923 -546.273315 30.474888
v -19.694031 -546.232666 30.001171
v -19.511581 -546.270142 30.475685
v -19.674156 -546.232544 29.989265
v -19.562899 -546.267456 30.477331
v -19.641069 -546.233948 29.981560
v -19.606266 -546.265503 30.474325
v -19.546913 -546.238586 29.986351
v -19.647400 -546.261414 30.447529
v -19.419949 -546.243652 29.981773
v -19.684074 -546.256897 30.405037
v -19.608070 -546.235901 29.984407
v -19.316948 -546.249023 29.996212
v -19.701206 -546.254395 30.365891
v -19.306042 -546.271973 30.319992
v -19.278105 -546.256714 30.065527
v -17.346643 -534.654663 31.209709
v -17.374580 -534.669922 31.464176
v -17.769745 -534.652344 31.510071
v -17.385487 -534.646973 31.140392
v -17.676609 -534.633911 31.128590
v -17.752611 -534.654846 31.549221
v -17.488487 -534.641602 31.125956
v -17.715937 -534.659424 31.591713
v -17.615450 -534.636597 31.130533
v -17.674803 -534.663513 31.618507
v -17.709606 -534.631958 31.125742
v -17.631437 -534.665466 31.621513
v -17.742695 -534.630554 31.133446
v -17.580120 -534.668091 31.619869
v -17.762569 -534.630615 31.145353
v -17.524462 -534.671265 31.619070
v -17.776428 -534.632446 31.187592
v -17.477882 -534.673706 31.614946
v -17.796007 -534.635376 31.245190
v -17.444962 -534.674316 31.598751
v -17.814564 -534.638855 31.302475
v -17.418661 -534.674438 31.580072
v -17.816786 -534.642395 31.357349
v -17.348190 -534.667236 31.410555
v -17.399078 -534.674438 31.566593
v -17.797516 -534.644897 31.392666
v -17.319452 -534.663818 31.350143
v -17.378109 -534.673401 31.539646
v -17.779861 -534.647827 31.431080
v -17.322262 -534.661255 31.294390
v -17.371153 -534.671448 31.499737
v -17.773832 -534.650146 31.471004
v -17.331482 -534.658997 31.256546
v -17.365419 -534.650146 31.166710
v -17.374271 -534.670654 31.480881
v -17.367437 -534.668945 31.442955
v -17.772640 -534.651062 31.490538
v -17.763588 -534.653687 31.529617
v -17.421593 -534.644409 31.127800
v -17.653076 -534.634827 31.130569
v -17.693100 -534.633118 31.126389
v -17.736752 -534.656494 31.569653
v -17.561375 -534.638916 31.128868
v -17.694010 -534.662109 31.609840
v -17.655039 -534.664368 31.621231
v -17.726135 -534.630920 31.127741
v -17.605848 -534.666748 31.620630
v -17.755947 -534.630615 31.140215
v -17.553307 -534.669678 31.619312
v -17.767685 -534.631104 31.158085
v -17.497887 -534.672791 31.617996
v -17.786598 -534.634033 31.220938
v -17.461296 -534.674194 31.608873
v -17.805161 -534.636841 31.269363
v -17.430283 -534.674316 31.588001
v -17.819883 -534.640930 31.334984
v -17.408718 -534.674438 31.573444
v -17.808315 -534.643616 31.374828
v -17.328360 -534.665344 31.376459
v -17.389091 -534.674194 31.556377
v -17.787121 -534.646240 31.411278
v -17.318432 -534.662537 31.324999
v -17.370630 -534.672363 31.519676
v -17.775511 -534.649170 31.451256
v -16.423489 -523.695435 33.680176
v -16.018608 -523.732788 33.742046
v -15.966412 -523.681519 33.553982
v -16.435097 -523.684082 33.641747
v -16.037069 -523.742371 33.777519
v -15.976337 -523.695251 33.603653
v -16.456293 -523.673706 33.606709
v -16.056698 -523.746277 33.794128
v -16.467861 -523.662476 33.568363
v -16.078260 -523.749268 33.808376
v -16.453138 -523.644470 33.505138
v -16.109272 -523.753601 33.828796
v -16.434578 -523.631470 33.458420
v -16.145864 -523.754150 33.838013
v -16.415663 -523.615112 33.397648
v -16.201286 -523.751404 33.839970
v -16.403927 -523.610840 33.380299
v -16.253826 -523.748840 33.841877
v -16.374115 -523.608398 33.368053
v -16.303017 -523.746643 33.842968
v -16.341988 -523.742065 33.832321
v -16.209351 -523.616455 33.367443
v -16.384727 -523.727905 33.794266
v -16.341080 -523.610291 33.366257
v -16.301054 -523.612915 33.369972
v -16.069569 -523.621643 33.365223
v -16.411566 -523.716675 33.755756
v -16.420618 -523.705688 33.718143
v -16.015415 -523.713013 33.667835
v -16.022249 -523.722778 33.704525
v -16.013397 -523.635498 33.402012
v -15.979460 -523.663391 33.487877
v -16.421810 -523.700623 33.699261
v -16.019131 -523.727600 33.722767
v -15.970239 -523.673706 33.524353
v -16.427839 -523.689819 33.660759
v -16.026087 -523.738037 33.761345
v -15.967430 -523.688110 33.578270
v -16.445492 -523.678711 33.623859
v -16.047056 -523.744812 33.787437
v -15.996170 -523.704407 33.636555
v -16.464764 -523.668762 33.589897
v -16.066639 -523.747681 33.800617
v -16.462540 -523.653564 33.537045
v -16.092939 -523.751587 33.818874
v -16.443985 -523.637878 33.481834
v -16.125862 -523.754395 33.834835
v -16.424404 -523.622742 33.426186
v -16.172440 -523.752930 33.839378
v -16.410547 -523.611938 33.385315
v -16.228100 -523.750061 33.840832
v -16.390671 -523.609314 33.373699
v -16.279415 -523.747803 33.843010
v -16.357586 -523.609009 33.365883
v -16.322781 -523.745239 33.840492
v -16.263428 -523.614563 33.369568
v -16.363914 -523.735474 33.815201
v -16.136465 -523.618530 33.364021
v -16.400589 -523.721985 33.774658
v -16.324585 -523.611511 33.368244
v -16.033463 -523.626831 33.376980
v -16.417723 -523.711182 33.736946
v -16.022560 -523.718506 33.688354
v -15.994621 -523.649170 33.443035
v -14.890928 -511.490906 37.472084
v -14.918865 -511.560242 37.717403
v -15.314030 -511.552887 37.765995
v -14.929770 -511.468536 37.406029
v -15.220892 -511.453247 37.397297
v -15.296896 -511.563690 37.803707
v -15.032772 -511.460205 37.393070
v -15.260221 -511.577209 37.844250
v -15.159735 -511.456299 37.398617
v -15.219088 -511.586975 37.869541
v -15.253892 -511.450745 37.394932
v -15.175722 -511.589539 37.872059
v -15.286978 -511.451050 37.402748
v -15.124405 -511.591766 37.869881
v -15.306853 -511.453674 37.414364
v -15.068747 -511.594666 37.868427
v -15.320711 -511.464478 37.455235
v -15.022168 -511.596130 37.863884
v -15.340292 -511.479614 37.510883
v -14.989245 -511.593323 37.847927
v -15.358847 -511.495300 37.566093
v -14.962946 -511.589355 37.829666
v -15.361071 -511.510468 37.618946
v -14.892477 -511.546112 37.665604
v -14.943362 -511.586548 37.816486
v -15.341800 -511.520447 37.652908
v -14.863737 -511.529846 37.607323
v -14.922394 -511.579712 37.790394
v -15.324146 -511.531525 37.689812
v -14.866546 -511.515442 37.553406
v -14.915438 -511.569336 37.751816
v -15.318117 -511.542358 37.728310
v -14.875767 -511.505127 37.516926
v -14.909704 -511.477234 37.431061
v -14.918555 -511.564484 37.733574
v -14.911722 -511.554749 37.696884
v -15.316923 -511.547424 37.747192
v -15.307873 -511.558350 37.784805
v -14.965876 -511.463348 37.394272
v -15.197360 -511.454590 37.399025
v -15.237385 -511.452026 37.395306
v -15.281034 -511.569672 37.823315
v -15.105658 -511.458191 37.396492
v -15.238295 -511.583740 37.861370
v -15.199324 -511.588379 37.872017
v -15.270421 -511.450134 37.397102
v -15.150133 -511.590576 37.870926
v -15.300233 -511.452545 37.409348
v -15.097591 -511.593109 37.869019
v -15.311970 -511.456848 37.426697
v -15.042171 -511.595886 37.867062
v -15.330883 -511.473145 37.487469
v -15.005579 -511.595337 37.857849
v -15.349443 -511.486206 37.534187
v -14.974567 -511.591003 37.837425
v -15.364168 -511.504242 37.597412
v -14.953003 -511.588013 37.823177
v -15.352598 -511.515381 37.635757
v -14.872643 -511.536987 37.632706
v -14.933375 -511.584106 37.806568
v -15.331404 -511.525787 37.670795
v -14.862718 -511.523254 37.583031
v -14.914915 -511.574493 37.771095
v -15.319795 -511.537170 37.709225
v -14.784859 -504.704895 40.266304
v -14.284364 -504.751007 40.342789
v -14.219840 -504.687622 40.110310
v -14.799210 -504.690796 40.218800
v -14.307184 -504.762878 40.386635
v -14.232110 -504.704620 40.171711
v -14.825409 -504.677948 40.175488
v -14.331448 -504.767731 40.407166
v -14.839710 -504.664185 40.128086
v -14.358103 -504.771423 40.424782
v -14.821508 -504.641876 40.049931
v -14.396441 -504.776733 40.450027
v -14.798566 -504.625732 39.992180
v -14.441671 -504.777466 40.461418
v -14.775186 -504.605591 39.917057
v -14.510181 -504.774048 40.463833
v -14.760677 -504.600250 39.895611
v -14.575130 -504.770874 40.466194
v -14.723825 -504.597321 39.880474
v -14.635937 -504.768188 40.467545
v -14.684111 -504.762451 40.454380
v -14.520152 -504.607269 39.879719
v -14.736944 -504.745056 40.407337
v -14.682987 -504.599609 39.878254
v -14.633511 -504.602814 39.882847
v -14.347361 -504.613617 39.876976
v -14.770121 -504.731079 40.359734
v -14.781309 -504.717590 40.313236
v -14.280416 -504.726562 40.251053
v -14.288864 -504.738647 40.296406
v -14.277922 -504.630798 39.922451
v -14.235971 -504.665253 40.028595
v -14.782784 -504.711273 40.289898
v -14.285009 -504.744629 40.318954
v -14.224572 -504.677979 40.073685
v -14.790237 -504.697876 40.242306
v -14.293610 -504.757507 40.366638
v -14.221100 -504.695862 40.140335
v -14.812059 -504.684235 40.196690
v -14.319530 -504.765930 40.398895
v -14.256626 -504.715942 40.212383
v -14.835880 -504.671875 40.154705
v -14.343738 -504.769409 40.415188
v -14.833134 -504.653107 40.089371
v -14.376248 -504.774261 40.437759
v -14.810196 -504.633728 40.021122
v -14.416946 -504.777771 40.457485
v -14.785992 -504.614990 39.952335
v -14.474524 -504.775970 40.463104
v -14.768861 -504.601654 39.901810
v -14.543327 -504.772339 40.464901
v -14.744292 -504.598389 39.887455
v -14.606762 -504.769592 40.467594
v -14.703392 -504.598022 39.877789
v -14.660369 -504.766418 40.464481
v -14.586999 -504.604889 39.882347
v -14.711217 -504.754333 40.433212
v -14.430054 -504.609741 39.875488
v -14.756552 -504.737671 40.383099
v -14.662600 -504.601135 39.880711
v -14.302728 -504.620026 39.891506
v -14.777731 -504.724304 40.336483
v -14.289248 -504.733398 40.276413
v -14.254713 -504.647705 39.973164
v -13.730458 -494.237671 43.972301
v -13.764994 -494.323364 44.275551
v -14.253477 -494.314270 44.335617
v -13.778474 -494.209991 43.890644
v -14.138346 -494.191101 43.879848
v -14.232298 -494.327637 44.382236
v -13.905800 -494.199707 43.874626
v -14.186963 -494.344299 44.432350
v -14.062745 -494.194855 43.881485
v -14.136114 -494.356384 44.463619
v -14.179138 -494.187958 43.876926
v -14.082508 -494.359558 44.466728
v -14.220038 -494.188354 43.886593
v -14.019073 -494.362305 44.464039
v -14.244607 -494.191620 43.900948
v -13.950270 -494.365936 44.462242
v -14.261738 -494.204956 43.951473
v -13.892693 -494.367737 44.456623
v -14.285942 -494.223694 44.020260
v -13.851995 -494.364227 44.436897
v -14.308880 -494.243042 44.088509
v -13.819484 -494.359375 44.414326
v -14.311626 -494.261841 44.153843
v -13.732372 -494.305908 44.211521
v -13.795276 -494.355896 44.398033
v -14.287806 -494.274170 44.195827
v -13.696846 -494.285828 44.139473
v -13.769356 -494.347473 44.365776
v -14.265984 -494.287842 44.241444
v -13.700317 -494.267944 44.072823
v -13.760756 -494.334595 44.318092
v -14.258530 -494.301239 44.289036
v -13.711718 -494.255219 44.027733
v -13.753668 -494.220764 43.921589
v -13.764610 -494.328613 44.295544
v -13.756163 -494.316528 44.250191
v -14.257055 -494.307556 44.312374
v -14.245867 -494.321045 44.358871
v -13.823107 -494.203583 43.876114
v -14.109257 -494.192780 43.881985
v -14.158733 -494.189575 43.877392
v -14.212690 -494.335022 44.406475
v -13.995898 -494.197205 43.878857
v -14.159857 -494.352417 44.453518
v -14.111683 -494.358154 44.466682
v -14.199572 -494.187256 43.879612
v -14.050877 -494.360840 44.465332
v -14.236423 -494.190216 43.894745
v -13.985928 -494.364014 44.462971
v -14.250931 -494.195557 43.916191
v -13.917418 -494.367432 44.460556
v -14.274312 -494.215698 43.991318
v -13.872187 -494.366699 44.449165
v -14.297255 -494.231842 44.049068
v -13.833849 -494.361389 44.423920
v -14.315456 -494.254120 44.127224
v -13.807194 -494.357697 44.406303
v -14.301155 -494.267914 44.174625
v -13.707856 -494.294586 44.170849
v -13.782930 -494.352844 44.385773
v -14.274956 -494.280762 44.217937
v -13.695586 -494.277588 44.109447
v -13.760110 -494.340973 44.341927
v -14.260605 -494.294861 44.265442
v -13.598402 -473.042114 51.027031
v -12.860750 -473.110077 51.139755
v -12.765654 -473.016693 50.797119
v -13.619554 -473.021362 50.957016
v -12.894384 -473.127563 51.204380
v -12.783737 -473.041718 50.887619
v -13.658167 -473.002411 50.893181
v -12.930145 -473.134705 51.234642
v -13.679246 -472.982086 50.823322
v -12.969431 -473.140137 51.260605
v -13.652420 -472.949219 50.708130
v -13.025934 -473.148010 51.297810
v -13.618605 -472.925446 50.623016
v -13.092598 -473.149048 51.314598
v -13.584145 -472.895752 50.512291
v -13.193571 -473.143982 51.318161
v -13.562762 -472.887878 50.480686
v -13.289295 -473.139343 51.321636
v -13.508448 -472.883545 50.458378
v -13.378915 -473.135376 51.323627
v -13.449917 -473.126953 51.304226
v -13.208265 -472.898193 50.457268
v -13.527784 -473.101288 51.234894
v -13.448259 -472.886932 50.455105
v -13.375338 -472.891663 50.461876
v -12.953598 -472.907593 50.453220
v -13.576681 -473.080750 51.164734
v -13.593172 -473.060852 51.096203
v -12.854934 -473.074066 51.004551
v -12.867384 -473.091858 51.071396
v -12.851257 -472.932922 50.520245
v -12.789427 -472.983673 50.676682
v -13.595345 -473.051514 51.061806
v -12.861702 -473.100647 51.104630
v -12.772627 -473.002502 50.743141
v -13.606331 -473.031799 50.991661
v -12.874376 -473.119629 51.174911
v -12.767510 -473.028809 50.841373
v -13.638493 -473.011658 50.924431
v -12.912580 -473.132050 51.222450
v -12.819870 -473.058380 50.947563
v -13.673601 -472.993439 50.862553
v -12.948258 -473.137207 51.246464
v -13.669552 -472.965759 50.766262
v -12.996175 -473.144348 51.279732
v -13.635746 -472.937195 50.665672
v -13.056156 -473.149536 51.308807
v -13.600072 -472.909607 50.564289
v -13.141016 -473.146851 51.317081
v -13.574824 -472.889954 50.489826
v -13.242422 -473.141541 51.319733
v -13.538614 -472.885193 50.468666
v -13.335916 -473.137421 51.323700
v -13.478334 -472.884583 50.454422
v -13.414924 -473.132812 51.319115
v -13.306787 -472.894714 50.461136
v -13.489866 -473.114990 51.273033
v -13.075476 -472.901886 50.451027
v -13.556683 -473.090393 51.199165
v -13.418211 -472.889160 50.458729
v -12.887815 -472.917053 50.474640
v -13.587898 -473.070740 51.130463
v -12.867949 -473.084106 51.041931
v -12.817049 -472.957794 50.594990
v -2.640523 -128.169434 19.230122
v -1.923411 -128.142944 19.384974
v -1.278046 -128.101547 19.684732
v -0.735350 -128.056717 20.090490
v -0.292526 -128.015961 20.543859
v 0.042495 -127.987015 20.992567
v 0.278076 -127.977081 21.468893
v 0.404944 -127.969025 22.073343
v 0.419261 -127.943878 22.810743
v 0.357001 -127.911102 23.518995
v 0.236274 -127.887863 24.075027
v -0.027401 -127.876999 24.541416
v -0.519320 -127.863571 25.006380
v -1.151734 -127.830338 25.425732
v -1.758682 -127.773865 25.750559
v -2.356484 -127.703476 25.985312
v -3.083978 -127.654419 26.040039
v -3.911746 -127.659424 25.849396
v -4.761277 -127.699951 25.505657
v -5.578291 -127.747498 25.107647
v -6.229041 -127.780182 24.708710
v -6.694334 -127.790527 24.307962
v -7.058012 -127.791199 23.825329
v -7.317607 -127.834320 23.109016
v -7.337225 -127.933853 22.231743
v -7.082383 -128.015472 21.441156
v -6.623414 -128.072586 20.771238
v -6.030859 -128.109940 20.229794
v -5.395615 -128.128281 19.828117
v -4.748545 -128.144897 19.538725
v -4.073265 -128.167282 19.340513
v -3.364867 -128.178619 19.228584
v -4.327959 -141.440872 25.014231
v -5.035390 -141.444565 25.093309
v -5.712471 -141.436249 25.308334
v -6.350821 -141.422195 25.677994
v -6.943039 -141.394226 26.218262
v -7.412796 -141.310959 27.028484
v -7.612804 -141.201584 27.980061
v -7.518864 -141.133209 28.810019
v -7.275862 -141.107117 29.410057
v -6.991581 -141.081238 29.846508
v -6.561339 -141.027069 30.298960
v -5.834738 -140.966293 30.820793
v -4.934397 -140.922180 31.297585
v -4.038357 -140.891693 31.635113
v -3.180277 -140.905487 31.760544
v -2.395267 -140.971527 31.650520
v -1.671549 -141.045853 31.379177
v -0.998541 -141.103577 30.996996
v -0.441225 -141.154968 30.494686
v -0.051469 -141.202545 29.966358
v 0.170959 -141.225388 29.512230
v 0.271525 -141.226868 29.040110
v 0.303399 -141.240219 28.422668
v 0.292916 -141.267319 27.734705
v 0.225386 -141.290756 27.158134
v 0.037368 -141.309006 26.708923
v -0.328428 -141.322113 26.300327
v -0.837345 -141.335693 25.909449
v -1.438269 -141.365387 25.561857
v -2.133318 -141.399887 25.272861
v -2.862928 -141.417175 25.083870
v -3.592577 -141.428589 25.010792
v -3.187223 -160.783691 33.270363
v -2.510191 -160.768250 33.447556
v -1.835906 -160.744019 33.667137
v -1.192067 -160.711319 33.952087
v -0.550234 -160.685455 34.346230
v 0.041107 -160.671173 34.827881
v 0.459853 -160.658386 35.335083
v 0.666551 -160.637421 35.869659
v 0.686378 -160.617737 36.398640
v 0.578969 -160.609375 36.840710
v 0.391600 -160.597870 37.233398
v 0.109403 -160.575073 37.689583
v -0.339520 -160.543152 38.249249
v -0.990463 -160.508423 38.819912
v -1.818047 -160.466904 39.302315
v -2.731637 -160.426025 39.617027
v -3.590095 -160.409470 39.685020
v -4.389703 -160.404755 39.548180
v -5.224339 -160.392975 39.239029
v -6.048510 -160.394363 38.699963
v -6.710515 -160.408447 38.085690
v -7.177168 -160.420776 37.588936
v -7.511873 -160.454559 37.103859
v -7.721023 -160.522980 36.463970
v -7.734416 -160.610764 35.684952
v -7.496839 -160.704529 34.878948
v -7.053181 -160.755127 34.241348
v -6.513068 -160.755859 33.824684
v -5.932496 -160.749008 33.541191
v -5.315082 -160.760803 33.343044
v -4.629761 -160.781860 33.213173
v -3.893947 -160.790741 33.178551
v -3.758357 -180.081589 40.297691
v -3.043343 -180.065826 40.423271
v -2.270083 -180.050323 40.624401
v -1.497060 -180.030640 40.900875
v -0.683056 -180.010040 41.326061
v 0.085686 -179.967743 41.990528
v 0.555853 -179.912140 42.726112
v 0.700065 -179.875305 43.299469
v 0.695018 -179.861359 43.708160
v 0.629923 -179.857971 44.024868
v 0.490940 -179.857330 44.330593
v 0.223706 -179.853012 44.711624
v -0.212197 -179.829773 45.207520
v -0.827108 -179.786194 45.777515
v -1.627525 -179.742462 46.300362
v -2.563158 -179.701050 46.683628
v -3.501583 -179.651520 46.876804
v -4.399492 -179.611237 46.811157
v -5.223791 -179.615479 46.481182
v -5.937285 -179.659851 45.938343
v -6.604233 -179.692596 45.314583
v -7.195438 -179.727234 44.632820
v -7.571293 -179.774857 43.942627
v -7.739965 -179.828857 43.296078
v -7.722112 -179.886108 42.707886
v -7.524621 -179.940643 42.188332
v -7.162745 -179.982407 41.705502
v -6.669785 -180.004074 41.254261
v -6.118405 -180.012115 40.874973
v -5.582131 -180.024597 40.594707
v -5.034949 -180.057892 40.394295
v -4.411750 -180.087616 40.280865
v -4.288782 -191.573883 44.344887
v -3.385017 -191.585938 44.351265
v -2.331362 -191.599792 44.489422
v -1.274853 -191.594452 44.798176
v -0.322747 -191.560883 45.297791
v 0.452217 -191.506668 45.967842
v 0.917537 -191.453186 46.637463
v 1.081301 -191.418518 47.200134
v 1.043414 -191.408844 47.652191
v 0.881309 -191.407639 48.008503
v 0.652763 -191.396118 48.331909
v 0.378260 -191.373016 48.694977
v 0.013546 -191.345032 49.144409
v -0.556899 -191.322418 49.646084
v -1.346337 -191.301132 50.113941
v -2.199411 -191.268524 50.492966
v -3.049319 -191.236130 50.685005
v -3.910119 -191.201843 50.670631
v -4.743671 -191.169724 50.560665
v -5.493289 -191.190002 50.253002
v -6.120250 -191.239532 49.637596
v -6.755279 -191.270752 48.852612
v -7.341311 -191.294815 48.096447
v -7.692572 -191.330994 47.466293
v -7.778043 -191.397751 46.904083
v -7.619577 -191.480103 46.357113
v -7.286220 -191.533081 45.872761
v -6.838984 -191.556763 45.431450
v -6.340283 -191.566345 45.041252
v -5.880094 -191.566910 44.757519
v -5.458833 -191.564758 44.562588
v -4.970322 -191.566193 44.423420
v -3.756770 -201.200928 47.286106
v -2.708219 -201.184875 47.301640
v -1.622570 -201.157074 47.490623
v -0.617569 -201.119980 47.840210
v 0.207531 -201.058899 48.321918
v 0.796624 -200.997345 48.852257
v 1.153511 -200.959244 49.345009
v 1.324786 -200.942505 49.812279
v 1.327085 -200.935226 50.269440
v 1.164291 -200.925140 50.689308
v 0.900200 -200.907715 51.078918
v 0.570748 -200.883667 51.509155
v 0.154447 -200.853455 52.023384
v -0.405961 -200.824585 52.548550
v -1.130928 -200.799622 52.989834
v -1.912929 -200.767517 53.314327
v -2.706613 -200.725952 53.506729
v -3.553931 -200.703156 53.517483
v -4.316751 -200.723740 53.361057
v -4.882477 -200.758636 53.121262
v -5.403369 -200.774216 52.775932
v -6.008702 -200.772781 52.311546
v -6.620525 -200.770599 51.809574
v -7.111575 -200.787201 51.275169
v -7.412859 -200.829193 50.652958
v -7.460810 -200.893372 49.949585
v -7.240384 -200.958679 49.290962
v -6.854733 -201.015930 48.741379
v -6.410435 -201.069611 48.278198
v -5.923053 -201.112915 47.902058
v -5.338407 -201.148712 47.613518
v -4.636033 -201.183624 47.407215
v -3.357731 -209.494812 49.931034
v -2.302034 -209.489136 49.954327
v -1.213703 -209.477921 50.114895
v -0.208224 -209.453339 50.424656
v 0.590863 -209.410126 50.862923
v 1.121613 -209.361725 51.365311
v 1.418718 -209.328217 51.845314
v 1.542697 -209.311523 52.281425
v 1.517962 -209.307617 52.703209
v 1.351506 -209.304077 53.116035
v 1.084625 -209.284637 53.525749
v 0.775474 -209.253082 53.952705
v 0.421612 -209.221069 54.420925
v -0.068032 -209.192215 54.916473
v -0.745689 -209.162415 55.375183
v -1.509922 -209.123016 55.735886
v -2.380037 -209.075394 55.988686
v -3.430333 -209.053360 56.042061
v -4.342653 -209.072784 55.837212
v -4.951601 -209.096176 55.551743
v -5.428588 -209.107727 55.269341
v -5.880364 -209.120392 54.951187
v -6.321855 -209.142242 54.570766
v -6.770763 -209.166199 54.096039
v -7.199478 -209.188202 53.511673
v -7.448604 -209.239136 52.813385
v -7.370890 -209.317764 52.115387
v -7.014198 -209.372498 51.567402
v -6.497987 -209.403809 51.120007
v -5.883124 -209.432739 50.715141
v -5.168674 -209.463745 50.343544
v -4.325814 -209.485916 50.059364
v -4.541830 -212.982391 51.172432
v -3.604916 -212.997223 50.918549
v -2.593886 -213.000397 50.782677
v -1.492803 -213.001724 50.833961
v -0.455311 -212.975342 51.145172
v 0.324072 -212.924545 51.601254
v 0.891116 -212.883286 52.096981
v 1.290318 -212.858154 52.602901
v 1.499342 -212.840973 53.083778
v 1.525608 -212.832642 53.522579
v 1.400954 -212.827408 53.957458
v 1.171919 -212.811676 54.427341
v 0.882850 -212.787811 54.898811
v 0.489377 -212.760406 55.387062
v -0.098907 -212.725769 55.931694
v -0.867855 -212.680984 56.457169
v -1.689182 -212.622711 56.850346
v -2.561504 -212.567017 57.075851
v -3.544845 -212.558136 57.075207
v -4.448039 -212.593323 56.815758
v -5.161894 -212.622528 56.439648
v -5.754418 -212.637634 56.046280
v -6.262132 -212.650055 55.644356
v -6.677369 -212.666351 55.221928
v -7.010640 -212.689667 54.775089
v -7.276078 -212.727127 54.302818
v -7.394953 -212.786102 53.777889
v -7.289035 -212.844177 53.237820
v -7.017540 -212.881561 52.771004
v -6.611314 -212.911591 52.340263
v -6.046167 -212.935028 51.913849
v -5.358572 -212.956299 51.518127
v -5.339083 -214.535767 51.920914
v -4.523035 -214.549408 51.576237
v -3.606141 -214.553741 51.316448
v -2.682015 -214.551895 51.179619
v -1.704316 -214.555496 51.194504
v -0.745766 -214.544739 51.410831
v 0.019592 -214.513580 51.763008
v 0.611356 -214.485168 52.198990
v 1.089622 -214.460739 52.718655
v 1.416234 -214.437180 53.275238
v 1.527987 -214.423065 53.795418
v 1.434875 -214.413635 54.307053
v 1.194018 -214.391937 54.868961
v 0.850526 -214.361542 55.433697
v 0.366660 -214.331879 55.999367
v -0.285145 -214.297119 56.586990
v -1.039196 -214.244095 57.117062
v -1.806002 -214.173615 57.503345
v -2.617476 -214.122528 57.693985
v -3.514147 -214.130890 57.629395
v -4.377097 -214.174347 57.315411
v -5.128639 -214.207031 56.891098
v -5.765016 -214.224976 56.468872
v -6.300427 -214.236969 56.058651
v -6.728448 -214.250488 55.634575
v -7.039797 -214.270126 55.202339
v -7.253129 -214.304199 54.754055
v -7.334324 -214.360214 54.247490
v -7.222829 -214.417053 53.697651
v -6.949936 -214.457336 53.184612
v -6.545766 -214.490311 52.724487
v -6.005324 -214.516998 52.303173
v -4.528797 -218.422180 52.524876
v -3.739577 -218.417114 52.311863
v -2.957965 -218.392853 52.253494
v -2.121041 -218.375641 52.288734
v -1.161243 -218.376251 52.384827
v -0.286356 -218.376984 52.588181
v 0.348664 -218.364807 52.919704
v 0.862602 -218.340149 53.384567
v 1.290920 -218.309113 53.960682
v 1.508756 -218.282639 54.548035
v 1.479929 -218.263672 55.108910
v 1.251512 -218.241562 55.691402
v 0.863089 -218.208176 56.327454
v 0.340212 -218.161987 57.047871
v -0.252262 -218.111816 57.746063
v -0.866682 -218.070038 58.250187
v -1.486920 -218.039001 58.572762
v -2.152152 -218.017502 58.773125
v -2.948812 -218.010956 58.787636
v -3.844918 -218.024612 58.548981
v -4.701871 -218.048553 58.126434
v -5.407875 -218.076477 57.621212
v -5.980538 -218.106293 57.083187
v -6.455066 -218.137604 56.574383
v -6.812329 -218.177185 56.122040
v -7.037955 -218.224594 55.645897
v -7.096033 -218.264877 55.110291
v -6.970025 -218.289185 54.594551
v -6.705627 -218.310120 54.129570
v -6.337784 -218.337189 53.685059
v -5.859820 -218.370193 53.252228
v -5.251920 -218.404114 52.854530
v -2.004975 -227.208252 54.439754
v -0.973504 -227.195816 54.586857
v -0.020866 -227.170166 54.858444
v 0.671520 -227.135818 55.210983
v 1.153414 -227.098511 55.649231
v 1.468306 -227.062683 56.164421
v 1.616657 -227.036591 56.693619
v 1.610649 -227.019272 57.200397
v 1.464268 -226.999435 57.699409
v 1.142869 -226.974564 58.239395
v 0.607631 -226.947235 58.885593
v 0.003883 -226.920227 59.529129
v -0.521024 -226.897202 60.031525
v -1.028106 -226.871078 60.413689
v -1.577352 -226.824753 60.740452
v -2.185175 -226.768219 60.984901
v -2.856002 -226.742325 61.012028
v -3.513338 -226.741608 60.825592
v -4.219908 -226.727173 60.530651
v -5.051239 -226.731995 60.080502
v -5.777429 -226.786575 59.520676
v -6.286276 -226.845825 58.926430
v -6.680213 -226.897430 58.222904
v -6.897584 -226.943146 57.542416
v -6.915733 -226.981949 57.006958
v -6.737338 -227.045258 56.462265
v -6.312311 -227.123337 55.864769
v -5.686650 -227.172791 55.357937
v -4.998581 -227.198700 54.983688
v -4.352992 -227.209015 54.713451
v -3.675722 -227.214111 54.527229
v -2.898567 -227.214355 54.429790
v -0.758490 -234.156158 56.275284
v -0.017399 -234.128098 56.527855
v 0.586069 -234.094971 56.868916
v 1.078736 -234.056229 57.294243
v 1.434849 -234.022888 57.773529
v 1.604587 -233.998383 58.235405
v 1.599174 -233.981354 58.668083
v 1.458266 -233.969421 59.113239
v 1.200542 -233.958191 59.611828
v 0.825576 -233.935089 60.208649
v 0.380765 -233.903900 60.839764
v -0.117471 -233.873444 61.435749
v -0.696878 -233.835373 61.956947
v -1.283263 -233.794800 62.334156
v -1.826369 -233.759766 62.569832
v -2.401208 -233.732819 62.670303
v -2.980458 -233.724319 62.624481
v -3.540229 -233.737015 62.462986
v -4.219972 -233.748230 62.231529
v -5.007936 -233.746429 61.939804
v -5.774717 -233.761856 61.429672
v -6.397401 -233.805740 60.656334
v -6.794785 -233.856628 59.860764
v -6.889805 -233.916687 59.152191
v -6.611510 -233.998245 58.419571
v -6.036625 -234.060440 57.745831
v -5.404971 -234.088226 57.218845
v -4.747982 -234.122589 56.762184
v -4.012605 -234.161835 56.405762
v -3.235727 -234.178253 56.203079
v -2.428241 -234.179871 56.120132
v -1.594933 -234.174622 56.136742
v -2.425391 -238.065155 56.776043
v -1.676769 -238.039627 56.799152
v -0.988203 -238.028275 56.912380
v -0.315611 -238.011047 57.137081
v 0.294541 -237.984726 57.493805
v 0.841019 -237.959106 57.972900
v 1.264153 -237.933929 58.496246
v 1.470951 -237.912231 58.942131
v 1.528256 -237.894440 59.336784
v 1.502916 -237.875275 59.779144
v 1.375802 -237.853210 60.281509
v 1.116327 -237.828186 60.840096
v 0.696165 -237.798523 61.482613
v 0.061534 -237.764435 62.183022
v -0.729072 -237.733490 62.780334
v -1.472984 -237.707245 63.181362
v -2.123670 -237.685379 63.426468
v -2.777731 -237.667725 63.513432
v -3.427051 -237.661499 63.426193
v -4.060581 -237.669708 63.208733
v -4.702793 -237.676590 62.922409
v -5.350851 -237.683838 62.557381
v -5.969211 -237.703598 62.047291
v -6.484982 -237.734802 61.415512
v -6.820671 -237.783447 60.724724
v -6.867001 -237.854370 59.953796
v -6.557843 -237.922485 59.106102
v -5.971648 -237.980957 58.363846
v -5.324639 -238.043823 57.823456
v -4.696967 -238.084198 57.413414
v -4.018644 -238.087799 57.093422
v -3.242826 -238.082962 56.872070
v -2.535093 -243.765060 57.948349
v -1.745098 -243.760132 57.941456
v -1.026599 -243.744858 58.069489
v -0.385496 -243.716232 58.306545
v 0.187457 -243.691010 58.617580
v 0.729164 -243.669403 59.044853
v 1.151827 -243.640564 59.552925
v 1.358094 -243.610153 60.008553
v 1.423848 -243.582672 60.432228
v 1.405651 -243.556061 60.903954
v 1.295326 -243.531006 61.405884
v 1.102047 -243.508759 61.888016
v 0.804090 -243.480804 62.398514
v 0.333721 -243.438477 63.025192
v -0.275509 -243.389374 63.698666
v -0.935719 -243.353027 64.241760
v -1.694698 -243.339874 64.566116
v -2.641420 -243.336365 64.679153
v -3.669084 -243.329620 64.607918
v -4.613590 -243.331726 64.316086
v -5.422308 -243.356827 63.748219
v -6.026426 -243.392761 63.079643
v -6.418824 -243.420319 62.533195
v -6.691518 -243.444153 62.061890
v -6.854149 -243.475952 61.514137
v -6.811298 -243.517319 60.842224
v -6.482029 -243.573700 60.099697
v -5.875109 -243.642807 59.393063
v -5.209721 -243.696533 58.882256
v -4.641583 -243.728775 58.559048
v -4.040014 -243.753815 58.292969
v -3.327066 -243.765930 58.073498
v -2.456716 -251.797928 59.670189
v -1.693259 -251.776245 59.679287
v -1.042417 -251.758087 59.812378
v -0.522651 -251.739197 60.017803
v -0.118114 -251.719849 60.251301
v 0.225996 -251.695084 60.544552
v 0.482319 -251.667175 60.873032
v 0.649548 -251.642105 61.204453
v 0.783175 -251.618729 61.576496
v 0.895546 -251.595825 62.033646
v 0.955784 -251.576721 62.573792
v 0.916151 -251.562943 63.079330
v 0.739635 -251.550629 63.508606
v 0.384171 -251.530380 63.991814
v -0.135481 -251.502213 64.581711
v -0.747733 -251.473618 65.173996
v -1.477602 -251.444153 65.693443
v -2.472887 -251.411774 66.030838
v -3.685325 -251.393875 65.977448
v -4.818848 -251.398590 65.557999
v -5.720347 -251.417419 64.953934
v -6.332694 -251.446960 64.305183
v -6.670036 -251.475876 63.746761
v -6.833490 -251.503021 63.247482
v -6.852988 -251.536499 62.716290
v -6.730414 -251.576096 62.141289
v -6.457032 -251.620026 61.536186
v -5.955398 -251.671051 60.929306
v -5.285815 -251.725113 60.444229
v -4.605195 -251.768463 60.143105
v -3.923911 -251.799210 59.934029
v -3.219628 -251.811935 59.766479
v -2.436408 -260.119354 61.105194
v -1.814036 -260.092255 61.216934
v -1.316083 -260.075928 61.343918
v -0.909639 -260.069275 61.500526
v -0.569077 -260.062500 61.680710
v -0.238074 -260.050690 61.886955
v 0.060070 -260.036011 62.113831
v 0.319619 -260.018738 62.382507
v 0.554330 -259.998230 62.712036
v 0.749909 -259.977173 63.123135
v 0.877663 -259.953217 63.654469
v 0.878636 -259.925262 64.231628
v 0.711061 -259.896240 64.799080
v 0.318270 -259.864105 65.447800
v -0.328839 -259.828339 66.211365
v -1.114205 -259.797974 66.918411
v -1.937023 -259.770905 67.427559
v -2.824505 -259.745026 67.667290
v -3.813667 -259.733337 67.536415
v -4.816010 -259.738464 67.120110
v -5.674837 -259.754639 66.580353
v -6.332763 -259.784180 65.930939
v -6.779491 -259.823700 65.209251
v -7.001326 -259.869232 64.458237
v -7.001734 -259.914917 63.729965
v -6.791010 -259.954041 63.088295
v -6.408653 -259.983582 62.564148
v -5.903952 -260.005737 62.142464
v -5.286983 -260.034821 61.755836
v -4.609330 -260.079315 61.407455
v -3.910963 -260.121063 61.153233
v -3.171903 -260.135956 61.051556
v -1.936503 -272.684387 63.100143
v -1.472610 -272.689972 63.225178
v -0.997605 -272.677826 63.472599
v -0.575562 -272.646210 63.852928
v -0.283334 -272.615814 64.265671
v -0.072233 -272.588989 64.693771
v 0.099962 -272.565186 65.155823
v 0.207684 -272.542816 65.625237
v 0.189023 -272.519196 66.091103
v 0.015224 -272.491089 66.616440
v -0.297482 -272.457062 67.253242
v -0.759840 -272.422272 67.948380
v -1.434516 -272.391266 68.599640
v -2.188743 -272.358307 69.132965
v -2.848015 -272.317047 69.535820
v -3.476288 -272.290955 69.701218
v -4.112963 -272.299255 69.574272
v -4.781904 -272.312256 69.300255
v -5.530810 -272.321350 68.912262
v -6.302649 -272.346741 68.270882
v -6.932538 -272.390991 67.406799
v -7.260030 -272.445068 66.458221
v -7.265929 -272.499298 65.596237
v -7.110143 -272.550476 64.906158
v -6.821752 -272.606354 64.318398
v -6.315769 -272.643555 63.843933
v -5.659142 -272.662811 63.486206
v -4.949853 -272.688019 63.194199
v -4.256323 -272.702362 62.987968
v -3.619436 -272.699280 62.908726
v -3.007628 -272.691162 62.931976
v -2.439112 -272.683594 63.007126
v -2.485797 -283.408081 64.722931
v -1.952592 -283.403320 64.945290
v -1.425853 -283.387329 65.254257
v -0.953238 -283.367432 65.621124
v -0.549728 -283.348267 66.061417
v -0.291593 -283.318726 66.583511
v -0.217608 -283.281219 67.125610
v -0.281946 -283.249023 67.637047
v -0.465497 -283.227325 68.121399
v -0.812802 -283.207581 68.698906
v -1.359548 -283.176483 69.410858
v -1.974977 -283.139618 70.079666
v -2.521401 -283.109344 70.552498
v -3.007557 -283.094025 70.846451
v -3.472427 -283.090729 71.006950
v -3.950126 -283.085602 71.067696
v -4.460182 -283.073059 71.027939
v -5.052206 -283.057892 70.838715
v -5.776479 -283.055695 70.446548
v -6.546996 -283.077576 69.825340
v -7.185662 -283.115326 69.042877
v -7.591967 -283.164062 68.190865
v -7.714764 -283.222504 67.334366
v -7.523857 -283.276794 66.560562
v -7.136018 -283.311707 65.966431
v -6.660972 -283.339813 65.526505
v -6.094789 -283.373230 65.167374
v -5.440991 -283.395874 64.872650
v -4.753275 -283.408386 64.618439
v -4.084840 -283.416931 64.427788
v -3.472085 -283.417084 64.406578
v -2.968435 -283.411041 64.543930
v -2.297636 -287.077606 65.208771
v -1.817535 -287.062775 65.515686
v -1.401778 -287.041687 65.914696
v -1.065846 -287.015259 66.394493
v -0.813046 -286.985718 66.913010
v -0.689051 -286.952301 67.426025
v -0.704106 -286.917419 67.926254
v -0.829488 -286.882202 68.466476
v -1.071353 -286.845947 69.121506
v -1.450581 -286.812866 69.806969
v -1.915579 -286.781921 70.354500
v -2.429599 -286.754059 70.762436
v -3.003887 -286.731110 71.127121
v -3.576067 -286.717010 71.408745
v -4.132087 -286.712128 71.537598
v -4.702208 -286.711212 71.514290
v -5.315964 -286.715912 71.294762
v -6.021547 -286.733643 70.819336
v -6.751846 -286.768372 70.139664
v -7.313147 -286.809418 69.425941
v -7.603909 -286.851440 68.690147
v -7.669862 -286.894653 67.880600
v -7.561022 -286.931030 67.125923
v -7.307452 -286.959137 66.500031
v -6.884506 -286.993439 65.962448
v -6.339724 -287.029053 65.561859
v -5.798266 -287.048126 65.298096
v -5.170678 -287.070740 65.068680
v -4.465782 -287.098602 64.906059
v -3.814924 -287.109741 64.850151
v -3.273484 -287.101654 64.889679
v -2.789970 -287.089111 65.003700
v -2.776611 -291.779205 65.453499
v -2.240933 -291.774200 65.728973
v -1.742269 -291.744659 66.151901
v -1.347682 -291.709900 66.652557
v -1.073453 -291.676544 67.194489
v -0.960232 -291.638885 67.767761
v -1.017628 -291.599884 68.378410
v -1.179565 -291.559753 69.014381
v -1.404374 -291.520111 69.647873
v -1.698048 -291.484467 70.252098
v -2.049718 -291.454315 70.750320
v -2.524630 -291.426636 71.192780
v -3.199785 -291.401398 71.682022
v -3.922274 -291.387451 72.065880
v -4.550640 -291.384247 72.176086
v -5.116767 -291.381226 72.077576
v -5.684356 -291.380890 71.838974
v -6.307370 -291.393677 71.418747
v -6.923375 -291.419891 70.825363
v -7.376361 -291.449615 70.197258
v -7.642507 -291.480072 69.513733
v -7.765042 -291.524231 68.610374
v -7.709575 -291.581543 67.695709
v -7.490037 -291.633972 67.002060
v -7.128491 -291.683319 66.457230
v -6.626738 -291.732635 66.013412
v -6.098868 -291.757843 65.714996
v -5.573274 -291.766083 65.513840
v -4.967413 -291.769440 65.356827
v -4.344387 -291.763916 65.264816
v -3.781376 -291.761993 65.252022
v -3.274575 -291.769287 65.312935
v -1.983158 -301.681030 67.901466
v -1.798111 -301.656769 68.391708
v -1.730784 -301.627350 68.939537
v -1.788541 -301.587158 69.619530
v -1.950305 -301.547241 70.333649
v -2.194326 -301.514893 70.960625
v -2.534104 -301.483551 71.518784
v -2.928047 -301.455109 72.024895
v -3.356616 -301.427521 72.521301
v -3.966326 -301.397888 73.004463
v -4.673093 -301.375122 73.324524
v -5.277643 -301.359680 73.409340
v -5.869806 -301.355042 73.238518
v -6.402193 -301.375946 72.828949
v -6.835835 -301.411438 72.322075
v -7.281711 -301.438965 71.813362
v -7.648990 -301.458984 71.298630
v -7.884250 -301.485718 70.650543
v -8.033119 -301.526703 69.764801
v -8.016304 -301.571991 68.830269
v -7.758247 -301.609802 68.118515
v -7.362889 -301.644104 67.616028
v -6.941504 -301.675446 67.242310
v -6.483752 -301.710083 66.928604
v -5.993306 -301.739044 66.664574
v -5.475797 -301.749359 66.472023
v -4.902948 -301.752258 66.375282
v -4.324122 -301.754700 66.401070
v -3.791491 -301.756805 66.523582
v -3.287559 -301.756775 66.698029
v -2.750167 -301.740326 66.985703
v -2.285559 -301.708984 67.420113
v -3.994324 -312.811157 67.805916
v -3.487688 -312.791260 68.157066
v -3.035640 -312.764801 68.581573
v -2.625111 -312.736298 69.099136
v -2.370633 -312.703674 69.674957
v -2.354518 -312.667145 70.261116
v -2.532326 -312.628723 70.892853
v -2.802728 -312.596100 71.546364
v -3.113115 -312.568176 72.155228
v -3.481926 -312.537720 72.661346
v -3.934659 -312.513428 73.051468
v -4.459489 -312.495911 73.402229
v -4.980660 -312.479340 73.712173
v -5.453940 -312.462769 73.935028
v -5.927345 -312.449188 74.021194
v -6.464458 -312.447083 73.903778
v -6.977636 -312.459473 73.594040
v -7.413442 -312.480316 73.180847
v -7.821868 -312.507233 72.655396
v -8.149913 -312.544159 71.946777
v -8.306114 -312.587402 71.165611
v -8.343720 -312.626953 70.456497
v -8.345549 -312.662598 69.824661
v -8.268841 -312.702698 69.232483
v -8.002179 -312.746246 68.650459
v -7.568268 -312.769989 68.198555
v -7.113534 -312.777191 67.914719
v -6.670485 -312.786560 67.699966
v -6.195158 -312.796265 67.550827
v -5.674963 -312.802765 67.486000
v -5.135579 -312.808929 67.485077
v -4.569608 -312.815094 67.571487
v -4.283785 -318.294373 68.356995
v -3.786496 -318.276947 68.732803
v -3.316527 -318.248657 69.251335
v -2.959446 -318.213226 69.882835
v -2.820323 -318.180939 70.523956
v -2.905637 -318.150787 71.103935
v -3.130061 -318.115601 71.670860
v -3.429778 -318.078308 72.297020
v -3.811684 -318.040161 72.935425
v -4.266335 -318.004639 73.505394
v -4.747298 -317.976501 73.965225
v -5.210753 -317.961060 74.254562
v -5.664608 -317.956146 74.369331
v -6.166400 -317.955811 74.336578
v -6.756808 -317.961426 74.131889
v -7.343913 -317.973816 73.816330
v -7.816653 -317.990448 73.470085
v -8.166070 -318.017395 72.948402
v -8.343430 -318.062927 72.123672
v -8.383334 -318.108154 71.284477
v -8.419446 -318.135132 70.629417
v -8.440565 -318.153229 70.035225
v -8.361791 -318.178131 69.477547
v -8.146024 -318.209320 69.001495
v -7.806694 -318.240936 68.625961
v -7.423242 -318.271301 68.375763
v -7.093750 -318.297180 68.214905
v -6.772740 -318.316559 68.064133
v -6.358244 -318.325989 67.920288
v -5.859859 -318.323792 67.848755
v -5.324897 -318.315857 67.901192
v -4.794063 -318.305725 68.083389
v -4.429111 -326.724792 69.480118
v -3.963408 -326.718475 69.861664
v -3.481761 -326.707855 70.368256
v -3.185642 -326.663086 71.074860
v -3.229198 -326.600647 71.864326
v -3.556829 -326.550293 72.662628
v -4.105844 -326.507263 73.471542
v -4.784628 -326.469604 74.140808
v -5.417176 -326.444885 74.570915
v -5.945876 -326.433380 74.789688
v -6.440817 -326.428589 74.849617
v -6.975300 -326.428497 74.765305
v -7.544321 -326.436798 74.498772
v -8.024258 -326.452026 74.119843
v -8.335402 -326.466187 73.764572
v -8.568308 -326.480377 73.385162
v -8.779762 -326.503418 72.843483
v -8.916392 -326.534393 72.206924
v -8.996737 -326.569183 71.583717
v -9.017159 -326.607544 70.943153
v -8.905638 -326.640625 70.342751
v -8.664465 -326.664673 69.857903
v -8.328716 -326.682892 69.466331
v -7.924084 -326.699036 69.152725
v -7.489392 -326.717194 68.934067
v -7.091338 -326.731232 68.825531
v -6.740269 -326.736938 68.788696
v -6.397750 -326.740723 68.780708
v -6.039542 -326.746124 68.788330
v -5.643597 -326.749512 68.825378
v -5.229660 -326.747223 68.936844
v -4.834475 -326.737640 69.159431
v -5.473571 -339.123383 69.629570
v -5.222475 -339.109375 69.849365
v -4.989983 -339.087097 70.195641
v -4.782270 -339.053345 70.681404
v -4.565473 -339.020660 71.201912
v -4.400988 -338.990204 71.765549
v -4.375757 -338.954956 72.377914
v -4.529330 -338.910828 73.031677
v -4.888051 -338.867401 73.726540
v -5.400529 -338.838440 74.329071
v -5.906626 -338.825378 74.718872
v -6.345632 -338.818634 74.923752
v -6.789980 -338.811920 75.002686
v -7.252621 -338.804688 74.992401
v -7.682467 -338.799438 74.903122
v -8.098210 -338.800446 74.718956
v -8.551726 -338.814423 74.437546
v -8.953911 -338.843903 74.081444
v -9.256286 -338.881927 73.623856
v -9.495591 -338.916199 73.055695
v -9.668061 -338.945282 72.416977
v -9.727855 -338.969788 71.764175
v -9.624793 -338.987823 71.156982
v -9.358570 -339.007935 70.632736
v -9.002060 -339.051483 70.136879
v -8.521685 -339.096375 69.683037
v -7.957222 -339.123962 69.382584
v -7.392151 -339.145416 69.184113
v -6.853184 -339.150543 69.213005
v -6.386560 -339.148163 69.308533
v -6.041065 -339.143219 69.376663
v -5.747016 -339.134399 69.478203
v -4.901198 -350.622864 71.225189
v -4.902925 -350.624115 71.895950
v -4.979605 -350.631531 72.560677
v -5.091810 -350.622162 73.193153
v -5.289203 -350.585022 73.721725
v -5.593885 -350.536774 74.159195
v -5.967887 -350.495911 74.502792
v -6.342345 -350.471985 74.742050
v -6.711140 -350.460297 74.882629
v -7.116383 -350.445618 74.946388
v -7.527464 -350.426178 74.943443
v -7.898663 -350.414703 74.875046
v -8.284825 -350.420746 74.707230
v -8.704550 -350.442169 74.439461
v -9.103070 -350.464478 74.100174
v -9.459600 -350.481415 73.689072
v -9.771041 -350.490234 73.198700
v -10.029339 -350.490479 72.626556
v -10.197246 -350.486816 71.964401
v -10.184030 -350.488190 71.227348
v -9.966833 -350.498779 70.568565
v -9.698976 -350.508606 70.055939
v -9.349695 -350.509155 69.609962
v -8.898672 -350.514557 69.276100
v -8.385825 -350.534973 69.103340
v -7.819240 -350.555939 69.027634
v -7.236671 -350.564392 69.009888
v -6.735311 -350.568573 69.067719
v -6.270832 -350.590485 69.226959
v -5.803292 -350.626434 69.521072
v -5.403557 -350.639374 69.942291
v -5.082326 -350.630737 70.526871
v -4.481720 8.344879 -8.559532
v -5.303607 8.344879 -7.857822
v -5.969711 8.344879 -7.030663
v -6.478045 8.344879 -6.289879
v -6.921878 8.344879 -5.545479
v -7.361174 8.344879 -4.707359
v -7.858916 8.344879 -3.730961
v -8.388376 8.344879 -2.373913
v -8.572738 8.344879 -0.633602
v -8.208838 8.344879 1.101776
v -7.490616 8.344879 2.428539
v -6.584270 8.344879 3.234371
v -5.531993 8.344879 3.694954
v -4.325113 8.344879 3.937481
v -3.017019 8.344879 4.038933
v -1.725466 8.344879 4.086975
v -0.623825 8.344879 4.097275
v 0.276687 8.344879 4.036396
v 1.149551 8.344879 3.839809
v 2.089402 8.344879 3.418358
v 3.074657 8.344879 2.632332
v 3.940137 8.344879 1.439922
v 4.510253 8.344879 -0.043510
v 4.646897 8.344879 -1.720123
v 4.325515 8.344879 -3.485703
v 3.680616 8.344879 -5.248577
v 2.810702 8.344879 -6.864750
v 1.743572 8.344879 -8.072968
v 0.494095 8.344879 -8.697109
v -0.919704 8.344879 -8.808224
v -2.350613 8.344879 -8.841679
v -3.536805 8.344879 -8.873943
v -3.954443 6.957977 -7.977375
v -4.747909 6.929749 -7.461376
v -5.436239 6.925293 -6.764679
v -6.001325 6.922699 -6.072353
v -6.515687 6.920410 -5.322800
v -7.039100 6.923340 -4.441574
v -7.590793 6.921692 -3.432060
v -8.085708 6.913269 -2.113602
v -8.198320 6.906281 -0.465763
v -7.785509 6.902130 1.120808
v -7.078085 6.903198 2.283615
v -6.270259 6.904694 2.998947
v -5.391891 6.898193 3.437393
v -4.371998 6.895081 3.724449
v -3.212554 6.900452 3.899742
v -2.024482 6.903290 3.973724
v -0.952744 6.901947 3.956322
v -0.026718 6.899597 3.838936
v 0.853477 6.896820 3.605103
v 1.758899 6.896637 3.219181
v 2.698192 6.897461 2.553207
v 3.554855 6.899780 1.531487
v 4.166713 6.907379 0.239006
v 4.378947 6.919159 -1.241535
v 4.103316 6.934204 -2.921398
v 3.438653 6.947235 -4.724426
v 2.581506 6.951569 -6.360176
v 1.634122 6.950836 -7.537575
v 0.574176 6.949768 -8.144131
v -0.638379 6.966522 -8.234192
v -1.930399 6.998138 -8.180943
v -3.060281 6.996552 -8.174881
v -3.988215 4.825226 -7.036278
v -4.751056 4.822754 -6.638515
v -5.432453 4.823120 -6.098534
v -6.066535 4.822418 -5.379345
v -6.687612 4.824127 -4.457260
v -7.285951 4.823151 -3.352901
v -7.737710 4.814728 -2.008602
v -7.800972 4.803680 -0.476063
v -7.411097 4.795563 0.924259
v -6.767932 4.794281 1.943180
v -6.026589 4.796539 2.618954
v -5.212445 4.795380 3.082153
v -4.269174 4.795959 3.417248
v -3.180182 4.799408 3.646801
v -1.998209 4.798737 3.752987
v -0.846222 4.794037 3.713936
v 0.184251 4.791351 3.526165
v 1.086390 4.791382 3.227646
v 1.880939 4.793091 2.840733
v 2.626702 4.796539 2.296650
v 3.320321 4.801666 1.489853
v 3.870485 4.807831 0.382908
v 4.125394 4.811890 -0.990997
v 3.951907 4.817047 -2.617748
v 3.344963 4.824890 -4.356441
v 2.485600 4.832977 -5.894787
v 1.595706 4.838501 -6.976418
v 0.719925 4.840668 -7.544796
v -0.224687 4.854431 -7.673901
v -1.259407 4.883759 -7.578892
v -2.266173 4.886536 -7.450405
v -3.156590 4.851227 -7.288898
v -3.378600 2.841248 -6.699444
v -4.195676 2.843323 -6.542927
v -4.967181 2.837311 -6.138744
v -5.711246 2.832214 -5.468369
v -6.422736 2.831665 -4.561905
v -7.039469 2.828979 -3.422310
v -7.425981 2.820526 -2.100525
v -7.469358 2.809723 -0.737373
v -7.168915 2.799500 0.483273
v -6.628964 2.794250 1.446095
v -5.939425 2.796143 2.160522
v -5.132535 2.801178 2.694023
v -4.212536 2.807587 3.092564
v -3.161905 2.811890 3.363174
v -1.928622 2.811157 3.491268
v -0.629172 2.805389 3.431320
v 0.531289 2.800568 3.175091
v 1.453272 2.801514 2.806572
v 2.141712 2.805939 2.380291
v 2.710945 2.811920 1.864693
v 3.239512 2.818756 1.164600
v 3.686226 2.823364 0.210106
v 3.939662 2.822632 -1.015755
v 3.861247 2.821442 -2.522194
v 3.338437 2.824707 -4.119167
v 2.497065 2.832458 -5.503132
v 1.633818 2.842102 -6.469707
v 0.864463 2.848083 -6.995975
v 0.083267 2.852448 -7.188171
v -0.768770 2.859375 -7.136810
v -1.646447 2.856049 -6.952988
v -2.514369 2.843170 -6.784901
v -1.660294 0.212860 -6.507095
v -0.823916 0.222321 -6.585213
v 0.007412 0.228088 -6.570011
v 0.789776 0.225677 -6.365643
v 1.575840 0.218048 -5.900658
v 2.423767 0.208771 -5.096844
v 3.215703 0.201324 -3.977886
v 3.700812 0.199188 -2.637028
v 3.740003 0.203644 -1.286552
v 3.489353 0.205261 -0.184689
v 3.115441 0.202423 0.652111
v 2.674986 0.197815 1.313690
v 2.194280 0.193146 1.861340
v 1.583408 0.191345 2.351246
v 0.673371 0.191162 2.799763
v -0.605401 0.190857 3.117203
v -2.039858 0.192780 3.165428
v -3.257113 0.196075 2.984764
v -4.200769 0.197174 2.665970
v -5.032547 0.194153 2.202969
v -5.761339 0.188110 1.602585
v -6.369721 0.187378 0.858791
v -6.826191 0.195709 -0.029221
v -7.069870 0.203827 -1.014568
v -7.106437 0.207245 -2.105312
v -6.906250 0.208527 -3.248096
v -6.390055 0.208923 -4.288380
v -5.639105 0.210938 -5.148914
v -4.839406 0.215240 -5.808868
v -4.066624 0.217743 -6.214134
v -3.285629 0.213440 -6.377373
v -2.475673 0.209595 -6.436302
v -3.437975 -3.453644 -5.925568
v -4.137186 -3.457397 -5.688751
v -4.894951 -3.462189 -5.248589
v -5.696106 -3.463226 -4.577366
v -6.416386 -3.458893 -3.722031
v -6.827462 -3.456696 -2.824966
v -6.856826 -3.455658 -1.904831
v -6.675337 -3.452850 -1.043999
v -6.403184 -3.452667 -0.295246
v -5.993974 -3.455475 0.436726
v -5.469022 -3.457581 1.133801
v -4.879033 -3.458618 1.748085
v -4.206506 -3.459595 2.250980
v -3.375768 -3.460632 2.628792
v -2.216814 -3.462280 2.846653
v -0.751133 -3.463135 2.822578
v 0.573237 -3.462921 2.529903
v 1.467834 -3.463440 2.046539
v 2.086142 -3.464050 1.483517
v 2.613636 -3.463959 0.885979
v 3.086191 -3.463989 0.244995
v 3.444153 -3.464508 -0.505276
v 3.621513 -3.463715 -1.500820
v 3.468479 -3.460571 -2.671089
v 2.976602 -3.458862 -3.742985
v 2.280652 -3.458527 -4.616924
v 1.446727 -3.454651 -5.298420
v 0.594903 -3.450897 -5.746147
v -0.209259 -3.450104 -5.949604
v -1.065893 -3.451569 -5.990177
v -1.962607 -3.451996 -5.990498
v -2.749471 -3.451599 -5.994396
v -3.548295 -6.768677 -5.532505
v -4.235385 -6.768921 -5.162212
v -5.024967 -6.770721 -4.617611
v -5.825996 -6.773041 -3.927509
v -6.474382 -6.771545 -3.168526
v -6.793351 -6.769135 -2.436707
v -6.758817 -6.769043 -1.669331
v -6.535404 -6.769562 -0.908405
v -6.255248 -6.770111 -0.199425
v -5.892171 -6.770752 0.522690
v -5.426717 -6.770844 1.181263
v -4.889684 -6.770721 1.716805
v -4.280387 -6.770630 2.156559
v -3.474057 -6.770599 2.537918
v -2.330150 -6.771393 2.810165
v -0.930768 -6.772186 2.863216
v 0.329117 -6.770538 2.664925
v 1.257616 -6.767853 2.262863
v 1.970830 -6.767029 1.745800
v 2.524723 -6.769989 1.166397
v 2.975321 -6.771484 0.523186
v 3.359050 -6.769592 -0.219662
v 3.599375 -6.767853 -1.150688
v 3.483145 -6.762482 -2.229889
v 3.014095 -6.760254 -3.242207
v 2.320941 -6.761993 -4.103027
v 1.424462 -6.759613 -4.845753
v 0.491215 -6.758850 -5.413528
v -0.351390 -6.762817 -5.738945
v -1.232720 -6.768066 -5.871048
v -2.144887 -6.770172 -5.868061
v -2.908555 -6.769318 -5.752552
v -3.684566 -9.745819 -5.120483
v -4.526399 -9.748260 -4.672401
v -5.375295 -9.749084 -4.055508
v -6.069265 -9.749115 -3.371548
v -6.535289 -9.748901 -2.763359
v -6.758424 -9.748413 -2.222942
v -6.745940 -9.746582 -1.594543
v -6.563655 -9.744965 -0.859070
v -6.284846 -9.747345 -0.090649
v -5.912684 -9.753204 0.649235
v -5.449737 -9.755829 1.266338
v -4.902248 -9.752991 1.747910
v -4.243754 -9.749359 2.147678
v -3.396596 -9.748077 2.504295
v -2.337862 -9.750610 2.775223
v -1.152359 -9.753601 2.863041
v -0.066210 -9.751984 2.742641
v 0.824623 -9.749756 2.445606
v 1.604177 -9.748566 2.038578
v 2.246354 -9.747467 1.561611
v 2.731413 -9.746277 0.970871
v 3.149438 -9.745667 0.237804
v 3.509933 -9.744598 -0.595169
v 3.589226 -9.740448 -1.478504
v 3.283472 -9.740417 -2.395779
v 2.667881 -9.743958 -3.355984
v 1.740386 -9.740997 -4.268654
v 0.694199 -9.734741 -4.937546
v -0.254332 -9.733887 -5.330795
v -1.186761 -9.737579 -5.546959
v -2.105505 -9.740265 -5.571865
v -2.914013 -9.742737 -5.414234
v -4.138716 -12.355469 -4.765953
v -5.098727 -12.355377 -4.167446
v -5.908010 -12.354980 -3.499748
v -6.465189 -12.354370 -2.907406
v -6.787242 -12.353607 -2.448040
v -6.914220 -12.352386 -2.015659
v -6.854889 -12.350800 -1.435600
v -6.657486 -12.352600 -0.701981
v -6.404787 -12.355988 0.014977
v -6.078835 -12.355164 0.611633
v -5.639862 -12.352386 1.122398
v -5.065231 -12.352020 1.612289
v -4.307501 -12.353271 2.090958
v -3.372362 -12.354187 2.512775
v -2.389144 -12.355225 2.774418
v -1.402407 -12.356018 2.847450
v -0.438563 -12.356110 2.784969
v 0.415008 -12.356110 2.564793
v 1.188765 -12.356049 2.197865
v 1.926732 -12.355865 1.757217
v 2.564732 -12.355072 1.255798
v 3.078115 -12.354553 0.647869
v 3.495812 -12.355042 -0.044922
v 3.736460 -12.355804 -0.760708
v 3.633366 -12.356354 -1.570698
v 3.086126 -12.355804 -2.607101
v 2.150531 -12.355347 -3.735573
v 1.067213 -12.355133 -4.588749
v -0.021004 -12.354858 -5.082378
v -1.155146 -12.354492 -5.333298
v -2.237570 -12.354401 -5.364567
v -3.191137 -12.355042 -5.181324
v -4.960915 -16.139648 -4.271473
v -5.828368 -16.139923 -3.633011
v -6.440973 -16.140137 -3.014309
v -6.823373 -16.140717 -2.491020
v -7.013882 -16.141571 -2.058506
v -7.066480 -16.140472 -1.650993
v -6.988726 -16.137665 -1.142380
v -6.749612 -16.138672 -0.535446
v -6.410805 -16.142792 0.005695
v -6.058298 -16.145874 0.442566
v -5.654289 -16.145660 0.894718
v -5.098436 -16.142731 1.426281
v -4.310514 -16.141541 1.968719
v -3.375018 -16.140472 2.428173
v -2.489325 -16.139740 2.721653
v -1.629004 -16.140137 2.824482
v -0.731550 -16.140961 2.783531
v 0.157525 -16.141632 2.581730
v 1.018322 -16.141083 2.230606
v 1.822223 -16.140808 1.807209
v 2.475248 -16.140747 1.363914
v 2.965090 -16.140717 0.871269
v 3.364113 -16.141174 0.291386
v 3.675351 -16.140991 -0.361279
v 3.772112 -16.139496 -1.171692
v 3.373362 -16.138641 -2.248680
v 2.416245 -16.139313 -3.420151
v 1.223716 -16.139526 -4.308582
v -0.050255 -16.141479 -4.850292
v -1.479221 -16.144348 -5.132908
v -2.837112 -16.142487 -5.085571
v -3.950604 -16.139923 -4.777737
v -5.544446 -20.639038 -3.894527
v -6.192156 -20.638092 -3.327469
v -6.621172 -20.637634 -2.847908
v -6.901530 -20.637817 -2.447132
v -7.067184 -20.638855 -2.076363
v -7.135586 -20.639374 -1.693432
v -7.113085 -20.638977 -1.268429
v -7.003547 -20.637787 -0.787426
v -6.807763 -20.635925 -0.290985
v -6.535493 -20.636108 0.168713
v -6.165460 -20.638000 0.628448
v -5.572533 -20.639954 1.159042
v -4.681761 -20.639832 1.730213
v -3.698457 -20.639893 2.233662
v -2.819118 -20.640991 2.592251
v -1.967994 -20.641418 2.768433
v -1.000728 -20.641205 2.742306
v 0.099635 -20.641449 2.475819
v 1.195059 -20.642426 2.031681
v 2.102373 -20.642700 1.576672
v 2.728622 -20.643555 1.139233
v 3.176695 -20.644379 0.671227
v 3.543180 -20.644226 0.159927
v 3.800759 -20.644470 -0.429928
v 3.850038 -20.645111 -1.210506
v 3.458621 -20.645081 -2.214218
v 2.500675 -20.644806 -3.305058
v 1.235881 -20.644073 -4.186127
v -0.189742 -20.643463 -4.687279
v -1.890084 -20.643372 -4.841496
v -3.516850 -20.642334 -4.716488
v -4.684974 -20.640625 -4.395767
v -4.432877 -24.049042 -4.359203
v -5.227188 -24.045868 -4.074768
v -5.848505 -24.040283 -3.693726
v -6.305078 -24.033081 -3.280010
v -6.655475 -24.031250 -2.847183
v -6.902083 -24.038300 -2.386147
v -7.023243 -24.044861 -1.945179
v -7.051908 -24.046509 -1.527760
v -7.026125 -24.046387 -1.081860
v -6.937562 -24.047028 -0.611996
v -6.739072 -24.046295 -0.118870
v -6.354455 -24.044403 0.423897
v -5.718517 -24.048126 1.025036
v -4.828496 -24.051605 1.660614
v -3.812916 -24.052246 2.201378
v -2.827674 -24.053162 2.561169
v -1.850806 -24.053833 2.740688
v -0.758247 -24.054810 2.704384
v 0.436850 -24.055664 2.406345
v 1.546667 -24.053864 1.935650
v 2.399834 -24.048889 1.462822
v 2.989681 -24.048187 0.976097
v 3.416522 -24.051086 0.435188
v 3.721658 -24.050537 -0.123795
v 3.894054 -24.052246 -0.718437
v 3.868126 -24.057007 -1.437130
v 3.461637 -24.058838 -2.307144
v 2.544270 -24.057983 -3.262154
v 1.274015 -24.055817 -4.083759
v -0.191942 -24.053925 -4.599243
v -1.843047 -24.052856 -4.763279
v -3.354180 -24.051056 -4.607185
v -4.260552 -25.932617 -4.370720
v -5.122797 -25.931030 -4.112507
v -5.782733 -25.928040 -3.739311
v -6.275647 -25.923828 -3.277626
v -6.664003 -25.922821 -2.745193
v -6.922766 -25.926544 -2.183983
v -7.034470 -25.928589 -1.686054
v -7.045551 -25.926086 -1.241013
v -6.975168 -25.921600 -0.767986
v -6.787836 -25.921204 -0.258068
v -6.446742 -25.926086 0.273922
v -5.933043 -25.931244 0.815010
v -5.270211 -25.936890 1.341076
v -4.470625 -25.938751 1.840473
v -3.560771 -25.936523 2.255127
v -2.630610 -25.935211 2.554085
v -1.673057 -25.936066 2.717865
v -0.616075 -25.937775 2.662533
v 0.515851 -25.939087 2.351261
v 1.580013 -25.939209 1.899826
v 2.410832 -25.937592 1.444561
v 3.007536 -25.937134 0.955940
v 3.453923 -25.937714 0.398636
v 3.761720 -25.936218 -0.190727
v 3.914672 -25.937317 -0.818085
v 3.861903 -25.941162 -1.534237
v 3.454937 -25.942474 -2.355679
v 2.562065 -25.941406 -3.257328
v 1.293637 -25.939575 -4.048744
v -0.171195 -25.938293 -4.558994
v -1.737890 -25.937042 -4.740200
v -3.157569 -25.934418 -4.600269
v -4.485458 -29.476898 -4.204102
v -5.453821 -29.477234 -3.823429
v -6.149549 -29.476135 -3.345440
v -6.639050 -29.473297 -2.812519
v -6.984039 -29.469818 -2.198914
v -7.159273 -29.466431 -1.580082
v -7.177285 -29.464996 -1.042725
v -7.072177 -29.466217 -0.556244
v -6.841286 -29.467987 -0.073715
v -6.463337 -29.468933 0.419743
v -5.944645 -29.469604 0.914265
v -5.344173 -29.471527 1.367725
v -4.752065 -29.473785 1.734913
v -4.157164 -29.474762 2.028492
v -3.471907 -29.473938 2.298985
v -2.696949 -29.473175 2.563946
v -1.792239 -29.476135 2.725552
v -0.724341 -29.479828 2.662159
v 0.400663 -29.481873 2.366634
v 1.445812 -29.483063 1.941345
v 2.300433 -29.482208 1.453411
v 2.951838 -29.479919 0.906349
v 3.428129 -29.480316 0.337982
v 3.725176 -29.481354 -0.275898
v 3.813606 -29.481201 -1.015228
v 3.640096 -29.483093 -1.842415
v 3.113167 -29.485291 -2.678642
v 2.126069 -29.485260 -3.490452
v 0.833688 -29.483612 -4.112923
v -0.520309 -29.483215 -4.439880
v -1.906063 -29.482178 -4.534443
v -3.271092 -29.478485 -4.438145
v -2.205529 -32.309113 -4.384827
v -0.952841 -32.309021 -4.365318
v 0.317833 -32.310394 -4.145630
v 1.638154 -32.312408 -3.601341
v 2.749189 -32.312500 -2.812714
v 3.442819 -32.311386 -1.947067
v 3.743792 -32.310699 -1.067059
v 3.706107 -32.312317 -0.301628
v 3.434262 -32.313644 0.295387
v 2.959436 -32.313568 0.880760
v 2.272093 -32.313263 1.508350
v 1.424829 -32.312134 2.039677
v 0.422448 -32.310135 2.434532
v -0.756813 -32.307632 2.699131
v -1.951240 -32.305084 2.761024
v -2.957295 -32.303238 2.601948
v -3.797749 -32.302750 2.293060
v -4.508353 -32.301987 1.965523
v -5.088293 -32.301086 1.662727
v -5.630421 -32.299316 1.311779
v -6.148199 -32.296112 0.885921
v -6.590492 -32.295715 0.437809
v -6.957683 -32.296936 -0.013779
v -7.245842 -32.296143 -0.484390
v -7.413034 -32.295090 -0.978992
v -7.410563 -32.295883 -1.506035
v -7.208081 -32.298859 -2.079491
v -6.827602 -32.302582 -2.643353
v -6.303253 -32.306107 -3.156746
v -5.587231 -32.308929 -3.646183
v -4.641657 -32.310806 -4.053112
v -3.478177 -32.310471 -4.289680
v -4.554289 -34.502014 -3.911911
v -5.483883 -34.499390 -3.551292
v -6.258128 -34.497238 -3.078590
v -6.844083 -34.494598 -2.568085
v -7.252598 -34.492706 -2.033092
v -7.467766 -34.491730 -1.493458
v -7.496861 -34.490860 -0.978733
v -7.369753 -34.489288 -0.472080
v -7.107522 -34.487488 0.027184
v -6.755801 -34.486588 0.483410
v -6.346336 -34.489670 0.889053
v -5.872222 -34.494598 1.260334
v -5.354095 -34.494675 1.592190
v -4.745626 -34.492371 1.929401
v -3.942263 -34.492706 2.326138
v -2.979481 -34.493484 2.690964
v -1.885711 -34.493256 2.865391
v -0.654137 -34.495010 2.771664
v 0.530668 -34.498138 2.458633
v 1.536938 -34.499908 2.024727
v 2.410730 -34.501678 1.459843
v 3.118445 -34.503128 0.825962
v 3.576876 -34.502823 0.255520
v 3.815398 -34.500900 -0.324013
v 3.809950 -34.499176 -1.057735
v 3.447524 -34.499390 -1.889545
v 2.689840 -34.499908 -2.716049
v 1.534487 -34.499298 -3.476902
v 0.172331 -34.498718 -4.014812
v -1.129519 -34.502228 -4.247162
v -2.342977 -34.506424 -4.254623
v -3.499753 -34.505539 -4.133533
v -3.262461 -36.872253 -3.969791
v -4.216800 -36.867371 -3.828789
v -5.127244 -36.866058 -3.573502
v -5.937962 -36.865448 -3.172623
v -6.588400 -36.864120 -2.705345
v -7.073953 -36.863098 -2.221233
v -7.380224 -36.862305 -1.703156
v -7.499973 -36.861160 -1.143425
v -7.439395 -36.858444 -0.544617
v -7.204691 -36.855972 0.056259
v -6.857876 -36.857910 0.567047
v -6.466078 -36.863510 0.965729
v -6.015128 -36.867416 1.322662
v -5.485223 -36.864243 1.680401
v -4.809856 -36.858627 2.067478
v -3.914602 -36.858490 2.494038
v -2.875687 -36.860611 2.870899
v -1.762455 -36.860550 3.050049
v -0.566438 -36.862411 2.925400
v 0.600058 -36.866013 2.542782
v 1.643142 -36.867081 2.029922
v 2.549644 -36.867111 1.435692
v 3.261878 -36.866699 0.799820
v 3.712327 -36.865280 0.171089
v 3.891247 -36.863312 -0.486179
v 3.761174 -36.862656 -1.241508
v 3.280167 -36.864594 -2.022205
v 2.478676 -36.865753 -2.740772
v 1.370518 -36.864670 -3.367371
v 0.095408 -36.864517 -3.820118
v -1.129782 -36.869766 -4.036003
v -2.242212 -36.874893 -4.054569
v -3.400353 -39.215134 -3.842007
v -4.270908 -39.213409 -3.730076
v -5.074168 -39.212921 -3.523350
v -5.780003 -39.212753 -3.196815
v -6.376300 -39.213821 -2.805984
v -6.867287 -39.214233 -2.410126
v -7.235893 -39.212891 -1.973087
v -7.447014 -39.210922 -1.449345
v -7.484890 -39.207443 -0.841301
v -7.359009 -39.204239 -0.199673
v -7.116967 -39.205597 0.359413
v -6.803970 -39.208786 0.800442
v -6.388212 -39.209641 1.214230
v -5.819499 -39.208206 1.664173
v -5.043710 -39.206070 2.146374
v -4.064806 -39.206207 2.623962
v -2.981678 -39.208649 3.017551
v -1.859903 -39.210068 3.210907
v -0.702195 -39.212204 3.120319
v 0.445451 -39.215515 2.757908
v 1.540985 -39.215897 2.215046
v 2.495804 -39.215210 1.591637
v 3.237557 -39.214478 0.886238
v 3.719291 -39.212555 0.092522
v 3.830412 -39.208633 -0.713791
v 3.507964 -39.206970 -1.539501
v 2.826748 -39.210098 -2.324497
v 1.931226 -39.212112 -2.937832
v 0.870557 -39.210648 -3.374882
v -0.281019 -39.210281 -3.689922
v -1.410308 -39.213501 -3.860512
v -2.455144 -39.216019 -3.890858
v -1.760941 -41.406433 -3.684402
v -0.583191 -41.406647 -3.549500
v 0.552988 -41.408081 -3.319965
v 1.595035 -41.408752 -2.976353
v 2.535853 -41.405884 -2.398113
v 3.318871 -41.402832 -1.612892
v 3.760494 -41.404678 -0.797443
v 3.740470 -41.408722 0.022636
v 3.306360 -41.409958 0.872345
v 2.566928 -41.409439 1.654842
v 1.545238 -41.409348 2.361938
v 0.381451 -41.407928 2.952648
v -0.789428 -41.404129 3.306236
v -2.015811 -41.402802 3.364929
v -3.280239 -41.402115 3.121822
v -4.486810 -41.400986 2.649307
v -5.544188 -41.399460 2.080933
v -6.377678 -41.395889 1.500546
v -6.938966 -41.394958 0.952068
v -7.269180 -41.397659 0.446465
v -7.445024 -41.398651 -0.064011
v -7.513122 -41.400772 -0.628918
v -7.475963 -41.405457 -1.196392
v -7.337854 -41.409058 -1.673702
v -7.102893 -41.411041 -2.053677
v -6.777668 -41.412201 -2.376419
v -6.376001 -41.410599 -2.700733
v -5.897632 -41.408401 -3.043140
v -5.325003 -41.409271 -3.341393
v -4.629129 -41.409912 -3.550545
v -3.809907 -41.408630 -3.671726
v -2.862293 -41.406830 -3.714298
v -3.804735 -43.483612 -3.458206
v -4.666899 -43.486588 -3.372387
v -5.380213 -43.487488 -3.173061
v -5.934503 -43.485931 -2.882065
v -6.357916 -43.486908 -2.577904
v -6.698910 -43.487473 -2.308861
v -6.984414 -43.485168 -2.057076
v -7.228559 -43.482635 -1.771103
v -7.448572 -43.478470 -1.379677
v -7.612623 -43.470703 -0.849747
v -7.647781 -43.465057 -0.251823
v -7.522835 -43.465317 0.347237
v -7.222364 -43.466049 0.939495
v -6.682912 -43.468521 1.539341
v -5.854439 -43.472336 2.157581
v -4.736485 -43.472977 2.782116
v -3.345993 -43.472687 3.312668
v -1.846254 -43.473145 3.555981
v -0.463331 -43.475204 3.417782
v 0.772187 -43.479935 2.950180
v 1.965947 -43.482285 2.244518
v 2.963335 -43.482513 1.434612
v 3.569256 -43.483093 0.657452
v 3.828995 -43.482925 -0.056137
v 3.758078 -43.481644 -0.720295
v 3.342017 -43.481644 -1.413647
v 2.644706 -43.483917 -2.126801
v 1.798494 -43.487091 -2.699799
v 0.846299 -43.488068 -3.064503
v -0.273744 -43.485931 -3.292511
v -1.548098 -43.483704 -3.421741
v -2.775174 -43.482162 -3.465862
v -3.667788 -45.503342 -3.265812
v -4.587831 -45.506393 -3.214622
v -5.336124 -45.505646 -3.015305
v -5.918303 -45.500336 -2.727474
v -6.345248 -45.498535 -2.458256
v -6.687868 -45.498062 -2.228512
v -6.990211 -45.494766 -1.994610
v -7.262707 -45.491455 -1.718372
v -7.532582 -45.487946 -1.334919
v -7.757676 -45.480576 -0.796535
v -7.812552 -45.472641 -0.147442
v -7.633169 -45.472137 0.543282
v -7.254807 -45.477066 1.208145
v -6.680451 -45.481934 1.824303
v -5.849459 -45.483826 2.445385
v -4.685440 -45.480499 3.088078
v -3.170205 -45.476791 3.604053
v -1.504947 -45.480438 3.756256
v 0.013418 -45.488983 3.471008
v 1.298695 -45.495743 2.864529
v 2.440754 -45.497543 2.069157
v 3.315474 -45.497345 1.218693
v 3.759527 -45.497452 0.486866
v 3.861113 -45.497177 -0.095844
v 3.720688 -45.496872 -0.621498
v 3.352990 -45.497208 -1.191788
v 2.764690 -45.498367 -1.819405
v 2.028120 -45.500763 -2.386612
v 1.183748 -45.502625 -2.784752
v 0.123402 -45.502701 -3.018456
v -1.193097 -45.502609 -3.145096
v -2.531760 -45.501999 -3.219650
v -2.353003 -47.375595 -2.974716
v -3.531107 -47.378937 -3.030704
v -4.463923 -47.381485 -3.012714
v -5.218406 -47.376495 -2.866257
v -5.857748 -47.366592 -2.619328
v -6.360899 -47.363205 -2.348019
v -6.773271 -47.363556 -2.087315
v -7.138299 -47.360382 -1.809521
v -7.446908 -47.355392 -1.488415
v -7.712877 -47.351929 -1.074528
v -7.905480 -47.348587 -0.520721
v -7.912132 -47.342499 0.164349
v -7.652597 -47.339249 0.926228
v -7.182068 -47.342117 1.642475
v -6.557037 -47.346100 2.255138
v -5.708312 -47.348724 2.851646
v -4.525328 -47.344818 3.464775
v -2.987825 -47.338165 3.922688
v -1.274006 -47.342743 3.978561
v 0.311622 -47.355759 3.586220
v 1.626147 -47.364456 2.887043
v 2.715029 -47.366425 2.021545
v 3.479054 -47.366592 1.151630
v 3.811920 -47.366470 0.443893
v 3.813244 -47.365662 -0.106445
v 3.607479 -47.365219 -0.596943
v 3.238337 -47.365829 -1.118862
v 2.687078 -47.367447 -1.708168
v 1.982774 -47.369217 -2.267868
v 1.188748 -47.371643 -2.656013
v 0.217350 -47.373505 -2.845871
v -1.020360 -47.374481 -2.921513
v -3.314336 -50.102600 -2.596905
v -4.376023 -50.107361 -2.608814
v -5.241982 -50.107635 -2.527367
v -6.012149 -50.099213 -2.272511
v -6.653768 -50.093552 -1.898785
v -7.180677 -50.090897 -1.510757
v -7.615312 -50.081329 -1.131199
v -7.924302 -50.065384 -0.735569
v -8.088126 -50.053543 -0.281170
v -8.105480 -50.052826 0.276569
v -7.945499 -50.055344 0.967850
v -7.548949 -50.057724 1.739300
v -6.966544 -50.061356 2.426983
v -6.270498 -50.063919 2.980141
v -5.402114 -50.068863 3.490425
v -4.271539 -50.070160 3.996330
v -2.831190 -50.067322 4.363785
v -1.213051 -50.070358 4.367275
v 0.292081 -50.076920 3.979027
v 1.581061 -50.081085 3.298393
v 2.667205 -50.082916 2.412632
v 3.395015 -50.084198 1.540047
v 3.705949 -50.085236 0.854568
v 3.726936 -50.085754 0.298164
v 3.554902 -50.085297 -0.208851
v 3.236424 -50.085617 -0.726997
v 2.756252 -50.089645 -1.316227
v 2.110417 -50.096176 -1.917366
v 1.387733 -50.105621 -2.355278
v 0.542226 -50.115250 -2.561932
v -0.612381 -50.114868 -2.610756
v -1.997925 -50.106766 -2.594727
v -4.099860 -53.833145 -2.081615
v -5.345347 -53.828171 -1.940693
v -6.233821 -53.817413 -1.604618
v -6.882398 -53.812439 -1.195759
v -7.424869 -53.813004 -0.808319
v -7.900464 -53.811096 -0.425758
v -8.243120 -53.803696 -0.024132
v -8.404300 -53.794342 0.412304
v -8.386024 -53.786240 0.895767
v -8.221450 -53.784348 1.419132
v -7.919724 -53.789597 2.000824
v -7.434571 -53.797638 2.624222
v -6.785160 -53.804688 3.189201
v -6.038610 -53.808365 3.676804
v -5.213004 -53.808456 4.140041
v -4.284882 -53.806396 4.570751
v -3.183794 -53.805740 4.886833
v -1.931468 -53.808075 4.966171
v -0.624730 -53.811188 4.732128
v 0.756033 -53.813248 4.159267
v 2.072225 -53.812729 3.356365
v 2.972812 -53.810211 2.579678
v 3.386729 -53.809616 1.948895
v 3.522351 -53.809219 1.366146
v 3.512480 -53.808487 0.762650
v 3.338566 -53.809174 0.155941
v 2.933455 -53.812012 -0.467842
v 2.340080 -53.817413 -1.105988
v 1.683448 -53.823059 -1.622932
v 0.810189 -53.827499 -1.928791
v -0.638741 -53.828720 -2.056515
v -2.459635 -53.830063 -2.086430
v -4.385370 -56.896271 -1.599808
v -5.573654 -56.896027 -1.412754
v -6.402448 -56.883408 -1.051159
v -7.013694 -56.875610 -0.660049
v -7.554864 -56.876892 -0.288002
v -8.025983 -56.874298 0.104607
v -8.346640 -56.864334 0.545895
v -8.480332 -56.854767 1.030987
v -8.455912 -56.848373 1.523300
v -8.319173 -56.844986 2.012280
v -8.039003 -56.846573 2.541397
v -7.526512 -56.853058 3.135532
v -6.807268 -56.859787 3.725533
v -6.030314 -56.862701 4.237560
v -5.259905 -56.862137 4.675770
v -4.475749 -56.861771 5.058849
v -3.604363 -56.865402 5.358227
v -2.565103 -56.871277 5.490429
v -1.345072 -56.872391 5.355511
v 0.081305 -56.868881 4.868496
v 1.552773 -56.866180 4.093876
v 2.662436 -56.863129 3.305241
v 3.235949 -56.861633 2.625214
v 3.431460 -56.860947 1.922672
v 3.383365 -56.860855 1.147263
v 3.088536 -56.862701 0.388409
v 2.525862 -56.868576 -0.310677
v 1.804235 -56.878052 -0.908169
v 1.058264 -56.885559 -1.300716
v 0.137609 -56.890625 -1.486015
v -1.231420 -56.890793 -1.559525
v -2.870412 -56.889893 -1.606083
v -4.161446 -58.965485 -1.222157
v -5.321966 -58.959091 -1.063061
v -6.188365 -58.953644 -0.755981
v -6.862241 -58.955627 -0.382450
v -7.447296 -58.957840 0.010807
v -7.948114 -58.954025 0.439793
v -8.307251 -58.944397 0.920616
v -8.482301 -58.932907 1.422009
v -8.488218 -58.925003 1.893589
v -8.349058 -58.921753 2.353733
v -8.022093 -58.922867 2.875046
v -7.456331 -58.927322 3.490974
v -6.710575 -58.931320 4.127865
v -5.934193 -58.932114 4.678337
v -5.178325 -58.931351 5.112564
v -4.428676 -58.932465 5.462929
v -3.614039 -58.940567 5.734837
v -2.638705 -58.951904 5.855442
v -1.497872 -58.949524 5.729351
v -0.164055 -58.938721 5.283848
v 1.279428 -58.935211 4.519726
v 2.468830 -58.931534 3.662109
v 3.144608 -58.927979 2.874912
v 3.368680 -58.928574 2.076897
v 3.237188 -58.931427 1.229198
v 2.791972 -58.935471 0.421963
v 2.093475 -58.944382 -0.278732
v 1.272251 -58.955795 -0.800900
v 0.448513 -58.958969 -1.063461
v -0.453458 -58.958237 -1.146912
v -1.566403 -58.961029 -1.190948
v -2.841104 -58.964890 -1.236839
v -5.303705 -62.077805 -0.479313
v -6.007166 -62.093033 -0.258327
v -6.603063 -62.079727 0.046707
v -7.168427 -62.058578 0.427509
v -7.698687 -62.048767 0.883118
v -8.101362 -62.040787 1.363285
v -8.322805 -62.028580 1.862125
v -8.325770 -62.015579 2.426235
v -8.068157 -62.007263 3.082447
v -7.565635 -62.005173 3.833977
v -6.858421 -62.005554 4.583538
v -5.991817 -62.007095 5.228519
v -5.033989 -62.008774 5.746204
v -4.060566 -62.009872 6.121822
v -3.019453 -62.014343 6.324066
v -1.885744 -62.024078 6.287010
v -0.764858 -62.024857 6.008705
v 0.369545 -62.015503 5.525764
v 1.540649 -62.012955 4.762131
v 2.535306 -62.013992 3.795700
v 3.097183 -62.013474 2.843170
v 3.134918 -62.015579 1.951981
v 2.733059 -62.019562 1.112823
v 2.107829 -62.022522 0.421635
v 1.446462 -62.029205 -0.069778
v 0.792816 -62.042480 -0.390678
v 0.097588 -62.050003 -0.560219
v -0.684188 -62.047394 -0.619492
v -1.526201 -62.046555 -0.631363
v -2.449615 -62.051819 -0.630600
v -3.484148 -62.054047 -0.617214
v -4.469373 -62.058044 -0.584698
v -5.206432 -64.303940 -0.105358
v -5.780472 -64.307709 0.040646
v -6.335238 -64.289734 0.283867
v -6.912779 -64.270798 0.635300
v -7.454462 -64.268082 1.053894
v -7.875421 -64.272156 1.490353
v -8.158432 -64.267227 1.968853
v -8.279700 -64.250198 2.525642
v -8.193948 -64.233917 3.144012
v -7.907363 -64.226425 3.843987
v -7.401947 -64.225601 4.565250
v -6.646673 -64.229294 5.217388
v -5.690886 -64.231735 5.801434
v -4.603312 -64.229797 6.289753
v -3.324307 -64.229370 6.585972
v -1.910964 -64.238235 6.576233
v -0.616089 -64.245148 6.285667
v 0.559460 -64.241165 5.785889
v 1.707385 -64.236435 5.009247
v 2.621755 -64.235977 3.957035
v 2.993965 -64.238678 2.829884
v 2.712225 -64.245056 1.762451
v 2.014427 -64.252945 0.850948
v 1.285329 -64.256607 0.245571
v 0.702932 -64.256989 -0.044186
v 0.190096 -64.266647 -0.152920
v -0.405560 -64.276764 -0.192471
v -1.123187 -64.275131 -0.203602
v -1.928955 -64.269562 -0.198418
v -2.840580 -64.271393 -0.196865
v -3.776644 -64.278351 -0.197140
v -4.563522 -64.288513 -0.175613
v -5.867165 -65.961716 0.352615
v -6.325150 -65.962708 0.568081
v -6.768125 -65.956955 0.840469
v -7.227736 -65.948868 1.173786
v -7.645719 -65.945694 1.541828
v -7.949879 -65.946381 1.925587
v -8.136299 -65.942032 2.346291
v -8.220734 -65.928757 2.814499
v -8.196696 -65.917587 3.316761
v -8.058470 -65.913315 3.910812
v -7.747949 -65.913147 4.556812
v -7.190808 -65.917435 5.154507
v -6.385585 -65.921143 5.716476
v -5.352327 -65.920425 6.265137
v -4.022321 -65.919388 6.721817
v -2.482206 -65.926849 6.893517
v -1.020078 -65.935654 6.689102
v 0.340139 -65.932083 6.166462
v 1.625984 -65.922729 5.360409
v 2.553203 -65.918976 4.293854
v 2.837488 -65.922516 3.070328
v 2.431770 -65.932083 1.863747
v 1.636885 -65.945221 0.903221
v 0.875230 -65.955811 0.331345
v 0.289856 -65.956955 0.102161
v -0.245562 -65.959488 0.068874
v -0.910604 -65.959625 0.102528
v -1.735454 -65.952667 0.125484
v -2.667514 -65.947220 0.122349
v -3.678455 -65.950821 0.106026
v -4.621669 -65.957306 0.114033
v -5.332664 -65.959137 0.194618
v -6.311571 -67.644852 0.812550
v -6.706776 -67.647186 1.079613
v -7.074814 -67.647293 1.355469
v -7.438639 -67.643585 1.651527
v -7.756814 -67.639008 1.965191
v -7.976494 -67.635696 2.295219
v -8.103099 -67.631546 2.663368
v -8.168156 -67.626434 3.074501
v -8.177459 -67.624893 3.531467
v -8.102622 -67.622940 4.100727
v -7.867589 -67.619080 4.722637
v -7.414673 -67.621185 5.276546
v -6.742229 -67.624176 5.786057
v -5.808750 -67.623047 6.334568
v -4.495495 -67.621811 6.893776
v -2.899580 -67.628067 7.220589
v -1.306903 -67.637650 7.087246
v 0.241710 -67.634460 6.507954
v 1.639764 -67.624222 5.646397
v 2.540068 -67.619919 4.627434
v 2.778177 -67.622665 3.443726
v 2.385764 -67.630737 2.226406
v 1.638005 -67.641159 1.285179
v 0.909655 -67.653381 0.722164
v 0.316155 -67.661011 0.458466
v -0.278209 -67.666870 0.396118
v -1.067460 -67.665329 0.427231
v -2.082633 -67.653900 0.440716
v -3.213143 -67.643372 0.409325
v -4.313025 -67.642105 0.379837
v -5.211141 -67.644928 0.418121
v -5.842402 -67.644638 0.571850
v -7.091796 -70.838852 2.012722
v -7.451760 -70.838242 2.359028
v -7.735113 -70.834549 2.698559
v -7.924259 -70.825027 3.034744
v -8.022818 -70.815552 3.372253
v -8.062222 -70.810150 3.732533
v -8.067636 -70.809052 4.125744
v -8.023071 -70.808624 4.569958
v -7.855503 -70.805740 5.106045
v -7.497743 -70.804886 5.667213
v -6.981937 -70.810059 6.158859
v -6.379351 -70.812805 6.592381
v -5.625690 -70.810806 7.044956
v -4.558529 -70.811859 7.531471
v -3.228811 -70.817825 7.868839
v -1.761422 -70.822662 7.791977
v -0.099957 -70.817444 7.218143
v 1.476908 -70.809631 6.318901
v 2.439925 -70.809296 5.339867
v 2.714073 -70.813797 4.319767
v 2.508165 -70.819550 3.297382
v 2.026825 -70.824982 2.455109
v 1.436761 -70.829742 1.829460
v 0.840497 -70.835724 1.398590
v 0.187179 -70.844589 1.169193
v -0.730154 -70.848053 1.095074
v -2.009819 -70.840347 1.068508
v -3.455926 -70.833984 0.998745
v -4.675474 -70.835541 0.938328
v -5.498091 -70.841080 1.014660
v -6.111455 -70.846161 1.278496
v -6.649235 -70.843170 1.647079
v -7.028023 -73.502975 2.603653
v -7.463120 -73.502548 3.078259
v -7.772655 -73.498734 3.541054
v -7.950843 -73.485535 3.948631
v -8.033115 -73.470566 4.330105
v -8.044620 -73.462753 4.716263
v -7.985400 -73.460480 5.135044
v -7.811757 -73.459671 5.613483
v -7.454037 -73.458679 6.151424
v -6.873265 -73.460419 6.718010
v -6.133935 -73.465424 7.260418
v -5.353200 -73.468002 7.711376
v -4.532937 -73.467911 8.051514
v -3.589396 -73.469193 8.283886
v -2.523944 -73.473526 8.344944
v -1.353107 -73.480652 8.133730
v -0.053608 -73.483978 7.623684
v 1.205195 -73.478897 6.909267
v 2.067975 -73.469543 6.142849
v 2.430421 -73.464920 5.320488
v 2.440754 -73.467010 4.404953
v 2.204396 -73.475403 3.548965
v 1.791101 -73.486038 2.867146
v 1.275584 -73.497101 2.347534
v 0.622345 -73.514908 1.965569
v -0.296703 -73.528412 1.743835
v -1.532793 -73.520340 1.656528
v -2.929500 -73.508987 1.577145
v -4.160675 -73.506714 1.489815
v -5.082087 -73.510284 1.524448
v -5.839952 -73.513535 1.775501
v -6.495508 -73.508316 2.168358
v -5.301243 -76.040543 2.216396
v -6.043555 -76.037369 2.506668
v -6.671584 -76.028198 2.947834
v -7.224411 -76.017609 3.510334
v -7.618858 -76.009033 4.070824
v -7.860599 -75.999939 4.559338
v -7.981274 -75.985016 5.019398
v -7.962108 -75.973618 5.489819
v -7.791371 -75.970932 6.013165
v -7.474542 -75.972412 6.607658
v -7.008378 -75.973633 7.207882
v -6.328032 -75.980179 7.772800
v -5.431163 -75.990524 8.286673
v -4.459941 -75.993210 8.682749
v -3.487638 -75.995010 8.892061
v -2.517123 -76.002014 8.883213
v -1.524959 -76.011429 8.674520
v -0.504697 -76.024994 8.327492
v 0.409963 -76.035416 7.908066
v 1.152874 -76.029449 7.428871
v 1.730762 -76.009384 6.913448
v 2.131461 -75.992401 6.311108
v 2.348608 -75.986771 5.565311
v 2.345471 -75.990952 4.812302
v 2.133814 -76.001282 4.165459
v 1.716394 -76.014618 3.559219
v 1.040999 -76.027527 2.945457
v 0.173841 -76.035294 2.473820
v -0.823991 -76.033768 2.242542
v -1.986910 -76.029877 2.146564
v -3.217885 -76.031342 2.092434
v -4.353756 -76.035965 2.089474
v -4.914107 -78.961166 2.797768
v -5.692241 -78.960388 3.029766
v -6.383528 -78.956223 3.473572
v -7.032315 -78.945892 4.054935
v -7.516505 -78.936981 4.657333
v -7.823430 -78.927887 5.243443
v -7.962922 -78.911209 5.836845
v -7.895446 -78.897690 6.449780
v -7.613998 -78.895432 7.106907
v -7.159689 -78.899979 7.766453
v -6.586699 -78.907379 8.313263
v -5.844857 -78.915329 8.781794
v -4.887707 -78.921509 9.252323
v -3.873910 -78.923035 9.626936
v -2.949994 -78.926758 9.783577
v -2.114936 -78.935135 9.725889
v -1.284781 -78.939026 9.508873
v -0.403297 -78.941635 9.188332
v 0.413818 -78.946274 8.798731
v 1.067284 -78.943436 8.326586
v 1.564099 -78.935806 7.808189
v 1.919573 -78.930191 7.282104
v 2.182059 -78.925476 6.724850
v 2.343626 -78.921143 6.139359
v 2.309984 -78.922211 5.519981
v 1.977995 -78.928558 4.793964
v 1.352232 -78.934372 3.976444
v 0.593816 -78.945023 3.303772
v -0.285468 -78.964539 2.947895
v -1.418380 -78.977539 2.846527
v -2.697924 -78.973846 2.818867
v -3.907024 -78.964890 2.768337
v -4.937710 -80.458221 3.157631
v -5.700041 -80.453003 3.389538
v -6.379421 -80.447327 3.850487
v -7.009409 -80.439499 4.443344
v -7.474063 -80.432343 5.052753
v -7.772700 -80.426285 5.641373
v -7.923464 -80.411880 6.243729
v -7.860226 -80.396439 6.872097
v -7.558005 -80.392838 7.519878
v -7.076733 -80.396866 8.147900
v -6.484324 -80.402832 8.673140
v -5.724872 -80.408569 9.146870
v -4.747008 -80.411667 9.627426
v -3.734411 -80.411804 9.978411
v -2.868911 -80.413300 10.106071
v -2.123435 -80.417480 10.068169
v -1.389783 -80.419861 9.901039
v -0.577538 -80.420319 9.615412
v 0.257410 -80.420807 9.223959
v 0.970237 -80.419418 8.708691
v 1.493312 -80.416428 8.163492
v 1.833525 -80.414200 7.675137
v 2.072701 -80.411362 7.180943
v 2.238211 -80.407501 6.632828
v 2.240505 -80.407623 6.017147
v 1.973212 -80.413879 5.275337
v 1.446020 -80.421555 4.446362
v 0.753875 -80.435455 3.749622
v -0.158069 -80.457550 3.358929
v -1.397486 -80.465561 3.253674
v -2.768239 -80.457642 3.230846
v -3.973774 -80.456268 3.158138
v -5.228969 -83.515305 4.064171
v -5.895443 -83.515839 4.343010
v -6.456950 -83.488052 4.786366
v -6.954809 -83.460297 5.369900
v -7.321681 -83.445068 5.976318
v -7.583028 -83.443832 6.526966
v -7.762594 -83.443024 7.083958
v -7.751245 -83.435944 7.687366
v -7.475039 -83.432938 8.292585
v -6.971461 -83.435425 8.868156
v -6.319111 -83.441574 9.358213
v -5.574872 -83.448975 9.779169
v -4.715638 -83.461502 10.175747
v -3.772752 -83.482727 10.478863
v -2.918219 -83.495468 10.610195
v -2.179501 -83.493362 10.576445
v -1.428050 -83.491867 10.399799
v -0.628071 -83.488815 10.104515
v 0.162360 -83.476395 9.725100
v 0.827263 -83.463593 9.274326
v 1.278675 -83.455536 8.805340
v 1.541728 -83.449417 8.376678
v 1.723201 -83.444443 7.958893
v 1.863823 -83.441254 7.513855
v 1.907850 -83.439804 6.999447
v 1.765958 -83.446671 6.318516
v 1.400119 -83.462952 5.502823
v 0.802745 -83.483017 4.743191
v -0.132232 -83.501251 4.200378
v -1.498365 -83.499268 3.952030
v -3.051799 -83.486557 3.904037
v -4.333216 -83.491913 3.934147
v -5.494749 -87.515533 5.229950
v -5.995939 -87.502945 5.538563
v -6.366068 -87.475067 5.868530
v -6.752456 -87.457062 6.286972
v -7.112942 -87.448685 6.754864
v -7.379211 -87.439575 7.225113
v -7.542043 -87.427292 7.734730
v -7.552985 -87.418137 8.293242
v -7.320012 -87.415176 8.905098
v -6.795987 -87.422043 9.598957
v -6.106035 -87.437805 10.259594
v -5.406609 -87.452927 10.758495
v -4.672817 -87.457581 11.139565
v -3.872207 -87.459488 11.430557
v -3.084474 -87.468643 11.549057
v -2.274412 -87.473099 11.467594
v -1.405634 -87.471268 11.233889
v -0.580079 -87.464935 10.924671
v 0.143270 -87.448425 10.561573
v 0.754835 -87.434921 10.077259
v 1.199503 -87.429581 9.505341
v 1.441266 -87.425156 8.970331
v 1.541933 -87.421692 8.507719
v 1.576155 -87.419205 8.081760
v 1.547101 -87.421005 7.640747
v 1.384103 -87.431931 7.081371
v 1.019377 -87.450729 6.394775
v 0.377987 -87.473312 5.696617
v -0.674787 -87.484680 5.143459
v -2.097691 -87.475677 4.872517
v -3.569875 -87.475586 4.840038
v -4.723146 -87.497955 4.966484
v -5.080090 -90.544235 6.134815
v -5.559548 -90.537064 6.322750
v -5.944354 -90.519409 6.557201
v -6.334438 -90.505310 6.873787
v -6.719142 -90.494812 7.265266
v -7.068096 -90.487228 7.719433
v -7.326605 -90.480957 8.240894
v -7.387441 -90.472153 8.823648
v -7.174104 -90.464600 9.510466
v -6.704207 -90.465683 10.332537
v -6.109245 -90.473724 11.087292
v -5.496345 -90.482468 11.571182
v -4.828389 -90.483475 11.890684
v -4.080731 -90.483765 12.186575
v -3.329555 -90.489014 12.377804
v -2.572307 -90.490875 12.356798
v -1.777594 -90.490768 12.170258
v -0.954074 -90.490448 11.873386
v -0.123549 -90.485626 11.385378
v 0.608662 -90.481506 10.656450
v 1.110693 -90.478653 9.865850
v 1.339568 -90.473709 9.201170
v 1.368364 -90.470352 8.687601
v 1.287992 -90.470322 8.254761
v 1.139353 -90.473373 7.831478
v 0.899899 -90.482010 7.357571
v 0.512499 -90.491348 6.849476
v -0.073941 -90.492188 6.399727
v -0.917500 -90.485306 6.066845
v -2.035587 -90.480255 5.900158
v -3.279392 -90.493896 5.897129
v -4.346867 -90.524918 5.986855
v -4.617270 -93.522537 7.038952
v -5.189463 -93.533035 7.160103
v -5.679087 -93.536499 7.382992
v -6.117091 -93.530563 7.708706
v -6.509361 -93.520111 8.120499
v -6.857282 -93.508133 8.623560
v -7.092523 -93.497086 9.188133
v -7.141010 -93.487991 9.775597
v -6.997729 -93.479385 10.443363
v -6.649640 -93.475754 11.194874
v -6.123893 -93.486374 11.832115
v -5.555326 -93.504700 12.201202
v -4.952799 -93.512894 12.438133
v -4.223396 -93.517990 12.712214
v -3.489302 -93.524887 12.939821
v -2.856854 -93.524612 13.000544
v -2.213542 -93.516403 12.921446
v -1.397990 -93.504669 12.701925
v -0.436475 -93.495697 12.173407
v 0.379883 -93.496262 11.302023
v 0.855327 -93.496552 10.425966
v 1.044810 -93.490326 9.756792
v 1.054811 -93.487778 9.227781
v 0.932914 -93.494812 8.722416
v 0.702223 -93.506119 8.210541
v 0.374333 -93.517151 7.725910
v -0.071378 -93.521973 7.311848
v -0.618854 -93.514847 7.040863
v -1.242765 -93.509583 6.915035
v -2.002041 -93.513107 6.887669
v -2.927067 -93.514343 6.922886
v -3.863385 -93.514862 6.975269
v -4.426743 -97.015915 8.042473
v -5.035863 -97.021957 8.204174
v -5.605695 -97.017242 8.486555
v -6.091889 -97.006821 8.867477
v -6.481705 -96.996735 9.297588
v -6.790643 -96.981049 9.790094
v -6.978103 -96.963303 10.333027
v -7.022982 -96.953857 10.865442
v -6.930517 -96.952240 11.426643
v -6.658688 -96.958527 12.056486
v -6.209631 -96.976547 12.635649
v -5.663217 -97.001633 13.041374
v -5.030895 -97.019867 13.333803
v -4.315396 -97.026596 13.609390
v -3.636622 -97.027725 13.810913
v -3.012963 -97.032059 13.856850
v -2.368592 -97.037979 13.757977
v -1.627230 -97.030624 13.533291
v -0.757968 -97.011154 13.109142
v 0.079360 -96.993835 12.403160
v 0.633819 -96.983871 11.593519
v 0.848318 -96.974945 10.889957
v 0.816850 -96.972382 10.267366
v 0.606879 -96.976608 9.652613
v 0.291554 -96.984955 9.061840
v -0.093659 -96.998352 8.549610
v -0.567644 -97.012802 8.155518
v -1.101182 -97.022690 7.915714
v -1.663876 -97.027832 7.817432
v -2.283320 -97.023544 7.819279
v -2.993619 -97.012848 7.874821
v -3.744061 -97.009827 7.948360
v -2.997773 -98.762604 8.308493
v -2.297080 -98.770111 8.275436
v -1.701046 -98.770462 8.314114
v -1.171211 -98.763962 8.442787
v -0.671665 -98.752136 8.693127
v -0.231715 -98.733398 9.080278
v 0.124113 -98.716187 9.584892
v 0.427135 -98.707184 10.198414
v 0.637962 -98.701904 10.897295
v 0.638332 -98.701614 11.637560
v 0.361649 -98.713821 12.402824
v -0.190428 -98.740234 13.135418
v -0.919816 -98.773392 13.686144
v -1.683629 -98.794495 14.028349
v -2.401093 -98.800095 14.249529
v -3.068779 -98.793564 14.352093
v -3.716126 -98.785461 14.300667
v -4.392505 -98.779724 14.105625
v -5.093477 -98.768707 13.834852
v -5.705187 -98.746521 13.526516
v -6.198617 -98.718842 13.119120
v -6.600086 -98.697571 12.564201
v -6.876034 -98.688034 11.967539
v -6.995916 -98.688477 11.433723
v -6.963651 -98.700027 10.902729
v -6.774456 -98.721176 10.334253
v -6.463677 -98.739471 9.809990
v -6.070000 -98.751801 9.366356
v -5.576708 -98.762390 8.987076
v -5.008742 -98.766159 8.700163
v -4.409888 -98.761246 8.517376
v -3.738928 -98.758102 8.394449
v -2.984371 -100.613495 8.792936
v -2.288835 -100.615097 8.804075
v -1.720042 -100.607162 8.896420
v -1.232975 -100.597260 9.062044
v -0.779120 -100.584183 9.321531
v -0.381449 -100.563461 9.686499
v -0.059554 -100.543274 10.156401
v 0.217221 -100.529999 10.762386
v 0.401845 -100.521240 11.511684
v 0.362185 -100.522583 12.332005
v 0.062502 -100.539291 13.132196
v -0.420672 -100.569656 13.809227
v -1.014970 -100.607574 14.288340
v -1.686453 -100.634628 14.617310
v -2.378901 -100.640823 14.849226
v -3.049016 -100.630249 14.951929
v -3.722043 -100.618515 14.879547
v -4.430315 -100.611023 14.664658
v -5.120201 -100.599579 14.395014
v -5.680356 -100.579819 14.099810
v -6.114727 -100.554993 13.720490
v -6.490175 -100.533478 13.199341
v -6.786984 -100.521606 12.624495
v -6.947630 -100.519165 12.097313
v -6.937653 -100.528732 11.544674
v -6.740427 -100.549942 10.916275
v -6.415087 -100.570587 10.329857
v -6.017187 -100.586426 9.863615
v -5.526881 -100.597382 9.486380
v -4.969557 -100.602692 9.196821
v -4.385771 -100.602982 9.001602
v -3.724607 -100.605759 8.867022
v -4.165562 -112.511368 12.960238
v -2.678036 -112.468460 12.963066
v -2.031139 -112.424255 13.147381
v -1.486541 -112.386398 13.387228
v -1.003010 -112.352783 13.698946
v -0.610811 -112.323578 14.068546
v -0.334469 -112.306824 14.454205
v -0.137613 -112.298813 14.892467
v 0.006788 -112.295990 15.465488
v 0.059604 -112.312668 16.164883
v -0.019614 -112.356491 16.878428
v -0.222363 -112.397598 17.525637
v -0.543451 -112.414642 18.099003
v -1.011200 -112.410263 18.601288
v -1.594877 -112.395782 18.999844
v -2.183891 -112.386765 19.251179
v -2.770924 -112.375351 19.357199
v -3.443609 -112.344742 19.326481
v -4.188235 -112.316040 19.155006
v -4.898443 -112.310074 18.878489
v -5.485112 -112.310516 18.572561
v -5.950784 -112.286255 18.248980
v -6.380257 -112.235825 17.853321
v -6.785893 -112.194626 17.372541
v -7.096273 -112.197632 16.773582
v -7.180913 -112.255539 15.997740
v -6.940114 -112.334717 15.160885
v -6.495100 -112.393967 14.488459
v -6.009221 -112.434143 14.002787
v -5.478286 -112.469391 13.585920
v -4.852478 -112.498505 13.212969
v -3.427593 -112.502029 12.879774
v -5.271949 -357.921875 70.303268
v -5.719954 -357.898682 69.531288
v -6.277075 -357.874115 69.027596
v -6.870901 -357.857452 68.706627
v -7.450633 -357.849548 68.470039
v -8.091977 -357.832886 68.354485
v -8.822685 -357.792114 68.467545
v -9.799842 -357.746948 69.030289
v -10.072941 -357.747375 69.370735
v -10.283919 -357.751526 69.804832
v -10.426892 -357.755981 70.341827
v -10.526360 -357.757843 71.001785
v -10.590215 -357.760559 71.781799
v -10.557051 -357.777344 72.569733
v -10.382133 -357.796814 73.217804
v -10.108553 -357.803497 73.700760
v -9.769969 -357.798767 74.057503
v -9.382143 -357.789154 74.325607
v -8.972852 -357.782867 74.515335
v -8.573982 -357.776367 74.636719
v -8.167439 -357.776855 74.716248
v -7.729621 -357.797760 74.739334
v -7.274148 -357.829437 74.692787
v -6.835027 -357.861481 74.592346
v -6.424084 -357.886597 74.447754
v -6.026371 -357.910828 74.221710
v -5.648825 -357.932037 73.865623
v -5.343209 -357.940247 73.371399
v -5.149230 -357.941010 72.723396
v -5.042018 -357.940338 71.967400
v -5.045134 -357.935730 71.169296
v -9.422988 -357.757263 68.737549
v -5.882470 -344.579987 69.685448
v -6.213743 -344.581818 69.541000
v -6.635642 -344.580750 69.446815
v -7.144449 -344.580048 69.405746
v -7.658813 -344.575653 69.416550
v -8.160647 -344.564270 69.563675
v -8.706224 -344.557312 69.861412
v -9.510942 -344.541016 70.667206
v -9.689220 -344.530060 71.231941
v -9.731227 -344.517242 71.890099
v -9.619948 -344.501282 72.550049
v -9.396091 -344.476685 73.162720
v -9.094848 -344.442413 73.704712
v -8.742398 -344.399384 74.163940
v -8.352960 -344.354401 74.543976
v -7.946894 -344.328796 74.831505
v -7.568361 -344.319580 74.957382
v -7.167627 -344.313965 74.977982
v -6.748655 -344.304169 74.920197
v -6.346191 -344.295898 74.779419
v -5.951765 -344.310181 74.567757
v -5.558675 -344.347198 74.283539
v -5.235678 -344.385010 73.881119
v -5.040516 -344.405060 73.367874
v -4.906846 -344.415375 72.782356
v -4.772031 -344.447266 72.167183
v -4.701036 -344.499512 71.601059
v -4.773704 -344.537781 71.060425
v -4.994241 -344.553497 70.551941
v -5.282620 -344.561707 70.162918
v -5.581611 -344.572174 69.885818
v -9.189173 -344.550690 70.226082
v -5.289740 -333.363953 69.613266
v -5.587904 -333.374329 69.404984
v -5.909163 -333.380554 69.253258
v -6.241138 -333.384216 69.161057
v -6.570940 -333.385101 69.115082
v -6.933262 -333.381134 69.105591
v -7.322089 -333.376892 69.135712
v -8.323809 -333.346008 69.460922
v -8.846682 -333.323303 69.840424
v -9.226201 -333.295898 70.341827
v -9.423260 -333.257721 70.904922
v -9.474805 -333.221191 71.489197
v -9.451704 -333.192383 72.107132
v -9.357927 -333.165680 72.734779
v -9.184930 -333.136871 73.325974
v -8.983603 -333.110382 73.811951
v -8.748552 -333.091156 74.202789
v -8.393944 -333.079773 74.521858
v -7.918530 -333.072754 74.753632
v -7.403121 -333.063812 74.929970
v -6.923432 -333.054596 75.010017
v -6.476098 -333.052765 74.922455
v -5.937707 -333.065704 74.683777
v -5.258041 -333.101013 74.269470
v -4.663497 -333.145630 73.575012
v -4.385557 -333.179321 72.752586
v -4.328144 -333.205444 72.007927
v -4.344744 -333.240082 71.352524
v -4.439386 -333.288391 70.775642
v -4.656431 -333.329498 70.289703
v -4.970604 -333.350983 69.902306
v -7.772657 -333.366974 69.230522
v -5.162543 -321.313965 68.305458
v -5.661068 -321.318481 68.172661
v -6.170982 -321.307709 68.193428
v -6.571921 -321.293884 68.314407
v -6.874914 -321.284882 68.423515
v -7.190713 -321.277466 68.519264
v -7.576813 -321.267944 68.670357
v -8.325703 -321.228668 69.273476
v -8.589028 -321.192841 69.737091
v -8.699054 -321.152344 70.359291
v -8.627778 -321.112610 71.013985
v -8.536313 -321.069916 71.655067
v -8.458567 -321.026062 72.401932
v -8.262439 -320.999512 73.070587
v -7.949759 -320.987610 73.447098
v -7.515406 -320.972412 73.743134
v -6.943346 -320.951294 74.116493
v -6.360823 -320.938812 74.407959
v -5.857007 -320.937775 74.507797
v -5.397762 -320.943115 74.449829
v -4.937490 -320.957397 74.212769
v -4.460582 -320.982544 73.753418
v -3.976708 -321.022949 73.092438
v -3.516108 -321.072632 72.344948
v -3.136814 -321.117584 71.671890
v -2.895888 -321.159882 71.062180
v -2.895511 -321.201477 70.377693
v -3.215991 -321.235077 69.690773
v -3.719268 -321.259796 69.162048
v -4.226088 -321.279816 68.792244
v -4.698932 -321.298157 68.519890
v -7.982263 -321.253448 68.926247
v -4.994884 -316.200775 67.810181
v -5.542954 -316.190979 67.700928
v -6.081597 -316.177917 67.711952
v -6.578544 -316.165436 67.830765
v -6.971630 -316.155731 68.008240
v -7.325255 -316.145477 68.210495
v -7.706645 -316.130798 68.472710
v -8.271232 -316.079834 69.333153
v -8.343632 -316.046875 69.885925
v -8.317434 -316.013611 70.464462
v -8.293518 -315.975189 71.134201
v -8.237073 -315.926239 71.981583
v -8.001697 -315.885620 72.789780
v -7.603545 -315.864166 73.325119
v -7.139134 -315.846313 73.716187
v -6.612158 -315.831696 74.047913
v -6.068521 -315.827423 74.230087
v -5.580459 -315.831299 74.231537
v -5.124568 -315.840454 74.081650
v -4.648681 -315.857422 73.762383
v -4.161444 -315.879120 73.314743
v -3.734355 -315.904114 72.815781
v -3.420578 -315.934692 72.269981
v -3.204223 -315.974060 71.673546
v -3.004001 -316.017181 71.051041
v -2.832803 -316.047577 70.469482
v -2.815392 -316.080048 69.906158
v -3.037332 -316.125763 69.294090
v -3.454018 -316.166626 68.730164
v -3.949426 -316.190735 68.318893
v -4.460771 -316.201294 68.026772
v -8.046919 -316.109192 68.842194
v -2.621586 -307.952179 68.143173
v -3.081020 -307.981415 67.765320
v -3.573088 -308.000549 67.448700
v -4.087193 -308.010101 67.187286
v -4.644343 -308.016449 67.007843
v -5.275424 -308.014343 66.964745
v -5.860076 -307.998840 67.070709
v -6.866960 -307.974762 67.509338
v -7.369759 -307.952423 67.866737
v -7.776658 -307.922333 68.309921
v -8.087629 -307.886078 68.866852
v -8.264276 -307.841766 69.546219
v -8.294258 -307.790588 70.341553
v -8.184737 -307.743134 71.139542
v -7.936995 -307.706055 71.820724
v -7.606683 -307.676849 72.405197
v -7.234081 -307.647552 72.925278
v -6.796200 -307.622528 73.353851
v -6.241831 -307.613556 73.645599
v -5.677500 -307.617981 73.714859
v -5.177225 -307.632690 73.548294
v -4.631354 -307.650513 73.266815
v -4.044020 -307.663208 72.987770
v -3.497036 -307.672821 72.721916
v -3.046323 -307.691803 72.351746
v -2.693049 -307.728058 71.800629
v -2.423683 -307.772064 71.129539
v -2.210198 -307.814972 70.388855
v -2.062561 -307.854065 69.692360
v -2.057765 -307.887451 69.118866
v -2.251703 -307.919250 68.604393
v -6.348221 -307.986267 67.248291
v -3.529191 -295.724548 65.897781
v -4.056426 -295.733978 65.849457
v -4.597759 -295.736053 65.876945
v -5.125631 -295.725311 65.934013
v -5.669776 -295.708069 66.042252
v -6.194765 -295.692932 66.266357
v -6.636028 -295.680237 66.569168
v -7.431285 -295.618835 67.410240
v -7.694413 -295.572693 68.106331
v -7.780076 -295.518890 69.058388
v -7.723502 -295.462067 70.004898
v -7.522861 -295.418762 70.708511
v -7.124983 -295.385223 71.290955
v -6.587181 -295.351288 71.845039
v -6.042624 -295.322296 72.316277
v -5.500363 -295.312622 72.634644
v -4.942223 -295.319427 72.758430
v -4.321013 -295.332733 72.633438
v -3.578688 -295.359314 72.204086
v -2.893805 -295.391907 71.657364
v -2.384109 -295.417938 71.178543
v -1.981410 -295.444427 70.672623
v -1.667871 -295.473877 70.110237
v -1.462634 -295.499695 69.521584
v -1.373921 -295.527893 68.863983
v -1.407557 -295.563599 68.224762
v -1.546040 -295.601166 67.689285
v -1.774397 -295.637329 67.205536
v -2.107453 -295.669373 66.742165
v -2.552926 -295.694397 66.331902
v -3.041934 -295.711578 66.048515
v -7.043785 -295.657776 66.927475
v -3.037989 -289.008331 65.095688
v -3.526254 -289.011292 65.059196
v -4.059154 -289.010101 65.058357
v -4.709185 -288.997314 65.090912
v -5.421329 -288.971100 65.215477
v -6.030422 -288.950226 65.446754
v -6.545874 -288.930359 65.765121
v -7.399638 -288.875427 66.764488
v -7.619961 -288.843231 67.430702
v -7.678608 -288.801453 68.246727
v -7.562930 -288.760193 69.064026
v -7.269241 -288.724731 69.738358
v -6.760650 -288.688416 70.404404
v -6.099666 -288.657654 71.045662
v -5.456809 -288.644135 71.470856
v -4.871737 -288.645233 71.661728
v -4.281818 -288.655029 71.693260
v -3.666790 -288.670441 71.579903
v -3.013975 -288.691986 71.282669
v -2.398607 -288.711884 70.879471
v -1.927588 -288.726349 70.476135
v -1.556743 -288.745667 69.988388
v -1.261734 -288.772186 69.353386
v -1.063781 -288.800232 68.687225
v -0.940799 -288.831696 68.092628
v -0.903889 -288.867920 67.556107
v -0.996621 -288.904175 67.024170
v -1.225757 -288.939423 66.478600
v -1.567958 -288.970245 65.959435
v -2.011910 -288.989441 65.524948
v -2.527286 -289.000916 65.231491
v -7.030841 -288.901733 66.212234
v -3.061191 -285.307983 64.701996
v -3.590667 -285.314667 64.592247
v -4.241191 -285.305573 64.646271
v -4.938440 -285.286041 64.851677
v -5.599597 -285.267700 65.108749
v -6.178102 -285.242340 65.372032
v -6.731956 -285.201965 65.728378
v -7.513429 -285.152222 66.813995
v -7.678175 -285.120483 67.548210
v -7.628281 -285.068176 68.379967
v -7.320960 -285.014252 69.203461
v -6.726702 -284.969391 69.977768
v -5.945646 -284.936035 70.656578
v -5.189041 -284.923706 71.129166
v -4.565214 -284.925873 71.366989
v -4.027476 -284.933350 71.411194
v -3.518917 -284.945892 71.310783
v -3.006668 -284.961304 71.083435
v -2.476723 -284.980591 70.759453
v -1.930440 -285.008972 70.307144
v -1.356783 -285.042358 69.662315
v -0.879881 -285.072906 68.938843
v -0.608157 -285.099823 68.317825
v -0.484216 -285.127228 67.806496
v -0.464547 -285.161407 67.304436
v -0.576055 -285.198700 66.786179
v -0.826499 -285.230011 66.277328
v -1.168036 -285.255035 65.825424
v -1.595077 -285.278961 65.443840
v -2.094499 -285.296570 65.126633
v -2.592741 -285.302277 64.885895
v -7.194115 -285.170929 66.216911
v -2.805681 -279.635956 64.018791
v -3.342255 -279.631134 63.942863
v -3.924523 -279.632538 63.956871
v -4.566051 -279.629333 64.090576
v -5.268713 -279.618683 64.316597
v -5.975691 -279.605988 64.606438
v -6.602749 -279.578064 64.969231
v -7.415373 -279.473450 66.043022
v -7.541161 -279.424774 66.811272
v -7.391485 -279.381836 67.669128
v -6.953128 -279.338593 68.560425
v -6.297733 -279.299438 69.365059
v -5.558148 -279.277588 69.941177
v -4.889896 -279.271790 70.287300
v -4.318171 -279.270233 70.488976
v -3.782043 -279.273102 70.583725
v -3.255015 -279.283173 70.596375
v -2.715092 -279.294647 70.456757
v -2.135742 -279.308014 70.094177
v -1.535777 -279.330963 69.562546
v -0.974051 -279.365295 68.886063
v -0.536356 -279.407166 68.160080
v -0.274343 -279.442139 67.561836
v -0.157476 -279.469482 67.063301
v -0.135853 -279.497803 66.547256
v -0.197066 -279.528961 66.021225
v -0.385027 -279.564636 65.515312
v -0.742101 -279.604156 65.042343
v -1.227778 -279.636139 64.647827
v -1.747496 -279.648865 64.361679
v -2.275927 -279.645508 64.158394
v -7.090817 -279.528473 65.426338
v -3.374721 -265.214844 61.719063
v -4.025495 -265.203033 61.843376
v -4.653399 -265.194336 62.049110
v -5.365487 -265.182678 62.320793
v -6.044178 -265.151917 62.682457
v -6.536630 -265.112518 63.108994
v -6.897123 -265.066315 63.627117
v -7.120527 -264.955994 65.156029
v -6.820867 -264.911804 66.025833
v -6.257376 -264.876770 66.843262
v -5.536067 -264.844482 67.563820
v -4.740208 -264.825287 68.087898
v -3.909456 -264.819794 68.398186
v -3.099500 -264.830627 68.453003
v -2.314573 -264.856598 68.242752
v -1.524940 -264.885834 67.794708
v -0.700858 -264.922607 67.077515
v -0.004573 -264.962616 66.256302
v 0.369116 -264.994843 65.566383
v 0.493783 -265.022736 64.999954
v 0.493807 -265.050446 64.493935
v 0.424105 -265.077728 64.035110
v 0.291239 -265.104126 63.612213
v 0.093081 -265.127167 63.220642
v -0.140166 -265.145050 62.883713
v -0.422469 -265.161682 62.590935
v -0.760706 -265.176697 62.340668
v -1.113482 -265.185608 62.143631
v -1.514850 -265.192871 61.966599
v -2.025045 -265.205994 61.810478
v -2.664647 -265.217010 61.715256
v -7.125597 -265.010651 64.312263
v -3.162809 -256.059570 60.438011
v -3.874060 -256.034698 60.563156
v -4.609073 -256.021362 60.791389
v -5.341810 -256.005402 61.148998
v -5.985816 -255.975998 61.611042
v -6.488938 -255.938065 62.125015
v -6.839965 -255.891342 62.702461
v -6.951142 -255.802017 63.954193
v -6.727103 -255.768021 64.554993
v -6.335256 -255.738113 65.140953
v -5.728964 -255.712891 65.728378
v -4.859936 -255.696503 66.298073
v -3.766357 -255.692627 66.756546
v -2.643757 -255.710953 66.874680
v -1.690404 -255.743713 66.593460
v -0.914487 -255.773285 66.082100
v -0.248066 -255.799103 65.455582
v 0.306423 -255.826294 64.807129
v 0.694049 -255.848358 64.250175
v 0.896764 -255.866257 63.733543
v 0.956372 -255.890991 63.139717
v 0.918015 -255.922806 62.549778
v 0.806935 -255.951019 62.098640
v 0.624759 -255.970245 61.754841
v 0.376951 -255.986038 61.471413
v 0.049315 -256.002930 61.223488
v -0.323562 -256.016785 61.009239
v -0.698221 -256.026794 60.827133
v -1.144990 -256.041534 60.637939
v -1.711185 -256.060120 60.473919
v -2.417018 -256.071808 60.403893
v -6.999220 -255.843185 63.328423
v -3.298021 -247.412491 58.881844
v -3.993285 -247.390091 59.097980
v -4.616295 -247.368317 59.333221
v -5.224754 -247.345398 59.621197
v -5.907485 -247.311203 60.107849
v -6.479350 -247.265533 60.765507
v -6.783097 -247.218933 61.424595
v -6.827333 -247.144440 62.552223
v -6.638798 -247.118164 63.007782
v -6.271489 -247.090027 63.561153
v -5.628882 -247.057159 64.277924
v -4.736693 -247.037079 64.898026
v -3.641034 -247.040909 65.199875
v -2.430269 -247.057144 65.191727
v -1.405837 -247.072296 64.936821
v -0.673034 -247.091827 64.504913
v -0.079029 -247.124802 63.921047
v 0.430317 -247.162537 63.296585
v 0.782746 -247.189529 62.795143
v 0.963459 -247.206604 62.389778
v 1.037885 -247.222610 61.938538
v 1.044687 -247.241226 61.430023
v 1.005618 -247.266296 60.951263
v 0.930817 -247.297058 60.541519
v 0.772138 -247.326752 60.160385
v 0.464816 -247.352798 59.760719
v 0.058005 -247.373596 59.407597
v -0.400062 -247.394653 59.128002
v -0.965572 -247.420685 58.883183
v -1.678035 -247.437225 58.728477
v -2.506440 -247.431305 58.736942
v -6.883833 -247.177658 62.033241
v -3.314806 -240.549835 57.402992
v -4.024402 -240.535049 57.650684
v -4.625710 -240.503860 57.955116
v -5.201733 -240.467346 58.319618
v -5.860924 -240.431000 58.862068
v -6.459208 -240.382660 59.599709
v -6.768414 -240.312622 60.366356
v -6.507510 -240.206848 61.677399
v -6.126335 -240.183548 62.225731
v -5.665473 -240.160782 62.770954
v -5.078781 -240.138123 63.295563
v -4.376697 -240.118576 63.722225
v -3.632912 -240.107864 63.992035
v -2.875079 -240.115875 64.074860
v -2.129647 -240.135971 63.969627
v -1.419845 -240.157715 63.712288
v -0.675578 -240.181381 63.292461
v 0.078100 -240.213531 62.669235
v 0.680835 -240.251129 61.965919
v 1.070120 -240.283234 61.350151
v 1.316826 -240.310364 60.816444
v 1.463616 -240.335449 60.323463
v 1.515006 -240.357285 59.886269
v 1.479939 -240.377563 59.486626
v 1.287991 -240.401184 59.012161
v 0.843526 -240.429367 58.444466
v 0.246742 -240.455917 57.947151
v -0.396933 -240.481262 57.605095
v -1.066932 -240.502838 57.397144
v -1.751691 -240.520599 57.288338
v -2.515409 -240.541214 57.276611
v -6.763362 -240.246353 61.067917
v -1.580271 -235.710785 56.426208
v -2.356841 -235.727905 56.393105
v -3.189942 -235.750748 56.458115
v -4.008430 -235.749115 56.652534
v -4.750776 -235.716309 56.994919
v -5.408912 -235.670349 57.451149
v -6.033572 -235.625076 58.002785
v -6.602122 -235.563065 58.721992
v -6.897163 -235.485779 59.530472
v -6.820542 -235.425339 60.281090
v -6.436379 -235.380234 61.049515
v -5.817624 -235.343323 61.785561
v -5.070939 -235.329437 62.279278
v -4.346497 -235.335754 62.545776
v -3.701979 -235.338058 62.731319
v -3.117418 -235.339233 62.856590
v -2.517519 -235.350891 62.906048
v -1.921627 -235.364746 62.840183
v -1.342197 -235.382477 62.629856
v -0.687452 -235.414764 62.241096
v -0.006300 -235.453583 61.666023
v 0.556079 -235.489014 61.013531
v 0.984802 -235.521240 60.382011
v 1.293957 -235.543961 59.809143
v 1.471314 -235.555817 59.311874
v 1.535492 -235.566742 58.870281
v 1.492278 -235.581116 58.464577
v 1.294022 -235.600983 58.032845
v 0.910300 -235.627060 57.565788
v 0.414086 -235.656952 57.139137
v -0.160510 -235.684174 56.795776
v -0.839290 -235.703537 56.554947
v -2.616623 -231.708847 55.567646
v -3.393951 -231.702332 55.666306
v -4.077322 -231.703613 55.853203
v -4.761819 -231.695602 56.162346
v -5.463863 -231.674377 56.590984
v -6.141997 -231.625092 57.126396
v -6.687202 -231.528091 57.787903
v -6.918766 -231.436493 58.434868
v -6.822278 -231.373627 59.077003
v -6.446217 -231.319901 59.860374
v -5.880576 -231.282776 60.635048
v -5.163351 -231.262802 61.206242
v -4.320840 -231.246231 61.586433
v -3.570083 -231.222687 61.869888
v -2.989315 -231.200867 62.085323
v -2.410452 -231.201935 62.172432
v -1.846832 -231.236908 62.074913
v -1.325794 -231.291550 61.837307
v -0.806422 -231.343353 61.498249
v -0.325001 -231.380539 61.057819
v 0.140684 -231.401611 60.526001
v 0.662183 -231.419281 59.901619
v 1.150033 -231.440598 59.291943
v 1.481702 -231.465469 58.784649
v 1.664615 -231.491394 58.311001
v 1.696956 -231.513367 57.827358
v 1.560450 -231.534927 57.317833
v 1.255162 -231.566223 56.800735
v 0.787477 -231.612793 56.336472
v 0.130298 -231.661163 55.962620
v -0.747005 -231.693512 55.697655
v -1.720539 -231.708023 55.566833
v -5.179454 -222.175201 53.841122
v -5.758093 -222.136475 54.234283
v -6.220738 -222.091080 54.685566
v -6.510446 -222.048676 55.141335
v -6.649374 -222.015579 55.551327
v -6.684363 -221.985001 55.959087
v -6.612505 -221.948273 56.419914
v -6.418898 -221.911804 56.929054
v -6.104045 -221.879623 57.491562
v -5.624669 -221.847382 58.130356
v -4.976541 -221.821228 58.744541
v -4.213985 -221.804199 59.218815
v -3.392436 -221.789139 59.550674
v -2.584398 -221.788208 59.688072
v -1.863383 -221.820328 59.576492
v -1.232803 -221.863037 59.310577
v -0.635500 -221.890015 58.949188
v -0.043789 -221.917648 58.423393
v 0.557652 -221.962677 57.712471
v 1.081680 -222.005951 56.996349
v 1.411739 -222.030380 56.412189
v 1.556350 -222.042892 55.890934
v 1.532670 -222.057144 55.362484
v 1.313290 -222.082458 54.817936
v 0.914352 -222.112061 54.322922
v 0.414273 -222.133148 53.928177
v -0.239980 -222.150452 53.589478
v -1.178187 -222.166840 53.320618
v -2.206683 -222.169739 53.217743
v -3.066291 -222.168945 53.245995
v -3.821585 -222.181381 53.336800
v -4.533227 -222.191620 53.528225
v -5.931075 -216.070358 52.662674
v -6.463766 -216.041809 53.080437
v -6.881750 -216.006531 53.551746
v -7.167660 -215.966751 54.075821
v -7.289902 -215.914673 54.645554
v -7.210846 -215.860931 55.195019
v -6.982686 -215.826691 55.662395
v -6.648044 -215.804749 56.087650
v -6.199955 -215.785355 56.522179
v -5.650681 -215.766266 56.959824
v -4.980659 -215.743195 57.411770
v -4.168288 -215.713257 57.853409
v -3.289592 -215.681946 58.160007
v -2.449013 -215.675064 58.222839
v -1.717111 -215.709503 58.051163
v -1.044686 -215.766632 57.698063
v -0.368309 -215.817627 57.185440
v 0.276167 -215.855988 56.555317
v 0.809579 -215.891129 55.913361
v 1.197342 -215.926056 55.284225
v 1.450955 -215.952393 54.669518
v 1.522319 -215.968842 54.102840
v 1.347111 -215.990662 53.517509
v 0.939412 -216.019592 52.913395
v 0.419807 -216.044617 52.403446
v -0.193662 -216.063141 52.030350
v -0.989112 -216.074646 51.771660
v -1.909426 -216.077118 51.622490
v -2.784937 -216.083878 51.598576
v -3.628586 -216.096359 51.700775
v -4.501719 -216.098206 51.947247
v -5.288811 -216.089355 52.287895
v -5.356035 -213.741272 51.732224
v -6.038513 -213.718887 52.119514
v -6.585230 -213.695251 52.540833
v -6.983048 -213.667130 52.981316
v -7.248629 -213.630585 53.461113
v -7.357200 -213.575195 53.998970
v -7.267982 -213.519028 54.509544
v -7.040843 -213.480408 54.968624
v -6.725461 -213.456146 55.412262
v -6.305342 -213.440720 55.836613
v -5.781741 -213.428894 56.242325
v -5.166266 -213.412109 56.651978
v -4.433974 -213.384247 57.054344
v -3.555872 -213.357605 57.347237
v -2.624752 -213.361664 57.385414
v -1.777296 -213.403839 57.172085
v -0.967161 -213.462860 56.775917
v -0.191029 -213.510010 56.246071
v 0.434630 -213.543793 55.682503
v 0.873061 -213.571899 55.159489
v 1.186589 -213.599884 54.643021
v 1.418088 -213.620819 54.129616
v 1.526695 -213.627289 53.656685
v 1.458529 -213.636292 53.175732
v 1.190107 -213.656250 52.656387
v 0.748963 -213.681213 52.143402
v 0.170026 -213.716278 51.676170
v -0.594954 -213.761383 51.270172
v -1.588440 -213.784180 51.007336
v -2.629001 -213.779312 50.977852
v -3.593791 -213.775482 51.117729
v -4.525043 -213.763931 51.382011
v -4.503520 -211.534912 50.714031
v -5.319152 -211.512131 51.050636
v -6.018785 -211.485672 51.453148
v -6.620317 -211.454742 51.888046
v -7.066615 -211.422958 52.321404
v -7.361354 -211.384201 52.787834
v -7.453153 -211.317017 53.374985
v -7.257236 -211.257111 53.973103
v -6.892237 -211.226608 54.490498
v -6.503067 -211.203827 54.946396
v -6.087873 -211.183044 55.354568
v -5.616449 -211.167664 55.731678
v -5.078385 -211.153595 56.084797
v -4.395663 -211.129700 56.411903
v -3.448787 -211.108002 56.620365
v -2.396533 -211.129761 56.570339
v -1.512661 -211.180298 56.323036
v -0.719936 -211.225708 55.938820
v -0.004378 -211.260635 55.440842
v 0.511690 -211.289215 54.935261
v 0.855027 -211.313232 54.489437
v 1.134849 -211.334412 54.074020
v 1.376364 -211.350189 53.662586
v 1.527086 -211.358658 53.263523
v 1.550035 -211.367676 52.856403
v 1.417428 -211.383621 52.413784
v 1.090573 -211.412903 51.917114
v 0.548079 -211.460587 51.386654
v -0.259743 -211.506744 50.882702
v -1.334477 -211.525452 50.528061
v -2.481521 -211.526062 50.423698
v -3.545194 -211.536469 50.502132
v -4.303616 -206.317108 49.092682
v -5.076777 -206.292786 49.356812
v -5.731115 -206.273590 49.662163
v -6.321700 -206.241302 50.012218
v -6.867391 -206.182800 50.468819
v -7.262573 -206.114136 51.074429
v -7.381661 -206.055573 51.808144
v -7.205030 -206.010223 52.557232
v -6.821237 -205.978241 53.205818
v -6.348325 -205.952332 53.716465
v -5.852996 -205.933594 54.117256
v -5.369174 -205.925140 54.439842
v -4.900395 -205.915298 54.692406
v -4.318861 -205.893585 54.934792
v -3.464632 -205.879822 55.134682
v -2.515676 -205.903152 55.099537
v -1.705960 -205.951477 54.836426
v -0.947175 -205.992828 54.478703
v -0.257798 -206.021851 54.040058
v 0.274512 -206.048050 53.537472
v 0.681441 -206.075714 53.036903
v 1.008687 -206.105103 52.580307
v 1.278697 -206.126633 52.143101
v 1.466396 -206.133713 51.695320
v 1.507138 -206.140991 51.245014
v 1.366057 -206.160889 50.798531
v 1.026271 -206.193481 50.341820
v 0.471650 -206.238403 49.880280
v -0.293355 -206.289459 49.462555
v -1.224367 -206.329742 49.137405
v -2.276330 -206.348663 48.941353
v -3.356073 -206.343140 48.927525
v -5.066699 -195.233704 45.590885
v -5.566836 -195.198303 45.808739
v -5.967743 -195.186676 46.025650
v -6.408852 -195.175629 46.319057
v -6.870998 -195.154419 46.733486
v -7.275233 -195.131119 47.217606
v -7.568648 -195.085281 47.760040
v -7.656199 -195.006561 48.347580
v -7.484158 -194.938873 48.911526
v -7.080460 -194.895889 49.521957
v -6.477176 -194.863815 50.254284
v -5.809151 -194.853027 50.967613
v -5.183316 -194.842194 51.446571
v -4.499718 -194.822845 51.670727
v -3.696373 -194.826385 51.770615
v -2.872227 -194.850769 51.760967
v -2.083814 -194.875916 51.564907
v -1.275110 -194.896500 51.213661
v -0.502339 -194.918015 50.768997
v 0.068727 -194.949188 50.263969
v 0.428426 -194.984406 49.787254
v 0.681395 -195.008484 49.395454
v 0.892279 -195.020721 49.033764
v 1.052852 -195.024109 48.644127
v 1.109542 -195.030243 48.203049
v 0.997766 -195.059586 47.702801
v 0.617512 -195.118256 47.110405
v -0.074562 -195.183762 46.470585
v -1.009637 -195.231018 45.928310
v -2.114499 -195.250824 45.554764
v -3.260317 -195.263489 45.379807
v -4.291778 -195.268265 45.409981
v -4.715269 -187.014343 42.911507
v -5.207738 -187.020859 42.991287
v -5.683631 -187.030228 43.166210
v -6.191579 -187.027008 43.459934
v -6.715508 -187.015854 43.843624
v -7.181062 -187.008240 44.256702
v -7.546191 -186.983551 44.696999
v -7.773055 -186.913452 45.210423
v -7.782511 -186.834366 45.770588
v -7.533971 -186.776245 46.403664
v -7.038695 -186.733032 47.140308
v -6.404207 -186.704361 47.873363
v -5.741128 -186.690842 48.444786
v -5.022323 -186.690704 48.814659
v -4.199463 -186.699158 49.050171
v -3.298455 -186.709564 49.137733
v -2.369537 -186.729202 48.982269
v -1.455345 -186.764771 48.609615
v -0.662707 -186.806885 48.127831
v -0.092192 -186.845276 47.627388
v 0.292048 -186.873077 47.188026
v 0.576899 -186.890060 46.830708
v 0.793949 -186.894119 46.525517
v 0.939260 -186.883240 46.205070
v 0.969770 -186.889618 45.772728
v 0.764348 -186.946671 45.169907
v 0.218570 -187.011261 44.454590
v -0.572728 -187.046097 43.796417
v -1.452576 -187.066345 43.333679
v -2.373666 -187.068268 43.065475
v -3.293317 -187.048370 42.935631
v -4.100207 -187.024857 42.894157
v -4.139645 -170.636475 37.162941
v -4.796264 -170.646332 37.179344
v -5.424035 -170.650574 37.252140
v -6.011104 -170.655563 37.412540
v -6.586052 -170.658005 37.726238
v -7.101044 -170.642776 38.173790
v -7.504675 -170.598465 38.719051
v -7.744552 -170.531784 39.358852
v -7.780989 -170.461166 40.049854
v -7.625451 -170.392975 40.720264
v -7.296523 -170.338348 41.333584
v -6.794811 -170.300537 41.955338
v -6.134801 -170.271133 42.602230
v -5.341406 -170.259827 43.138721
v -4.481748 -170.287506 43.430431
v -3.628178 -170.321716 43.509956
v -2.717927 -170.343124 43.396370
v -1.754621 -170.369934 43.073463
v -0.895884 -170.410507 42.579605
v -0.220089 -170.453949 41.982246
v 0.253299 -170.484283 41.400051
v 0.532228 -170.498779 40.938869
v 0.666186 -170.507568 40.585197
v 0.702931 -170.515488 40.232624
v 0.635331 -170.525208 39.802952
v 0.403542 -170.540298 39.286991
v -0.069024 -170.563568 38.693237
v -0.753793 -170.590973 38.129391
v -1.477003 -170.612717 37.745422
v -2.158669 -170.627808 37.521564
v -2.839518 -170.632278 37.351685
v -3.499766 -170.630493 37.220314
v -3.492495 -133.723404 21.613031
v -4.197911 -133.716553 21.701452
v -4.864111 -133.705399 21.830603
v -5.513766 -133.694565 22.071016
v -6.152658 -133.672928 22.478188
v -6.745049 -133.632324 23.050409
v -7.206422 -133.575836 23.783285
v -7.476183 -133.513901 24.607450
v -7.496490 -133.433441 25.482382
v -7.245297 -133.362778 26.228382
v -6.875093 -133.329971 26.705444
v -6.385779 -133.305649 27.082478
v -5.651612 -133.261108 27.486546
v -4.764032 -133.214111 27.869556
v -3.911336 -133.181000 28.162540
v -3.092164 -133.178772 28.295652
v -2.318696 -133.240219 28.216301
v -1.657454 -133.318817 28.013096
v -1.029179 -133.375824 27.730083
v -0.460058 -133.418915 27.288071
v -0.025291 -133.449219 26.736179
v 0.283004 -133.464249 26.212719
v 0.472497 -133.467087 25.701298
v 0.505793 -133.478882 25.088867
v 0.404404 -133.513062 24.403099
v 0.253285 -133.550705 23.800098
v 0.037051 -133.577957 23.312988
v -0.305182 -133.602066 22.865299
v -0.772500 -133.632507 22.429489
v -1.342062 -133.671631 22.046896
v -2.027442 -133.702805 21.761610
v -2.767161 -133.717056 21.612616
v -3.308839 -121.714676 16.535362
v -4.020210 -121.713211 16.630289
v -4.723592 -121.701935 16.837137
v -5.414390 -121.681625 17.168514
v -6.040927 -121.639771 17.614836
v -6.575969 -121.585144 18.161476
v -6.978129 -121.521255 18.828648
v -7.179066 -121.454788 19.593102
v -7.185536 -121.396500 20.383530
v -7.027094 -121.341003 21.128759
v -6.725158 -121.298523 21.761969
v -6.295759 -121.266663 22.277395
v -5.684676 -121.246689 22.676804
v -4.889012 -121.243408 22.989882
v -4.036839 -121.251877 23.243233
v -3.243224 -121.270401 23.389616
v -2.547740 -121.302200 23.367350
v -1.922597 -121.333420 23.201830
v -1.265331 -121.348846 22.925688
v -0.586459 -121.363373 22.521740
v -0.045779 -121.381775 22.040279
v 0.270805 -121.396057 21.528971
v 0.416984 -121.410172 20.925947
v 0.432815 -121.435455 20.176594
v 0.369248 -121.473831 19.371807
v 0.294215 -121.510193 18.687000
v 0.163273 -121.542480 18.161808
v -0.123422 -121.581680 17.706884
v -0.609423 -121.619278 17.281725
v -1.221014 -121.644836 16.928486
v -1.873723 -121.668015 16.683121
v -2.576591 -121.695892 16.549400
v -3.005441 -128.175797 19.210772
v -2.280159 -128.157455 19.286835
v -1.589008 -128.122421 19.520048
v -0.994556 -128.078308 19.878246
v -0.498746 -128.034927 20.316761
v -0.112332 -127.997543 20.769390
v 0.170113 -127.978668 21.220510
v 0.351357 -127.974594 21.753654
v 0.419680 -127.957703 22.443695
v 0.390547 -127.925385 23.187998
v 0.306489 -127.896667 23.809845
v 0.132398 -127.880753 24.303272
v -0.247439 -127.871780 24.775076
v -0.833401 -127.851746 25.229889
v -1.463542 -127.805801 25.600487
v -2.043665 -127.743317 25.886929
v -2.684310 -127.683990 26.051147
v -3.475991 -127.658829 25.977293
v -4.328266 -127.680328 25.689316
v -5.182329 -127.724426 25.307194
v -5.931981 -127.765793 24.907501
v -6.479958 -127.787720 24.511528
v -6.885703 -127.790695 24.081188
v -7.212518 -127.809616 23.484287
v -7.369789 -127.893509 22.647755
v -7.244412 -127.986679 21.806824
v -6.882015 -128.041901 21.092947
v -6.342866 -128.088684 20.485794
v -5.714313 -128.119553 20.013622
v -5.074667 -128.136963 19.669357
v -4.417837 -128.158142 19.428282
v -3.724957 -128.175949 19.272306
v -3.716353 -150.498413 28.873726
v -4.473524 -150.505844 28.875294
v -5.195866 -150.515350 28.958668
v -5.883269 -150.515396 29.136822
v -6.536691 -150.488480 29.498920
v -7.054381 -150.423615 30.103680
v -7.356745 -150.352097 30.869572
v -7.530239 -150.295990 31.693796
v -7.567608 -150.235031 32.474319
v -7.446851 -150.183868 33.081955
v -7.212351 -150.142410 33.556309
v -6.746670 -150.091476 34.076973
v -6.003469 -150.049515 34.659599
v -5.115279 -150.028473 35.179909
v -4.246754 -150.035156 35.481556
v -3.444593 -150.052826 35.585049
v -2.613863 -150.080322 35.508995
v -1.759750 -150.128677 35.217209
v -1.005163 -150.179535 34.765339
v -0.417367 -150.223465 34.218029
v -0.010369 -150.258942 33.694176
v 0.225683 -150.282745 33.263405
v 0.364357 -150.298492 32.828487
v 0.433225 -150.310989 32.279263
v 0.401329 -150.319702 31.650631
v 0.269774 -150.328171 31.092579
v 0.026472 -150.348022 30.638479
v -0.373273 -150.380890 30.194447
v -0.897475 -150.420029 29.767931
v -1.514493 -150.465408 29.408978
v -2.226364 -150.497162 29.128082
v -2.966532 -150.500168 28.952990
v -3.962223 -141.435867 25.004833
v -4.683333 -141.445694 25.041595
v -5.371454 -141.444962 25.181187
v -6.032931 -141.432007 25.474129
v -6.646880 -141.407959 25.912298
v -7.189445 -141.349777 26.583141
v -7.545362 -141.249176 27.506519
v -7.593755 -141.161026 28.421061
v -7.404001 -141.117767 29.138512
v -7.139257 -141.097595 29.637260
v -6.805856 -141.056519 30.063072
v -6.230921 -140.991730 30.559860
v -5.391591 -140.941177 31.071854
v -4.486417 -140.907730 31.484550
v -3.606081 -140.894760 31.726425
v -2.782662 -140.934326 31.732075
v -2.030044 -141.008392 31.529835
v -1.322570 -141.075912 31.203098
v -0.700581 -141.129669 30.759354
v -0.227633 -141.179428 30.228241
v 0.074898 -141.215408 29.738937
v 0.231345 -141.223892 29.291952
v 0.294132 -141.229721 28.748322
v 0.303419 -141.252243 28.073479
v 0.268820 -141.278976 27.427345
v 0.150674 -141.299881 26.924854
v -0.123106 -141.316208 26.503468
v -0.569269 -141.327515 26.100971
v -1.125163 -141.348557 25.729668
v -1.775597 -141.384674 25.408367
v -2.499683 -141.411621 25.161652
v -3.226409 -141.423370 25.034285
v -3.544943 -160.789230 33.210594
v -2.854223 -160.777100 33.352947
v -2.171144 -160.758057 33.552513
v -1.511896 -160.727417 33.798531
v -0.871620 -160.696747 34.135208
v -0.238706 -160.677307 34.581078
v 0.275396 -160.664886 35.079208
v 0.585714 -160.648849 35.597656
v 0.692941 -160.625336 36.140625
v 0.641848 -160.611115 36.630669
v 0.493565 -160.605591 37.033962
v 0.265588 -160.589569 37.447552
v -0.091759 -160.560379 37.962353
v -0.641870 -160.527130 38.543854
v -1.385880 -160.490601 39.075733
v -2.273362 -160.444702 39.485470
v -3.172453 -160.414230 39.681454
v -3.989986 -160.409027 39.637535
v -4.803298 -160.404236 39.421692
v -5.656686 -160.399902 38.995033
v -6.413653 -160.407684 38.383160
v -6.968990 -160.416901 37.819332
v -7.364157 -160.437744 37.347317
v -7.642193 -160.491043 36.791283
v -7.761825 -160.567169 36.080536
v -7.656915 -160.659271 35.279850
v -7.298592 -160.738907 34.538673
v -6.783983 -160.763214 34.010139
v -6.219444 -160.754257 33.666061
v -5.627502 -160.754120 33.431820
v -4.983551 -160.772430 33.269707
v -4.271711 -160.789246 33.182026
v -4.089658 -180.083786 40.271347
v -3.412891 -180.071930 40.345757
v -2.660699 -180.058670 40.511120
v -1.887424 -180.040558 40.746437
v -1.101116 -180.021576 41.084171
v -0.281659 -179.995209 41.641373
v 0.369494 -179.942322 42.382492
v 0.659840 -179.891418 43.042076
v 0.708715 -179.867706 43.519009
v 0.671110 -179.861847 43.869579
v 0.575912 -179.859467 44.166336
v 0.377354 -179.856186 44.504726
v 0.027297 -179.844604 44.944984
v -0.495116 -179.810577 45.485249
v -1.202546 -179.763489 46.046593
v -2.087784 -179.720245 46.508224
v -3.041333 -179.674301 46.810970
v -3.952842 -179.628754 46.879528
v -4.820067 -179.606598 46.673302
v -5.596996 -179.636826 46.216564
v -6.279314 -179.681091 45.621323
v -6.928006 -179.710846 44.967316
v -7.417581 -179.749695 44.279465
v -7.680284 -179.798676 43.616100
v -7.756485 -179.854813 42.989975
v -7.650012 -179.912872 42.438591
v -7.369411 -179.965530 41.948318
v -6.932104 -179.998932 41.478394
v -6.393703 -180.010101 41.052254
v -5.840927 -180.017731 40.720112
v -5.314667 -180.039581 40.487263
v -4.735935 -180.072083 40.324955
v -4.665573 -191.565918 44.374340
v -3.868633 -191.574600 44.333263
v -2.881657 -191.587402 44.398689
v -1.808776 -191.590057 44.617836
v -0.788062 -191.572296 45.021420
v 0.098059 -191.531281 45.623810
v 0.730887 -191.476837 46.322933
v 1.035189 -191.430817 46.943478
v 1.084290 -191.409042 47.447422
v 0.974387 -191.407898 47.841549
v 0.773401 -191.403702 48.169937
v 0.523068 -191.385635 48.503677
v 0.212892 -191.358643 48.908134
v -0.240376 -191.332840 49.389534
v -0.928833 -191.309692 49.883583
v -1.769591 -191.280762 50.320122
v -2.621801 -191.249603 50.620384
v -3.476229 -191.219940 50.697098
v -4.316596 -191.176605 50.630150
v -5.103862 -191.160736 50.445503
v -5.798635 -191.208588 49.981480
v -6.432792 -191.255493 49.252251
v -7.075108 -191.281006 48.459557
v -7.554597 -191.310455 47.771172
v -7.773476 -191.359589 47.201420
v -7.734207 -191.436676 46.649345
v -7.471361 -191.509964 46.118553
v -7.071148 -191.548889 45.648582
v -6.588531 -191.566254 45.224457
v -6.102324 -191.571289 44.886230
v -5.673548 -191.568787 44.652828
v -5.238955 -191.565292 44.487381
v -4.226871 -201.199371 47.334114
v -3.247054 -201.203735 47.275288
v -2.152853 -201.180969 47.381386
v -1.095753 -201.148315 47.654690
v -0.179288 -201.098938 48.076241
v 0.531313 -201.031342 48.593193
v 1.001144 -200.975861 49.107269
v 1.259413 -200.947754 49.582390
v 1.347968 -200.937683 50.046638
v 1.262479 -200.931549 50.486271
v 1.040271 -200.918304 50.884491
v 0.744657 -200.897003 51.282410
v 0.377460 -200.868835 51.757812
v -0.104012 -200.838821 52.293755
v -0.757063 -200.814377 52.784092
v -1.527449 -200.786606 53.165680
v -2.307280 -200.746918 53.428497
v -3.128402 -200.708710 53.536186
v -3.960102 -200.707855 53.453327
v -4.621071 -200.742172 53.250107
v -5.137682 -200.768646 52.967461
v -5.697241 -200.773727 52.557571
v -6.320926 -200.769775 52.066154
v -6.881860 -200.775330 51.551498
v -7.283431 -200.803558 50.983147
v -7.466837 -200.856918 50.314377
v -7.375309 -200.926788 49.609730
v -7.057682 -200.988312 49.001934
v -6.635395 -201.041885 48.497650
v -6.171271 -201.092697 48.075348
v -5.640841 -201.137131 47.742371
v -5.006364 -201.172333 47.499084
v -3.866409 -209.479431 49.979485
v -2.844352 -209.483612 49.930321
v -1.758941 -209.484406 50.017479
v -0.696043 -209.468018 50.249153
v 0.221021 -209.432892 50.629448
v 0.890132 -209.384857 51.113476
v 1.297476 -209.341690 51.615543
v 1.502523 -209.317612 52.071705
v 1.549002 -209.310577 52.496048
v 1.451022 -209.310181 52.909302
v 1.227224 -209.297363 53.318199
v 0.934044 -209.269653 53.733288
v 0.609615 -209.237457 54.177837
v 0.202228 -209.207397 54.665524
v -0.385930 -209.178345 55.155880
v -1.118651 -209.143463 55.569614
v -1.910904 -209.093170 55.874470
v -2.879190 -209.046814 56.039688
v -3.913583 -209.049133 55.953888
v -4.671224 -209.083130 55.691223
v -5.196102 -209.102722 55.411961
v -5.655560 -209.113312 55.116024
v -6.102168 -209.130219 54.769081
v -6.544523 -209.153748 54.346188
v -6.995100 -209.174088 53.820740
v -7.362278 -209.206421 53.185745
v -7.461796 -209.276947 52.472908
v -7.230408 -209.345978 51.842525
v -6.775217 -209.385254 51.343685
v -6.199987 -209.413879 50.913261
v -5.540365 -209.442734 50.522896
v -4.771201 -209.466217 50.186615
v -4.959532 -212.974823 51.340961
v -4.063714 -212.999329 51.027420
v -3.094607 -213.006088 50.828888
v -2.044708 -213.008423 50.775112
v -0.945306 -212.996002 50.959175
v -0.031199 -212.950241 51.363068
v 0.628393 -212.901031 51.844700
v 1.111599 -212.868713 52.348495
v 1.417977 -212.847504 52.846180
v 1.533057 -212.835327 53.308998
v 1.478856 -212.831436 53.741219
v 1.294012 -212.820068 54.193878
v 1.033108 -212.796936 54.667961
v 0.702570 -212.771942 55.139145
v 0.220902 -212.742569 55.653671
v -0.469909 -212.705505 56.201694
v -1.281121 -212.656738 56.670151
v -2.114679 -212.603210 56.984924
v -3.046336 -212.569611 57.111008
v -4.017902 -212.577698 56.970917
v -4.825809 -212.608353 56.633194
v -5.471411 -212.629654 56.243164
v -6.019717 -212.642838 55.847092
v -6.482155 -212.657303 55.437775
v -6.851878 -212.678680 55.001484
v -7.154560 -212.710419 54.540272
v -7.359013 -212.759430 54.042007
v -7.364758 -212.821411 53.492691
v -7.167481 -212.868546 52.988361
v -6.835248 -212.898468 52.553329
v -6.350544 -212.923737 52.124653
v -5.720156 -212.946442 51.716064
v -5.692938 -214.525421 52.111755
v -4.946098 -214.544403 51.744492
v -4.059400 -214.556091 51.430069
v -3.137920 -214.556305 51.231586
v -2.194508 -214.560806 51.164257
v -1.202989 -214.561371 51.278427
v -0.334921 -214.533356 51.572964
v 0.331472 -214.499298 51.968071
v 0.864161 -214.473129 52.447304
v 1.276171 -214.448044 52.996243
v 1.498900 -214.428864 53.543274
v 1.501918 -214.420349 54.052097
v 1.327079 -214.404877 54.587162
v 1.035213 -214.375488 55.155739
v 0.629002 -214.345245 55.713158
v 0.060793 -214.314423 56.291508
v -0.654880 -214.273544 56.861637
v -1.426372 -214.214417 57.328156
v -2.208959 -214.161942 57.628246
v -3.063034 -214.147171 57.700500
v -3.955408 -214.164520 57.496758
v -4.769809 -214.193085 57.109154
v -5.463201 -214.216034 56.678833
v -6.046075 -214.230713 56.264877
v -6.531683 -214.243317 55.848568
v -6.900469 -214.260864 55.416878
v -7.160701 -214.288330 54.978054
v -7.313810 -214.334198 54.500706
v -7.300215 -214.392578 53.959866
v -7.103845 -214.439270 53.428307
v -6.769553 -214.472504 52.952576
v -6.296980 -214.502075 52.512287
v -4.906937 -218.414337 52.682343
v -4.138846 -218.419357 52.402630
v -3.345001 -218.404846 52.267456
v -2.554772 -218.381622 52.264099
v -1.650375 -218.373535 52.326691
v -0.698045 -218.376678 52.470707
v 0.055297 -218.371887 52.737228
v 0.612593 -218.353638 53.133484
v 1.096121 -218.324829 53.664963
v 1.432871 -218.294861 54.261070
v 1.522461 -218.273331 54.831520
v 1.386214 -218.254486 55.397789
v 1.074870 -218.226715 56.002666
v 0.616119 -218.185913 56.679005
v 0.049324 -218.135681 57.413570
v -0.557152 -218.089920 58.025856
v -1.176632 -218.055511 58.428375
v -1.809649 -218.029694 58.688835
v -2.536569 -218.013794 58.812710
v -3.393692 -218.016953 58.702671
v -4.287651 -218.035858 58.356133
v -5.076871 -218.061768 57.880676
v -5.707734 -218.091202 57.352875
v -6.230293 -218.121582 56.821075
v -6.647514 -218.154755 56.343307
v -6.943259 -218.198196 55.882519
v -7.089426 -218.246857 55.363434
v -7.047023 -218.281372 54.828094
v -6.844096 -218.301453 54.344666
v -6.530527 -218.324188 53.899609
v -6.113466 -218.354065 53.465137
v -5.573817 -218.389343 53.047897
v -2.467303 -227.212997 54.424107
v -1.494699 -227.200882 54.500397
v -0.466684 -227.182587 54.714500
v 0.362800 -227.153687 55.027706
v 0.939163 -227.117279 55.418919
v 1.333167 -227.079590 55.900734
v 1.562804 -227.046829 56.433411
v 1.630808 -227.025269 56.954483
v 1.553232 -227.008087 57.454723
v 1.328425 -226.986954 57.960983
v 0.897920 -226.960861 58.550179
v 0.301750 -226.933502 59.216682
v -0.265096 -226.909042 59.795914
v -0.769481 -226.886505 60.231041
v -1.296294 -226.852798 60.580467
v -1.866960 -226.799988 60.879478
v -2.506183 -226.757889 61.028717
v -3.181880 -226.744873 60.933090
v -3.849498 -226.734009 60.693684
v -4.617585 -226.734253 60.348106
v -5.429637 -226.773804 59.825569
v -6.046134 -226.824463 59.233383
v -6.500355 -226.871307 58.577183
v -6.816332 -226.921143 57.866158
v -6.928508 -226.962570 57.270760
v -6.854221 -227.011581 56.752350
v -6.549883 -227.088425 56.161377
v -6.003201 -227.152924 55.588310
v -5.328352 -227.184189 55.149220
v -4.666342 -227.200867 54.837860
v -4.023006 -227.216293 54.614277
v -3.296584 -227.222321 54.469910
v -1.152789 -234.177429 56.198666
v -0.355026 -234.154022 56.396080
v 0.304850 -234.118195 56.692219
v 0.847392 -234.077118 57.074516
v 1.277654 -234.038849 57.532959
v 1.543156 -234.009140 58.009590
v 1.620779 -233.989365 58.451794
v 1.543099 -233.976196 58.887016
v 1.343184 -233.964203 59.352821
v 1.023391 -233.945801 59.899857
v 0.606345 -233.918976 60.526451
v 0.141388 -233.892029 61.143604
v -0.399963 -233.857391 61.712379
v -0.997114 -233.814911 62.166214
v -1.556158 -233.775177 62.468582
v -2.099609 -233.743362 62.638321
v -2.683811 -233.726898 62.664135
v -3.247288 -233.729950 62.555405
v -3.858652 -233.743835 62.353455
v -4.596813 -233.748779 62.104492
v -5.383198 -233.754456 61.732193
v -6.097565 -233.785736 61.071342
v -6.623868 -233.831818 60.248158
v -6.883935 -233.882721 59.500195
v -6.799259 -233.949066 58.791451
v -6.345983 -234.025787 58.068993
v -5.719855 -234.074066 57.474491
v -5.080419 -234.104584 56.982491
v -4.383449 -234.137527 56.561661
v -3.631492 -234.157013 56.288589
v -2.831375 -234.176620 56.154419
v -2.002452 -234.186539 56.121902
v -2.835670 -238.071259 56.804581
v -2.036214 -238.041336 56.774220
v -1.323105 -238.030075 56.845001
v -0.643555 -238.021393 57.009018
v 0.001124 -237.997482 57.297726
v 0.576501 -237.971893 57.716629
v 1.075787 -237.947235 58.232861
v 1.391874 -237.923187 58.728714
v 1.511122 -237.903076 59.137829
v 1.525990 -237.884735 59.550064
v 1.454495 -237.864258 60.024853
v 1.263689 -237.840759 60.554184
v 0.929778 -237.812775 61.152222
v 0.406400 -237.778824 61.834404
v -0.326652 -237.745346 62.503670
v -1.116285 -237.718094 63.001465
v -1.802217 -237.698013 63.320381
v -2.446578 -237.681702 63.493073
v -3.103873 -237.665680 63.492405
v -3.742607 -237.665344 63.330414
v -4.379611 -237.674561 63.071747
v -5.025292 -237.679443 62.753506
v -5.663550 -237.691925 62.324482
v -6.240449 -237.717194 61.745102
v -6.682093 -237.754715 61.081627
v -6.892150 -237.816971 60.372398
v -6.769247 -237.894562 59.563766
v -6.296868 -237.956635 58.732613
v -5.645648 -238.012283 58.074280
v -5.007323 -238.064758 57.602425
v -4.361671 -238.088791 57.236359
v -3.642817 -238.089340 56.963608
v -2.935653 -243.766235 57.996124
v -2.135185 -243.763504 57.928383
v -1.378770 -243.757523 57.989967
v -0.697704 -243.733994 58.179428
v -0.095324 -243.703201 58.452095
v 0.463759 -243.680695 58.816154
v 0.971203 -243.655624 59.301270
v 1.283665 -243.624710 59.790054
v 1.403305 -243.596008 60.215248
v 1.426327 -243.569397 60.658745
v 1.362719 -243.542801 61.153847
v 1.207833 -243.519333 61.649002
v 0.970441 -243.496307 62.133049
v 0.591379 -243.461899 62.697838
v 0.038049 -243.413956 63.368092
v -0.601851 -243.366684 63.994492
v -1.295213 -243.340897 64.430511
v -2.145851 -243.336517 64.645828
v -3.156881 -243.332504 64.665833
v -4.158896 -243.327606 64.493515
v -5.044434 -243.341934 64.060135
v -5.758473 -243.376450 63.405815
v -6.245092 -243.408005 62.787102
v -6.564179 -243.429855 62.300499
v -6.787701 -243.456177 61.808708
v -6.865788 -243.495300 61.194519
v -6.693005 -243.547546 60.478947
v -6.209064 -243.615509 59.733894
v -5.530181 -243.677231 59.106434
v -4.918874 -243.712067 58.706371
v -4.358056 -243.737885 58.425762
v -3.695340 -243.761185 58.174641
v -2.845349 -251.806763 59.709522
v -2.066477 -251.787140 59.661011
v -1.352039 -251.766998 59.734013
v -0.764803 -251.747025 59.912155
v -0.310337 -251.728806 60.129974
v 0.060118 -251.708115 60.389816
v 0.367272 -251.681198 60.709747
v 0.573639 -251.654480 61.038342
v 0.720448 -251.630035 61.384705
v 0.844744 -251.605438 61.794884
v 0.935982 -251.585144 62.300941
v 0.951349 -251.571075 62.839470
v 0.849156 -251.558670 63.296494
v 0.585579 -251.541962 63.735382
v 0.137648 -251.515762 64.280327
v -0.435630 -251.484558 64.884964
v -1.091979 -251.455872 65.445145
v -1.938474 -251.426010 65.899338
v -3.070049 -251.399231 66.061287
v -4.277042 -251.393661 65.800812
v -5.304577 -251.404984 65.269478
v -6.068645 -251.429321 64.622833
v -6.531135 -251.460419 64.010201
v -6.770796 -251.488876 63.495945
v -6.862707 -251.519562 62.990105
v -6.807946 -251.556335 62.435150
v -6.616549 -251.598114 61.845695
v -6.238620 -251.645203 61.233566
v -5.634233 -251.697510 60.669109
v -4.947556 -251.746475 60.278160
v -4.269027 -251.782761 60.033817
v -3.576274 -251.806458 59.845112
v -2.800807 -260.132233 61.063271
v -2.108991 -260.105713 61.158463
v -1.552903 -260.081757 61.276180
v -1.100491 -260.071808 61.418140
v -0.735224 -260.066406 61.587093
v -0.403078 -260.057251 61.780674
v -0.082797 -260.043701 61.997738
v 0.192921 -260.028076 62.240719
v 0.440709 -260.009247 62.538414
v 0.657022 -259.988495 62.899868
v 0.824731 -259.966248 63.371616
v 0.896290 -259.939789 63.943237
v 0.818517 -259.911011 64.513252
v 0.547522 -259.880890 65.106415
v 0.022549 -259.845520 65.821953
v -0.714139 -259.810730 66.584595
v -1.523064 -259.782867 67.200943
v -2.370935 -259.756836 67.589638
v -3.306578 -259.738068 67.648178
v -4.322407 -259.735107 67.348869
v -5.271611 -259.744049 66.860535
v -6.030933 -259.766327 66.269165
v -6.583182 -259.802979 65.575378
v -6.918362 -259.846283 64.836349
v -7.029083 -259.891785 64.088074
v -6.926024 -259.933228 63.402336
v -6.627029 -259.966461 62.818230
v -6.179193 -259.992371 62.349678
v -5.607537 -260.019379 61.946182
v -4.941405 -260.058716 61.568497
v -4.251649 -260.104462 61.257919
v -3.544021 -260.134155 61.076767
v -2.185288 -272.683258 63.048985
v -1.702828 -272.687775 63.157188
v -1.217595 -272.689453 63.347717
v -0.750893 -272.666656 63.674217
v -0.406839 -272.631836 64.065857
v -0.171332 -272.601624 64.473625
v 0.017681 -272.576202 64.919662
v 0.165184 -272.553772 65.391502
v 0.216118 -272.531067 65.855789
v 0.120283 -272.505280 66.341202
v -0.124563 -272.474487 66.923004
v -0.503578 -272.439667 67.602699
v -1.070130 -272.406677 68.290291
v -1.815737 -272.375946 68.887352
v -2.519326 -272.339020 69.355194
v -3.128268 -272.306213 69.649391
v -3.763476 -272.298401 69.655289
v -4.433049 -272.308990 69.436462
v -5.148378 -272.315857 69.121696
v -5.923715 -272.331879 68.623871
v -6.648283 -272.370422 67.856491
v -7.141642 -272.419281 66.932770
v -7.295851 -272.472900 66.002563
v -7.198565 -272.523743 65.232666
v -6.978734 -272.573120 64.593765
v -6.573953 -272.620667 64.051132
v -5.987630 -272.651123 63.647865
v -5.313900 -272.674805 63.336258
v -4.609325 -272.697266 63.081680
v -3.941839 -272.702087 62.934654
v -3.316389 -272.695221 62.910599
v -2.719159 -272.687500 62.964401
v -2.734004 -283.409515 64.631470
v -2.226798 -283.408478 64.823311
v -1.686415 -283.399109 65.089714
v -1.180452 -283.381836 65.432968
v -0.737474 -283.362366 65.830185
v -0.395796 -283.335052 66.317528
v -0.233399 -283.298706 66.857132
v -0.234941 -283.263580 67.388130
v -0.357671 -283.236176 67.875427
v -0.613431 -283.213867 68.387466
v -1.063769 -283.187500 69.044159
v -1.670474 -283.156097 69.766342
v -2.259784 -283.125458 70.344109
v -2.771505 -283.103638 70.720795
v -3.245383 -283.095428 70.943924
v -3.715129 -283.090607 71.050980
v -4.202626 -283.081177 71.063141
v -4.739135 -283.066254 70.955307
v -5.396194 -283.054321 70.671371
v -6.164634 -283.063568 70.163155
v -6.890523 -283.094727 69.445488
v -7.417998 -283.139496 68.613716
v -7.687976 -283.200378 67.742096
v -7.648952 -283.267395 66.915146
v -7.340937 -283.309387 66.231506
v -6.907148 -283.328278 65.731926
v -6.393832 -283.358307 65.340286
v -5.792297 -283.388947 65.020737
v -5.109448 -283.403564 64.748474
v -4.420190 -283.412933 64.512085
v -3.768773 -283.416962 64.393433
v -3.209496 -283.413330 64.464699
v -2.548127 -287.084259 65.091721
v -2.056136 -287.070557 65.348625
v -1.601725 -287.053162 65.702881
v -1.225542 -287.029236 66.145462
v -0.926352 -287.001007 66.652557
v -0.732707 -286.969849 67.171608
v -0.680973 -286.935181 67.677170
v -0.754159 -286.899841 68.187309
v -0.933441 -286.863800 68.781281
v -1.244368 -286.829041 69.472473
v -1.676445 -286.798065 70.102699
v -2.165715 -286.770111 70.568336
v -2.712991 -286.745850 70.949532
v -3.294881 -286.725555 71.285805
v -3.853625 -286.713531 71.492813
v -4.414774 -286.710724 71.545853
v -4.999504 -286.712280 71.433388
v -5.657128 -286.722015 71.088852
v -6.394124 -286.749054 70.494217
v -7.064513 -286.788818 69.780830
v -7.490430 -286.829926 69.070602
v -7.661410 -286.873383 68.291145
v -7.635061 -286.913788 67.488564
v -7.453031 -286.944946 66.799225
v -7.122920 -286.978363 66.224213
v -6.618613 -287.021454 65.745895
v -6.070234 -287.045288 65.423737
v -5.503524 -287.057312 65.180565
v -4.823619 -287.084900 64.976288
v -4.130190 -287.112061 64.867348
v -3.532127 -287.114685 64.861969
v -3.032085 -287.099030 64.936890
v -3.027510 -291.777771 65.372711
v -2.511716 -291.783600 65.569962
v -1.980585 -291.764801 65.923119
v -1.532166 -291.727661 66.393951
v -1.195436 -291.693451 66.918060
v -0.996168 -291.656372 67.479073
v -0.971977 -291.617157 68.071312
v -1.090916 -291.579559 68.697311
v -1.283147 -291.540100 69.330147
v -1.541860 -291.501801 69.956635
v -1.864508 -291.468140 70.516098
v -2.263071 -291.438599 70.969078
v -2.839566 -291.413025 71.435150
v -3.567771 -291.394226 71.905510
v -4.246999 -291.386017 72.156471
v -4.837169 -291.383514 72.145828
v -5.395534 -291.381012 71.979141
v -5.988685 -291.383820 71.657738
v -6.626147 -291.403534 71.136864
v -7.177354 -291.434174 70.509148
v -7.529439 -291.464050 69.876945
v -7.726452 -291.501190 69.085762
v -7.763340 -291.556244 68.129990
v -7.616091 -291.614380 67.319244
v -7.314190 -291.667419 66.705887
v -6.866143 -291.721924 66.201050
v -6.343301 -291.757843 65.836533
v -5.834177 -291.764832 65.605225
v -5.275254 -291.770874 65.427521
v -4.651439 -291.771423 65.301804
v -4.053793 -291.766418 65.250687
v -3.519103 -291.768677 65.276268
v -2.119565 -301.696930 67.657646
v -1.876642 -301.669434 68.143082
v -1.749773 -301.643677 68.649567
v -1.745126 -301.608643 69.260323
v -1.858461 -301.566071 69.978058
v -2.060824 -301.529968 70.652252
v -2.351559 -301.499725 71.243073
v -2.729558 -301.470581 71.776016
v -3.134902 -301.442993 72.272369
v -3.643522 -301.415344 72.774147
v -4.332816 -301.388336 73.195702
v -4.980594 -301.366455 73.399628
v -5.551657 -301.351471 73.369949
v -6.134965 -301.358856 73.066628
v -6.615295 -301.392517 72.584389
v -7.058014 -301.426727 72.067528
v -7.481794 -301.449615 71.564972
v -7.779305 -301.472443 71.001732
v -7.972747 -301.506378 70.233322
v -8.057180 -301.550873 69.279549
v -7.915812 -301.590973 68.438187
v -7.572850 -301.625305 67.847946
v -7.157433 -301.658600 67.422920
v -6.716181 -301.692871 67.081749
v -6.237043 -301.728577 66.788177
v -5.742980 -301.749115 66.560959
v -5.197420 -301.752838 66.412033
v -4.610891 -301.753052 66.374771
v -4.049063 -301.754425 66.456116
v -3.541734 -301.757874 66.603271
v -3.029497 -301.756165 66.814285
v -2.507714 -301.731995 67.182632
v -4.275991 -312.814301 67.669449
v -3.729411 -312.800964 67.971725
v -3.257590 -312.777191 68.360130
v -2.819659 -312.751038 68.830193
v -2.469383 -312.721436 69.387444
v -2.333466 -312.686676 69.968147
v -2.425712 -312.647705 70.571167
v -2.661242 -312.611572 71.221161
v -2.951526 -312.582947 71.859344
v -3.288264 -312.553040 72.426048
v -3.697670 -312.524200 72.867790
v -4.193409 -312.503662 73.230194
v -4.724496 -312.487366 73.564903
v -5.221401 -312.470673 73.835991
v -5.684130 -312.454437 73.999298
v -6.189888 -312.445648 73.990845
v -6.731709 -312.451660 73.767029
v -7.201384 -312.469147 73.397583
v -7.621076 -312.492798 72.938049
v -8.003541 -312.524200 72.322906
v -8.250021 -312.565979 71.551437
v -8.332291 -312.608246 70.799858
v -8.348365 -312.645355 70.130463
v -8.322384 -312.681549 69.523544
v -8.160122 -312.723083 68.930603
v -7.796721 -312.758881 68.399956
v -7.342352 -312.773987 68.045120
v -6.899522 -312.781860 67.804199
v -6.446938 -312.792053 67.617142
v -5.944124 -312.799988 67.510468
v -5.406577 -312.805969 67.478928
v -4.854769 -312.812622 67.513016
v -4.535235 -318.300812 68.210220
v -4.034975 -318.287231 68.528046
v -3.545001 -318.264465 68.973045
v -3.116095 -318.231323 69.557846
v -2.861184 -318.196106 70.208847
v -2.841280 -318.166260 70.822159
v -3.006446 -318.133789 71.382599
v -3.270125 -318.096771 71.975723
v -3.609210 -318.059326 72.620369
v -4.032113 -318.022034 73.231003
v -4.506570 -317.988983 73.751999
v -4.982551 -317.966370 74.133804
v -5.436511 -317.957214 74.331223
v -5.905153 -317.955383 74.373024
v -6.452309 -317.957855 74.255798
v -7.060397 -317.967102 73.979790
v -7.595772 -317.982056 73.650284
v -8.009302 -318.003540 73.246353
v -8.280926 -318.040833 72.563583
v -8.372106 -318.088379 71.682625
v -8.399625 -318.123505 70.940010
v -8.439122 -318.144470 70.329849
v -8.416147 -318.165802 69.742630
v -8.268783 -318.193085 69.219528
v -7.992562 -318.222351 68.797081
v -7.622299 -318.254028 68.489975
v -7.255958 -318.283630 68.292610
v -6.944287 -318.307007 68.142586
v -6.584681 -318.322205 67.989151
v -6.119319 -318.325043 67.872673
v -5.589527 -318.319489 67.858803
v -5.050864 -318.310944 67.980133
v -4.637040 -326.731201 69.310135
v -4.205532 -326.721252 69.662140
v -3.718595 -326.718872 70.090767
v -3.297012 -326.692627 70.702606
v -3.164663 -326.632050 71.471298
v -3.363880 -326.573944 72.262047
v -3.805684 -326.528687 73.073975
v -4.437575 -326.487488 73.834854
v -5.112975 -326.455292 74.386185
v -5.690911 -326.437622 74.703629
v -6.192822 -326.430603 74.836487
v -6.701669 -326.428802 74.827759
v -7.261863 -326.433228 74.654427
v -7.804682 -326.445221 74.312851
v -8.197441 -326.459198 73.936798
v -8.453140 -326.471802 73.589828
v -8.678799 -326.489807 73.137978
v -8.859170 -326.519379 72.527008
v -8.963445 -326.553986 71.891403
v -9.022063 -326.590790 71.257401
v -8.980362 -326.627075 70.622421
v -8.800049 -326.655487 70.084167
v -8.508788 -326.675842 69.653946
v -8.134327 -326.690674 69.300766
v -7.706076 -326.707520 69.029343
v -7.283311 -326.725067 68.867065
v -6.913229 -326.734711 68.801620
v -6.569070 -326.739166 68.782509
v -6.221252 -326.744232 68.782349
v -5.845645 -326.748657 68.800560
v -5.435621 -326.749420 68.868164
v -5.029437 -326.743744 69.033119
v -5.607203 -339.129089 69.547165
v -5.345279 -339.117004 69.727615
v -5.103471 -339.099762 70.003220
v -4.884455 -339.071075 70.427139
v -4.675128 -339.036133 70.939461
v -4.470672 -339.005493 71.476715
v -4.369080 -338.973694 72.070297
v -4.428751 -338.932770 72.700729
v -4.682672 -338.886353 73.379242
v -5.133349 -338.849335 74.050667
v -5.662390 -338.830109 74.550896
v -6.130679 -338.821960 74.840622
v -6.563385 -338.815796 74.976036
v -7.019769 -338.809143 75.007919
v -7.469530 -338.803284 74.960388
v -7.881992 -338.800262 74.828133
v -8.320649 -338.806396 74.590462
v -8.765265 -338.827789 74.270035
v -9.114866 -338.862732 73.867279
v -9.382424 -338.899994 73.351364
v -9.591745 -338.931458 72.741402
v -9.715602 -338.958435 72.088715
v -9.698575 -338.979675 71.451225
v -9.505734 -338.995850 70.884842
v -9.191457 -339.027161 70.383949
v -8.778804 -339.076111 69.894226
v -8.242702 -339.111938 69.513695
v -7.679076 -339.135529 69.268715
v -7.124464 -339.148895 69.179054
v -6.606349 -339.149170 69.266922
v -6.202076 -339.146271 69.340591
v -5.891520 -339.139221 69.422058
v -4.966764 -350.624146 70.874374
v -4.884928 -350.621552 71.565216
v -4.937488 -350.628326 72.224655
v -5.028311 -350.629944 72.884056
v -5.175463 -350.605194 73.467987
v -5.426879 -350.562408 73.949249
v -5.772405 -350.518860 74.340836
v -6.154930 -350.486023 74.634277
v -6.522190 -350.467590 74.822754
v -6.908911 -350.453491 74.923721
v -7.325519 -350.435242 74.953644
v -7.717511 -350.419037 74.918533
v -8.084730 -350.414978 74.805603
v -8.494467 -350.430725 74.583130
v -8.908492 -350.453735 74.278297
v -9.286851 -350.473846 73.904160
v -9.621163 -350.486938 73.454056
v -9.907948 -350.491333 72.922958
v -10.129117 -350.488586 72.307510
v -10.220191 -350.486420 71.600594
v -10.086918 -350.492859 70.873497
v -9.841351 -350.503326 70.304565
v -9.539552 -350.508423 69.831223
v -9.134794 -350.510071 69.434097
v -8.637949 -350.526489 69.177208
v -8.101352 -350.549957 69.058380
v -7.522821 -350.562225 69.010727
v -6.976207 -350.563904 69.031082
v -6.503615 -350.571533 69.132057
v -6.038062 -350.599243 69.351242
v -5.597494 -350.627136 69.712677
v -5.232833 -350.631165 70.213654
v -3.739574 -97.865189 8.167374
v -4.415172 -97.869888 8.274918
v -5.025411 -97.874329 8.447948
v -5.600502 -97.869827 8.733658
v -6.089307 -97.857086 9.115322
v -6.480985 -97.843506 9.556189
v -6.789905 -97.825958 10.064678
v -6.974096 -97.807541 10.614191
v -7.011171 -97.797333 11.139805
v -6.906910 -97.796036 11.683725
v -6.635081 -97.804474 12.291868
v -6.211014 -97.825592 12.856731
v -5.688275 -97.854263 13.268299
v -5.064270 -97.872833 13.571127
v -4.358726 -97.878311 13.845335
v -3.682808 -97.881958 14.042370
v -3.045001 -97.887405 14.087183
v -2.386772 -97.891373 13.985304
v -1.658174 -97.884811 13.763176
v -0.835670 -97.865860 13.379137
v -0.041210 -97.841415 12.752762
v 0.517673 -97.823883 11.981602
v 0.761397 -97.815063 11.249065
v 0.740616 -97.814499 10.573429
v 0.524322 -97.818924 9.918308
v 0.213759 -97.828186 9.313715
v -0.157022 -97.844711 8.803453
v -0.618055 -97.860809 8.410984
v -1.139995 -97.870377 8.165018
v -1.690735 -97.875244 8.052876
v -2.299399 -97.872955 8.037352
v -2.999722 -97.866211 8.085779
v -3.768392 -95.491669 7.549019
v -4.472391 -95.498917 7.632019
v -5.071536 -95.508377 7.776066
v -5.617914 -95.506927 8.034796
v -6.089664 -95.498489 8.396645
v -6.479678 -95.488708 8.819414
v -6.795204 -95.474548 9.310064
v -6.990306 -95.460083 9.853210
v -7.042430 -95.452347 10.400532
v -6.956982 -95.449036 11.002718
v -6.672640 -95.450760 11.680828
v -6.178799 -95.463699 12.285526
v -5.605314 -95.483536 12.675919
v -4.982940 -95.497574 12.936493
v -4.255104 -95.507370 13.206087
v -3.547698 -95.513718 13.416725
v -2.934655 -95.515839 13.466082
v -2.313810 -95.516830 13.374317
v -1.548845 -95.505615 13.144035
v -0.615839 -95.486725 12.643677
v 0.240170 -95.481430 11.828928
v 0.753472 -95.481323 10.990364
v 0.937425 -95.472229 10.332153
v 0.920021 -95.467239 9.775425
v 0.746074 -95.473267 9.213230
v 0.450478 -95.484573 8.649372
v 0.064590 -95.496674 8.147167
v -0.418719 -95.505478 7.753651
v -0.965468 -95.507263 7.515789
v -1.547286 -95.506409 7.424500
v -2.202561 -95.502655 7.430771
v -2.967154 -95.495026 7.483364
v -4.174382 -91.358002 6.273537
v -4.923255 -91.373505 6.376472
v -5.430275 -91.371796 6.532959
v -5.841371 -91.362061 6.758759
v -6.240393 -91.352249 7.070747
v -6.630408 -91.343750 7.462250
v -6.996522 -91.337341 7.933830
v -7.268760 -91.331650 8.476988
v -7.330441 -91.323105 9.072618
v -7.124949 -91.314041 9.770130
v -6.680692 -91.311783 10.585411
v -6.109104 -91.319656 11.304039
v -5.520108 -91.330170 11.742720
v -4.881223 -91.331512 12.037533
v -4.143524 -91.330383 12.344213
v -3.398150 -91.333633 12.566353
v -2.680306 -91.334808 12.574787
v -1.931627 -91.332840 12.417440
v -1.098192 -91.329605 12.144247
v -0.211503 -91.325516 11.635990
v 0.549021 -91.325378 10.838364
v 1.044079 -91.324997 9.993023
v 1.265278 -91.320572 9.311449
v 1.284966 -91.316711 8.793055
v 1.180796 -91.316742 8.347963
v 0.999492 -91.320908 7.908829
v 0.737967 -91.330078 7.440266
v 0.346170 -91.337418 6.968781
v -0.214952 -91.334015 6.584354
v -0.975872 -91.327972 6.321602
v -1.975760 -91.328842 6.197727
v -3.130691 -91.338394 6.206020
v -4.513718 -89.687027 5.692211
v -5.234710 -89.710129 5.884647
v -5.698750 -89.701157 6.111187
v -6.066478 -89.677887 6.367054
v -6.450119 -89.659943 6.700802
v -6.823485 -89.647537 7.100567
v -7.143295 -89.637863 7.544849
v -7.373381 -89.629608 8.048433
v -7.426522 -89.621552 8.612906
v -7.215564 -89.616791 9.280249
v -6.732885 -89.620026 10.091730
v -6.110940 -89.629730 10.858330
v -5.466908 -89.639709 11.374264
v -4.767781 -89.641800 11.718826
v -4.005882 -89.643311 12.003363
v -3.250567 -89.651093 12.159588
v -2.463719 -89.655807 12.108847
v -1.631477 -89.658142 11.896793
v -0.818882 -89.657349 11.584509
v -0.039381 -89.645370 11.129093
v 0.656878 -89.634583 10.480555
v 1.152518 -89.631348 9.757635
v 1.388220 -89.628189 9.122936
v 1.434865 -89.624893 8.617065
v 1.386160 -89.623459 8.189734
v 1.274930 -89.626694 7.770645
v 1.060250 -89.637619 7.279877
v 0.676990 -89.650650 6.727345
v 0.060958 -89.655869 6.209885
v -0.869780 -89.647766 5.809105
v -2.105332 -89.638702 5.602509
v -3.430312 -89.652588 5.585384
v -4.599671 -85.448410 4.388077
v -5.445275 -85.469986 4.634418
v -6.031186 -85.460693 4.953156
v -6.492050 -85.432983 5.337772
v -6.945482 -85.412521 5.838318
v -7.323902 -85.398224 6.387112
v -7.580474 -85.387100 6.915245
v -7.735351 -85.378433 7.469509
v -7.723135 -85.372101 8.074074
v -7.448778 -85.371033 8.682541
v -6.901570 -85.378098 9.270306
v -6.190214 -85.390533 9.785061
v -5.461096 -85.399963 10.216032
v -4.695493 -85.405762 10.606323
v -3.835399 -85.416992 10.922972
v -3.004488 -85.428986 11.058802
v -2.219572 -85.427231 10.995882
v -1.383167 -85.418884 10.790339
v -0.554322 -85.416000 10.497438
v 0.178535 -85.408890 10.129196
v 0.779520 -85.398804 9.674707
v 1.214445 -85.392242 9.188597
v 1.477463 -85.387909 8.738468
v 1.638531 -85.384308 8.314169
v 1.751255 -85.381531 7.882252
v 1.771859 -85.381821 7.402260
v 1.611019 -85.389374 6.774815
v 1.229395 -85.401215 6.007050
v 0.596004 -85.412399 5.238335
v -0.413663 -85.423203 4.624691
v -1.831797 -85.424057 4.313213
v -3.368354 -85.427200 4.271214
v -4.088847 -81.744583 3.479618
v -5.027778 -81.762421 3.496078
v -5.767522 -81.757767 3.738049
v -6.414623 -81.741898 4.217148
v -6.986536 -81.726578 4.833397
v -7.397086 -81.715424 5.453739
v -7.675580 -81.713120 6.025421
v -7.844935 -81.706894 6.606476
v -7.803406 -81.693863 7.223557
v -7.505899 -81.688751 7.844471
v -7.022862 -81.690216 8.442575
v -6.425819 -81.693390 8.959547
v -5.674348 -81.697800 9.427437
v -4.720095 -81.704849 9.873238
v -3.718610 -81.714661 10.171690
v -2.867903 -81.719345 10.274147
v -2.152490 -81.717789 10.249212
v -1.450613 -81.716751 10.106369
v -0.667414 -81.715515 9.836430
v 0.166272 -81.711243 9.452841
v 0.887262 -81.708115 8.946148
v 1.395701 -81.705368 8.420662
v 1.710094 -81.701675 7.974171
v 1.922936 -81.696747 7.538570
v 2.071513 -81.690643 7.047241
v 2.096955 -81.687363 6.470413
v 1.906951 -81.694717 5.741646
v 1.490659 -81.711533 4.907681
v 0.879527 -81.733093 4.177299
v -0.026780 -81.752899 3.722424
v -1.340566 -81.750427 3.564533
v -2.830201 -81.736694 3.531624
v -3.934954 -79.719696 2.965229
v -4.919718 -79.716599 2.975758
v -5.685907 -79.715103 3.205814
v -6.369251 -79.709854 3.656631
v -7.014229 -79.701126 4.241470
v -7.495641 -79.694931 4.846260
v -7.803422 -79.689377 5.435474
v -7.950236 -79.674240 6.038410
v -7.883479 -79.658630 6.666008
v -7.586210 -79.655319 7.324276
v -7.112960 -79.660263 7.969753
v -6.527197 -79.667191 8.505264
v -5.773191 -79.673553 8.978292
v -4.801657 -79.677582 9.460670
v -3.786963 -79.678680 9.828529
v -2.896459 -79.681610 9.970882
v -2.114354 -79.688248 9.922794
v -1.340922 -79.692337 9.730846
v -0.498046 -79.693268 9.427601
v 0.330438 -79.694901 9.033106
v 1.018556 -79.693176 8.535936
v 1.532664 -79.688522 8.001457
v 1.881706 -79.684708 7.490677
v 2.132277 -79.681183 6.961510
v 2.296674 -79.677521 6.391872
v 2.281734 -79.677567 5.770599
v 1.981079 -79.683273 5.032562
v 1.400796 -79.690170 4.207947
v 0.669228 -79.703979 3.524147
v -0.234488 -79.728912 3.150768
v -1.419854 -79.740784 3.050041
v -2.734188 -79.731125 3.028790
v -4.003678 -77.490799 2.426861
v -5.020542 -77.491272 2.493809
v -5.794172 -77.491608 2.732635
v -6.472330 -77.485062 3.166431
v -7.096706 -77.472626 3.745308
v -7.553409 -77.461761 4.338608
v -7.838310 -77.452255 4.888599
v -7.970257 -77.437515 5.428738
v -7.919549 -77.426224 5.985191
v -7.681329 -77.424240 6.596989
v -7.285917 -77.427551 7.249573
v -6.765139 -77.432404 7.834904
v -6.059026 -77.440674 8.338352
v -5.133520 -77.450653 8.804197
v -4.126157 -77.453842 9.171204
v -3.144864 -77.458160 9.339390
v -2.213229 -77.469101 9.277691
v -1.280426 -77.478760 9.031931
v -0.321973 -77.488266 8.683592
v 0.502585 -77.495773 8.294075
v 1.126935 -77.489349 7.857281
v 1.616587 -77.473038 7.371880
v 1.996024 -77.459427 6.824390
v 2.264477 -77.451706 6.198364
v 2.374228 -77.449219 5.561134
v 2.275436 -77.453140 4.945553
v 1.905459 -77.462280 4.268383
v 1.236494 -77.471130 3.512356
v 0.430782 -77.479431 2.901859
v -0.446978 -77.489334 2.588242
v -1.530721 -77.496429 2.481113
v -2.781092 -77.495300 2.446175
v -2.696398 -40.337128 -3.813419
v -3.633236 -40.337509 -3.766975
v -4.468212 -40.336792 -3.645489
v -5.205921 -40.336227 -3.434708
v -5.835649 -40.336746 -3.127243
v -6.368692 -40.339264 -2.766422
v -6.817458 -40.340469 -2.411633
v -7.169899 -40.339752 -2.036678
v -7.398064 -40.337082 -1.581882
v -7.488012 -40.332016 -1.030895
v -7.444191 -40.327942 -0.418098
v -7.292147 -40.327728 0.146126
v -7.050945 -40.327988 0.617691
v -6.677861 -40.327042 1.075119
v -6.106594 -40.327835 1.578533
v -5.291549 -40.329590 2.115208
v -4.269754 -40.330688 2.638512
v -3.137346 -40.330872 3.069481
v -1.963816 -40.331375 3.287205
v -0.786014 -40.333954 3.222164
v 0.365707 -40.337570 2.879635
v 1.491488 -40.338364 2.321217
v 2.480610 -40.338104 1.662231
v 3.236223 -40.337769 0.911507
v 3.716228 -40.335541 0.063026
v 3.786354 -40.331650 -0.776276
v 3.386060 -40.330429 -1.614002
v 2.626600 -40.333832 -2.407516
v 1.685031 -40.335800 -2.997795
v 0.625529 -40.335190 -3.372898
v -0.503445 -40.335968 -3.632584
v -1.636307 -40.336578 -3.782455
v -3.396242 -31.324768 -4.345398
v -4.591556 -31.324356 -4.114384
v -5.551809 -31.324554 -3.709454
v -6.256554 -31.322845 -3.222790
v -6.764249 -31.318863 -2.706154
v -7.135434 -31.314316 -2.125149
v -7.335533 -31.310669 -1.530067
v -7.340960 -31.309723 -0.988621
v -7.177494 -31.312225 -0.489090
v -6.889408 -31.314560 -0.017117
v -6.510774 -31.313721 0.443329
v -6.044023 -31.312698 0.909126
v -5.499443 -31.314606 1.351841
v -4.941241 -31.317108 1.710201
v -4.364762 -31.318848 2.001751
v -3.681418 -31.319275 2.299290
v -2.883643 -31.319275 2.586403
v -1.921305 -31.322083 2.742504
v -0.765690 -31.325363 2.682835
v 0.399036 -31.327316 2.415413
v 1.411454 -31.329010 2.015316
v 2.255196 -31.329529 1.498867
v 2.928929 -31.328644 0.893387
v 3.405570 -31.328552 0.308887
v 3.684654 -31.327942 -0.300297
v 3.735145 -31.326782 -1.073109
v 3.474217 -31.328415 -1.953331
v 2.836658 -31.330948 -2.816132
v 1.767880 -31.331329 -3.606430
v 0.466702 -31.329056 -4.158321
v -0.809324 -31.327271 -4.390236
v -2.089553 -31.326309 -4.427883
v -3.176826 -27.713287 -4.538692
v -4.356162 -27.711365 -4.296368
v -5.296504 -27.711182 -3.970978
v -5.981874 -27.709900 -3.531555
v -6.471763 -27.707794 -3.009136
v -6.827859 -27.706635 -2.403755
v -7.022843 -27.706390 -1.791218
v -7.077479 -27.705078 -1.270969
v -7.041879 -27.701538 -0.806759
v -6.895584 -27.696716 -0.316605
v -6.578218 -27.696350 0.207165
v -6.084136 -27.702759 0.730431
v -5.476639 -27.710510 1.214684
v -4.842447 -27.715179 1.632114
v -4.170366 -27.715210 1.985096
v -3.401155 -27.712280 2.281776
v -2.572492 -27.710602 2.542206
v -1.669938 -27.712433 2.707836
v -0.646019 -27.715149 2.648979
v 0.459265 -27.716797 2.338940
v 1.522890 -27.717896 1.898949
v 2.374780 -27.717346 1.435307
v 2.998273 -27.715912 0.929886
v 3.461517 -27.715790 0.368263
v 3.769583 -27.715637 -0.238400
v 3.898922 -27.716278 -0.914715
v 3.800573 -27.719055 -1.666512
v 3.356055 -27.720367 -2.476837
v 2.438309 -27.719727 -3.332867
v 1.156137 -27.718475 -4.060093
v -0.281969 -27.718414 -4.509182
v -1.778470 -27.717316 -4.665482
v -2.404209 1.943207 -6.638634
v -3.261804 1.947510 -6.573650
v -4.080137 1.952301 -6.450577
v -4.866894 1.947083 -6.066086
v -5.643904 1.941498 -5.407036
v -6.380508 1.940063 -4.521729
v -6.973001 1.938263 -3.404243
v -7.301542 1.931580 -2.131058
v -7.326085 1.922180 -0.864048
v -7.062104 1.910950 0.275379
v -6.562741 1.902557 1.221519
v -5.898316 1.904755 1.954086
v -5.106156 1.912018 2.515980
v -4.208961 1.916412 2.942005
v -3.189588 1.918274 3.231083
v -1.946568 1.918549 3.377659
v -0.587576 1.916229 3.321293
v 0.620656 1.914337 3.038151
v 1.542639 1.915039 2.637028
v 2.194919 1.917938 2.191402
v 2.712885 1.923828 1.671696
v 3.194028 1.930267 0.992363
v 3.607632 1.934906 0.089737
v 3.863723 1.933868 -1.079144
v 3.817816 1.930450 -2.529240
v 3.319080 1.932587 -4.046387
v 2.489851 1.938660 -5.349297
v 1.634221 1.947266 -6.265186
v 0.874713 1.954651 -6.769886
v 0.108223 1.957825 -6.974365
v -0.713137 1.956573 -6.952770
v -1.552407 1.948853 -6.792065
v -2.760461 3.808105 -6.998001
v -3.622429 3.793213 -6.851814
v -4.423867 3.793518 -6.603462
v -5.162127 3.791870 -6.145313
v -5.858599 3.789551 -5.452831
v -6.528933 3.790710 -4.532166
v -7.141557 3.789948 -3.395741
v -7.562575 3.781738 -2.050564
v -7.615182 3.770355 -0.596069
v -7.275712 3.760651 0.712685
v -6.687211 3.756409 1.695683
v -5.969481 3.758728 2.387451
v -5.160604 3.759430 2.886185
v -4.233174 3.759399 3.252892
v -3.160501 3.762115 3.502075
v -1.947259 3.763885 3.619102
v -0.722535 3.761597 3.572464
v 0.372410 3.759583 3.350239
v 1.287758 3.759827 3.009987
v 2.026850 3.761658 2.602173
v 2.673983 3.766632 2.080948
v 3.279182 3.773132 1.340115
v 3.775883 3.778839 0.318146
v 4.026405 3.781189 -0.980183
v 3.899785 3.783173 -2.546211
v 3.332839 3.788269 -4.210831
v 2.482495 3.793884 -5.673893
v 1.614642 3.799988 -6.703846
v 0.807745 3.805176 -7.254551
v -0.031119 3.818237 -7.415714
v -0.934013 3.838135 -7.332108
v -1.858886 3.834076 -7.161938
v -2.662960 5.964600 -7.797638
v -3.571294 5.921997 -7.632153
v -4.386446 5.892609 -7.244957
v -5.109913 5.889801 -6.684341
v -5.730108 5.891022 -6.057323
v -6.302902 5.889557 -5.316780
v -6.872456 5.890961 -4.411209
v -7.441694 5.890320 -3.356804
v -7.903822 5.883331 -2.029545
v -7.977909 5.875092 -0.432495
v -7.570597 5.869202 1.065247
v -6.893744 5.869110 2.146721
v -6.123120 5.871063 2.831139
v -5.290197 5.865112 3.273560
v -4.322334 5.859772 3.581718
v -3.207870 5.862366 3.786819
v -2.036510 5.865662 3.880276
v -0.941261 5.865448 3.856239
v 0.027802 5.863129 3.705853
v 0.918363 5.860840 3.438980
v 1.772711 5.860626 3.059368
v 2.621878 5.862579 2.465832
v 3.410934 5.866333 1.558937
v 4.007040 5.873322 0.361202
v 4.245131 5.881256 -1.071644
v 4.012547 5.890686 -2.733326
v 3.362819 5.901581 -4.513088
v 2.504399 5.908203 -6.114285
v 1.594991 5.909607 -7.255756
v 0.630278 5.911377 -7.844158
v -0.448867 5.934204 -7.943485
v -1.598897 5.969940 -7.857174
v -3.327135 7.925293 -8.541664
v -4.245002 7.889709 -8.294449
v -5.044309 7.870697 -7.671238
v -5.713513 7.864349 -6.886456
v -6.244528 7.853455 -6.154800
v -6.719777 7.847717 -5.406410
v -7.198644 7.855835 -4.555019
v -7.724474 7.857513 -3.575573
v -8.235331 7.849548 -2.250347
v -8.380281 7.845673 -0.555210
v -7.993761 7.842743 1.114902
v -7.284341 7.841919 2.367218
v -6.431421 7.842407 3.131634
v -5.475693 7.835876 3.581524
v -4.375785 7.832855 3.847908
v -3.152583 7.839081 3.985180
v -1.919714 7.846008 4.038300
v -0.844223 7.851166 4.032078
v 0.056740 7.850677 3.945911
v 0.931410 7.846283 3.731331
v 1.867784 7.844513 3.325603
v 2.857157 7.846191 2.587757
v 3.749132 7.846832 1.461609
v 4.353645 7.850403 0.078152
v 4.517901 7.864075 -1.469238
v 4.203678 7.883331 -3.170101
v 3.541070 7.898285 -4.956268
v 2.685714 7.901093 -6.593788
v 1.690422 7.895935 -7.796268
v 0.534118 7.893707 -8.419861
v -0.796259 7.913300 -8.523918
v -2.168995 7.938812 -8.514721
v -6.363714 -74.406570 2.294651
v -6.926549 -74.400818 2.739182
v -7.395253 -74.398254 3.251358
v -7.725287 -74.394043 3.750546
v -7.919740 -74.382721 4.182007
v -8.015955 -74.366135 4.580997
v -8.021485 -74.355148 4.982777
v -7.926866 -74.351990 5.426018
v -7.700552 -74.351639 5.942303
v -7.295676 -74.350754 6.510242
v -6.666567 -74.353714 7.091953
v -5.853956 -74.361084 7.639191
v -4.991330 -74.364044 8.077724
v -4.110722 -74.364288 8.370667
v -3.158775 -74.365463 8.507986
v -2.129531 -74.369476 8.457350
v -1.026985 -74.379547 8.182995
v 0.116573 -74.386978 7.701530
v 1.178741 -74.381668 7.077908
v 1.941161 -74.367981 6.417725
v 2.323627 -74.358856 5.682735
v 2.412871 -74.358643 4.809757
v 2.258870 -74.366318 3.964073
v 1.912393 -74.378235 3.284988
v 1.431262 -74.392380 2.741123
v 0.771246 -74.410095 2.289932
v -0.140340 -74.420990 1.990185
v -1.311797 -74.411377 1.862549
v -2.636296 -74.399445 1.780880
v -3.860713 -74.402466 1.697754
v -4.849342 -74.409576 1.715813
v -5.674476 -74.412140 1.929070
v -6.595699 -72.593369 2.020744
v -7.096930 -72.588135 2.437088
v -7.501966 -72.588882 2.865292
v -7.794033 -72.585800 3.283531
v -7.963919 -72.573578 3.669281
v -8.041543 -72.559448 4.037983
v -8.059045 -72.551758 4.413204
v -8.024497 -72.549789 4.818256
v -7.896916 -72.548706 5.279053
v -7.598004 -72.546951 5.806629
v -7.087936 -72.548172 6.356018
v -6.429926 -72.553894 6.869419
v -5.727536 -72.556427 7.313465
v -4.958506 -72.554840 7.699696
v -4.005159 -72.555420 8.032625
v -2.881117 -72.560394 8.207121
v -1.621314 -72.567459 8.055019
v -0.164145 -72.567764 7.517101
v 1.267461 -72.560165 6.716644
v 2.204689 -72.554077 5.854172
v 2.538123 -72.553574 4.954666
v 2.469371 -72.556900 4.007534
v 2.151450 -72.563629 3.161175
v 1.672752 -72.571487 2.493347
v 1.122909 -72.581100 1.996235
v 0.473557 -72.596405 1.668991
v -0.446235 -72.606171 1.507835
v -1.722034 -72.597473 1.451397
v -3.169522 -72.588852 1.371880
v -4.405722 -72.592621 1.285557
v -5.279989 -72.598404 1.344276
v -5.979526 -72.600098 1.620380
v -6.071044 -69.234070 0.926025
v -6.544077 -69.234741 1.236794
v -6.939655 -69.236023 1.548588
v -7.282434 -69.237091 1.838715
v -7.588664 -69.233856 2.129105
v -7.831463 -69.227112 2.429867
v -7.984021 -69.220459 2.742996
v -8.064155 -69.215927 3.091949
v -8.103849 -69.215408 3.483215
v -8.107197 -69.217209 3.929962
v -8.025506 -69.214279 4.493576
v -7.774208 -69.208984 5.099350
v -7.333063 -69.211075 5.618946
v -6.735914 -69.213318 6.076889
v -5.908256 -69.211212 6.584911
v -4.684903 -69.210419 7.153545
v -3.152305 -69.215790 7.541977
v -1.542324 -69.222733 7.456135
v 0.134483 -69.218185 6.854485
v 1.643128 -69.210175 5.943748
v 2.547246 -69.209702 4.943859
v 2.780178 -69.214066 3.843529
v 2.467427 -69.220947 2.715656
v 1.838649 -69.227280 1.831070
v 1.168843 -69.235046 1.246864
v 0.564594 -69.243530 0.903492
v -0.076396 -69.251602 0.765839
v -0.962085 -69.251846 0.753754
v -2.153277 -69.241470 0.744705
v -3.479851 -69.231445 0.687920
v -4.648511 -69.228989 0.644653
v -5.484664 -69.231308 0.708813
v -5.633497 -66.809738 0.384789
v -6.127813 -66.810379 0.586678
v -6.546269 -66.813217 0.833866
v -6.945853 -66.812256 1.110538
v -7.349138 -66.807388 1.421101
v -7.710901 -66.802917 1.759373
v -7.972546 -66.800522 2.117352
v -8.125631 -66.796356 2.507397
v -8.196968 -66.787857 2.938923
v -8.195201 -66.780441 3.408016
v -8.099294 -66.775909 3.979240
v -7.838614 -66.774414 4.610970
v -7.346298 -66.779251 5.188583
v -6.615562 -66.783524 5.728809
v -5.630374 -66.782852 6.284523
v -4.297411 -66.782364 6.803116
v -2.715797 -66.787766 7.062061
v -1.182051 -66.795715 6.889263
v 0.273108 -66.793442 6.333977
v 1.618947 -66.783417 5.506283
v 2.535243 -66.779633 4.466663
v 2.791497 -66.782761 3.249611
v 2.379261 -66.790878 2.020023
v 1.593217 -66.802658 1.063286
v 0.842342 -66.816727 0.499401
v 0.253629 -66.822006 0.260635
v -0.309650 -66.822723 0.222229
v -1.034484 -66.821426 0.263638
v -1.949907 -66.813065 0.287178
v -2.976971 -66.805405 0.271275
v -4.035180 -66.807068 0.246960
v -4.961836 -66.811020 0.268127
v -4.954470 -65.108353 0.004398
v -5.536416 -65.118378 0.115810
v -6.046269 -65.123260 0.295834
v -6.547176 -65.113434 0.553688
v -7.065287 -65.099091 0.894646
v -7.542692 -65.094406 1.292007
v -7.908806 -65.097031 1.708576
v -8.144840 -65.093689 2.158001
v -8.247568 -65.078705 2.666168
v -8.199229 -65.062897 3.220421
v -7.998075 -65.055176 3.861782
v -7.600390 -65.054611 4.544571
v -6.948472 -65.059387 5.172585
v -6.065636 -65.062607 5.753223
v -4.996513 -65.060715 6.278118
v -3.677758 -65.059555 6.658489
v -2.189577 -65.066376 6.736214
v -0.813058 -65.074249 6.474407
v 0.447224 -65.070923 5.963051
v 1.664737 -65.063141 5.180706
v 2.587688 -65.062500 4.113972
v 2.909472 -65.067184 2.922405
v 2.548661 -65.075531 1.776302
v 1.784999 -65.085953 0.836937
v 1.032684 -65.094330 0.249279
v 0.450665 -65.094376 -0.001869
v -0.066536 -65.096634 -0.059990
v -0.687943 -65.101303 -0.052635
v -1.445779 -65.098694 -0.041008
v -2.301565 -65.094315 -0.037548
v -3.260045 -65.097656 -0.046383
v -4.203998 -65.103546 -0.044750
v -4.314260 -63.507553 -0.339207
v -5.023028 -63.528656 -0.288895
v -5.656084 -63.537170 -0.147133
v -6.251307 -63.516388 0.097923
v -6.854937 -63.490997 0.449905
v -7.428205 -63.484390 0.882587
v -7.888295 -63.486374 1.340858
v -8.196163 -63.480316 1.838718
v -8.309808 -63.463654 2.421936
v -8.176535 -63.447937 3.085724
v -7.803725 -63.440887 3.835987
v -7.196189 -63.440308 4.591530
v -6.356789 -63.443375 5.259159
v -5.357730 -63.445389 5.833546
v -4.278132 -63.443954 6.276081
v -3.056722 -63.444443 6.509254
v -1.730345 -63.452225 6.449287
v -0.514579 -63.457687 6.130341
v 0.604476 -63.453308 5.631691
v 1.713802 -63.449707 4.868134
v 2.627635 -63.451126 3.849846
v 3.058611 -63.453430 2.794270
v 2.882174 -63.457779 1.806290
v 2.279405 -63.462540 0.931973
v 1.586134 -63.464554 0.303921
v 0.991316 -63.466995 -0.048820
v 0.457007 -63.479630 -0.229431
v -0.146028 -63.493088 -0.323341
v -0.858618 -63.493622 -0.359371
v -1.644941 -63.488525 -0.356586
v -2.529109 -63.490280 -0.348629
v -3.473380 -63.496277 -0.346157
v -2.721083 -60.642685 -0.899338
v -3.895507 -60.640381 -0.873413
v -5.007185 -60.633606 -0.767353
v -5.896623 -60.641434 -0.549206
v -6.604424 -60.655899 -0.228523
v -7.184493 -60.655731 0.142361
v -7.691920 -60.646286 0.562286
v -8.110555 -60.636215 1.043736
v -8.368562 -60.623276 1.538906
v -8.439936 -60.611252 2.010651
v -8.320597 -60.604401 2.498497
v -7.979239 -60.602692 3.067924
v -7.416420 -60.604477 3.740974
v -6.693107 -60.605728 4.430294
v -5.897196 -60.605515 5.022568
v -5.070263 -60.605759 5.481426
v -4.245495 -60.607864 5.830048
v -3.371284 -60.617035 6.073860
v -2.372801 -60.630859 6.136120
v -1.272255 -60.628372 5.948715
v -0.037477 -60.613922 5.491882
v 1.293930 -60.609711 4.723972
v 2.424901 -60.607620 3.798138
v 3.089796 -60.604187 2.913654
v 3.271078 -60.605728 2.063667
v 3.029957 -60.610626 1.215450
v 2.476644 -60.615860 0.445194
v 1.748625 -60.624542 -0.176235
v 0.953571 -60.634537 -0.601540
v 0.144904 -60.634064 -0.794231
v -0.721273 -60.629471 -0.844673
v -1.672191 -60.634338 -0.874340
v -2.859777 -57.959839 -1.424362
v -4.279206 -57.964020 -1.415260
v -5.452433 -57.958130 -1.242813
v -6.291721 -57.948273 -0.905437
v -6.934737 -57.947937 -0.518333
v -7.506947 -57.951752 -0.129532
v -7.999919 -57.949997 0.285156
v -8.339888 -57.939041 0.746490
v -8.491165 -57.926834 1.241234
v -8.481205 -57.919724 1.723316
v -8.347174 -57.916153 2.194157
v -8.047527 -57.916870 2.714855
v -7.505196 -57.922455 3.316704
v -6.762142 -57.928680 3.929867
v -5.980007 -57.931458 4.459644
v -5.224421 -57.930466 4.893364
v -4.471592 -57.929459 5.259972
v -3.642073 -57.934174 5.546600
v -2.639399 -57.942184 5.680210
v -1.456666 -57.940262 5.562599
v -0.075167 -57.933350 5.101067
v 1.390561 -57.930740 4.329464
v 2.554690 -57.928497 3.509327
v 3.190406 -57.927383 2.778713
v 3.405939 -57.927307 2.023766
v 3.317758 -57.928467 1.202511
v 2.944442 -57.931580 0.409897
v 2.306953 -57.939606 -0.299381
v 1.526183 -57.951141 -0.864841
v 0.733507 -57.956802 -1.190842
v -0.177502 -57.958267 -1.321770
v -1.410238 -57.958435 -1.379005
v -2.818583 -55.821869 -1.778744
v -4.423326 -55.829544 -1.770798
v -5.634349 -55.824966 -1.584793
v -6.463759 -55.810028 -1.209255
v -7.059206 -55.804428 -0.806988
v -7.577667 -55.808105 -0.440884
v -8.032646 -55.807281 -0.064537
v -8.341475 -55.797256 0.354080
v -8.464190 -55.787216 0.821163
v -8.425322 -55.781052 1.314693
v -8.274605 -55.777359 1.817265
v -7.996617 -55.778900 2.358631
v -7.507901 -55.785858 2.952438
v -6.819707 -55.793747 3.523964
v -6.051558 -55.797760 4.019783
v -5.262824 -55.796783 4.465916
v -4.438302 -55.794678 4.871544
v -3.506832 -55.795486 5.183643
v -2.410829 -55.799652 5.309868
v -1.153607 -55.801926 5.151279
v 0.287684 -55.801758 4.628319
v 1.732285 -55.799988 3.840691
v 2.772935 -55.796860 3.071823
v 3.282186 -55.795975 2.427143
v 3.454426 -55.795227 1.775349
v 3.433037 -55.794586 1.059982
v 3.203133 -55.796021 0.351604
v 2.714757 -55.800598 -0.324612
v 2.052766 -55.808914 -0.945133
v 1.347869 -55.815811 -1.398304
v 0.428885 -55.820160 -1.642818
v -1.032207 -55.820160 -1.740444
v -2.043424 -51.947647 -2.338402
v -3.549925 -51.944427 -2.334797
v -4.747473 -51.947723 -2.288498
v -5.673736 -51.949402 -2.095047
v -6.426764 -51.944519 -1.747555
v -7.051647 -51.938675 -1.334793
v -7.581473 -51.933990 -0.922409
v -7.993305 -51.924744 -0.519165
v -8.239733 -51.909225 -0.100849
v -8.304648 -51.896225 0.369366
v -8.200981 -51.895966 0.912418
v -7.931322 -51.902878 1.556808
v -7.457193 -51.909729 2.257137
v -6.820110 -51.916092 2.870308
v -6.084967 -51.920151 3.376415
v -5.227743 -51.923111 3.852001
v -4.191010 -51.922546 4.306904
v -2.901506 -51.920380 4.635330
v -1.452752 -51.922501 4.660999
v -0.069373 -51.926544 4.342010
v 1.223238 -51.929535 3.724091
v 2.387053 -51.930832 2.887444
v 3.177015 -51.930969 2.059444
v 3.538384 -51.931717 1.399944
v 3.637553 -51.932327 0.839462
v 3.570354 -51.931870 0.303104
v 3.343521 -51.931778 -0.236584
v 2.923484 -51.934830 -0.829311
v 2.324848 -51.941116 -1.459866
v 1.656021 -51.949020 -1.961021
v 0.829703 -51.955429 -2.236542
v -0.442250 -51.953949 -2.335423
v -0.916627 -48.288712 -2.829796
v -2.237669 -48.286743 -2.852379
v -3.434657 -48.288284 -2.890533
v -4.381504 -48.291534 -2.890797
v -5.154887 -48.287247 -2.785133
v -5.841267 -48.277908 -2.556995
v -6.403660 -48.274734 -2.261654
v -6.863751 -48.274857 -1.960636
v -7.261807 -48.269547 -1.645325
v -7.583695 -48.261185 -1.294685
v -7.826635 -48.255264 -0.866322
v -7.971143 -48.253540 -0.307938
v -7.932578 -48.250504 0.388977
v -7.632440 -48.248581 1.172668
v -7.125367 -48.249741 1.898155
v -6.478708 -48.251144 2.499413
v -5.621130 -48.254410 3.070736
v -4.441957 -48.254242 3.651314
v -2.919514 -48.251068 4.074371
v -1.214221 -48.255432 4.097042
v 0.373166 -48.265244 3.687725
v 1.690940 -48.271454 2.976223
v 2.767097 -48.273270 2.084976
v 3.497956 -48.274048 1.204807
v 3.800582 -48.274292 0.503998
v 3.780700 -48.273666 -0.048061
v 3.560239 -48.272980 -0.541744
v 3.193369 -48.273651 -1.059082
v 2.658842 -48.276352 -1.646812
v 1.967141 -48.279526 -2.212170
v 1.192440 -48.283600 -2.600998
v 0.269904 -48.288315 -2.778893
v -2.450280 -46.451248 -3.094521
v -3.613366 -46.453842 -3.156445
v -4.535380 -46.457993 -3.121979
v -5.282932 -46.456482 -2.938080
v -5.888575 -46.449463 -2.666634
v -6.347514 -46.445694 -2.404510
v -6.719488 -46.444412 -2.170635
v -7.049237 -46.440750 -1.921322
v -7.340285 -46.437073 -1.626793
v -7.614290 -46.434586 -1.232590
v -7.834674 -46.430557 -0.688427
v -7.874400 -46.423401 -0.019890
v -7.655613 -46.421387 0.713173
v -7.228290 -46.424881 1.411686
v -6.627091 -46.428116 2.030823
v -5.788245 -46.429214 2.644455
v -4.611519 -46.425705 3.278255
v -3.075546 -46.421967 3.764397
v -1.374074 -46.427414 3.858425
v 0.189467 -46.438309 3.510635
v 1.493972 -46.444946 2.854797
v 2.603661 -46.446335 2.023190
v 3.414514 -46.446426 1.161663
v 3.796774 -46.446503 0.445770
v 3.842994 -46.445892 -0.111301
v 3.668762 -46.445312 -0.609325
v 3.303974 -46.445511 -1.145138
v 2.740625 -46.447098 -1.746513
v 2.028471 -46.449295 -2.307495
v 1.216886 -46.451401 -2.703224
v 0.199672 -46.453018 -2.918606
v -1.094834 -46.452591 -3.022202
v -2.641660 -44.508255 -3.339195
v -3.729233 -44.508774 -3.361488
v -4.623343 -44.512070 -3.295620
v -5.359748 -44.513535 -3.093502
v -5.928032 -44.511765 -2.801876
v -6.347078 -44.511337 -2.518173
v -6.681888 -44.510529 -2.274178
v -6.968493 -44.507141 -2.039051
v -7.223427 -44.503998 -1.767296
v -7.474204 -44.500565 -1.387173
v -7.679795 -44.493637 -0.857235
v -7.733440 -44.485687 -0.234684
v -7.588065 -44.485321 0.413738
v -7.257928 -44.488754 1.047009
v -6.708913 -44.492172 1.658978
v -5.885132 -44.494217 2.282021
v -4.745187 -44.492050 2.922520
v -3.280247 -44.489807 3.455013
v -1.680182 -44.493423 3.653805
v -0.220114 -44.500107 3.438465
v 1.044241 -44.504944 2.900066
v 2.217144 -44.506332 2.144356
v 3.156404 -44.506409 1.305904
v 3.679167 -44.506699 0.555019
v 3.855383 -44.506454 -0.078762
v 3.750193 -44.505890 -0.661575
v 3.364613 -44.506454 -1.285675
v 2.730378 -44.508804 -1.951492
v 1.946354 -44.511505 -2.521194
v 1.053524 -44.513580 -2.910286
v -0.035868 -44.514160 -3.148621
v -1.344213 -44.511780 -3.278503
v -2.877355 -42.447250 -3.593460
v -3.857161 -42.449310 -3.564171
v -4.687469 -42.451599 -3.456863
v -5.380768 -42.451965 -3.251534
v -5.933160 -42.451691 -2.959381
v -6.374515 -42.453537 -2.636147
v -6.738060 -42.454651 -2.339443
v -7.035463 -42.453598 -2.060558
v -7.271127 -42.451111 -1.740208
v -7.453117 -42.446503 -1.317177
v -7.560661 -42.440689 -0.776993
v -7.555608 -42.435974 -0.199825
v -7.421598 -42.433853 0.355125
v -7.122800 -42.432449 0.906670
v -6.579062 -42.434753 1.486588
v -5.746517 -42.438995 2.092743
v -4.659904 -42.439682 2.697834
v -3.363955 -42.438629 3.210804
v -1.981565 -42.439774 3.461636
v -0.678126 -42.443130 3.372982
v 0.524619 -42.447372 2.974495
v 1.711507 -42.448990 2.326790
v 2.735784 -42.449371 1.561012
v 3.424988 -42.449768 0.772877
v 3.783369 -42.448898 -0.020298
v 3.756234 -42.446686 -0.772614
v 3.314821 -42.446381 -1.535343
v 2.557821 -42.449646 -2.291512
v 1.646410 -42.451996 -2.865479
v 0.636150 -42.452179 -3.212364
v -0.492472 -42.451691 -3.433277
v -1.716444 -42.449158 -3.559990
v -2.280356 -38.057434 -3.967358
v -3.251175 -38.054764 -3.905708
v -4.163787 -38.049881 -3.788479
v -5.036204 -38.049194 -3.567692
v -5.813655 -38.049469 -3.209526
v -6.453079 -38.049500 -2.783474
v -6.956851 -38.048889 -2.346050
v -7.307053 -38.047867 -1.861988
v -7.478872 -38.046204 -1.298534
v -7.462766 -38.042084 -0.667149
v -7.267630 -38.038864 -0.022053
v -6.957314 -38.041626 0.520462
v -6.594083 -38.046844 0.932457
v -6.155763 -38.049423 1.309467
v -5.605922 -38.046844 1.708305
v -4.879974 -38.042938 2.135437
v -3.940353 -38.043839 2.575668
v -2.884545 -38.045227 2.954842
v -1.779468 -38.044785 3.139690
v -0.609384 -38.046844 3.025352
v 0.545572 -38.050278 2.642773
v 1.610788 -38.051086 2.106876
v 2.535842 -38.050735 1.500416
v 3.259870 -38.049408 0.837780
v 3.727008 -38.046814 0.129715
v 3.875338 -38.044266 -0.603897
v 3.650562 -38.044113 -1.395679
v 3.068901 -38.047272 -2.173603
v 2.221211 -38.049194 -2.835091
v 1.143373 -38.048691 -3.364975
v -0.054844 -38.049255 -3.745148
v -1.215475 -38.053284 -3.939339
v -3.385087 -35.684906 -4.048988
v -4.384390 -35.678146 -3.860817
v -5.315497 -35.676590 -3.551235
v -6.121034 -35.675858 -3.108257
v -6.744645 -35.673889 -2.612717
v -7.188486 -35.672302 -2.101749
v -7.439971 -35.671783 -1.572685
v -7.507552 -35.670883 -1.035591
v -7.409976 -35.668350 -0.485809
v -7.156773 -35.665649 0.061176
v -6.803751 -35.666245 0.539749
v -6.403160 -35.670929 0.932278
v -5.943988 -35.675735 1.286350
v -5.426369 -35.674026 1.623119
v -4.789495 -35.670074 1.980061
v -3.936082 -35.670746 2.392921
v -2.926593 -35.671661 2.773258
v -1.815533 -35.670959 2.956448
v -0.593157 -35.672943 2.841656
v 0.584767 -35.675903 2.487267
v 1.605085 -35.677200 2.011978
v 2.495537 -35.678253 1.431339
v 3.207227 -35.678604 0.802792
v 3.658253 -35.677490 0.220806
v 3.869640 -35.675568 -0.380138
v 3.814174 -35.674866 -1.114552
v 3.404199 -35.676376 -1.917347
v 2.628149 -35.677994 -2.698769
v 1.489046 -35.677872 -3.409431
v 0.152324 -35.678131 -3.915958
v -1.132071 -35.683441 -4.147591
v -2.304681 -35.689072 -4.160858
v -3.523674 -33.369370 -4.221348
v -4.635704 -33.366745 -3.978733
v -5.576653 -33.366104 -3.584797
v -6.318552 -33.364212 -3.098915
v -6.866883 -33.360718 -2.585964
v -7.254097 -33.357956 -2.039185
v -7.455688 -33.356537 -1.486332
v -7.465404 -33.355804 -0.970524
v -7.313652 -33.355209 -0.478069
v -7.037254 -33.353409 -0.001198
v -6.681212 -33.350876 0.448181
v -6.259886 -33.352219 0.872520
v -5.765917 -33.357407 1.270794
v -5.237495 -33.359772 1.612003
v -4.646634 -33.359924 1.929859
v -3.892975 -33.360580 2.292027
v -2.994146 -33.361084 2.631084
v -1.942756 -33.362106 2.798611
v -0.720129 -33.364441 2.724865
v 0.467739 -33.366226 2.446537
v 1.467747 -33.367767 2.041637
v 2.325250 -33.369492 1.493298
v 3.024938 -33.370605 0.857037
v 3.493206 -33.370529 0.280434
v 3.751840 -33.368805 -0.301903
v 3.773699 -33.367096 -1.051167
v 3.442796 -33.367981 -1.913071
v 2.712004 -33.369461 -2.768246
v 1.572095 -33.369705 -3.553452
v 0.224147 -33.368515 -4.099411
v -1.068270 -33.369537 -4.324337
v -2.306824 -33.371384 -4.335758
v -3.232326 -24.993225 -4.608490
v -4.314367 -24.991241 -4.374229
v -5.140286 -24.988708 -4.117165
v -5.778747 -24.984863 -3.757141
v -6.253474 -24.979675 -3.330250
v -6.632973 -24.976807 -2.850842
v -6.899154 -24.981232 -2.335987
v -7.023583 -24.986420 -1.860756
v -7.048559 -24.986969 -1.428600
v -7.008645 -24.984741 -0.972378
v -6.883489 -24.984497 -0.485668
v -6.624109 -24.986969 0.034351
v -6.176712 -24.988342 0.591209
v -5.520549 -24.992645 1.164482
v -4.665437 -24.996033 1.741638
v -3.691177 -24.995544 2.226555
v -2.722536 -24.995331 2.559261
v -1.746845 -24.996124 2.730415
v -0.666110 -24.997131 2.681091
v 0.497444 -24.998138 2.374596
v 1.580166 -24.997559 1.914421
v 2.418211 -24.994354 1.451813
v 3.007944 -24.992950 0.965462
v 3.441501 -24.993286 0.414635
v 3.744891 -24.992676 -0.162685
v 3.905141 -24.995331 -0.771420
v 3.866568 -24.999786 -1.484848
v 3.463309 -25.001373 -2.327477
v 2.563144 -25.000458 -3.253933
v 1.296124 -24.998657 -4.061398
v -0.170208 -24.997131 -4.578747
v -1.776443 -24.995544 -4.755985
v -4.699471 -22.303314 -4.326759
v -5.497602 -22.300659 -3.920002
v -6.102883 -22.296814 -3.439770
v -6.514449 -22.292542 -3.009464
v -6.793774 -22.291534 -2.626717
v -6.970006 -22.296021 -2.247002
v -7.053170 -22.300140 -1.862663
v -7.067039 -22.301331 -1.462414
v -7.028984 -22.301086 -1.017948
v -6.927526 -22.300507 -0.553493
v -6.735647 -22.299561 -0.094414
v -6.398766 -22.299011 0.398453
v -5.802335 -22.301361 0.978832
v -4.896564 -22.302765 1.620312
v -3.870667 -22.303772 2.176876
v -2.922970 -22.305634 2.556145
v -2.005566 -22.306335 2.750584
v -0.954307 -22.306671 2.734314
v 0.245025 -22.307373 2.453217
v 1.394979 -22.307098 1.973965
v 2.295356 -22.303955 1.488873
v 2.899329 -22.304016 1.017227
v 3.327099 -22.306274 0.513561
v 3.656832 -22.305450 -0.008938
v 3.865720 -22.306488 -0.585350
v 3.867834 -22.309845 -1.326984
v 3.457751 -22.311035 -2.262070
v 2.508180 -22.310394 -3.283073
v 1.232623 -22.308838 -4.136051
v -0.226132 -22.307373 -4.645344
v -1.949080 -22.306610 -4.790028
v -3.571589 -22.305328 -4.627865
v -4.439620 -18.969971 -4.532001
v -5.375380 -18.969025 -4.009544
v -6.103496 -18.968933 -3.400822
v -6.598626 -18.969116 -2.868809
v -6.934206 -18.969452 -2.421654
v -7.136927 -18.969849 -2.020565
v -7.210371 -18.969269 -1.609135
v -7.142155 -18.967896 -1.138222
v -6.940763 -18.967377 -0.605663
v -6.648277 -18.967834 -0.076973
v -6.311012 -18.970215 0.391045
v -5.906953 -18.972107 0.845711
v -5.310209 -18.971863 1.352341
v -4.442763 -18.971283 1.869385
v -3.494040 -18.970490 2.325039
v -2.649880 -18.970062 2.651493
v -1.825010 -18.970001 2.793003
v -0.919420 -18.970062 2.748909
v 0.062228 -18.970032 2.505272
v 1.054835 -18.970215 2.119476
v 1.930106 -18.970917 1.702213
v 2.571766 -18.971680 1.282528
v 3.039137 -18.971985 0.823772
v 3.431319 -18.972260 0.296650
v 3.729788 -18.972229 -0.321968
v 3.823340 -18.971832 -1.135880
v 3.449986 -18.971893 -2.193604
v 2.494750 -18.972076 -3.337967
v 1.251949 -18.972351 -4.229874
v -0.121398 -18.973175 -4.728733
v -1.727159 -18.974243 -4.917179
v -3.267392 -18.972412 -4.836845
v -3.479482 -13.607697 -5.056896
v -4.475724 -13.607361 -4.575569
v -5.431778 -13.607025 -3.934856
v -6.175833 -13.606812 -3.269444
v -6.653091 -13.606628 -2.704063
v -6.897617 -13.605591 -2.263062
v -6.962744 -13.603058 -1.853947
v -6.871808 -13.600311 -1.304146
v -6.661323 -13.602997 -0.604744
v -6.412241 -13.606567 0.043121
v -6.115636 -13.604858 0.553104
v -5.699745 -13.603638 1.019409
v -5.123939 -13.605408 1.520737
v -4.348333 -13.607086 2.039314
v -3.396847 -13.607269 2.495953
v -2.435648 -13.607391 2.769051
v -1.497275 -13.607635 2.844685
v -0.557263 -13.607758 2.795982
v 0.308867 -13.608002 2.594379
v 1.097974 -13.608215 2.229401
v 1.848413 -13.608887 1.778954
v 2.506021 -13.608673 1.300453
v 3.032652 -13.607452 0.757511
v 3.448342 -13.607086 0.122406
v 3.721466 -13.607239 -0.558167
v 3.706287 -13.607117 -1.352894
v 3.214728 -13.606842 -2.409023
v 2.271882 -13.607513 -3.579601
v 1.156295 -13.607880 -4.477985
v -0.004766 -13.608124 -5.021915
v -1.261844 -13.608490 -5.302734
v -2.455443 -13.608185 -5.307354
v -2.978082 -11.109833 -5.286613
v -3.845003 -11.112274 -4.947075
v -4.764865 -11.113678 -4.424114
v -5.613031 -11.113770 -3.775188
v -6.246709 -11.113068 -3.139339
v -6.648518 -11.112671 -2.623993
v -6.840399 -11.111816 -2.149368
v -6.820153 -11.109192 -1.545429
v -6.630597 -11.108917 -0.803589
v -6.345217 -11.112976 -0.046928
v -5.969006 -11.116974 0.629108
v -5.509122 -11.116882 1.194965
v -4.955676 -11.114349 1.685123
v -4.250232 -11.112640 2.128265
v -3.359905 -11.112274 2.514416
v -2.350276 -11.113556 2.773403
v -1.283750 -11.115021 2.851219
v -0.274774 -11.114532 2.764694
v 0.583180 -11.113892 2.510250
v 1.353586 -11.113312 2.128323
v 2.053669 -11.112030 1.681778
v 2.627390 -11.111115 1.142445
v 3.104723 -11.111755 0.466824
v 3.514614 -11.112366 -0.290791
v 3.692537 -11.112183 -1.069862
v 3.483640 -11.113464 -1.921753
v 2.895602 -11.113556 -2.929359
v 1.968062 -11.110657 -3.967659
v 0.904194 -11.107361 -4.733143
v -0.109856 -11.106537 -5.167461
v -1.124033 -11.106781 -5.394768
v -2.103724 -11.107422 -5.432858
v -2.926583 -8.266174 -5.585117
v -3.611014 -8.267181 -5.316444
v -4.361446 -8.268738 -4.911720
v -5.183861 -8.270294 -4.329544
v -5.937663 -8.271912 -3.627750
v -6.490693 -8.270782 -2.931526
v -6.753698 -8.269043 -2.299236
v -6.727028 -8.268768 -1.614456
v -6.521174 -8.268005 -0.878693
v -6.241858 -8.267883 -0.137207
v -5.887897 -8.270355 0.614918
v -5.435330 -8.271820 1.264904
v -4.895527 -8.270966 1.759987
v -4.272441 -8.269684 2.156898
v -3.454676 -8.269531 2.516426
v -2.341356 -8.272522 2.797688
v -1.029843 -8.275696 2.878025
v 0.150590 -8.273468 2.718937
v 1.077703 -8.269623 2.376343
v 1.849082 -8.267639 1.927120
v 2.439397 -8.268646 1.399982
v 2.873602 -8.268433 0.765694
v 3.248039 -8.266113 0.003487
v 3.538023 -8.264160 -0.899349
v 3.512892 -8.258026 -1.901722
v 3.122082 -8.256470 -2.880001
v 2.464080 -8.260864 -3.777611
v 1.535670 -8.258667 -4.577705
v 0.533063 -8.253815 -5.183636
v -0.356447 -8.255310 -5.550674
v -1.250732 -8.261871 -5.739948
v -2.155172 -8.265686 -5.746880
v -2.840154 -5.193085 -5.872063
v -3.486697 -5.192780 -5.731823
v -4.161079 -5.194244 -5.424870
v -4.926219 -5.197449 -4.930611
v -5.736838 -5.198914 -4.251759
v -6.440000 -5.195770 -3.439568
v -6.810821 -5.193634 -2.621178
v -6.795271 -5.193451 -1.776627
v -6.583427 -5.193146 -0.972473
v -6.312598 -5.194031 -0.265228
v -5.928632 -5.195312 0.439091
v -5.432182 -5.195587 1.107708
v -4.877535 -5.195740 1.688927
v -4.250370 -5.196045 2.173733
v -3.439256 -5.196198 2.564796
v -2.287385 -5.196350 2.811905
v -0.842393 -5.196045 2.827133
v 0.465494 -5.195221 2.583023
v 1.373514 -5.194946 2.125824
v 2.024629 -5.195923 1.563004
v 2.566695 -5.197845 0.961246
v 3.046571 -5.198669 0.324024
v 3.428876 -5.198181 -0.405010
v 3.623955 -5.196472 -1.356606
v 3.458541 -5.191742 -2.477554
v 2.960226 -5.189636 -3.512112
v 2.267144 -5.190613 -4.370495
v 1.413976 -5.188965 -5.079983
v 0.534035 -5.189056 -5.588821
v -0.283093 -5.192444 -5.847214
v -1.155357 -5.195038 -5.922291
v -2.067939 -5.194702 -5.920063
v -2.629176 -1.601685 -6.205376
v -3.376983 -1.603912 -6.158978
v -4.113841 -1.605011 -5.956455
v -4.872555 -1.608063 -5.535744
v -5.670441 -1.610107 -4.869400
v -6.407175 -1.608887 -4.005096
v -6.861258 -1.607422 -3.037426
v -6.961639 -1.605927 -2.019096
v -6.846400 -1.603912 -1.065510
v -6.584200 -1.605804 -0.220341
v -6.147009 -1.610718 0.581524
v -5.585764 -1.612396 1.309986
v -4.936726 -1.611877 1.932144
v -4.190780 -1.612183 2.423477
v -3.314453 -1.614136 2.770748
v -2.132335 -1.618011 2.967583
v -0.666893 -1.619995 2.923153
v 0.647886 -1.619385 2.601231
v 1.544354 -1.619598 2.121265
v 2.148417 -1.618958 1.585033
v 2.645028 -1.616547 1.005424
v 3.092038 -1.614685 0.354469
v 3.446058 -1.614502 -0.434685
v 3.656884 -1.615448 -1.485043
v 3.560941 -1.615936 -2.734024
v 3.070714 -1.613647 -3.901772
v 2.333458 -1.608826 -4.852329
v 1.497345 -1.601074 -5.561230
v 0.674908 -1.593536 -5.999176
v -0.119065 -1.589417 -6.192513
v -0.960765 -1.592010 -6.218483
v -1.828169 -1.597870 -6.200775
v -4.030158 8.344879 -8.775780
v -4.909182 8.344879 -8.246395
v -5.658612 8.344879 -7.439816
v -6.241108 8.344879 -6.642075
v -6.714162 8.344879 -5.912899
v -7.148994 8.344879 -5.127953
v -7.600191 8.344879 -4.248440
v -8.137623 8.344879 -3.114964
v -8.545867 8.344879 -1.535820
v -8.444791 8.344879 0.260944
v -7.877824 8.344879 1.832428
v -7.054974 8.344879 2.888794
v -6.073859 8.344879 3.498528
v -4.940231 8.344879 3.840954
v -3.673339 8.344879 4.000549
v -2.355248 8.344879 4.065224
v -1.138967 8.344879 4.096748
v -0.157641 8.344879 4.081234
v 0.706758 8.344879 3.959988
v 1.608795 8.344879 3.660152
v 2.583129 8.344879 3.074562
v 3.535874 8.344879 2.082878
v 4.275851 8.344879 0.731411
v 4.640757 8.344879 -0.859985
v 4.531443 8.344879 -2.600464
v 4.032508 8.344879 -4.373508
v 3.270594 8.344879 -6.090199
v 2.300127 8.344879 -7.529919
v 1.139004 8.344879 -8.456509
v -0.205276 8.344879 -8.793468
v -1.665642 8.344879 -8.817944
v -2.986785 8.344879 -8.884945
v -3.516617 6.976471 -8.116451
v -4.359095 6.938171 -7.757969
v -5.109153 6.925171 -7.121120
v -5.731106 6.924591 -6.417110
v -6.262935 6.920380 -5.713177
v -6.779028 6.920044 -4.896591
v -7.313359 6.922577 -3.962067
v -7.856961 6.917755 -2.827469
v -8.195421 6.910614 -1.316399
v -8.031116 6.905762 0.362564
v -7.446269 6.903229 1.764606
v -6.679442 6.905365 2.688396
v -5.840860 6.902649 3.245564
v -4.899229 6.894348 3.599178
v -3.801541 6.894470 3.828377
v -2.610614 6.899902 3.950062
v -1.464993 6.903076 3.978252
v -0.476312 6.901947 3.915123
v 0.415178 6.898285 3.739559
v 1.302511 6.895813 3.437111
v 2.230121 6.896729 2.930538
v 3.149628 6.898315 2.084080
v 3.907829 6.902405 0.911171
v 4.336400 6.911530 -0.476784
v 4.298383 6.924377 -2.055412
v 3.800733 6.939117 -3.816025
v 3.016806 6.949249 -5.575417
v 2.114670 6.950562 -7.008934
v 1.119072 6.947845 -7.909161
v -0.018031 6.956635 -8.233158
v -1.289114 6.991058 -8.197102
v -2.513238 7.007660 -8.182060
v -3.572139 4.832825 -7.179512
v -4.379524 4.821259 -6.856464
v -5.100631 4.823059 -6.388348
v -5.755117 4.822266 -5.765419
v -6.380801 4.822479 -4.943275
v -6.994754 4.823975 -3.931633
v -7.538567 4.820190 -2.717888
v -7.816580 4.810211 -1.253651
v -7.640574 4.800751 0.260933
v -7.104620 4.795502 1.483940
v -6.402851 4.796814 2.315617
v -5.628448 4.796997 2.872726
v -4.760077 4.792328 3.264965
v -3.742121 4.792053 3.547619
v -2.594002 4.795135 3.717892
v -1.407840 4.795715 3.757038
v -0.315666 4.793518 3.645252
v 0.650504 4.792480 3.393795
v 1.493937 4.792023 3.049225
v 2.258493 4.794037 2.597137
v 2.985312 4.798492 1.931217
v 3.627723 4.804626 0.972000
v 4.048655 4.810486 -0.269829
v 4.095301 4.815002 -1.773117
v 3.687717 4.821991 -3.482243
v 2.920894 4.829468 -5.157822
v 2.032205 4.834686 -6.493690
v 1.159631 4.837433 -7.320404
v 0.257840 4.846191 -7.651463
v -0.728249 4.875580 -7.630390
v -1.744319 4.893890 -7.510468
v -2.699391 4.868683 -7.376606
v -2.944080 2.837982 -6.734940
v -3.791608 2.839874 -6.643417
v -4.584941 2.839386 -6.377728
v -5.344162 2.833710 -5.834717
v -6.073906 2.831726 -5.045841
[truncated: 3,572,821 more chars]
