# Supplementary material for: A 3D subject-specific model of the spinal subarachnoid space with anatomically realistic ventral and dorsal spinal cord nerve rootlets
Source: Fluids Barriers CNS. 2017 Dec 19;14:36. doi: 10.1186/s12987-017-0085-y (PMC5738087; doi:10.1186/s12987-017-0085-y)
Supplement: Supplementary file 1 — Additional file 1. 3D computer aided design files for the spinal cord, dura and nerve roots in .OBJ and .STL file format. Summary of geometric and hydrodynamic results for the spinal cord, dura and nerve roots in .XLSX format. [file 12987_2017_85_MOESM1_ESM.zip › DURAQUAD.obj]

# Blender v2.78 (sub 0) OBJ File: 'PAPERMODEL.blend'
# www.blender.org
o finaldura_Circle.021
v -21.641228 -532.577698 32.497871
v -15.357633 -531.888123 24.550022
v -15.845227 -533.241150 35.550159
v -23.000336 -531.625488 25.712627
v -9.940556 -534.284668 32.486656
v -22.288942 -532.451782 31.819347
v -12.403815 -532.260010 25.180182
v -17.115582 -533.212463 35.316208
v -21.766193 -531.504150 24.380220
v -11.033556 -533.982117 33.854385
v -23.032539 -532.234863 30.596485
v -8.992364 -533.273315 27.241011
v -18.724504 -533.077332 34.607536
v -20.157701 -531.503845 23.890078
v -12.367490 -533.628235 34.784309
v -23.571787 -532.001282 28.833723
v -8.561129 -534.058716 29.380056
v -20.431648 -532.807556 33.498928
v -18.097258 -531.633972 24.071404
v -13.881471 -533.376465 35.316055
v -23.587749 -531.805847 27.229156
v -9.103090 -534.348267 31.048687
v -27.902313 -576.767395 48.995193
v -24.667912 -584.203430 42.749500
v -23.835619 -576.460205 49.462811
v -26.125301 -576.158142 49.588192
v -20.916096 -579.439087 47.205677
v -29.843706 -578.533752 47.251438
v -27.601439 -583.931091 42.697956
v -24.568462 -576.199890 49.602882
v -22.834534 -583.508545 43.529026
v -26.958488 -576.373840 49.382927
v -29.330311 -582.238831 44.046577
v -25.477604 -576.095398 49.648006
v -28.539831 -583.315613 43.169117
v -30.052078 -579.729919 46.167656
v -29.831093 -581.004761 45.070381
v -22.284546 -577.522644 48.741356
v -21.570614 -578.302917 48.139347
v -23.059778 -576.902161 49.185814
v -28.721197 -577.244690 48.514328
v -20.895134 -581.168579 45.729134
v -29.270447 -577.693237 48.063881
v -26.365788 -584.251648 42.532997
v -22.016699 -532.506287 32.125450
v -20.999714 -531.487671 24.024626
v -8.586942 -533.728699 28.383667
v -13.122181 -533.484924 35.090736
v -21.119328 -532.677795 32.958099
v -23.381023 -531.714783 26.503586
v -13.847455 -532.059143 24.843307
v -10.461806 -534.153625 33.210911
v -17.874554 -533.166016 35.030632
v -23.344078 -532.108398 29.749477
v -19.206497 -531.552734 23.924353
v -14.594826 -533.303589 35.466969
v -22.448114 -531.551819 24.964960
v -22.686277 -532.350586 31.265242
v -10.159636 -532.745056 26.077993
v -8.827568 -534.285889 30.426300
v -11.665490 -533.799072 34.378990
v -19.607349 -532.950195 34.073952
v -23.657721 -531.886230 27.843098
v -16.804657 -531.746277 24.289118
v -9.479835 -534.351868 31.746021
v -16.451599 -533.230652 35.479790
v -28.341555 -577.004089 48.757427
v -23.724661 -583.940063 43.071075
v -24.213516 -576.306763 49.547855
v -26.517860 -576.242737 49.508636
v -21.287260 -578.704102 47.816967
v -30.012245 -579.088196 46.739674
v -27.037479 -584.121399 42.580772
v -24.891949 -576.134705 49.634171
v -21.515551 -582.348450 44.654579
v -28.958164 -582.832153 43.560909
v -29.954411 -580.498596 45.499439
v -22.671375 -577.189026 48.986137
v -29.029716 -577.476257 48.280682
v -27.429958 -576.551819 49.209091
v -25.569662 -584.294922 42.577469
v -23.448240 -576.659485 49.343330
v -25.782551 -576.112183 49.630863
v -20.765869 -580.196838 46.567223
v -29.604939 -578.096802 47.669224
v -28.091534 -583.673279 42.886963
v -29.626606 -581.602112 44.571957
v -21.910423 -577.899780 48.454586
v -8.539668 -533.908569 28.893543
v -20.814566 -579.800049 46.901611
v -8.723631 -533.515747 27.831161
v -20.784384 -580.651184 46.180183
v -9.451644 -533.011475 26.642248
v -21.128208 -581.740784 45.215649
v -11.149175 -532.490479 25.586340
v -22.083673 -582.956177 44.076340
v -8.652059 -534.184814 29.878460
v -21.070604 -579.082214 47.505199
v -23.470800 -532.051392 29.292732
v -30.049877 -579.401917 46.458241
v -23.195858 -532.171387 30.190741
v -29.940567 -578.795410 47.007175
v -22.861498 -532.294861 30.954239
v -29.731199 -578.304138 47.469757
v -22.501444 -532.402161 31.544479
v -29.456503 -577.897461 47.862892
v -23.640165 -531.949890 28.362734
v -30.021721 -580.084534 45.856899
v -15.242382 -533.261353 35.544682
v -25.188879 -576.102356 49.648174
v -5.988361 -517.997070 34.317581
v -21.719492 -514.088318 27.847378
v -17.937645 -516.296143 37.569523
v -6.954967 -518.228760 36.445068
v -19.884623 -514.068420 27.022354
v -19.469229 -515.820190 36.303032
v -8.137855 -518.238525 37.618401
v -17.816532 -514.150146 26.718256
v -20.637999 -515.448792 35.158375
v -9.560404 -518.114563 38.424206
v -15.536002 -514.375793 26.832417
v -21.445292 -515.200439 34.314056
v -11.069269 -517.879822 38.853786
v -13.132173 -514.773132 27.222641
v -22.568771 -514.889771 32.898987
v -12.537693 -517.569092 39.067112
v -10.749292 -515.316895 27.818909
v -23.382732 -514.556824 31.003597
v -14.730108 -517.095947 39.059765
v -6.804395 -516.964783 30.475380
v -23.023899 -514.223083 29.065866
v -16.312191 -516.733032 38.547264
v -15.509888 -516.920776 38.871784
v -23.354576 -514.326477 29.736279
v -8.511492 -516.117615 28.768658
v -13.254190 -517.412964 39.123043
v -23.051590 -514.745667 32.045303
v -11.930407 -515.013733 27.475344
v -11.813216 -517.729004 38.976654
v -22.039286 -515.029114 33.620758
v -14.338145 -514.563293 27.010542
v -10.311579 -518.007690 38.678223
v -21.079105 -515.311646 34.705353
v -16.706762 -514.235840 26.714933
v -8.831806 -518.195496 38.075142
v -20.105043 -515.617249 35.689640
v -18.871918 -514.096924 26.817928
v -7.499788 -518.243164 37.059746
v -18.734835 -516.049744 36.964191
v -20.845129 -514.062073 27.370192
v -6.517490 -518.187622 35.786522
v -17.125324 -516.526428 38.102741
v -22.454256 -514.144226 28.429832
v -5.983562 -517.637451 32.533394
v -5.910144 -517.840088 33.474316
v -6.273975 -517.334839 31.497742
v -7.562639 -516.552429 29.545078
v -9.605278 -515.676514 28.246841
v -6.193889 -518.113281 35.083908
v -23.245491 -514.658325 31.550968
v -22.820007 -514.821289 32.492706
v -22.307304 -514.957336 33.271584
v -21.757088 -515.108521 33.961922
v -23.440348 -514.442688 30.396778
v -13.980160 -517.258362 39.130112
v -21.181128 -526.808655 33.207092
v -21.085440 -520.746704 34.248375
v -14.385484 -525.965149 25.180557
v -13.701580 -520.032349 26.062426
v -15.367937 -527.722534 36.299438
v -14.960136 -522.202698 37.495243
v -22.431179 -525.589783 26.332569
v -21.899044 -519.561584 27.160118
v -9.490370 -529.004211 33.538589
v -8.395741 -523.931458 35.791519
v -21.768929 -526.733215 32.379932
v -21.825123 -520.546326 33.399269
v -11.634044 -526.409424 25.970669
v -11.181400 -520.690735 26.764256
v -16.711693 -527.621948 36.131538
v -16.440210 -521.930908 37.200260
v -21.097984 -525.425171 24.985516
v -20.338356 -519.418274 26.008064
v -10.482531 -528.738831 35.018780
v -9.734177 -523.480347 36.881100
v -22.297951 -526.611816 31.124250
v -22.494749 -520.300293 32.089935
v -8.429617 -527.650330 28.065483
v -7.605583 -522.575439 29.210037
v -18.281445 -527.392212 35.489586
v -18.061584 -521.550964 36.481152
v -19.331814 -525.455200 24.405615
v -18.468918 -519.426697 25.516033
v -11.784105 -528.289856 35.851574
v -11.205269 -522.950439 37.373329
v -22.892666 -526.341309 29.475925
v -23.028227 -520.049377 30.548672
v -7.949868 -528.689331 30.323704
v -6.769880 -523.880371 32.253422
v -19.954756 -527.044189 34.350491
v -19.773617 -521.101440 35.362915
v -17.126925 -525.642822 24.563387
v -16.248117 -519.623657 25.593620
v -13.285941 -527.939758 36.182240
v -12.724672 -522.558228 37.515263
v -23.006371 -525.906677 27.851189
v -22.854164 -519.774719 28.694202
v -8.676086 -529.012085 32.017464
v -7.387461 -524.129395 34.339512
v -21.516390 -520.631165 33.790394
v -21.540432 -526.759399 32.752159
v -19.439232 -519.400635 25.681604
v -20.256039 -525.418457 24.590084
v -6.883681 -523.369568 30.801552
v -7.951221 -528.260315 29.254570
v -11.964110 -522.729797 37.466290
v -12.529012 -528.089905 36.054878
v -20.504814 -520.903503 34.778961
v -20.652540 -526.901306 33.748306
v -22.473717 -519.666321 27.917198
v -22.818939 -525.738342 27.120604
v -12.409372 -520.327271 26.385429
v -12.957660 -526.171265 25.563366
v -9.039671 -523.729858 36.408947
v -9.954926 -528.906799 34.334297
v -17.223019 -521.755920 36.902306
v -17.461575 -527.529785 35.886711
v -22.777514 -520.186279 31.384209
v -22.608746 -526.510315 30.344805
v -17.408617 -519.500061 25.493372
v -18.300179 -525.530762 24.407635
v -13.478333 -522.426514 37.540539
v -14.017757 -527.837524 36.260056
v -21.841297 -525.481812 25.586245
v -21.169022 -519.474731 26.505802
v -22.040522 -526.685059 31.770340
v -22.215706 -520.417175 32.734642
v -9.593985 -526.987122 26.912457
v -9.078518 -521.599915 27.782217
v -7.068041 -524.116211 33.618591
v -8.343882 -528.943604 31.392403
v -11.092882 -528.519592 35.523087
v -10.459169 -523.209717 37.193947
v -19.137197 -527.219666 34.956535
v -18.934071 -521.325562 35.951576
v -23.044111 -526.072327 28.476364
v -23.044712 -519.876587 29.412857
v -15.806649 -525.788696 24.835232
v -14.999842 -519.799866 25.792374
v -9.065437 -529.035339 32.739590
v -7.834610 -524.067505 35.080082
v -16.023987 -527.679443 36.254051
v -15.694642 -522.077637 37.389702
v -7.900286 -528.499878 29.803474
v -6.768526 -523.660706 31.551466
v -7.152170 -523.005737 30.009600
v -8.119028 -527.972351 28.670435
v -8.911674 -527.315186 27.469007
v -8.252380 -522.096863 28.452557
v -10.061968 -521.120667 27.221533
v -10.500283 -526.682068 26.414211
v -6.867997 -524.032043 32.930496
v -8.097425 -528.835510 30.840851
v -22.760906 -526.437134 29.918755
v -22.915308 -520.122009 30.990721
v -22.634220 -520.244263 31.747429
v -22.449762 -526.566345 30.749638
v -22.161858 -526.651245 31.463152
v -22.358574 -520.357849 32.416939
v -22.047029 -520.478516 33.055347
v -21.919861 -526.711731 32.064903
v -23.085728 -519.967896 30.030968
v -22.992989 -526.219604 29.005550
v -14.708508 -527.770020 36.298290
v -14.222859 -522.314575 37.539104
v -21.766220 -538.089050 31.675667
v -22.411690 -543.418945 31.488060
v -16.342525 -537.653687 23.765400
v -17.535013 -543.458740 23.080496
v -16.509388 -538.534241 34.653427
v -17.336443 -543.879089 34.392090
v -23.966787 -537.268066 25.180164
v -24.566172 -543.105713 24.969276
v -11.134087 -539.196899 32.067978
v -13.091032 -544.021362 31.503885
v -22.427908 -538.025452 31.141474
v -23.083519 -543.348083 30.898216
v -13.378066 -538.005737 24.567013
v -14.897577 -543.770935 24.155886
v -17.545155 -538.559875 34.389286
v -18.228350 -543.758667 34.214165
v -22.650146 -537.204590 23.694445
v -23.435795 -543.134888 23.465588
v -12.464004 -538.857605 33.221767
v -14.264980 -543.906738 32.732407
v -23.293600 -537.871277 29.990490
v -23.988642 -543.199402 29.719196
v -9.821447 -538.751831 27.034260
v -12.027609 -544.181091 27.104929
v -18.985266 -538.458801 33.607117
v -19.634859 -543.620728 33.533916
v -21.000702 -537.272217 23.118755
v -21.875219 -543.161987 22.664972
v -13.817316 -538.582764 33.992191
v -15.385489 -543.916077 33.692657
v -24.172533 -537.617554 28.421970
v -24.720007 -543.131958 28.075485
v -9.481426 -539.211182 29.173126
v -11.788948 -544.175537 29.042688
v -20.584324 -538.247192 32.516327
v -21.230078 -543.501831 32.428883
v -19.000591 -537.417114 23.251970
v -19.954994 -543.257263 22.573793
v -15.055571 -538.485046 34.458088
v -16.287708 -543.972961 34.219635
v -24.512854 -537.429749 26.840490
v -24.984594 -543.091675 26.536707
v -10.131139 -539.353027 30.755079
v -12.260353 -544.126282 30.344851
v -22.145222 -538.050171 31.386181
v -22.794792 -543.383240 31.161585
v -21.850399 -537.226013 23.289564
v -22.695210 -543.144287 22.966061
v -9.432023 -539.013672 28.216125
v -11.765518 -544.185059 28.212543
v -14.459441 -538.513550 34.258659
v -15.863731 -543.951843 34.011307
v -21.250233 -538.153748 32.046432
v -21.894369 -543.457214 31.909883
v -24.349941 -537.345398 26.053646
v -24.868816 -543.092285 25.795904
v -14.841108 -537.817200 24.128521
v -16.192423 -543.604858 23.550198
v -11.780671 -539.035583 32.689114
v -13.660136 -543.955566 32.132347
v -18.214228 -538.529297 34.067478
v -18.870827 -543.690308 33.950771
v -23.734495 -537.737366 29.214010
v -24.394257 -543.151123 28.891983
v -20.069347 -537.335999 23.123913
v -20.969517 -543.197998 22.540825
v -15.587998 -538.486389 34.590111
v -16.661823 -543.964355 34.336063
v -24.074995 -543.122742 24.155577
v -23.378256 -537.217651 24.348181
v -23.543995 -543.274902 30.393858
v -22.869122 -537.971191 30.642309
v -12.936943 -544.063660 25.643047
v -11.051911 -538.406189 25.702316
v -9.816544 -539.340149 30.164856
v -12.022575 -544.153198 29.862610
v -14.850353 -543.893738 33.261780
v -13.148317 -538.699097 33.652069
v -20.451679 -543.556335 32.998829
v -19.803581 -538.357117 33.060814
v -24.960415 -543.103516 27.149208
v -24.496347 -537.504272 27.482288
v -18.808857 -543.342957 22.754597
v -17.754761 -537.520935 23.471304
v -12.614520 -544.082214 30.895790
v -10.572323 -539.307678 31.403900
v -17.726934 -543.821716 34.345692
v -16.986851 -538.556946 34.574081
v -11.752305 -544.180298 28.646402
v -9.419796 -539.119446 28.711012
v -9.549500 -538.892151 27.658985
v -11.845465 -544.188477 27.706636
v -12.368530 -544.145142 26.406864
v -10.305210 -538.589844 26.366289
v -12.085278 -538.207153 25.092470
v -13.783246 -543.933228 24.870768
v -9.608849 -539.287476 29.644466
v -11.874321 -544.167908 29.437191
v -24.565710 -543.140625 28.480377
v -23.956600 -537.673584 28.819405
v -23.512754 -537.805725 29.609222
v -24.201252 -543.169983 29.312271
v -23.766190 -543.236145 30.084557
v -23.078901 -537.927612 30.338757
v -22.658199 -538.002258 30.903778
v -23.322035 -543.312317 30.655596
v -24.364382 -537.564514 27.992819
v -24.857485 -543.119446 27.647427
v -16.999794 -543.929260 34.387272
v -16.061024 -538.506531 34.655205
v -26.176640 -553.825378 25.491282
v -25.506269 -548.570923 25.006248
v -14.855381 -553.789185 32.674797
v -13.925963 -549.127625 32.013168
v -25.258537 -552.931519 32.466785
v -24.408024 -548.167725 31.734949
v -26.782330 -553.587524 27.056456
v -26.032574 -548.461975 26.532127
v -19.299833 -552.517700 35.978405
v -17.560896 -548.682739 35.306049
v -25.191849 -554.048401 24.118862
v -24.402739 -548.686768 23.624323
v -16.179331 -553.403259 34.302750
v -15.128026 -548.930420 33.518200
v -23.824175 -552.386902 34.404129
v -22.762215 -548.019470 33.455872
v -20.805971 -552.155640 35.998978
v -18.757343 -548.414612 35.465805
v -22.741838 -552.190491 35.205513
v -21.241024 -548.053406 34.513340
v -14.459270 -554.588440 27.261332
v -13.362896 -549.498474 26.959778
v -17.214094 -554.609070 24.658989
v -16.126617 -549.341431 24.164152
v -13.968191 -554.316223 29.383690
v -12.937454 -549.396851 28.930775
v -26.168667 -553.196716 30.998596
v -25.426350 -548.186768 30.238230
v -19.668108 -554.461609 23.796417
v -18.594872 -549.140015 23.205801
v -14.169025 -554.061035 31.058716
v -13.201921 -549.282288 30.529108
v -17.853109 -552.941101 35.451633
v -16.463854 -548.794006 34.678326
v -26.997185 -553.332031 28.948452
v -26.048309 -548.311707 28.207039
v -21.975014 -554.332947 23.323641
v -20.918610 -548.964111 22.723112
v -23.808250 -554.214966 23.366337
v -22.855442 -548.814148 22.832172
v -24.724968 -552.659546 33.383701
v -23.805840 -548.097290 32.455433
v -21.731041 -552.102478 35.717773
v -19.777428 -548.210388 35.207954
v -21.261633 -552.110474 35.884701
v -19.212669 -548.310913 35.380669
v -24.317802 -552.516907 33.904419
v -23.356604 -548.051575 32.923576
v -24.553514 -554.139343 23.651236
v -23.678669 -548.747681 23.142977
v -26.708271 -553.244507 30.023535
v -25.839260 -548.222351 29.185474
v -17.009724 -553.175964 34.955753
v -15.806879 -548.852356 34.158836
v -14.026692 -554.160767 30.402119
v -13.030831 -549.330566 29.904469
v -25.652090 -553.114990 31.762947
v -24.903564 -548.187256 31.098030
v -14.087334 -554.454712 28.432657
v -13.039145 -549.453491 28.074097
v -19.861139 -552.357361 36.059544
v -17.986950 -548.606323 35.437889
v -15.443036 -553.610107 33.523548
v -14.482956 -549.027100 32.788357
v -25.730988 -553.942749 24.747303
v -25.018698 -548.628662 24.259869
v -20.463978 -548.121094 34.921749
v -22.222454 -552.130676 35.494041
v -24.140154 -548.139099 32.064922
v -25.031601 -552.802307 32.893063
v -21.935528 -548.886658 22.694485
v -22.950768 -554.277344 23.264217
v -19.802362 -549.047607 22.900578
v -20.875744 -554.391968 23.510384
v -26.101994 -548.412354 27.178310
v -26.941805 -553.485046 27.758251
v -17.055504 -548.742676 35.059914
v -18.631104 -552.715942 35.786266
v -13.495192 -549.215271 31.243706
v -14.434731 -553.938721 31.829918
v -17.339268 -549.240967 23.627207
v -18.412560 -554.538818 24.176039
v -14.259126 -549.480530 25.530458
v -15.387535 -554.663879 25.904858
v -22.036112 -548.017822 34.006737
v -23.284416 -552.276978 34.843044
v -25.844173 -548.514709 25.790417
v -26.528008 -553.703674 26.284592
v -14.006560 -554.385254 28.924896
v -12.968196 -549.425415 28.514023
v -13.160153 -549.479370 27.564249
v -14.227819 -554.524109 27.879690
v -14.827407 -554.638794 26.592386
v -13.705432 -549.502441 26.268070
v -15.071503 -549.425781 24.809574
v -16.183575 -554.654358 25.244659
v -12.952240 -549.366577 29.378948
v -13.969943 -554.243530 29.857332
v -26.894981 -553.280823 29.491613
v -25.965822 -548.262634 28.681799
v -25.658022 -548.196899 29.716501
v -26.454449 -553.219116 30.533283
v -25.891922 -553.165771 31.405769
v -25.166035 -548.186340 30.705963
v -24.653229 -548.182678 31.427986
v -25.450117 -553.037292 32.101826
v -26.096458 -548.362671 27.723955
v -27.012379 -553.399780 28.380962
v -20.349205 -552.237427 36.059925
v -18.367931 -548.515076 35.484497
v -26.931564 -559.008240 26.276594
v -16.220922 -558.000732 33.521580
v -26.187065 -557.144531 33.442463
v -27.608967 -558.504578 27.975281
v -20.589041 -556.278564 36.022610
v -25.930641 -559.425720 24.948141
v -17.610050 -557.384216 34.883030
v -24.535069 -556.491028 35.041576
v -21.978828 -555.946289 36.027100
v -23.587040 -556.150146 35.521446
v -15.473107 -559.271851 28.743259
v -18.010590 -559.690002 26.002211
v -15.126451 -558.889771 30.523548
v -27.045393 -557.581848 31.917292
v -20.564226 -559.740234 25.012100
v -15.421779 -558.478210 32.053368
v -19.235359 -556.755981 35.697975
v -27.783167 -557.952393 30.032722
v -22.890772 -559.734375 24.487240
v -24.620960 -559.659424 24.392067
v -25.476694 -556.842651 34.283897
v -22.762306 -555.944275 35.823612
v -22.372845 -555.920410 35.939991
v -25.023281 -556.671326 34.692402
v -25.318563 -559.565918 24.572588
v -27.452465 -557.748291 31.035593
v -18.428488 -557.061218 35.366085
v -15.237348 -558.648987 31.444304
v -26.657806 -557.390503 32.691906
v -15.196649 -559.074524 29.735435
v -21.112724 -556.122437 36.075142
v -16.854469 -557.703430 34.253181
v -26.467243 -559.237549 25.526873
v -23.161718 -556.022644 35.685322
v -25.867638 -557.000610 33.854961
v -23.820681 -559.711975 24.375620
v -21.803459 -559.740723 24.700529
v -27.786785 -558.280090 28.759607
v -19.965765 -556.490295 35.905212
v -15.742097 -558.261902 32.762665
v -19.251417 -559.728333 25.440712
v -16.246553 -559.507385 27.404943
v -24.047411 -556.312195 35.314526
v -27.317450 -558.755432 27.123190
v -15.142927 -558.984192 30.136417
v -15.298382 -559.168335 29.280804
v -15.766192 -559.387329 28.111650
v -16.986429 -559.614441 26.677097
v -15.150884 -558.782043 30.943930
v -27.641537 -557.840576 30.554672
v -27.247236 -557.664917 31.489334
v -26.851933 -557.492065 32.316818
v -26.443850 -557.274658 33.059242
v -27.841301 -558.095886 29.443344
v -21.565887 -556.014099 36.074665
v -23.249416 -559.857666 36.399590
v -25.725647 -560.791138 35.411713
v -25.157394 -564.585938 26.257990
v -23.628483 -564.666931 26.291901
v -27.774635 -562.199524 31.496613
v -20.567047 -560.314819 36.344730
v -17.179127 -562.200256 33.544792
v -21.325790 -564.660828 26.797258
v -27.291534 -561.597595 33.237831
v -16.440720 -562.895020 32.238228
v -18.622618 -564.471313 27.979980
v -16.331360 -563.601624 30.787754
v -23.940275 -560.056824 36.245754
v -22.594778 -559.804504 36.491661
v -24.793007 -560.395813 35.942188
v -19.379446 -560.871826 35.785988
v -26.361202 -564.327332 26.711323
v -21.512550 -559.973999 36.506760
v -27.946320 -563.010010 29.528702
v -26.494778 -561.117188 34.738106
v -18.159210 -561.546753 34.737015
v -27.390324 -563.754517 27.882982
v -23.581367 -559.938293 36.333309
v -26.142040 -560.967285 35.084850
v -24.463367 -564.638794 26.224833
v -22.586761 -564.677063 26.471281
v -27.986980 -562.681213 30.298105
v -21.073326 -560.115906 36.457237
v -17.624891 -561.885620 34.128052
v -19.940018 -564.598083 27.302467
v -16.874376 -564.055664 29.541519
v -24.343975 -560.211548 36.120937
v -27.747856 -563.381592 28.691525
v -22.924404 -559.814026 36.452309
v -25.265240 -560.595337 35.703072
v -25.776981 -564.490051 26.407763
v -27.506935 -561.870361 32.411518
v -19.995094 -560.570312 36.130901
v -16.837109 -562.474670 33.031059
v -26.996941 -561.360413 34.011627
v -16.294212 -563.229675 31.590080
v -21.899937 -559.880981 36.521687
v -18.755142 -561.202942 35.309532
v -26.910805 -564.080566 27.203497
v -16.345722 -563.064575 31.913544
v -16.282736 -563.405334 31.228825
v -16.496380 -563.821228 30.229408
v -17.570257 -564.282593 28.761683
v -16.596807 -562.703674 32.600437
v -27.631659 -562.024048 31.972134
v -27.399292 -561.729126 32.831615
v -27.163223 -561.475464 33.631210
v -26.778023 -561.244812 34.379982
v -27.910095 -562.412842 30.951233
v -22.255661 -559.826538 36.515358
v -23.452486 -563.742432 36.858181
v -25.328815 -564.430115 36.315136
v -25.480507 -568.840271 28.549812
v -23.976614 -569.042419 28.447575
v -27.695770 -565.930176 33.383324
v -21.686325 -563.913330 36.819054
v -19.006849 -565.466492 35.236389
v -21.851181 -569.024963 28.960342
v -27.102947 -565.199890 34.969402
v -17.951517 -566.294250 34.236191
v -19.458206 -568.646545 30.261429
v -17.512703 -567.262634 32.933372
v -23.954731 -563.915710 36.738594
v -22.989086 -563.634216 36.939007
v -24.581871 -564.150452 36.569115
v -20.961489 -564.293457 36.502289
v -26.642696 -568.422974 29.109253
v -22.270376 -563.685547 36.946976
v -27.862923 -566.854858 31.676453
v -26.031431 -564.699829 35.978088
v -20.033230 -564.825867 35.953026
v -27.513029 -567.706970 30.229204
v -23.694071 -563.821777 36.802837
v -25.695667 -564.569580 36.155804
v -24.789764 -568.963745 28.440834
v -22.997780 -569.069214 28.605770
v -27.852242 -566.485352 32.336899
v -21.993097 -563.779419 36.901718
v -19.512335 -565.141479 35.605507
v -20.618404 -568.887207 29.527512
v -17.926762 -567.951599 31.806860
v -24.248207 -564.025330 36.662502
v -27.761051 -567.275146 30.949465
v -23.219114 -563.678467 36.904282
v -24.948997 -564.287659 36.453705
v -26.091152 -568.665222 28.766796
v -27.473013 -565.527466 34.225094
v -21.345402 -564.084961 36.688732
v -18.564682 -565.775330 34.874191
v -26.608185 -564.937927 35.552002
v -17.623949 -566.740967 33.654850
v -22.522993 -563.631958 36.964088
v -20.524097 -564.540344 36.256027
v -27.127728 -568.101074 29.598600
v -17.761374 -566.517761 33.948792
v -17.534222 -566.983398 33.327343
v -17.614700 -567.588135 32.435539
v -18.533575 -568.320496 31.058784
v -18.213171 -566.051270 34.539898
v -27.597029 -565.717163 33.816734
v -27.308918 -565.355164 34.612576
v -26.865532 -565.061768 35.283882
v -26.332867 -564.820496 35.779709
v -27.783382 -566.180298 32.901001
v -22.759291 -563.616455 36.959927
v -24.658857 -572.857300 30.977276
v -26.549055 -567.648621 37.986572
v -18.564505 -570.558899 35.197155
v -25.901699 -567.392273 38.454628
v -21.643553 -567.016418 38.924923
v -19.656273 -568.277832 37.870243
v -20.670774 -567.540405 38.531879
v -28.341148 -570.244507 34.095722
v -28.280701 -569.097046 35.619511
v -27.240368 -572.083435 31.685299
v -23.686420 -566.558960 39.074829
v -28.004318 -571.234985 32.768456
v -24.575333 -566.850769 38.983192
v -20.337194 -572.224548 32.499489
v -23.028086 -566.575562 39.107529
v -26.145618 -572.599854 31.122486
v -27.527290 -568.152954 37.023060
v -18.743940 -569.340942 36.760265
v -24.092056 -566.658264 39.046509
v -22.418749 -566.720825 39.078510
v -22.582277 -572.794922 31.355778
v -25.187000 -567.112915 38.806953
v -24.863352 -566.976440 38.914810
v -23.694168 -572.880676 31.079929
v -22.053955 -566.845703 39.023937
v -23.883698 -566.597351 39.061722
v -18.561157 -569.927490 36.045097
v -27.051046 -567.880310 37.521957
v -26.731224 -572.380249 31.343643
v -28.226017 -570.733643 33.438019
v -20.146267 -567.893005 38.226940
v -25.539749 -567.253418 38.652763
v -21.411930 -572.573730 31.836905
v -22.743507 -566.632507 39.102848
v -24.320240 -566.743042 39.023327
v -19.247406 -568.661560 37.492641
v -27.985031 -568.552795 36.383518
v -25.465839 -572.757935 31.000771
v -23.273506 -566.546509 39.100540
v -18.963907 -571.348633 33.999359
v -27.670643 -571.697998 32.165047
v -28.374596 -569.804810 34.683094
v -21.180328 -567.245605 38.765022
v -26.245018 -567.524841 38.226025
v -18.624704 -569.637939 36.407524
v -18.538479 -570.228760 35.650944
v -18.680626 -570.930908 34.652889
v -19.502264 -571.795227 33.256519
v -18.944267 -569.018555 37.119659
v -28.159431 -568.807922 36.014709
v -27.767273 -568.333923 36.722439
v -27.285984 -568.005310 37.285370
v -26.812309 -567.764954 37.751400
v -28.351271 -569.425232 35.184631
v -23.488106 -566.541748 39.088196
v -25.538063 -576.457520 33.645401
v -25.932781 -579.180298 36.287605
v -27.461367 -570.579224 40.439754
v -28.338490 -572.935913 42.696659
v -19.170284 -573.615784 37.684681
v -19.615644 -576.233948 40.053123
v -26.793480 -570.369934 40.834064
v -27.671185 -572.565063 43.153961
v -22.131298 -569.840454 41.633839
v -22.430916 -571.973206 43.972626
v -20.131815 -571.055969 40.521591
v -20.437914 -573.277710 42.953846
v -21.116207 -570.338562 41.222130
v -21.446932 -572.510559 43.598816
v -29.378887 -573.383911 36.724339
v -30.065386 -575.900757 39.289177
v -29.373760 -572.067322 38.244343
v -29.990185 -574.569763 40.749790
v -28.178364 -575.615601 34.260124
v -28.624228 -578.409729 36.845692
v -24.256283 -569.505432 41.738262
v -24.701115 -571.533997 44.121216
v -28.992615 -574.580811 35.369759
v -29.591127 -577.249695 37.936218
v -25.337700 -569.807068 41.544907
v -25.978243 -571.832520 43.957039
v -21.323874 -575.869690 34.948326
v -21.966125 -578.494019 37.488297
v -23.562428 -569.503357 41.783031
v -23.921896 -571.546143 44.124550
v -27.013466 -576.201843 33.739365
v -27.391413 -578.987732 36.360958
v -28.562256 -571.051270 39.608845
v -29.271011 -573.609009 41.882328
v -19.313147 -572.144165 39.353596
v -19.500422 -574.493530 41.801231
v -24.747208 -569.596558 41.683971
v -25.268429 -571.625916 44.091648
v -22.953644 -569.592102 41.774738
v -23.267168 -571.673401 44.105328
v -23.574703 -576.436829 33.954399
v -24.054869 -579.088501 36.588207
v -26.042606 -570.096252 41.245266
v -26.826927 -572.163879 43.628296
v -26.390827 -571.984192 43.818626
v -25.677376 -569.947815 41.416237
v -25.051826 -579.181458 36.376114
v -24.625900 -576.493591 33.732552
v -22.870697 -571.796875 44.061905
v -22.570698 -569.689880 41.729748
v -24.970707 -571.567810 44.113224
v -24.491684 -569.537781 41.716366
v -19.377508 -575.260864 41.019810
v -19.146605 -572.808044 38.595768
v -28.835272 -573.257263 42.301083
v -28.026457 -570.771484 40.066441
v -28.029308 -578.766968 36.534325
v -27.631582 -575.962891 33.930813
v -29.895519 -576.554993 38.622040
v -29.235310 -573.970947 36.057320
v -20.929653 -572.871643 43.305195
v -20.597437 -570.680115 40.898842
v -26.420847 -570.239990 41.044651
v -27.262808 -572.362122 43.399082
v -22.433895 -576.239319 34.357506
v -22.992355 -578.864380 36.959114
v -23.282051 -569.533936 41.787521
v -23.616684 -571.593201 44.121170
v -25.028030 -569.686951 41.630989
v -25.602962 -571.713135 44.044361
v -19.757618 -571.436890 40.123695
v -20.017517 -573.700500 42.570259
v -29.052929 -571.482361 38.995823
v -29.674637 -574.039429 41.377262
v -26.322983 -576.359741 33.651154
v -26.702213 -579.115417 36.286049
v -23.806974 -569.491028 41.770859
v -24.193378 -571.523560 44.124340
v -19.726994 -574.740662 36.414364
v -20.400873 -577.419861 38.806973
v -28.638309 -575.147644 34.747379
v -29.157158 -577.894165 37.320202
v -29.443192 -572.866211 37.312775
v -30.119720 -575.348145 39.873867
v -21.640144 -570.055298 41.468464
v -21.953587 -572.209961 43.821419
v -27.143078 -570.482056 40.630367
v -28.031637 -572.758911 42.915672
v -19.396698 -574.865845 41.421467
v -19.206890 -572.473145 38.980934
v -19.126060 -573.177856 38.173779
v -19.444317 -575.711914 40.570316
v -19.922230 -576.815247 39.461235
v -19.342197 -574.142334 37.100151
v -20.389648 -575.346497 35.667557
v -21.082615 -577.997437 38.128204
v -19.488495 -571.801636 39.731659
v -19.702721 -574.109985 42.181606
v -29.848625 -574.287720 41.083126
v -29.242411 -571.755005 38.635414
v -28.819984 -571.247131 39.322330
v -29.479073 -573.813904 41.642418
v -29.056274 -573.424622 42.100010
v -28.295410 -570.894592 39.854710
v -27.752056 -570.671082 40.256344
v -28.600866 -573.098450 42.495522
v -29.440710 -572.431335 37.812035
v -30.086443 -574.911804 40.355843
v -24.447254 -571.519958 44.123547
v -24.032522 -569.491638 41.755653
v -27.473772 -574.538635 46.337128
v -24.303257 -581.811707 39.706387
v -23.557768 -574.058167 46.925854
v -25.768280 -573.912415 46.967495
v -20.138424 -577.004150 44.656273
v -29.697401 -576.235168 44.516132
v -27.553558 -581.647949 39.567368
v -24.264479 -573.864502 47.032974
v -22.302580 -581.152588 40.524837
v -26.561161 -574.151428 46.743126
v -29.680830 -579.907959 41.036690
v -25.139500 -573.815613 47.053860
v -28.721581 -581.063721 40.037422
v -30.171642 -577.233154 43.517582
v -30.184685 -578.549377 42.256416
v -21.825733 -575.021484 46.291168
v -20.926685 -575.816589 45.674313
v -22.744671 -574.430298 46.703156
v -28.326729 -575.000183 45.815548
v -20.111698 -578.784851 42.935940
v -28.954424 -575.436340 45.329605
v -26.138790 -581.889526 39.453499
v -27.921148 -574.766968 46.081253
v -23.281902 -581.562927 40.043842
v -23.925758 -573.941345 46.990421
v -26.143160 -574.011902 46.876709
v -20.574116 -576.235474 45.329826
v -29.968977 -576.698059 44.052887
v -26.891417 -581.798035 39.475346
v -24.572636 -573.821777 47.056904
v -20.815025 -580.000671 41.733604
v -29.241331 -580.553101 40.474586
v -30.250975 -577.998657 42.771725
v -22.296480 -574.696228 46.524990
v -28.672342 -575.225586 45.560989
v -27.011480 -574.329468 46.562187
v -25.273491 -581.907593 39.518684
v -23.164251 -574.219604 46.833210
v -25.436928 -573.849121 47.023762
v -19.973499 -577.785278 43.914085
v -29.374023 -575.827576 44.923313
v -28.156685 -581.418091 39.743240
v -30.000412 -579.207642 41.658108
v -21.356230 -575.401367 46.002892
v -20.027122 -577.377441 44.306969
v -19.991404 -578.251831 43.458542
v -20.373478 -579.376343 42.354439
v -21.460985 -580.612610 41.107162
v -20.314484 -576.631836 44.990204
v -30.080368 -576.952332 43.798141
v -29.840288 -576.459351 44.292015
v -29.542648 -576.025635 44.725109
v -29.182880 -575.634277 45.120518
v -30.235254 -577.568848 43.186134
v -24.858418 -573.806763 47.063919
v -28.165371 -579.041260 51.643715
v -28.464546 -581.477234 54.151566
v -24.863758 -586.541138 45.769585
v -25.200428 -588.639343 48.861126
v -24.110603 -578.849976 52.076294
v -24.579182 -581.179504 54.656387
v -26.404392 -578.448364 52.232132
v -26.743000 -580.851685 54.713135
v -21.478151 -581.703003 49.814983
v -21.750216 -583.904541 52.700157
v -30.030161 -580.746826 50.061905
v -30.444542 -583.325867 52.668694
v -27.688059 -586.304504 45.655499
v -27.646427 -588.499268 48.684490
v -24.838305 -578.560181 52.256668
v -25.266905 -580.947815 54.769394
v -23.130268 -585.868835 46.465916
v -23.618580 -588.037415 49.497845
v -27.238914 -578.644165 52.020561
v -27.542965 -581.056763 54.511963
v -29.392578 -584.628784 46.855179
v -29.505068 -587.052246 49.714825
v -25.758137 -578.415649 52.301926
v -26.129332 -580.815674 54.783356
v -28.623936 -585.702759 46.052895
v -28.595900 -588.003357 49.015305
v -30.314993 -582.033630 48.935814
v -30.643177 -584.617188 51.621040
v -29.951252 -583.397705 47.819324
v -30.175537 -585.927429 50.578415
v -22.732244 -579.895752 51.256386
v -23.085995 -582.116882 53.985764
v -22.110304 -580.602356 50.670464
v -22.394890 -582.828552 53.469761
v -23.395800 -579.307312 51.737690
v -23.838116 -581.561218 54.397907
v -28.923702 -579.511658 51.212868
v -29.242092 -581.995728 53.736641
v -21.377148 -583.464844 48.452118
v -21.735542 -585.788818 51.332199
v -29.418819 -579.925964 50.828014
v -29.764246 -582.456726 53.373680
v -26.473776 -586.594604 45.551960
v -26.585117 -588.711182 48.629379
v -28.578205 -579.278564 51.426071
v -28.885296 -581.736389 53.941864
v -23.972956 -586.289917 46.057613
v -24.402670 -588.412231 49.129326
v -24.481277 -578.681885 52.186249
v -24.934555 -581.046204 54.728302
v -26.797466 -578.520081 52.148674
v -27.116634 -580.927429 54.633514
v -21.846785 -580.975708 50.372105
v -22.120333 -583.197754 53.205719
v -30.253098 -581.329651 49.543941
v -30.650780 -583.918213 52.184574
v -27.126987 -586.479492 45.572685
v -27.144749 -588.630310 48.627804
v -25.167011 -578.481262 52.293755
v -25.571117 -580.879761 54.788265
v -21.901031 -584.688232 47.477936
v -22.379658 -586.976807 50.405945
v -29.029434 -585.219604 46.407192
v -29.065557 -587.580322 49.322498
v -30.136185 -582.874756 48.239658
v -30.394115 -585.434875 50.967667
v -23.060280 -579.585693 51.513794
v -23.461824 -581.815674 54.209488
v -29.199896 -579.727783 51.013485
v -29.531178 -582.237549 53.546692
v -28.004219 -581.243347 54.347755
v -27.706871 -578.822144 51.848251
v -25.939175 -588.726807 48.699863
v -25.715113 -586.629517 45.608162
v -24.211262 -581.350403 54.547142
v -23.745302 -579.060730 51.925972
v -26.419159 -580.818237 54.759579
v -26.062441 -578.417664 52.279530
v -21.588850 -584.719421 52.118889
v -21.308727 -582.476807 49.223919
v -30.133486 -582.862671 53.047745
v -29.752277 -580.304260 50.469837
v -28.122610 -588.302002 48.807034
v -28.180077 -586.056885 45.807831
v -29.880692 -586.479248 50.149986
v -29.702545 -583.996643 47.345848
v -22.723330 -582.460266 53.734810
v -22.411676 -580.237183 50.971039
v -21.642227 -584.282654 52.430908
v -21.369997 -582.072693 49.534634
v -21.303631 -582.937073 48.865566
v -21.611006 -585.226135 51.751072
v -21.985764 -586.381470 50.877960
v -21.563000 -584.056396 47.985477
v -22.423286 -585.313843 46.956657
v -22.927710 -587.543152 49.936062
v -21.635284 -581.342834 50.088032
v -21.907263 -583.553284 52.951309
v -30.677788 -584.257080 51.910458
v -30.311262 -581.669678 49.247574
v -30.153891 -581.019714 49.817650
v -30.568357 -583.605591 52.439388
v -30.295729 -583.080261 52.870163
v -29.894842 -580.510986 50.277042
v -29.597569 -580.113953 50.650009
v -29.959427 -582.660278 53.211266
v -30.257320 -582.428040 48.605515
v -30.548122 -585.003967 51.311367
v -25.853340 -580.836731 54.792023
v -25.468025 -578.436035 52.306629
v -25.388134 -589.606750 61.748730
v -25.130695 -586.375000 59.294945
v -25.212410 -583.565735 57.120831
v -26.776596 -589.296997 61.834389
v -26.859676 -586.047607 59.418777
v -27.152496 -583.350952 57.084923
v -23.957760 -591.997864 60.386604
v -23.018784 -589.020569 57.826324
v -22.537836 -586.065552 55.594505
v -29.120907 -591.452576 60.434467
v -30.084831 -588.918579 57.614590
v -30.547569 -586.108459 55.107891
v -27.614807 -593.872925 58.504375
v -27.959747 -592.129272 55.128723
v -28.144329 -590.279297 51.935143
v -25.844524 -589.397949 61.825405
v -25.647068 -586.161133 59.385780
v -25.815933 -583.389404 57.175743
v -25.283537 -593.860352 58.932735
v -24.721521 -592.055542 55.586346
v -24.274382 -590.016907 52.542980
v -27.261461 -589.487122 61.764874
v -27.587624 -586.259155 59.326256
v -27.897152 -583.565674 56.914673
v -28.470560 -593.228577 58.941093
v -29.131973 -591.337097 55.701019
v -29.533764 -589.156616 52.758125
v -26.408829 -589.265320 61.851643
v -26.327515 -586.019531 59.435802
v -26.579205 -583.299316 57.157516
v -28.062325 -593.611328 58.661804
v -28.579742 -591.810364 55.341763
v -28.896051 -589.848267 52.240299
v -29.054070 -592.154602 59.836941
v -29.886635 -589.878418 56.841343
v -30.432629 -587.258789 54.218658
v -28.802757 -592.764832 59.313293
v -29.550119 -590.729858 56.174824
v -30.011066 -588.316284 53.394562
v -24.479992 -590.457397 61.331802
v -23.974611 -587.216125 58.862289
v -23.799206 -584.375671 56.661823
v -24.130165 -591.119141 60.954178
v -23.436459 -587.902222 58.486275
v -23.125660 -585.042664 56.236362
v -24.922371 -589.940674 61.597473
v -24.565479 -586.708801 59.131870
v -24.529324 -583.877869 56.962540
v -28.486813 -590.349609 61.285370
v -29.281830 -587.353577 58.734447
v -29.506882 -584.559753 56.217621
v -24.230129 -592.911255 59.722607
v -23.228006 -590.520935 56.811661
v -22.479038 -587.911499 54.354046
v -28.871315 -590.773804 60.981827
v -29.777081 -587.932617 58.361759
v -30.039642 -585.091858 55.848244
v -27.036728 -594.056641 58.458221
v -27.172157 -592.359558 55.041191
v -27.203266 -590.529541 51.820518
v -27.890751 -589.872559 61.578903
v -28.487226 -586.731934 59.090797
v -28.754105 -584.000549 56.605606
v -26.220955 -594.100220 58.585335
v -26.052927 -592.412292 55.155418
v -25.881796 -590.522705 51.973892
v -25.526344 -583.463257 57.158173
v -25.397049 -586.255005 59.347450
v -25.621572 -589.489197 61.794716
v -25.153507 -589.754700 61.684559
v -24.852558 -586.524170 59.224651
v -24.878773 -583.701843 57.057495
v -27.501995 -583.432190 57.015793
v -27.194618 -586.122925 59.386353
v -26.998344 -589.367432 61.810204
v -26.584984 -589.266357 61.846470
v -26.575188 -586.017822 59.433266
v -26.848204 -583.310425 57.129799
v -22.866648 -585.391541 56.013199
v -23.234314 -588.276367 58.275127
v -24.023663 -591.444214 60.754177
v -24.039824 -592.461304 60.052422
v -23.031189 -589.764893 57.331375
v -22.394646 -586.862732 55.095589
v -30.564888 -586.675781 54.675323
v -30.025051 -589.395081 57.225906
v -29.116276 -591.800476 60.140018
v -29.053795 -591.119141 60.710228
v -30.017689 -588.435181 57.997669
v -30.374081 -585.584595 55.495041
v -27.708368 -590.424927 51.853344
v -27.598297 -592.255554 55.067474
v -27.350435 -593.974487 58.465446
v -27.846928 -593.754089 58.569485
v -28.280626 -591.983765 55.219341
v -28.535400 -590.091797 52.062378
v -26.080864 -583.339600 57.179470
v -25.879436 -586.091614 59.412361
v -26.048859 -589.331299 61.843250
v -23.032934 -589.047363 53.430885
v -23.712843 -591.319275 56.222889
v -24.589506 -593.394714 59.358871
v -25.745211 -594.019714 58.735771
v -25.383953 -592.294739 55.330311
v -25.079208 -590.340820 52.204208
v -28.323938 -583.757263 56.776833
v -28.029274 -586.464539 59.228695
v -27.565029 -589.658508 61.689056
v -29.230667 -589.535400 52.473938
v -28.865425 -591.596558 55.501801
v -28.270504 -593.436462 58.785408
v -28.652050 -592.998535 59.121727
v -29.364208 -591.041260 55.931057
v -29.795570 -588.737732 53.073853
v -30.183895 -587.923889 53.697235
v -29.690742 -590.424988 56.413837
v -28.917049 -592.543701 59.500900
v -24.166950 -584.101074 56.831291
v -24.271030 -586.937439 59.011925
v -24.696220 -590.173889 61.481255
v -24.286018 -590.780640 61.152119
v -23.689728 -587.542297 58.684822
v -23.443714 -584.695801 56.458858
v -29.800688 -584.833679 56.028358
v -29.567333 -587.654968 58.545895
v -28.708948 -590.573486 61.129539
v -28.208019 -590.110229 61.439960
v -28.916821 -587.038086 58.920830
v -29.155720 -584.276062 56.413765
v -26.599495 -590.574036 51.852573
v -26.658962 -592.422546 55.064072
v -26.660137 -594.105835 58.494110
v -23.983992 -592.235229 60.217644
v -23.000301 -589.391479 57.583862
v -22.446043 -586.433350 55.368904
v -22.396580 -587.361511 54.756828
v -23.105917 -590.140381 57.074570
v -24.121281 -592.684448 59.888306
v -24.378342 -593.147644 59.549026
v -23.417915 -590.913879 56.530907
v -22.678226 -588.483215 53.903954
v -23.569338 -589.572083 52.964802
v -24.147385 -591.714905 55.897255
v -24.889076 -593.641235 59.149307
v -22.673618 -585.728821 55.801292
v -23.094751 -588.650146 58.055798
v -23.968185 -591.737610 60.564087
v -29.092224 -591.976135 59.990036
v -29.962582 -589.632874 57.035065
v -30.515102 -586.964172 54.450451
v -30.576427 -586.389221 54.895588
v -30.068083 -589.157959 57.419048
v -29.126373 -591.625549 60.288666
v -29.097813 -591.283813 60.575066
v -30.069632 -588.677307 57.808784
v -30.479685 -585.839539 55.307983
v -30.228947 -585.338745 55.672859
v -29.923141 -588.189575 58.180725
v -28.982029 -590.952576 60.843666
v -30.322327 -587.573425 53.971016
v -29.798351 -590.140442 56.636429
v -28.998137 -592.341431 59.675591
v -26.234245 -589.287537 61.851082
v -26.101269 -586.044800 59.428757
v -26.329735 -583.309937 57.173203
v -26.464249 -594.283020 65.254089
v -27.042152 -594.216797 65.205704
v -25.890663 -595.345398 64.652824
v -27.745775 -595.046082 64.600357
v -27.275381 -595.927917 64.016121
v -26.692076 -594.213867 65.253265
v -26.505688 -596.008179 64.199944
v -27.204052 -594.304016 65.150581
v -27.524639 -595.659241 64.154037
v -26.925720 -594.190552 65.228973
v -27.412529 -595.811462 64.063995
v -27.721998 -595.266113 64.416595
v -27.621500 -595.485107 64.268547
v -26.045879 -594.682983 65.081238
v -25.922718 -594.998047 64.888214
v -26.235744 -594.428711 65.208534
v -27.586540 -594.673035 64.902359
v -26.067808 -595.686218 64.454979
v -27.677948 -594.834717 64.785156
v -27.084940 -596.014893 64.016190
v -27.413551 -594.472229 65.040100
v -26.816162 -596.053345 64.079414
v -26.582026 -594.241211 65.257126
v -26.346901 -594.343689 65.239609
v -27.114679 -594.250427 65.184364
v -26.982052 -594.198425 65.219162
v -25.892921 -595.138184 64.794678
v -25.949593 -595.506836 64.552765
v -27.750637 -595.149719 64.505569
v -27.720144 -594.948730 64.692497
v -27.188766 -595.975586 64.009232
v -27.348703 -595.873413 64.034683
v -26.786772 -594.197693 65.246025
v -26.247896 -595.871704 64.336777
v -26.659893 -596.042969 64.134567
v -27.307209 -594.379272 65.101883
v -27.470417 -595.740112 64.104065
v -27.575397 -595.572144 64.210632
v -27.661732 -595.403931 64.322914
v -26.134323 -594.542236 65.156250
v -25.974167 -594.840698 64.988144
v -27.641392 -594.761108 64.839638
v -27.509811 -594.573853 64.971107
v -26.960548 -596.042419 64.039314
v -25.912884 -595.426331 64.600342
v -26.001251 -595.593262 64.505440
v -26.149422 -595.781372 64.399055
v -26.366404 -595.949646 64.269234
v -25.883274 -595.252869 64.716019
v -27.740671 -595.206177 64.460411
v -27.751896 -595.096375 64.552582
v -27.734558 -594.997681 64.647263
v -27.702332 -594.895813 64.737343
v -27.695410 -595.331238 64.371780
v -26.863392 -594.190369 65.237663
v -26.672977 -592.960999 64.207970
v -28.132875 -594.694519 62.473747
v -28.277716 -594.052856 63.257599
v -28.304840 -594.221497 63.067703
v -28.287048 -594.377747 62.876007
v -28.231001 -594.531982 62.679489
v -25.253590 -594.593384 62.976067
v -25.949507 -595.479431 62.025375
v -25.634932 -595.251160 62.280437
v -25.447495 -595.027100 62.512886
v -25.327267 -594.823853 62.729450
v -26.886990 -595.648621 61.649750
v -27.879490 -593.515991 63.752872
v -28.159328 -593.827515 63.480263
v -25.310890 -594.016052 63.526016
v -25.544342 -593.566467 63.896835
v -28.063074 -594.791199 62.355839
v -27.879539 -595.030090 62.085827
v -27.672773 -595.273193 61.840645
v -27.476891 -593.209534 64.001259
v -26.413013 -595.633057 61.790161
v -25.772030 -595.368469 62.154465
v -26.551445 -592.976440 64.211021
v -27.474791 -595.445251 61.691856
v -27.236309 -595.565308 61.627613
v -28.298424 -594.140564 63.161415
v -28.263817 -594.455078 62.777893
v -25.381180 -594.924194 62.621326
v -25.240978 -594.436523 63.134605
v -26.878719 -592.963806 64.191063
v -27.119411 -593.026611 64.141037
v -25.884949 -593.240356 64.116402
v -26.244099 -593.057678 64.197411
v -26.660877 -595.657898 61.704617
v -27.683922 -593.352783 63.887192
v -27.078804 -595.614258 61.625565
v -28.234913 -593.951050 63.362091
v -25.529861 -595.136047 62.399960
v -28.041504 -593.679871 63.612801
v -25.707394 -593.383789 64.027748
v -25.256607 -594.241150 63.321793
v -25.408360 -593.782898 63.725159
v -27.977634 -594.904236 62.224304
v -28.187994 -594.610229 62.579659
v -27.574013 -595.368835 61.753731
v -26.778412 -592.957092 64.201523
v -27.775528 -595.157593 61.953583
v -27.283241 -593.099731 64.085968
v -26.167639 -595.571594 61.900471
v -26.408028 -593.007080 64.208916
v -27.365564 -595.508911 61.650551
v -28.300734 -594.299988 62.972878
v -25.284286 -594.717896 62.844292
v -26.987679 -592.984436 64.173157
v -26.066780 -593.133484 64.169647
v -11.821068 -514.120605 27.701403
v -11.694597 -513.202881 27.935379
v -11.574293 -512.299622 28.221558
v -11.456276 -511.398926 28.512478
v -11.355868 -510.508728 28.827971
v -10.646052 -514.410156 28.043190
v -10.520315 -513.468323 28.259682
v -10.411214 -512.539490 28.541105
v -10.305757 -511.612946 28.827560
v -10.222140 -510.699310 29.142460
v -9.510534 -514.746826 28.469830
v -9.394856 -513.780396 28.677473
v -9.299371 -512.818848 28.939381
v -9.208301 -511.859009 29.211029
v -9.139494 -510.910889 29.524147
v -8.423203 -515.122437 28.999889
v -8.331724 -514.122375 29.228371
v -8.243280 -513.122742 29.461351
v -8.160666 -512.124451 29.703388
v -8.111790 -511.139343 29.997032
v -7.467127 -515.515808 29.735554
v -7.371614 -514.479187 29.926025
v -7.276100 -513.442505 30.116497
v -7.185852 -512.406006 30.313068
v -7.155341 -511.381042 30.575333
v -6.685095 -515.895325 30.622665
v -6.565794 -514.825928 30.769955
v -6.446493 -513.756470 30.917242
v -6.329903 -512.687134 31.066174
v -6.304775 -511.629913 31.273205
v -6.119502 -516.242798 31.606731
v -5.965028 -515.150757 31.715719
v -5.810554 -514.058716 31.824707
v -5.656706 -512.966736 31.933924
v -5.603429 -511.883209 32.080002
v -5.784426 -516.545166 32.625298
v -5.588852 -515.443359 32.710770
v -5.394028 -514.341431 32.796078
v -5.199212 -513.239441 32.881382
v -5.089058 -512.138794 32.968437
v -5.677200 -516.786438 33.594193
v -5.431751 -515.692444 33.674442
v -5.200240 -514.591370 33.745014
v -4.968732 -513.490356 33.815586
v -4.776837 -512.387268 33.880573
v -5.750071 -516.963196 34.463806
v -5.460353 -515.892700 34.564541
v -5.198176 -514.801392 34.632374
v -4.936079 -513.710083 34.700157
v -4.678269 -512.617981 34.766350
v -4.828993 -512.804504 35.565964
v -5.105319 -513.882507 35.495506
v -5.381646 -514.960571 35.425045
v -5.658191 -516.038513 35.354454
v -5.962403 -517.090942 35.243610
v -6.131613 -518.989990 34.091713
v -6.244454 -520.124878 33.747845
v -6.385324 -521.407898 33.267792
v -6.548063 -522.686401 32.757965
v -21.753660 -514.964233 27.700073
v -21.813232 -515.953064 27.529434
v -21.828136 -517.133972 27.399981
v -21.851948 -518.350525 27.280285
v -17.975485 -517.187439 37.346687
v -18.015696 -518.132080 37.171604
v -18.039988 -519.207397 36.972740
v -18.052551 -520.370911 36.722343
v -7.024707 -519.212280 36.223854
v -7.036573 -520.351440 35.873455
v -7.085532 -521.642212 35.403664
v -7.191799 -522.927063 34.884804
v -19.952234 -514.864319 26.832930
v -20.032135 -515.874817 26.620085
v -20.122158 -517.027893 26.406342
v -20.223492 -518.222107 26.201399
v -19.538181 -516.667969 36.104549
v -19.634377 -517.595276 35.904720
v -19.691406 -518.721985 35.727020
v -19.738392 -519.902222 35.547611
v -8.151918 -519.113892 37.411160
v -8.158716 -520.240295 37.101479
v -8.184324 -521.486694 36.715931
v -8.255611 -522.738647 36.274906
v -17.914658 -514.953430 26.501884
v -18.039345 -515.919556 26.256073
v -18.173220 -517.053894 26.004887
v -18.316654 -518.235229 25.755991
v -20.734062 -516.305054 34.961575
v -20.864410 -517.217896 34.755898
v -20.946962 -518.349976 34.587967
v -21.022587 -519.537170 34.418503
v -9.576121 -518.916199 38.227802
v -9.591747 -519.971313 37.954853
v -9.612094 -521.138062 37.632351
v -9.654264 -522.324524 37.271412
v -15.651505 -515.223267 26.589397
v -15.790589 -516.128174 26.330282
v -15.936761 -517.250793 26.082104
v -16.089487 -518.430115 25.834827
v -21.535862 -516.061646 34.125721
v -21.636309 -516.980774 33.944901
v -21.700493 -518.126831 33.760666
v -21.764313 -519.325623 33.573589
v -11.088562 -518.631104 38.636925
v -11.104626 -519.617188 38.355194
v -11.120869 -520.712158 38.043358
v -11.150088 -521.837036 37.713150
v -13.237265 -515.652527 26.978273
v -13.342831 -516.560059 26.724575
v -13.459178 -517.658325 26.494432
v -13.580135 -518.836853 26.272013
v -22.586405 -515.765808 32.729572
v -22.575958 -516.696411 32.587029
v -22.520372 -517.862244 32.412983
v -22.486029 -519.075073 32.244801
v -12.571719 -518.351074 38.815014
v -12.596134 -519.293884 38.518646
v -12.622931 -520.361084 38.189621
v -12.662708 -521.461853 37.850758
v -10.826565 -516.185059 27.572500
v -10.901079 -517.146851 27.338936
v -10.996672 -518.300903 27.132826
v -11.091784 -519.498047 26.940264
v -23.357964 -515.463440 30.891220
v -23.339325 -516.431213 30.837257
v -23.204811 -517.603882 30.767700
v -23.087666 -518.821167 30.676273
v -14.773206 -517.951782 38.795570
v -14.804313 -518.880127 38.536598
v -14.850337 -519.963318 38.187435
v -14.901432 -521.083130 37.832024
v -6.927906 -517.805969 30.295437
v -7.092523 -518.917053 30.053322
v -7.263136 -520.145508 29.775486
v -7.431325 -521.385803 29.487415
v -23.018618 -515.104736 28.971222
v -23.029242 -516.120483 28.905697
v -22.950808 -517.319092 28.851442
v -22.884766 -518.548035 28.786545
v -16.348429 -517.627197 38.295273
v -16.372221 -518.568359 38.109261
v -16.393869 -519.641235 37.836723
v -16.416328 -520.781311 37.507092
v -15.652464 -520.943787 37.716736
v -15.613955 -519.814148 38.066387
v -15.576501 -518.727539 38.404457
v -15.550232 -517.798340 38.616703
v -23.098961 -518.645996 29.513523
v -23.196112 -517.418335 29.576054
v -23.307796 -516.223755 29.619261
v -23.342112 -515.199402 29.654087
v -8.958728 -520.413025 27.973637
v -8.834682 -519.198059 28.181204
v -8.709473 -518.005981 28.395355
v -8.593504 -516.931946 28.597698
v -22.176643 -519.189148 32.902122
v -22.154510 -517.978333 33.090069
v -22.140827 -516.818542 33.280266
v -22.097553 -515.895020 33.440834
v -14.855535 -518.605042 26.020664
v -14.713877 -517.427063 26.257772
v -14.577291 -516.329102 26.500631
v -14.451532 -515.435486 26.765318
v -10.396804 -522.076782 37.551208
v -10.363886 -520.924316 37.889717
v -10.346247 -519.797424 38.201080
v -10.329733 -518.780457 38.474247
v -7.663136 -522.866516 35.602348
v -7.574821 -521.592896 36.086826
v -7.541784 -520.318176 36.516293
v -7.539399 -519.182373 36.847015
v -18.915554 -520.134094 36.159977
v -18.889244 -518.960388 36.368610
v -18.853245 -517.838928 36.574196
v -18.786392 -516.909607 36.760967
v -21.083866 -518.272095 26.661594
v -21.016743 -517.066895 26.825485
v -20.960896 -515.899780 27.000683
v -20.897617 -514.905029 27.199404
v -6.550410 -522.466431 32.008472
v -6.374982 -521.194458 32.473633
v -6.208151 -519.922424 32.912231
v -6.056305 -518.785767 33.254456
v -8.104159 -520.909851 28.679367
v -7.955659 -519.682983 28.919609
v -7.805882 -518.472595 29.158672
v -7.665463 -517.379211 29.375475
v -22.962181 -518.897339 31.128036
v -23.070404 -517.684570 31.240953
v -23.201805 -516.516724 31.340872
v -23.224195 -515.562561 31.420994
v -22.333563 -519.130188 32.577934
v -22.338551 -517.917053 32.758022
v -22.358377 -516.753296 32.943176
v -22.345177 -515.826172 33.095890
v -14.155291 -521.206970 37.878265
v -14.100574 -520.096497 38.230991
v -14.055090 -519.020569 38.576908
v -14.022370 -518.091187 38.861870
v -21.177065 -516.170532 34.511604
v -21.298000 -517.085938 34.317047
v -21.376270 -518.224060 34.141357
v -21.450897 -519.416199 33.962860
v -18.956469 -514.889465 26.611328
v -19.060555 -515.880554 26.377804
v -19.176374 -517.022095 26.138296
v -19.302563 -518.208069 25.904324
v -6.130075 -518.513184 32.314583
v -6.312653 -519.651917 31.992851
v -6.493639 -520.911316 31.608286
v -6.674821 -522.175110 31.200563
v -11.839153 -518.483765 38.743855
v -11.857092 -519.446777 38.452248
v -11.876035 -520.521606 38.133015
v -11.907864 -521.628967 37.800873
v -20.191238 -516.467529 35.491364
v -20.311951 -517.386414 35.285480
v -20.387154 -518.514954 35.118896
v -20.452852 -519.698853 34.951508
v -22.475086 -515.030212 28.304752
v -22.523499 -516.028320 28.183598
v -22.491522 -517.221375 28.098846
v -22.468098 -518.446533 28.014706
v -12.021595 -515.882080 27.229954
v -12.108732 -516.823669 26.998384
v -12.208048 -517.945190 26.780823
v -12.309778 -519.132385 26.575365
v -8.842328 -519.027344 37.875488
v -8.854252 -520.122620 37.589352
v -8.876888 -521.331238 37.241600
v -8.932371 -522.552795 36.844608
v -17.159216 -517.427124 37.861393
v -17.186628 -518.378052 37.678680
v -17.200655 -519.439148 37.471741
v -17.211967 -520.590332 37.178833
v -23.038902 -515.641785 31.898880
v -23.012373 -516.586182 31.792953
v -22.896172 -517.752991 31.662342
v -22.806751 -518.963806 31.528292
v -16.814093 -515.052063 26.492105
v -16.950613 -515.998291 26.243681
v -17.094967 -517.128357 25.991159
v -17.247908 -518.307922 25.738966
v -13.293530 -518.223755 38.857765
v -13.324043 -519.155151 38.563187
v -13.361462 -520.224243 38.224823
v -13.410797 -521.327271 37.878429
v -6.617416 -519.194031 35.561241
v -6.656494 -520.334412 35.202103
v -6.731396 -521.629700 34.706028
v -6.856769 -522.916870 34.168755
v -6.415299 -518.188049 31.299446
v -6.596685 -519.314697 31.020775
v -6.778665 -520.559692 30.692638
v -6.957741 -521.812866 30.346563
v -9.670906 -516.528748 28.008268
v -9.755943 -517.551086 27.791470
v -9.861317 -518.726074 27.588486
v -9.964636 -519.931274 27.396355
v -6.319003 -519.121704 34.858486
v -6.395571 -520.260803 34.502174
v -6.503362 -521.552368 34.001759
v -6.648401 -522.836304 33.466934
v -22.821148 -515.706604 32.332870
v -22.797096 -516.643494 32.205582
v -22.707659 -517.810059 32.049660
v -22.644062 -519.021423 31.896893
v -21.834604 -515.971069 33.777527
v -21.907959 -516.893616 33.608253
v -21.950180 -518.047363 33.418560
v -21.995785 -519.252991 33.227936
v -23.416315 -515.339233 30.302322
v -23.390961 -516.331055 30.267191
v -23.262907 -517.514099 30.218590
v -23.148899 -518.737122 30.145489
v -21.157928 -525.627441 33.429291
v -21.151989 -524.425171 33.659000
v -21.146784 -523.203369 33.875675
v -21.127371 -521.972046 34.070816
v -14.227563 -524.782166 25.331951
v -14.083419 -523.598389 25.496174
v -13.950150 -522.413147 25.673889
v -13.824078 -521.225037 25.863140
v -15.282957 -526.619019 36.488594
v -15.195819 -525.515198 36.699032
v -15.109509 -524.412842 36.930798
v -15.029524 -523.310974 37.193466
v -22.326782 -524.375305 26.509281
v -22.208504 -523.159241 26.694563
v -22.085314 -521.953979 26.871342
v -21.977289 -520.759338 27.026918
v -9.342060 -528.004517 33.889717
v -9.120508 -527.036194 34.309372
v -8.859980 -526.061096 34.782265
v -8.605227 -525.036804 35.285255
v -21.794893 -525.546570 32.612007
v -21.842550 -524.314819 32.848263
v -21.873779 -523.053955 33.056725
v -21.867338 -521.790588 33.233910
v -11.521580 -525.274475 26.138592
v -11.427187 -524.145203 26.295435
v -11.344477 -523.011169 26.447832
v -11.264780 -521.862183 26.602085
v -16.643736 -526.490295 36.307953
v -16.578753 -525.355652 36.493504
v -16.520262 -524.218079 36.696438
v -16.473417 -523.077087 36.929379
v -20.948181 -524.202148 25.184473
v -20.785084 -522.988098 25.401525
v -20.621361 -521.790588 25.616446
v -20.470480 -520.605286 25.817375
v -10.349066 -527.705688 35.350460
v -10.183447 -526.679688 35.707199
v -10.011089 -525.645935 36.084206
v -9.855836 -524.585632 36.478912
v -22.383009 -525.407776 31.341717
v -22.485037 -524.133057 31.567661
v -22.537775 -522.831299 31.769161
v -22.528328 -521.548340 31.938232
v -8.320436 -526.653198 28.294712
v -8.169783 -525.690979 28.510798
v -7.987037 -524.715332 28.726017
v -7.792893 -523.685120 28.955887
v -18.212490 -526.235229 35.672848
v -18.152668 -525.074585 35.855095
v -18.106314 -523.907593 36.046165
v -18.076712 -522.732361 36.254551
v -19.159712 -524.233154 24.593674
v -18.980576 -523.017151 24.813705
v -18.802107 -521.812500 25.047491
v -18.630718 -520.617981 25.281944
v -11.667974 -527.230286 36.138489
v -11.536295 -526.169800 36.430344
v -11.405577 -525.107666 36.727322
v -11.291672 -524.038574 37.040524
v -22.945583 -525.136963 29.673458
v -23.005777 -523.867920 29.907005
v -23.029184 -522.574341 30.150379
v -23.022099 -521.297058 30.371887
v -7.853995 -527.707153 30.609245
v -7.663579 -526.800781 30.947279
v -7.381184 -525.906799 31.338215
v -7.060524 -524.950867 31.776173
v -19.896667 -525.871826 34.554913
v -19.853537 -524.694031 34.761047
v -19.823017 -523.505920 34.966728
v -19.799318 -522.306213 35.168922
v -16.944773 -524.434143 24.724600
v -16.763460 -523.225647 24.917152
v -16.585527 -522.020691 25.131901
v -16.413422 -520.820496 25.359081
v -13.172403 -526.862976 36.416157
v -13.048070 -525.785400 36.662441
v -12.923883 -524.710938 36.920059
v -12.812830 -523.638672 37.201717
v -22.979731 -524.700073 28.021420
v -22.949831 -523.466370 28.208874
v -22.906168 -522.227478 28.396370
v -22.865715 -520.998047 28.563269
v -8.546261 -528.031616 32.349293
v -8.313367 -527.110107 32.765900
v -8.002041 -526.192444 33.254276
v -7.671592 -525.214539 33.788082
v -21.560383 -521.866882 33.618443
v -21.573990 -523.115479 33.430908
v -21.561478 -524.357788 33.215935
v -21.541389 -525.575195 32.980431
v -19.588188 -520.588684 25.464130
v -19.750378 -521.777832 25.241638
v -19.922173 -522.978638 25.012064
v -20.094234 -524.194275 24.788160
v -7.134994 -524.457397 30.431625
v -7.408854 -525.441467 30.097197
v -7.659039 -526.361877 29.794340
v -7.842715 -527.280945 29.515497
v -12.049625 -523.811646 37.146931
v -12.160892 -524.881653 36.853897
v -12.287439 -525.950562 36.580734
v -12.414699 -527.020874 36.314365
v -20.540001 -522.118347 34.594734
v -20.562378 -523.332581 34.395000
v -20.581850 -524.535461 34.181858
v -20.609095 -525.723999 33.962486
v -22.516548 -520.875977 27.794123
v -22.590523 -522.085876 27.641897
v -22.675560 -523.305359 27.468304
v -22.751993 -524.528442 27.289135
v -12.506092 -521.511719 26.207762
v -12.603095 -522.683838 26.039177
v -12.706279 -523.847778 25.877371
v -12.822701 -525.008728 25.720098
v -9.201120 -524.838562 35.953342
v -9.402023 -525.884338 35.501316
v -9.616394 -526.891724 35.072342
v -9.811044 -527.890503 34.679848
v -17.243418 -522.921143 36.653751
v -17.279732 -524.080994 36.435791
v -17.331562 -525.235107 36.243107
v -17.393700 -526.384399 36.063637
v -22.795816 -521.432617 31.215279
v -22.810322 -522.716553 31.012634
v -22.773094 -524.022644 30.782921
v -22.685909 -525.303040 30.550028
v -17.577396 -520.694763 25.253735
v -17.753952 -521.893555 25.017992
v -17.936287 -523.100159 24.789898
v -18.120058 -524.314026 24.581684
v -13.567027 -523.511108 37.229713
v -13.674211 -524.588684 36.954231
v -13.791652 -525.669250 36.705994
v -13.908833 -526.753418 36.473907
v -21.709122 -524.262512 25.776123
v -21.561888 -523.049072 25.977489
v -21.412397 -521.851074 26.171543
v -21.278166 -520.664612 26.346682
v -22.107338 -525.491516 32.000984
v -22.197582 -524.235474 32.230137
v -22.253174 -522.948303 32.424019
v -22.252834 -521.668823 32.583504
v -9.500160 -525.925781 27.110302
v -9.402788 -524.881226 27.284096
v -9.300780 -523.826233 27.445482
v -9.192853 -522.737488 27.608053
v -7.366132 -525.191223 33.076519
v -7.705117 -526.153076 32.562542
v -8.013066 -527.053833 32.098961
v -8.230728 -527.964294 31.706362
v -10.970209 -527.471863 35.834827
v -10.826620 -526.425415 36.156868
v -10.682453 -525.373962 36.488045
v -10.555980 -524.306885 36.834469
v -19.070700 -526.053833 35.149986
v -19.016766 -524.884521 35.342491
v -18.977333 -523.707336 35.539406
v -18.951725 -522.519714 35.743511
v -23.052641 -524.867737 28.655825
v -23.063431 -523.621521 28.861038
v -23.053835 -522.361633 29.072296
v -23.036983 -521.112122 29.263470
v -15.631805 -524.590881 24.988283
v -15.463922 -523.391907 25.165066
v -15.302910 -522.193481 25.361795
v -15.148534 -520.996460 25.572302
v -8.922222 -528.048279 33.085663
v -8.686308 -527.107239 33.513893
v -8.390241 -526.163940 34.007881
v -8.088330 -525.164001 34.539894
v -15.950472 -526.562378 36.435184
v -15.877533 -525.443848 36.632729
v -15.807688 -524.324585 36.850689
v -15.745751 -523.203979 37.100163
v -7.799910 -527.518738 30.077562
v -7.613046 -526.608276 30.387329
v -7.344239 -525.704834 30.735874
v -7.043054 -524.738159 31.124298
v -7.374048 -524.104431 29.699131
v -7.611739 -525.110046 29.419224
v -7.833411 -526.054443 29.162378
v -8.006158 -526.989746 28.915985
v -8.811517 -526.290466 27.682314
v -8.689505 -525.290405 27.873751
v -8.550209 -524.277100 28.056316
v -8.402075 -523.219055 28.245720
v -10.151623 -522.275635 27.062042
v -10.234655 -523.395813 26.910872
v -10.316055 -524.492493 26.759134
v -10.402908 -525.581909 26.596651
v -7.167037 -525.101562 32.414093
v -7.500732 -526.055664 31.933613
v -7.796445 -526.948547 31.504108
v -7.997193 -527.854553 31.138926
v -22.827448 -525.231323 30.120495
v -22.902288 -523.954712 30.356382
v -22.932625 -522.652222 30.597494
v -22.921165 -521.369568 30.814434
v -22.662176 -521.490540 31.588068
v -22.675917 -522.774048 31.403284
v -22.630705 -524.079590 31.188574
v -22.533739 -525.359253 30.959930
v -22.241133 -525.452393 31.688120
v -22.341305 -524.185974 31.914337
v -22.398403 -522.890381 32.108292
v -22.394489 -521.608337 32.268276
v -22.086250 -521.728271 32.897663
v -22.087420 -523.001892 32.731197
v -22.040710 -524.277771 32.531246
v -21.968500 -525.522278 32.297916
v -23.073189 -521.211914 29.863674
v -23.079950 -522.478149 29.651304
v -23.067955 -523.757141 29.418503
v -23.027615 -525.015686 29.195553
v -14.609975 -526.677490 36.497906
v -14.506204 -525.585205 36.719337
v -14.402219 -524.495789 36.960560
v -14.305725 -523.408569 37.231129
v -21.542122 -531.432129 32.614872
v -21.429258 -530.280212 32.729610
v -21.320831 -529.127686 32.857613
v -21.234581 -527.972900 33.013966
v -15.151520 -530.707947 24.659302
v -14.946166 -529.521667 24.776608
v -14.746782 -528.334167 24.903698
v -14.558750 -527.148621 25.038618
v -15.730422 -532.154785 35.730770
v -15.628914 -531.048096 35.874832
v -15.537284 -529.935730 36.001869
v -15.451617 -528.827026 36.137726
v -22.873564 -530.433472 25.813549
v -22.751488 -529.219177 25.922371
v -22.635225 -528.003540 26.041309
v -22.529663 -526.796326 26.176094
v -9.777373 -533.266846 32.651657
v -9.664852 -532.214966 32.832050
v -9.604373 -531.134399 33.028854
v -9.564375 -530.052490 33.256874
v -22.168837 -531.298523 31.894794
v -22.028107 -530.148682 31.967491
v -21.893492 -529.011108 32.057774
v -21.799290 -527.880188 32.190403
v -12.234833 -531.086365 25.297523
v -12.070810 -529.905396 25.439039
v -11.913113 -528.725891 25.607138
v -11.765741 -527.558777 25.790188
v -17.026014 -532.115662 35.493050
v -16.939663 -531.001648 35.651920
v -16.858330 -529.878296 35.805267
v -16.782663 -528.751099 35.963669
v -21.621235 -530.313843 24.475014
v -21.485247 -529.100098 24.574495
v -21.357317 -527.875488 24.685482
v -21.231737 -526.649902 24.819050
v -10.846254 -532.962830 34.052097
v -10.719873 -531.914551 34.251095
v -10.640169 -530.850647 34.468513
v -10.573523 -529.787720 34.722443
v -22.837496 -531.086731 30.675617
v -22.619125 -529.952637 30.747686
v -22.422058 -528.842529 30.830755
v -22.303110 -527.743103 30.950539
v -8.845839 -532.168579 27.313381
v -8.706352 -531.024780 27.429283
v -8.594318 -529.858337 27.604328
v -8.510530 -528.719055 27.826887
v -18.633076 -531.961548 34.779362
v -18.536230 -530.832031 34.945736
v -18.443075 -529.692749 35.119774
v -18.358047 -528.545471 35.303211
v -19.982294 -530.315430 23.976803
v -19.812540 -529.112061 24.060976
v -19.651228 -527.897949 24.150253
v -19.493929 -526.677856 24.259649
v -12.176795 -532.576538 34.989040
v -12.046459 -531.499939 35.170227
v -11.956264 -530.421204 35.359959
v -11.877047 -529.351562 35.586166
v -23.387238 -530.856995 28.961573
v -23.190044 -529.714783 29.084900
v -23.014761 -528.591248 29.200157
v -22.907326 -527.479675 29.322594
v -8.396220 -533.044189 29.506912
v -8.222345 -531.993225 29.670803
v -8.083513 -530.888367 29.863897
v -8.003421 -529.764221 30.079895
v -20.334045 -531.673523 33.652294
v -20.225399 -530.527954 33.804237
v -20.120661 -529.374084 33.969700
v -20.029276 -528.212402 34.153046
v -17.894499 -530.448181 24.158751
v -17.692789 -529.253723 24.243856
v -17.497599 -528.053406 24.332808
v -17.310051 -526.849426 24.435284
v -13.709038 -532.299072 35.512360
v -13.579241 -531.199463 35.665405
v -13.477759 -530.102112 35.808189
v -13.385326 -529.017029 35.976082
v -23.444279 -530.624817 27.341085
v -23.296448 -529.432312 27.458841
v -23.159739 -528.250549 27.578119
v -23.059837 -527.082703 27.705126
v -8.956611 -533.324951 31.191757
v -8.836802 -532.268066 31.362118
v -8.764263 -531.172546 31.549944
v -8.728283 -530.069458 31.760277
v -21.581516 -527.915588 32.561752
v -21.669346 -529.059326 32.419609
v -21.787376 -530.205200 32.312759
v -21.910368 -531.356689 32.220551
v -20.403934 -526.644470 24.430965
v -20.544218 -527.869446 24.308235
v -20.687387 -529.089966 24.207754
v -20.839544 -530.298584 24.115726
v -8.020832 -529.329712 29.010960
v -8.108640 -530.463562 28.793020
v -8.247072 -531.598022 28.613743
v -8.419964 -532.685364 28.479336
v -12.624994 -529.159546 35.819092
v -12.710818 -530.237061 35.622570
v -12.806850 -531.326477 35.457821
v -12.937882 -532.417297 35.292019
v -20.718061 -528.070007 33.551903
v -20.806734 -529.231323 33.380188
v -20.912239 -530.386963 33.231041
v -21.021883 -531.537170 33.095325
v -22.894707 -526.930176 26.971792
v -22.995628 -528.118958 26.841499
v -23.119007 -529.319824 26.722338
v -23.249884 -530.525818 26.609266
v -13.112562 -527.339600 25.404049
v -13.284433 -528.516052 25.245045
v -13.467566 -529.698669 25.095089
v -13.656364 -530.881775 24.961473
v -10.040198 -529.953735 34.041428
v -10.094636 -531.023560 33.796936
v -10.164900 -532.092651 33.586540
v -10.284895 -533.138977 33.394012
v -17.534159 -528.671570 35.710030
v -17.612694 -529.808655 35.537354
v -17.697630 -530.939331 35.370914
v -17.786650 -532.060303 35.206001
v -22.614519 -527.641296 30.186211
v -22.730049 -528.738098 30.068398
v -22.923883 -529.844238 29.968012
v -23.142632 -530.971497 29.863766
v -18.475216 -526.746582 24.273838
v -18.649529 -527.959229 24.172935
v -18.829330 -529.166443 24.089104
v -19.016434 -530.365234 24.008688
v -14.116903 -528.922485 36.077316
v -14.212240 -530.014893 35.930630
v -14.315321 -531.117981 35.802372
v -14.439488 -532.221497 35.657578
v -22.315809 -530.360046 25.062607
v -22.191320 -529.143555 25.167364
v -22.073252 -527.919861 25.284378
v -21.959326 -526.699951 25.421665
v -22.526297 -531.194153 31.323742
v -22.340332 -530.050049 31.379749
v -22.166481 -528.928528 31.456898
v -22.055202 -527.818848 31.582552
v -10.022842 -531.591187 26.166706
v -9.897054 -530.417114 26.295731
v -9.785736 -529.239685 26.476452
v -9.687022 -528.089722 26.693052
v -8.392449 -530.007629 31.143167
v -8.443066 -531.117737 30.931629
v -8.539973 -532.214111 30.738920
v -8.678247 -533.266235 30.566334
v -11.473615 -532.765686 34.583588
v -11.344399 -531.705688 34.777966
v -11.258846 -530.637329 34.987949
v -11.185034 -529.573853 35.235779
v -19.511583 -531.824646 34.238747
v -19.406876 -530.686340 34.400913
v -19.305870 -529.538635 34.574921
v -19.215441 -528.382324 34.762463
v -23.499029 -530.716980 27.961939
v -23.332254 -529.541382 28.083965
v -23.180788 -528.380249 28.203249
v -23.079468 -527.233521 28.328606
v -16.595060 -530.563171 24.385925
v -16.385782 -529.372925 24.484728
v -16.182758 -528.179321 24.589504
v -15.989682 -526.984558 24.704266
v -9.328381 -533.329285 31.896519
v -9.217731 -532.272095 32.068184
v -9.158451 -531.181274 32.255955
v -9.126800 -530.087280 32.471008
v -16.352861 -532.140381 35.657860
v -16.261799 -531.031067 35.808601
v -16.177540 -529.913696 35.947178
v -16.098898 -528.795959 36.091797
v -8.370575 -532.885437 29.006172
v -8.191626 -531.821533 29.156351
v -8.047626 -530.704041 29.342804
v -7.961126 -529.574097 29.559631
v -8.195824 -529.037964 28.428307
v -8.281683 -530.174316 28.208143
v -8.407408 -531.326599 28.033154
v -8.565210 -532.443115 27.911606
v -9.314411 -531.878357 26.717640
v -9.188076 -530.715088 26.836863
v -9.082849 -529.540527 27.015013
v -8.996286 -528.396912 27.237452
v -10.609608 -527.808716 26.212471
v -10.730173 -528.966736 26.009249
v -10.860946 -530.144897 25.830872
v -11.000870 -531.323669 25.692049
v -8.146713 -529.906250 30.595821
v -8.214300 -531.023254 30.381561
v -8.336252 -532.121582 30.185989
v -8.495106 -533.169800 30.014332
v -23.276291 -530.913879 29.417603
v -23.067030 -529.782532 29.534325
v -22.881756 -528.671082 29.643511
v -22.770239 -527.569885 29.763458
v -22.453913 -527.697388 30.584709
v -22.572258 -528.794373 30.467148
v -22.770788 -529.900879 30.376255
v -22.993496 -531.029968 30.288277
v -22.681561 -531.141174 31.018978
v -22.476107 -530.001587 31.079458
v -22.287495 -528.886353 31.157803
v -22.170784 -527.782898 31.280817
v -21.941620 -527.850647 31.875343
v -22.044697 -528.969666 31.747387
v -22.199427 -530.098755 31.666798
v -22.362524 -531.246216 31.606789
v -23.015726 -527.367737 28.854641
v -23.119732 -528.495178 28.730461
v -23.284069 -529.636108 28.612137
v -23.467476 -530.794067 28.487654
v -15.107447 -532.177124 35.729687
v -14.993546 -531.071899 35.871407
v -14.894337 -529.964172 35.994358
v -14.801760 -528.863892 36.130264
v -21.711622 -533.708496 32.364044
v -21.747303 -534.820435 32.205692
v -21.756086 -535.916748 32.027981
v -21.755829 -537.004578 31.845829
v -15.560773 -533.058350 24.440121
v -15.758780 -534.216919 24.315628
v -15.951739 -535.364990 24.162775
v -16.143648 -536.507751 23.976171
v -15.974065 -534.300110 35.333904
v -16.112177 -535.342590 35.107269
v -16.250359 -536.389771 34.906822
v -16.382055 -537.454468 34.756668
v -23.141840 -532.783875 25.617025
v -23.313238 -533.913086 25.520182
v -23.519909 -535.025879 25.414734
v -23.747252 -536.138245 25.299059
v -10.137925 -535.277039 32.345840
v -10.355531 -536.255249 32.239761
v -10.588438 -537.230408 32.170704
v -10.842681 -538.210815 32.123642
v -22.372503 -533.596069 31.726727
v -22.414417 -534.724060 31.608841
v -22.423363 -535.835876 31.465679
v -22.419720 -536.935486 31.305004
v -12.578367 -533.423767 25.075054
v -12.759613 -534.578186 24.969297
v -12.949365 -535.723633 24.852161
v -13.152398 -536.863342 24.716850
v -17.206070 -534.288269 35.115498
v -17.295061 -535.349854 34.900387
v -17.380417 -536.411255 34.694359
v -17.462311 -537.481934 34.520905
v -21.920906 -532.666260 24.282984
v -22.088379 -533.805420 24.171534
v -22.270090 -534.932007 24.034319
v -22.460938 -536.059509 23.870275
v -11.275612 -534.967285 33.658257
v -11.552972 -535.926453 33.485558
v -11.845457 -536.880981 33.361134
v -12.145891 -537.854431 33.284492
v -23.177166 -533.381653 30.502819
v -23.260269 -534.516907 30.393871
v -23.289272 -535.640686 30.269855
v -23.288872 -536.758972 30.132105
v -9.131834 -534.358093 27.187929
v -9.270141 -535.446350 27.141132
v -9.422764 -536.544250 27.099548
v -9.601870 -537.646606 27.063940
v -18.800716 -534.174011 34.413860
v -18.857986 -535.251648 34.195217
v -18.901249 -536.318909 33.969704
v -18.940311 -537.386658 33.766331
v -20.332834 -532.676147 23.794098
v -20.504114 -533.833801 23.676283
v -20.671549 -534.980347 23.522924
v -20.836617 -536.122742 23.331629
v -12.619330 -534.636353 34.551208
v -12.912243 -535.605347 34.323845
v -13.217859 -536.565125 34.149982
v -13.518680 -537.551331 34.048595
v -23.730087 -533.132141 28.716320
v -23.864548 -534.247375 28.620945
v -23.982264 -535.358459 28.547249
v -24.085186 -536.480957 28.485001
v -8.702145 -535.073120 29.290796
v -8.842990 -536.104614 29.232468
v -9.014126 -537.145996 29.196995
v -9.226540 -538.183533 29.178797
v -20.502981 -533.923401 33.324570
v -20.542305 -535.017944 33.120811
v -20.558098 -536.096863 32.900696
v -20.566811 -537.170959 32.691223
v -18.294661 -532.808594 23.973326
v -18.482607 -533.971069 23.850134
v -18.660509 -535.122681 23.687628
v -18.831295 -536.268433 23.483147
v -14.097401 -534.411926 35.075737
v -14.341291 -535.411621 34.831223
v -14.589869 -536.406189 34.636627
v -14.827594 -537.426208 34.518787
v -23.733793 -532.959961 27.130964
v -23.901768 -534.087524 27.048519
v -24.101021 -535.199280 26.976862
v -24.315582 -536.309265 26.909193
v -9.259794 -535.357117 30.941906
v -9.429960 -536.362488 30.870483
v -9.625515 -537.365295 30.825029
v -9.855928 -538.363098 30.791832
v -22.091444 -533.643860 32.013947
v -22.129126 -534.763977 31.878487
v -22.137623 -535.868530 31.721169
v -22.135714 -536.962708 31.552231
v -21.164330 -532.654968 23.927620
v -21.331978 -533.804077 23.812353
v -21.503239 -534.941528 23.665848
v -21.677143 -536.077576 23.486181
v -8.728676 -534.762878 28.315302
v -8.862062 -535.813538 28.266754
v -9.015269 -536.880005 28.235645
v -9.202668 -537.949097 28.220108
v -13.360889 -534.507996 34.850647
v -13.635496 -535.491211 34.610291
v -13.918750 -536.466003 34.423203
v -14.192969 -537.467529 34.313911
v -21.189117 -533.801575 32.802200
v -21.225128 -534.904907 32.619236
v -21.235630 -535.992432 32.418320
v -21.238060 -537.073181 32.220631
v -23.522814 -532.872559 26.407778
v -23.694317 -534.001587 26.319483
v -23.903259 -535.113342 26.232840
v -24.132900 -536.222717 26.143930
v -14.039530 -533.227051 24.731518
v -14.232185 -534.384277 24.613117
v -14.426327 -535.531433 24.475574
v -14.626408 -536.672852 24.312027
v -10.683643 -535.138794 33.042473
v -10.932694 -536.104858 32.904869
v -11.196098 -537.067749 32.810654
v -11.474140 -538.043091 32.750107
v -17.955641 -534.252136 34.833580
v -18.027122 -535.321777 34.617294
v -18.090494 -536.386047 34.401817
v -18.150566 -537.454956 34.213154
v -23.503361 -533.240723 29.631924
v -23.611078 -534.362549 29.520378
v -23.672678 -535.480286 29.416882
v -23.705441 -536.605530 29.316006
v -19.392950 -532.727661 23.828705
v -19.571535 -533.889832 23.708336
v -19.741903 -535.041077 23.549292
v -19.906507 -536.186646 23.349075
v -14.782012 -534.348267 35.231815
v -14.989464 -535.364136 34.989655
v -15.198938 -536.379211 34.790974
v -15.398025 -537.417603 34.662685
v -23.170803 -536.079163 24.497429
v -22.959297 -534.960266 24.639797
v -22.763762 -533.842773 24.763243
v -22.594406 -532.710815 24.868488
v -22.865166 -536.874023 30.801542
v -22.871475 -535.764771 30.954659
v -22.857449 -534.642517 31.085495
v -22.798935 -533.503723 31.188515
v -10.824062 -537.273132 25.784760
v -10.630978 -536.144531 25.863997
v -10.460152 -535.014648 25.937189
v -10.304728 -533.882751 26.006626
v -8.973746 -535.298218 30.325813
v -9.130419 -536.314453 30.260071
v -9.317691 -537.330872 30.218138
v -9.544773 -538.340576 30.189547
v -12.831428 -537.682556 33.712517
v -12.521251 -536.705872 33.803558
v -12.212328 -535.753113 33.956242
v -11.918451 -534.792908 34.160549
v -19.774961 -537.284119 33.230606
v -19.753944 -536.214783 33.442345
v -19.727236 -535.142822 33.671101
v -19.680851 -534.056946 33.887016
v -24.332016 -536.380127 27.538939
v -24.147560 -535.266968 27.594387
v -23.969194 -534.156006 27.658258
v -23.809111 -533.032715 27.739849
v -17.572475 -536.373474 23.698385
v -17.391493 -535.229126 23.899038
v -17.204826 -534.079346 24.060144
v -17.009064 -532.918823 24.185448
v -10.291864 -538.322571 31.451355
v -10.053980 -537.334595 31.489788
v -9.844364 -536.345825 31.542896
v -9.654089 -535.353516 31.626625
v -16.883472 -537.476501 34.691788
v -16.778399 -536.406433 34.852619
v -16.668673 -535.350159 35.053902
v -16.557877 -534.297424 35.272697
v -9.178141 -538.074402 28.713127
v -8.978509 -537.021545 28.728043
v -8.817219 -535.968140 28.760338
v -8.681276 -534.928833 28.813787
v -8.864405 -534.572388 27.773138
v -8.998489 -535.639648 27.727667
v -9.148346 -536.720947 27.693926
v -9.328126 -537.806824 27.671831
v -10.082262 -537.468079 26.419828
v -9.897577 -536.351013 26.475084
v -9.737128 -535.236084 26.530069
v -9.591548 -534.124878 26.584803
v -11.306252 -533.645020 25.496504
v -11.473978 -534.791626 25.408440
v -11.655251 -535.931885 25.313784
v -11.855484 -537.067871 25.207466
v -8.793785 -535.197998 29.782637
v -8.941326 -536.222595 29.720379
v -9.121323 -537.251892 29.681406
v -9.343321 -538.275024 29.658073
v -23.902311 -536.536316 28.899387
v -23.838341 -535.411011 28.978764
v -23.751156 -534.297058 29.066795
v -23.630604 -533.180481 29.171917
v -23.350592 -533.310669 30.083412
v -23.446112 -534.439453 29.970932
v -23.488510 -535.560852 29.854855
v -23.499998 -536.683228 29.733177
v -23.076189 -536.823975 30.491882
v -23.081556 -535.710205 30.639706
v -23.061611 -534.585938 30.767801
v -22.991201 -533.446960 30.872337
v -22.597992 -533.552185 31.464140
v -22.646797 -534.686890 31.357048
v -22.657333 -535.804871 31.222059
v -22.652016 -536.909424 31.065693
v -23.795795 -533.087402 28.252354
v -23.944111 -534.205444 28.165970
v -24.093794 -535.315674 28.101238
v -24.238853 -536.433533 28.047592
v -15.904903 -537.430725 34.742989
v -15.741834 -536.376831 34.882477
v -15.570125 -535.343567 35.082829
v -15.399200 -534.313354 35.318279
v -21.804203 -539.172668 31.531670
v -21.882854 -540.255737 31.427519
v -22.009911 -541.333618 31.378372
v -22.187077 -542.393494 31.397385
v -16.556906 -538.809692 23.554302
v -16.790314 -539.975098 23.369892
v -17.038128 -541.142273 23.229073
v -17.289831 -542.303772 23.134361
v -16.641115 -539.620728 34.573105
v -16.785648 -540.707825 34.493687
v -16.947783 -541.788879 34.416275
v -17.130333 -542.851074 34.369354
v -24.153389 -538.427124 25.071753
v -24.296976 -539.611633 24.989744
v -24.402021 -540.801941 24.946474
v -24.483562 -541.972473 24.943886
v -11.477863 -540.179382 31.975704
v -11.873684 -541.147644 31.842901
v -12.299630 -542.101501 31.694839
v -12.718914 -543.053711 31.570862
v -22.468876 -539.106934 30.995403
v -22.555111 -540.182678 30.887276
v -22.689003 -541.253357 30.831560
v -22.866602 -542.312317 30.835049
v -13.636710 -539.159363 24.420925
v -13.931485 -540.323303 24.302198
v -14.252608 -541.485962 24.223240
v -14.580843 -542.635559 24.178858
v -17.636337 -539.635864 34.292797
v -17.743313 -540.701172 34.220253
v -17.872913 -541.749207 34.171246
v -18.032204 -542.771790 34.161728
v -22.828136 -538.379578 23.534817
v -22.991447 -539.581909 23.422348
v -23.142210 -540.791931 23.377775
v -23.286779 -541.982483 23.400393
v -12.813288 -539.881042 33.132092
v -13.192270 -540.904663 33.004070
v -13.579266 -541.914551 32.866245
v -13.944649 -542.911804 32.764442
v -23.336025 -538.969421 29.865108
v -23.433163 -540.049683 29.774067
v -23.581715 -541.115234 29.722456
v -23.769194 -542.166870 29.705616
v -10.108025 -539.862671 27.015097
v -10.491279 -540.974548 27.015692
v -10.973816 -542.071594 27.039728
v -11.511155 -543.139465 27.076439
v -19.045528 -539.530701 33.498020
v -19.131147 -540.593628 33.434505
v -19.252796 -541.637573 33.414597
v -19.419228 -542.650696 33.444912
v -21.165710 -538.439270 22.915873
v -21.334202 -539.625000 22.757399
v -21.508152 -540.817993 22.665855
v -21.688391 -542.000916 22.641869
v -14.126472 -539.653992 33.933159
v -14.450850 -540.743042 33.847023
v -14.779634 -541.825134 33.751236
v -15.095322 -542.884216 33.687714
v -24.250717 -538.754395 28.350906
v -24.333832 -539.876099 28.272259
v -24.435120 -540.978210 28.193607
v -24.562191 -542.063110 28.125435
v -9.794565 -540.229614 29.171824
v -10.196150 -541.237549 29.162985
v -10.697580 -542.229797 29.137108
v -11.257812 -543.205078 29.094126
v -20.624063 -539.326294 32.387424
v -20.699265 -540.403809 32.307880
v -20.822006 -541.469910 32.283001
v -20.999094 -542.508362 32.321930
v -19.175001 -538.576416 23.023636
v -19.359228 -539.747498 22.829645
v -19.553595 -540.923462 22.690304
v -19.754053 -542.095032 22.608547
v -15.285344 -539.579346 34.409241
v -15.525811 -540.696106 34.340950
v -15.776554 -541.815125 34.260025
v -16.032007 -542.913086 34.204998
v -24.667393 -538.565552 26.768494
v -24.775150 -539.711487 26.694956
v -24.849277 -540.855774 26.626635
v -24.910648 -541.985413 26.572369
v -10.465446 -540.330383 30.700184
v -10.869248 -541.290894 30.619904
v -11.333097 -542.235840 30.520092
v -11.817619 -543.175354 30.420059
v -22.184977 -539.132996 31.239817
v -22.267580 -540.213013 31.130882
v -22.397942 -541.288513 31.075577
v -22.574850 -542.349854 31.085054
v -22.020334 -538.398438 23.106876
v -22.187096 -539.594421 22.972189
v -22.352810 -540.798096 22.908001
v -22.520664 -541.986572 22.913998
v -9.726545 -540.074036 28.218689
v -10.122202 -541.127869 28.223492
v -10.631417 -542.166077 28.226860
v -11.209627 -543.182251 28.224751
v -14.730505 -539.600464 34.209568
v -15.013496 -540.709839 34.137405
v -15.303555 -541.817627 34.053612
v -15.589625 -542.902161 33.998260
v -21.287367 -539.236206 31.908321
v -21.362907 -540.318726 31.814930
v -21.487286 -541.393799 31.777321
v -21.665020 -542.445923 31.807644
v -24.526287 -538.490662 25.966927
v -24.652916 -539.654846 25.891432
v -24.738178 -540.822021 25.835705
v -24.801018 -541.972351 25.804977
v -15.079419 -538.971863 23.945642
v -15.343883 -540.136230 23.788445
v -15.626895 -541.300964 23.671570
v -15.914133 -542.457397 23.594625
v -12.130135 -540.035339 32.592567
v -12.520218 -541.026794 32.454151
v -12.927376 -542.003845 32.303314
v -13.317671 -542.975220 32.184738
v -18.289351 -539.601685 33.965267
v -18.384216 -540.662720 33.899067
v -18.507439 -541.704224 33.867142
v -18.667419 -542.716797 33.879601
v -23.786892 -538.860474 29.115540
v -23.880487 -539.962280 29.029507
v -24.017170 -541.042725 28.962397
v -24.189835 -542.105713 28.916512
v -20.235119 -538.498291 22.904751
v -20.407839 -539.675171 22.724924
v -20.588991 -540.858398 22.605993
v -20.777147 -542.035339 22.549795
v -15.779539 -539.581238 34.533298
v -15.981935 -540.693604 34.461773
v -16.197659 -541.808899 34.379223
v -16.424839 -542.905579 34.322109
v -23.960964 -541.978394 24.100767
v -23.848543 -540.793457 24.081928
v -23.719601 -539.587280 24.119677
v -23.563711 -538.388245 24.214088
v -23.327168 -542.242065 30.352497
v -23.144676 -541.189758 30.354753
v -23.002634 -540.126404 30.403839
v -22.910257 -539.054749 30.502377
v -12.521984 -542.971069 25.616398
v -12.089024 -541.851074 25.590391
v -11.681604 -540.705200 25.590776
v -11.333221 -539.551208 25.630934
v -10.146463 -540.327515 30.133324
v -10.551936 -541.299988 30.084475
v -11.031769 -542.256287 30.014927
v -11.546232 -543.202271 29.934446
v -14.545979 -542.881409 33.272800
v -14.204246 -541.853577 33.353436
v -13.842528 -540.806458 33.469612
v -13.484927 -539.747986 33.577087
v -20.225283 -542.578674 32.896645
v -20.051954 -541.555359 32.856926
v -19.930021 -540.501465 32.874374
v -19.851269 -539.431885 32.942451
v -24.864090 -542.010132 27.199034
v -24.788757 -540.898132 27.266817
v -24.714928 -539.771851 27.343477
v -24.623028 -538.637634 27.417526
v -18.590342 -542.183289 22.804840
v -18.368460 -541.016846 22.900476
v -18.151369 -539.846008 23.048294
v -17.946213 -538.678406 23.244810
v -12.207590 -543.125000 30.969921
v -11.755880 -542.183655 31.086391
v -11.310670 -541.240540 31.215374
v -10.910542 -540.282593 31.326725
v -17.529627 -542.815247 34.310165
v -17.362408 -541.774780 34.340874
v -17.219677 -540.712585 34.406467
v -17.096342 -539.638062 34.484390
v -11.203171 -543.194275 28.680130
v -10.629013 -542.199768 28.703690
v -10.121304 -541.186157 28.714489
v -9.722754 -540.157166 28.714499
v -9.838642 -539.977844 27.654427
v -10.230043 -541.060242 27.660227
v -10.732178 -542.126953 27.676577
v -11.299389 -543.167664 27.696354
v -11.898741 -543.079041 26.371393
v -11.408810 -541.983582 26.330656
v -10.959175 -540.858582 26.310610
v -10.590174 -539.721436 26.324633
v -12.358303 -539.358582 24.985327
v -12.681322 -540.520447 24.908497
v -13.044207 -541.678162 24.872313
v -13.421072 -542.816406 24.866590
v -9.931669 -540.289185 29.631668
v -10.336074 -541.278320 29.607296
v -10.828276 -542.251343 29.562744
v -11.368173 -543.209961 29.501331
v -24.380949 -542.084045 28.520437
v -24.227974 -541.010864 28.579580
v -24.107311 -539.919739 28.653786
v -24.019356 -538.806458 28.736153
v -23.558662 -538.915955 29.495880
v -23.655567 -540.005859 29.407093
v -23.801643 -541.077332 29.348343
v -23.985611 -542.132935 29.317696
v -23.547441 -542.204651 30.055229
v -23.361546 -541.153809 30.062490
v -23.215260 -540.090759 30.110689
v -23.120075 -539.016663 30.204718
v -22.699524 -539.083557 30.759918
v -22.788916 -540.156006 30.656067
v -22.926647 -541.222107 30.603470
v -23.106106 -542.277466 30.603811
v -24.464142 -538.700012 27.928255
v -24.547577 -539.827576 27.852465
v -24.631510 -540.940735 27.772671
v -24.730806 -542.038269 27.701033
v -16.779846 -542.882324 34.371616
v -16.576958 -541.799377 34.427231
v -16.390547 -540.698792 34.509949
v -16.219862 -539.597900 34.586571
v -22.677473 -544.401855 31.639750
v -22.971300 -545.349060 31.830879
v -23.271313 -546.276123 32.038429
v -23.553837 -547.192810 32.247795
v -17.767698 -544.610107 23.061268
v -17.986237 -545.758179 23.070148
v -18.192480 -546.898865 23.099491
v -18.392399 -548.027588 23.144323
v -17.567572 -544.864258 34.509125
v -17.821653 -545.806030 34.714951
v -18.098461 -546.708557 34.974960
v -18.406395 -547.577209 35.239830
v -24.680363 -544.203674 24.999201
v -24.848141 -545.286682 25.012959
v -25.064735 -546.376160 25.006834
v -25.297089 -547.475525 24.996750
v -13.382733 -545.014526 31.509445
v -13.580752 -546.032471 31.585056
v -13.704523 -547.067078 31.712769
v -13.802896 -548.105225 31.864414
v -23.335455 -544.354004 31.015263
v -23.612234 -545.333191 31.173473
v -23.894890 -546.293457 31.355719
v -24.163448 -547.238342 31.546400
v -15.191383 -544.898071 24.144476
v -15.456872 -546.019653 24.139566
v -15.694098 -547.134277 24.138359
v -15.911959 -548.241699 24.143253
v -18.465548 -544.703979 34.341072
v -18.742359 -545.611389 34.534897
v -19.054569 -546.492493 34.768471
v -19.400064 -547.358398 35.004089
v -23.601562 -544.252075 23.535967
v -23.790314 -545.355530 23.582129
v -23.996277 -546.464600 23.599096
v -24.204924 -547.579407 23.604954
v -14.526733 -544.907288 32.781418
v -14.725115 -545.914185 32.906384
v -14.870136 -546.924500 33.090378
v -14.991857 -547.933899 33.304993
v -24.241100 -544.209106 29.763565
v -24.526104 -545.201416 29.841230
v -24.832817 -546.188843 29.951588
v -25.140553 -547.182861 30.087599
v -12.456502 -545.216370 27.107727
v -12.771151 -546.264771 27.080994
v -12.991862 -547.333069 27.035236
v -13.171295 -548.415771 26.989080
v -19.898788 -544.543030 33.681587
v -20.204313 -545.428162 33.875431
v -20.539652 -546.298889 34.093670
v -20.890097 -547.174194 34.312321
v -22.068233 -544.303406 22.705570
v -22.265121 -545.437073 22.741482
v -22.462557 -546.570679 22.767805
v -22.658991 -547.699524 22.793785
v -15.644579 -544.924316 33.781158
v -15.870012 -545.913208 33.949203
v -16.066845 -546.886780 34.177422
v -16.255369 -547.848755 34.432770
v -24.916262 -544.182983 28.047583
v -25.160027 -545.216797 28.045021
v -25.448975 -546.242188 28.071173
v -25.757936 -547.272034 28.126202
v -12.204208 -545.163696 28.992481
v -12.470610 -546.187805 28.949722
v -12.627780 -547.248718 28.920124
v -12.759868 -548.328308 28.911671
v -21.508389 -544.443481 32.595078
v -21.821363 -545.345398 32.800106
v -22.149426 -546.232910 33.020824
v -22.469189 -547.125000 33.241074
v -20.152283 -544.411987 22.570889
v -20.344471 -545.563049 22.587719
v -20.533112 -546.709778 22.618349
v -20.722639 -547.845886 22.662508
v -16.540489 -544.989502 34.328438
v -16.786434 -545.964478 34.527279
v -17.027327 -546.901733 34.786274
v -17.278326 -547.807068 35.060196
v -25.100700 -544.174622 26.516685
v -25.282547 -545.244385 26.505732
v -25.526527 -546.314331 26.500834
v -25.793541 -547.389282 26.506424
v -12.601944 -545.105225 30.313076
v -12.819586 -546.120728 30.328529
v -12.945878 -547.169067 30.380623
v -13.052410 -548.232544 30.452152
v -22.880720 -544.273926 23.028582
v -23.077400 -545.392700 23.074345
v -23.280069 -546.514343 23.098297
v -23.481907 -547.636475 23.114752
v -12.211847 -545.196106 28.186749
v -12.514120 -546.233521 28.148691
v -12.704643 -547.299561 28.107737
v -12.857464 -548.380371 28.078884
v -22.168388 -544.419800 32.073284
v -22.473564 -545.343567 32.275375
v -22.788292 -546.249695 32.492287
v -23.088078 -547.153137 32.709221
v -13.932781 -544.953552 32.159046
v -14.127210 -545.967957 32.260384
v -14.257314 -546.992126 32.418442
v -14.361393 -548.016907 32.604424
v -24.633125 -544.176208 28.890039
v -24.910063 -545.183655 28.915554
v -25.219107 -546.185303 28.974190
v -25.538885 -547.196167 29.066147
v -16.906429 -544.977173 34.448540
v -17.154739 -545.944092 34.654938
v -17.407707 -546.867981 34.921017
v -17.678795 -547.754211 35.196987
v -24.817310 -547.526123 24.247583
v -24.598808 -546.418579 24.252092
v -24.389305 -545.320435 24.246950
v -24.212898 -544.229248 24.213312
v -24.642078 -547.219604 30.926365
v -24.359455 -546.248169 30.756153
v -24.070259 -545.271179 30.601948
v -23.793509 -544.283142 30.478045
v -12.389720 -545.129272 29.816994
v -12.620936 -546.144348 29.803871
v -12.753799 -547.197449 29.818985
v -12.868055 -548.270081 29.854458
v -15.639491 -547.876587 33.924690
v -15.487774 -546.887756 33.686913
v -15.319056 -545.894653 33.479641
v -15.108977 -544.897095 33.332291
v -18.843830 -547.469055 35.165890
v -18.515301 -546.603333 34.914639
v -18.221243 -545.711792 34.666740
v -17.957878 -544.786926 34.466660
v -12.788160 -548.355408 28.506140
v -12.646204 -547.275269 28.525719
v -12.472735 -546.211243 28.563141
v -12.187046 -545.179932 28.606058
v -13.504321 -548.415771 26.300465
v -13.309468 -547.331360 26.348686
v -13.077165 -546.258667 26.393404
v -12.768032 -545.199158 26.416014
v -25.667000 -547.229614 28.581341
v -25.350168 -546.210266 28.509121
v -25.049202 -545.198120 28.469643
v -24.786488 -544.178284 28.461914
v -24.892284 -547.199280 30.543751
v -24.596981 -546.215759 30.388451
v -24.298805 -545.233459 30.253658
v -24.017597 -544.244019 30.150639
v -18.037945 -547.674988 35.249901
v -17.749300 -546.800171 34.976700
v -17.485882 -545.887146 34.710243
v -17.236225 -544.931152 34.501827
v -19.120232 -544.619934 34.086548
v -19.412270 -545.512695 34.277451
v -19.739269 -546.386047 34.499886
v -20.092762 -547.255432 34.723381
v -23.052431 -544.381042 31.296448
v -23.335861 -545.347656 31.471737
v -23.624269 -546.293518 31.666904
v -23.895878 -547.224365 31.866877
v -21.163313 -544.348145 22.556932
v -21.356297 -545.493103 22.581448
v -21.547691 -546.635437 22.609285
v -21.739529 -547.769348 22.644623
v -19.018848 -544.498108 22.740211
v -19.219255 -545.650208 22.752905
v -19.412567 -546.796448 22.785564
v -19.604567 -547.930969 22.834528
v -25.099640 -544.177551 27.119715
v -25.300602 -545.237610 27.108543
v -25.560516 -546.293640 27.113750
v -25.843960 -547.352722 27.135889
v -16.121679 -544.965759 34.112587
v -16.360289 -545.947449 34.298306
v -16.582699 -546.901611 34.544247
v -16.806290 -547.833618 34.811485
v -12.930335 -545.068054 30.881771
v -13.136828 -546.085571 30.928371
v -13.259992 -547.127991 31.020042
v -13.360528 -548.179321 31.132301
v -16.454260 -544.747498 23.532120
v -16.696590 -545.885620 23.535046
v -16.919781 -547.015503 23.552647
v -17.130196 -548.134583 23.581888
v -13.300593 -545.141968 25.650097
v -13.599146 -546.219421 25.631697
v -13.839764 -547.301941 25.594646
v -14.048678 -548.390564 25.554560
v -20.726654 -544.482910 33.158463
v -21.040022 -545.370850 33.359016
v -21.375681 -546.246033 33.578579
v -21.713745 -547.128906 33.797981
v -24.974819 -544.182861 25.796324
v -25.144239 -545.259766 25.793180
v -25.372898 -546.340637 25.783148
v -25.622156 -547.429382 25.776522
v -12.290711 -545.210510 27.696514
v -12.603338 -546.252808 27.664543
v -12.809978 -547.319824 27.620911
v -12.975188 -548.401550 27.582674
v -14.110852 -545.037842 24.869320
v -14.395123 -546.137756 24.856731
v -14.638279 -547.235229 24.835222
v -14.855906 -548.331726 24.814322
v -12.266288 -545.147278 29.384853
v -12.513890 -546.165283 29.351444
v -12.657153 -547.222534 29.338539
v -12.780014 -548.300293 29.347275
v -24.450449 -544.185364 29.332607
v -24.734844 -545.183411 29.382816
v -25.045929 -546.177063 29.466242
v -25.362547 -547.179932 29.580225
v -23.571344 -544.320862 30.755964
v -23.846058 -545.306396 30.897434
v -24.129326 -546.276550 31.066628
v -24.402168 -547.234985 31.247982
v -25.025324 -544.182861 27.616074
v -25.247824 -545.230591 27.608067
v -25.522820 -546.271057 27.623795
v -25.820389 -547.314392 27.662687
v -26.053566 -552.783936 25.354107
v -25.930859 -551.745972 25.232679
v -25.808628 -550.704102 25.129042
v -25.673939 -549.648193 25.050447
v -14.663974 -552.885620 32.530563
v -14.478029 -551.977905 32.395245
v -14.284974 -551.060242 32.269783
v -14.092340 -550.114563 32.146614
v -25.137512 -551.979797 32.344521
v -24.997868 -550.999695 32.218857
v -24.827549 -550.030334 32.076546
v -24.629198 -549.090942 31.913918
v -26.633957 -552.583740 26.907211
v -26.493061 -551.575989 26.777842
v -26.360809 -550.557495 26.669491
v -26.217579 -549.520264 26.586090
v -18.964243 -551.784424 35.901989
v -18.606817 -551.055664 35.788082
v -18.240477 -550.309021 35.656467
v -17.884869 -549.520203 35.502403
v -25.050426 -552.980164 23.977646
v -24.903137 -551.916504 23.854202
v -24.748928 -550.851379 23.750900
v -24.583706 -549.777100 23.672417
v -15.941924 -552.549194 34.178352
v -15.717915 -551.688782 34.034889
v -15.501633 -550.810486 33.879379
v -15.299673 -549.893738 33.709934
v -23.658491 -551.523132 34.262943
v -23.468147 -550.648926 34.083138
v -23.256033 -549.776367 33.879372
v -23.022711 -548.903503 33.667969
v -20.434187 -551.434937 35.936096
v -20.017645 -550.716736 35.848969
v -19.581554 -549.983276 35.752235
v -19.153490 -549.217773 35.633129
v -22.495312 -551.394165 35.119633
v -22.213400 -550.586426 34.995480
v -21.906540 -549.764038 34.850018
v -21.581493 -548.920410 34.690880
v -14.264791 -553.606323 27.116570
v -14.059685 -552.611816 27.027679
v -13.830313 -551.600586 26.977741
v -13.588195 -550.563660 26.955770
v -17.016636 -553.574890 24.504610
v -16.804878 -552.538940 24.383854
v -16.579582 -551.492859 24.286184
v -16.349770 -550.427429 24.211311
v -13.817450 -553.352295 29.243698
v -13.644327 -552.389160 29.133377
v -13.424515 -551.421082 29.045685
v -13.172706 -550.429138 28.977161
v -26.090918 -552.227112 30.855465
v -25.999138 -551.227783 30.705509
v -25.863464 -550.213806 30.550661
v -25.671490 -549.198181 30.394108
v -19.461311 -553.407410 23.639297
v -19.245646 -552.357605 23.505930
v -19.025034 -551.302795 23.388741
v -18.806042 -550.232178 23.287445
v -14.009105 -553.127258 30.913170
v -13.836721 -552.195251 30.791243
v -13.632062 -551.257446 30.691483
v -13.406755 -550.292358 30.607157
v -17.562765 -552.155334 35.359707
v -17.272007 -551.368408 35.227509
v -16.983343 -550.559753 35.070908
v -16.708401 -549.703552 34.891125
v -26.834562 -552.365845 28.762241
v -26.668634 -551.383179 28.590714
v -26.493912 -550.379150 28.439392
v -26.293446 -549.352417 28.311398
v -21.766975 -553.266235 23.161352
v -21.552818 -552.204834 23.022446
v -21.336870 -551.139526 22.903259
v -21.123928 -550.061340 22.803135
v -23.627247 -553.139709 23.212484
v -23.440233 -552.068420 23.081921
v -23.248276 -550.994263 22.974808
v -23.052509 -549.911255 22.891502
v -24.583866 -551.741577 33.231667
v -24.419788 -550.807617 33.059216
v -24.233459 -549.887634 32.866608
v -24.029554 -548.990051 32.662537
v -21.393349 -551.357849 35.662735
v -21.007586 -550.607056 35.579651
v -20.596144 -549.837830 35.482471
v -20.180328 -549.039551 35.364742
v -20.898411 -551.380920 35.828583
v -20.486729 -550.649841 35.747559
v -20.051884 -549.901917 35.655251
v -19.619913 -549.123596 35.540672
v -24.169554 -551.623352 33.749439
v -23.997776 -550.718018 33.563438
v -23.804678 -549.822205 33.355133
v -23.592710 -548.938538 33.138866
v -24.392429 -553.065002 23.504093
v -24.224995 -551.994690 23.377930
v -24.050747 -550.922424 23.274229
v -23.868631 -549.842102 23.195187
v -26.592140 -552.279419 29.841167
v -26.462376 -551.291687 29.658554
v -26.301792 -550.282532 29.484520
v -26.096258 -549.255920 29.325878
v -16.745798 -552.355408 34.848095
v -16.490608 -551.530396 34.708229
v -16.242254 -550.684509 34.547661
v -16.009232 -549.794006 34.367096
v -13.875057 -553.215210 30.257887
v -13.704601 -552.272705 30.139364
v -13.492690 -551.325317 30.043957
v -13.252609 -550.350769 29.967056
v -25.566666 -552.147644 31.648846
v -25.467197 -551.146240 31.533131
v -25.325142 -550.142517 31.405090
v -25.134518 -549.157349 31.259758
v -13.919189 -553.481140 28.296259
v -13.734867 -552.501221 28.202810
v -13.513372 -551.511475 28.138720
v -13.267874 -550.498962 28.095501
v -19.507643 -551.636230 35.985668
v -19.123260 -550.920654 35.880405
v -18.726139 -550.189270 35.762520
v -18.339798 -549.420166 35.623077
v -15.230141 -552.728027 33.386204
v -15.029300 -551.839722 33.244606
v -14.831407 -550.937744 33.102116
v -14.642798 -550.003723 32.953579
v -25.603960 -552.885742 24.609772
v -25.473375 -551.833435 24.487900
v -25.338417 -550.779175 24.384144
v -25.190878 -549.713379 24.305288
v -20.843275 -548.970154 35.083973
v -21.220915 -549.791748 35.216675
v -21.586584 -550.586853 35.331909
v -21.926037 -551.363647 35.429516
v -24.360046 -549.043884 32.257935
v -24.561199 -549.960388 32.440861
v -24.741982 -550.905640 32.607254
v -24.897457 -551.865051 32.755325
v -22.137545 -549.984741 22.764116
v -22.343548 -551.066650 22.855598
v -22.549807 -552.137756 22.968973
v -22.753172 -553.205261 23.104610
v -20.010281 -550.142578 22.985985
v -20.226986 -551.216553 23.090370
v -20.447201 -552.275940 23.211319
v -20.664995 -553.331238 23.349400
v -26.307392 -549.462280 27.245272
v -26.470205 -550.493103 27.338560
v -26.620157 -551.503357 27.456570
v -26.777407 -552.498535 27.597013
v -17.343040 -549.614441 35.267105
v -17.661030 -550.434143 35.436314
v -17.990723 -551.207581 35.581974
v -18.316587 -551.960693 35.704906
v -13.679442 -550.213501 31.346193
v -13.886969 -551.168945 31.446213
v -14.084099 -552.097412 31.556051
v -14.261271 -553.018555 31.683792
v -17.555677 -550.330017 23.695150
v -17.778482 -551.398193 23.785954
v -17.999754 -552.449097 23.894888
v -18.211956 -553.493042 24.021862
v -14.489479 -550.559387 25.535942
v -14.732511 -551.614868 25.574013
v -14.968138 -552.645752 25.643171
v -15.184816 -553.659851 25.748722
v -22.333332 -548.896606 34.204018
v -22.605848 -549.757324 34.393417
v -22.856964 -550.605835 34.572769
v -23.084917 -551.446899 34.728386
v -26.015678 -549.582642 25.836851
v -26.148304 -550.628662 25.916002
v -26.269524 -551.658081 26.020247
v -26.396427 -552.680664 26.143576
v -13.849236 -553.415527 28.787498
v -13.671822 -552.443481 28.685272
v -13.451121 -551.464600 28.607908
v -13.201379 -550.463196 28.549881
v -13.385472 -550.534668 27.570557
v -13.627787 -551.559448 27.599703
v -13.852015 -552.560120 27.652899
v -14.046108 -553.547119 27.740866
v -14.625315 -553.647827 26.440641
v -14.411617 -552.644409 26.344730
v -14.177158 -551.622986 26.288551
v -13.933549 -550.575623 26.263296
v -15.300259 -550.508545 24.834007
v -15.538133 -551.570007 24.890150
v -15.769702 -552.609314 24.974251
v -15.984288 -553.634888 25.088345
v -13.184243 -550.393860 29.432762
v -13.433283 -551.377258 29.506374
v -13.650387 -552.334778 29.599361
v -13.821213 -553.287842 29.714874
v -26.752701 -552.316895 29.301712
v -26.600735 -551.333496 29.119333
v -26.428585 -550.327759 28.952316
v -26.221069 -549.300659 28.805977
v -25.910488 -549.221985 29.867365
v -26.109083 -550.245239 30.028906
v -26.255075 -551.257751 30.198071
v -26.362120 -552.251526 30.368458
v -25.816282 -552.196045 31.281130
v -25.727121 -551.193481 31.151932
v -25.592896 -550.181946 31.013403
v -25.403648 -549.179016 30.864361
v -24.878510 -549.128601 31.596292
v -25.072906 -550.091919 31.745726
v -25.228689 -551.081421 31.874443
v -25.347363 -552.075684 31.988447
v -26.323763 -549.406799 27.808327
v -26.507984 -550.434326 27.917179
v -26.674328 -551.439697 28.050404
v -26.841789 -552.426208 28.206039
v -19.982361 -551.519897 35.990166
v -19.576971 -550.807251 35.893929
v -19.155561 -550.079773 35.787922
v -18.744583 -549.317932 35.660194
v -26.299158 -554.871460 25.640484
v -26.430414 -555.918213 25.792677
v -26.582537 -556.960144 25.942287
v -26.754934 -557.991638 26.097281
v -15.068798 -554.681885 32.824062
v -15.312479 -555.554749 32.977818
v -15.586481 -556.401733 33.140778
v -15.889067 -557.218384 33.320332
v -25.386366 -553.833557 32.603870
v -25.545177 -554.692993 32.769630
v -25.743305 -555.524841 32.967888
v -25.967503 -556.338684 33.194744
v -26.931763 -554.589417 27.222525
v -27.086063 -555.586670 27.397837
v -27.253880 -556.574585 27.577042
v -27.433443 -557.548279 27.765091
v -19.607553 -553.261963 35.996334
v -19.887075 -554.014160 35.965736
v -20.141560 -554.771423 35.931805
v -20.374596 -555.528931 35.944351
v -25.329130 -555.123596 24.272688
v -25.468969 -556.203979 24.430012
v -25.618635 -557.285583 24.586967
v -25.776512 -558.362122 24.753178
v -16.436537 -554.246582 34.404411
v -16.712358 -555.070007 34.493923
v -17.000937 -555.868530 34.593002
v -17.299236 -556.640259 34.720852
v -23.968792 -553.232300 34.507824
v -24.103931 -554.064148 34.595459
v -24.242308 -554.887573 34.699459
v -24.388586 -555.698547 34.846355
v -21.118729 -552.888855 36.014084
v -21.376072 -553.638245 35.983284
v -21.595516 -554.403442 35.945786
v -21.794388 -555.176880 35.952492
v -22.947845 -552.980225 35.245773
v -23.120867 -553.771729 35.259682
v -23.277983 -554.569458 35.288960
v -23.433292 -555.366028 35.372742
v -14.664141 -555.556641 27.472240
v -14.885150 -556.509033 27.742897
v -15.106488 -557.446106 28.054379
v -15.305636 -558.367859 28.389633
v -17.401937 -555.642578 24.859142
v -17.582201 -556.670837 25.105854
v -17.749130 -557.689514 25.386734
v -17.893169 -558.696228 25.687252
v -14.135169 -555.273926 29.557316
v -14.342644 -556.215210 29.762085
v -14.588705 -557.133057 29.992516
v -14.855204 -558.024780 30.245932
v -26.268913 -554.130249 31.140602
v -26.417294 -555.031372 31.295071
v -26.615490 -555.904480 31.475258
v -26.838886 -556.752441 31.684948
v -19.865276 -555.522766 23.986212
v -20.053692 -556.587036 24.210123
v -20.233559 -557.648010 24.460855
v -20.403835 -558.700378 24.729267
v -14.346213 -554.990112 31.224882
v -14.560343 -555.903931 31.407307
v -14.814968 -556.793884 31.604198
v -15.104018 -557.653381 31.818172
v -18.143074 -553.727295 35.493385
v -18.429571 -554.505981 35.502258
v -18.707682 -555.271973 35.518982
v -18.975269 -556.022766 35.580833
v -27.157146 -554.284668 29.143959
v -27.318064 -555.224304 29.346216
v -27.482800 -556.149841 29.557682
v -27.644276 -557.059631 29.784739
v -22.173756 -555.410278 23.512592
v -22.362629 -556.496948 23.726954
v -22.543690 -557.586182 23.962183
v -22.719406 -558.668457 24.215101
v -23.981941 -555.299072 23.540842
v -24.148901 -556.392456 23.730148
v -24.311516 -557.490234 23.930944
v -24.470097 -558.583008 24.147852
v -24.853863 -553.542603 33.526379
v -24.987825 -554.395142 33.676338
v -25.139305 -555.227417 33.848209
v -25.307384 -556.042297 34.050865
v -22.007450 -552.851135 35.728649
v -22.228378 -553.611816 35.704659
v -22.415802 -554.386841 35.686356
v -22.591566 -555.168396 35.720039
v -22.194790 -555.148010 35.853374
v -22.007294 -554.371155 35.835976
v -21.803234 -553.602234 35.866386
v -21.561630 -552.848938 35.895760
v -24.870026 -555.874573 34.476761
v -24.718082 -555.060181 34.299679
v -24.578560 -554.229797 34.158112
v -24.449329 -553.384460 34.034264
v -25.170811 -558.491943 24.353544
v -25.015820 -557.403503 24.163607
v -24.861446 -556.310791 23.986664
v -24.708733 -555.221375 23.814713
v -27.300974 -556.888611 30.795105
v -27.129917 -556.009399 30.577827
v -26.968025 -555.108765 30.383154
v -26.828699 -554.187195 30.202227
v -18.141296 -556.326965 35.225693
v -17.856031 -555.569641 35.130322
v -17.569645 -554.790283 35.072956
v -17.285358 -553.990601 35.025513
v -14.933528 -557.807617 31.195045
v -14.651749 -556.933777 30.968288
v -14.401941 -556.030212 30.760662
v -14.194523 -555.102844 30.570995
v -26.413555 -556.578003 32.454468
v -26.156231 -555.754395 32.235710
v -25.930822 -554.908997 32.046310
v -25.763649 -554.033142 31.890705
v -14.969210 -558.191467 29.417984
v -14.728296 -557.286804 29.123579
v -14.488468 -556.361755 28.854393
v -14.271678 -555.416870 28.620079
v -20.912344 -555.363403 36.005924
v -20.692158 -554.598999 36.003265
v -20.448784 -553.839905 36.044464
v -20.174469 -553.092102 36.077538
v -16.528088 -556.942444 34.070961
v -16.224058 -556.149841 33.914848
v -15.940249 -555.328003 33.779640
v -15.678828 -554.479736 33.653187
v -26.301155 -558.193665 25.346636
v -26.136232 -557.136475 25.193077
v -25.987347 -556.072083 25.045977
v -25.855732 -555.005859 24.895800
v -22.465994 -552.896240 35.513779
v -22.663303 -553.669617 35.503315
v -22.834692 -554.454346 35.504524
v -22.999458 -555.242737 35.560501
v -25.161356 -553.695984 33.036179
v -25.307232 -554.551941 33.199421
v -25.480225 -555.383423 33.390465
v -25.674374 -556.197266 33.610390
v -23.139805 -555.359558 23.447905
v -23.319660 -556.451904 23.652361
v -23.492277 -557.548401 23.873793
v -23.659454 -558.638855 24.112947
v -21.076975 -555.462219 23.700455
v -21.268805 -556.539246 23.920057
v -21.452906 -557.616272 24.163349
v -21.630796 -558.685669 24.424028
v -27.106567 -554.465515 27.936695
v -27.272955 -555.438599 28.125923
v -27.446304 -556.401001 28.322170
v -27.622946 -557.349121 28.529995
v -18.931360 -553.477661 35.810459
v -19.215450 -554.240051 35.792488
v -19.481955 -554.998962 35.777386
v -19.731115 -555.750732 35.810097
v -14.627658 -554.851257 31.990494
v -14.854345 -555.746582 32.162018
v -15.117443 -556.617310 32.344875
v -15.414000 -557.457275 32.543503
v -18.603239 -555.588135 24.368389
v -18.785542 -556.636292 24.600685
v -18.957153 -557.677795 24.863430
v -19.113106 -558.709106 25.144930
v -15.587984 -555.658447 26.123270
v -15.788325 -556.641174 26.399965
v -15.975042 -557.610840 26.716236
v -16.129847 -558.566833 27.053293
v -23.455051 -553.095032 34.913681
v -23.606056 -553.907593 34.961971
v -23.751434 -554.719299 35.026779
v -23.899918 -555.523926 35.141724
v -26.660225 -554.728577 26.440176
v -26.800209 -555.751587 26.601915
v -26.959370 -556.767090 26.763830
v -27.137121 -557.769592 26.932156
v -14.891394 -558.109924 29.840410
v -14.635725 -557.211609 29.568485
v -14.391888 -556.289856 29.320984
v -14.180376 -555.346191 29.103699
v -14.423965 -555.487732 28.078739
v -14.645089 -556.434509 28.332470
v -14.877894 -557.363953 28.624901
v -15.099682 -558.275879 28.942356
v -15.627982 -558.467651 27.753225
v -15.452591 -557.531616 27.410736
v -15.247486 -556.581421 27.090363
v -15.033804 -555.617188 26.810921
v -16.375595 -555.668579 25.455408
v -16.562510 -556.674011 25.719248
v -16.734596 -557.667725 26.020315
v -16.877586 -558.648254 26.341560
v -14.134676 -555.195129 30.028152
v -14.340406 -556.131348 30.224392
v -14.587973 -557.043640 30.442247
v -14.862649 -557.927734 30.681286
v -27.503145 -556.964294 30.308811
v -27.342979 -556.069824 30.084682
v -27.184120 -555.157104 29.878996
v -27.035957 -554.227295 29.683645
v -26.560188 -554.158081 30.692955
v -26.699888 -555.070435 30.858105
v -26.876438 -555.957947 31.042645
v -27.070757 -556.821472 31.254068
v -26.619942 -556.673096 32.083828
v -26.372305 -555.838806 31.871197
v -26.154842 -554.980408 31.688560
v -25.995190 -554.092102 31.536716
v -25.571198 -553.947266 32.232506
v -25.738182 -554.813049 32.394218
v -25.956287 -555.649231 32.590439
v -26.204628 -556.466064 32.815422
v -27.181664 -554.363464 28.570625
v -27.350630 -555.317017 28.770159
v -27.522499 -556.258545 28.978354
v -27.691772 -557.185547 29.200245
v -21.374722 -555.248596 36.006283
v -21.165287 -554.478760 36.004856
v -20.932972 -553.716675 36.046116
v -20.665270 -552.969177 36.077980
v -23.203905 -559.056946 36.349510
v -23.139860 -558.262390 36.263325
v -23.046337 -557.481140 36.134014
v -22.918484 -556.711853 35.975658
v -25.777336 -560.014709 35.226242
v -25.780497 -559.226868 35.017704
v -25.728947 -558.432251 34.785130
v -25.624020 -557.637024 34.535149
v -25.080128 -563.670349 25.811317
v -24.988441 -562.718750 25.388483
v -24.881647 -561.731140 25.007051
v -24.759096 -560.710388 24.675545
v -23.511961 -563.739502 25.879160
v -23.372717 -562.782471 25.481789
v -23.219145 -561.794312 25.114786
v -23.057631 -560.777405 24.784508
v -27.837910 -561.381531 31.177811
v -27.891769 -560.543884 30.875317
v -27.911301 -559.692322 30.583454
v -27.876593 -558.829102 30.300961
v -20.300938 -559.594238 36.265781
v -20.028696 -558.883057 36.155579
v -19.758396 -558.178101 36.013428
v -19.494425 -557.472168 35.852283
v -16.836790 -561.488281 33.207970
v -16.486794 -560.765442 32.888329
v -16.125242 -560.027832 32.589592
v -15.764931 -559.268066 32.311058
v -21.182604 -563.728333 26.393362
v -21.026993 -562.764832 26.004162
v -20.870707 -561.774902 25.642668
v -20.717836 -560.765442 25.313700
v -27.294853 -560.819824 32.938816
v -27.295650 -560.025391 32.665703
v -27.273067 -559.217529 32.409740
v -27.195206 -558.401978 32.161160
v -16.184013 -562.129700 31.860828
v -15.928958 -561.344971 31.498211
v -15.666079 -560.545288 31.152582
v -15.397222 -559.728699 30.826462
v -18.467783 -563.559082 27.534250
v -18.326887 -562.612122 27.103291
v -18.209372 -561.645996 26.702311
v -18.109894 -560.671875 26.337154
v -16.117229 -562.771729 30.362480
v -15.926971 -561.909180 29.935822
v -15.763676 -561.035217 29.517555
v -15.618814 -560.158386 29.118431
v -23.932974 -559.257629 36.179245
v -23.900740 -558.466492 36.066338
v -23.832834 -557.688782 35.904846
v -23.725655 -556.920715 35.711941
v -22.507683 -559.018372 36.452118
v -22.407463 -558.237610 36.386124
v -22.288027 -557.467834 36.282272
v -22.145046 -556.707275 36.151039
v -24.822506 -559.607483 35.835663
v -24.814148 -558.821350 35.685184
v -24.761276 -558.042236 35.490440
v -24.664940 -557.268555 35.266647
v -19.015961 -560.178345 35.635124
v -18.648487 -559.489746 35.460506
v -18.286253 -558.800598 35.268562
v -17.938511 -558.102051 35.070873
v -26.316566 -563.421814 26.261255
v -26.257648 -562.473145 25.849167
v -26.176029 -561.486450 25.489824
v -26.066711 -560.468872 25.190130
v -21.340549 -559.223755 36.460033
v -21.161533 -558.481567 36.386887
v -20.977814 -557.747498 36.278893
v -20.788427 -557.016235 36.146965
v -27.960075 -562.154175 29.156189
v -27.938324 -561.269714 28.812508
v -27.872194 -560.364441 28.499096
v -27.760204 -559.442810 28.218988
v -26.539042 -560.351562 34.475544
v -26.539505 -559.566528 34.217209
v -26.485508 -558.763550 33.960213
v -26.367165 -557.952698 33.700859
v -17.766354 -560.859680 34.484398
v -17.368574 -560.168945 34.230576
v -16.969757 -559.468384 33.982109
v -16.582911 -558.748840 33.743889
v -27.364788 -562.868164 27.468204
v -27.310860 -561.942505 27.095011
v -27.220322 -560.986206 26.770454
v -27.091722 -560.007019 26.497988
v -23.309669 -556.791992 35.856117
v -23.427420 -557.561340 36.031670
v -23.507673 -558.341919 36.176987
v -23.555098 -559.136414 36.276100
v -26.031475 -557.803223 34.113392
v -26.143961 -558.608398 34.371494
v -26.197044 -559.409241 34.619751
v -26.193707 -560.196655 34.856926
v -23.973894 -560.759644 24.670311
v -24.117327 -561.777832 25.004921
v -24.249111 -562.764404 25.382168
v -24.365904 -563.717529 25.794302
v -21.972118 -560.777222 24.997622
v -22.138414 -561.792480 25.323355
v -22.301453 -562.783203 25.682487
v -22.454590 -563.744934 26.069643
v -27.917957 -559.193604 29.018154
v -28.002666 -560.091309 29.304844
v -28.037228 -560.974487 29.614841
v -28.027582 -561.840027 29.945599
v -20.191315 -557.216003 36.042889
v -20.413836 -557.933899 36.187641
v -20.636700 -558.653137 36.310173
v -20.858307 -559.379944 36.398392
v -16.100380 -559.030823 33.003189
v -16.481285 -559.769165 33.262337
v -16.869219 -560.485840 33.537727
v -17.250439 -561.189514 33.827980
v -19.377613 -560.735291 25.755598
v -19.503862 -561.731018 26.098776
v -19.641197 -562.713135 26.475792
v -19.790276 -563.671997 26.881512
v -16.338137 -560.434204 27.777233
v -16.430021 -561.355591 28.179613
v -16.546278 -562.276428 28.614948
v -16.696712 -563.184326 29.074444
v -24.178932 -557.084900 35.523453
v -24.278160 -557.853516 35.732540
v -24.336567 -558.629761 35.910191
v -24.355606 -559.417419 36.039371
v -27.479420 -559.723145 27.352062
v -27.607262 -560.673218 27.625082
v -27.693321 -561.604187 27.941490
v -27.737703 -562.509888 28.298252
v -22.858778 -559.018799 36.408375
v -22.777153 -558.229004 36.333817
v -22.670691 -557.451477 36.219006
v -22.534763 -556.685181 36.075981
v -25.309044 -559.812927 35.560577
v -25.308273 -559.026123 35.382782
v -25.257282 -558.239990 35.169289
v -25.158554 -557.456543 34.931656
v -25.718204 -563.579224 25.953438
v -25.647383 -562.628052 25.530190
v -25.559202 -561.638855 25.155087
v -25.449724 -560.616760 24.836498
v -27.537802 -561.072327 32.109978
v -27.574738 -560.256714 31.827888
v -27.590164 -559.429199 31.557163
v -27.553585 -558.593445 31.292332
v -19.676086 -559.864624 36.021450
v -19.351952 -559.166992 35.882164
v -19.032255 -558.472900 35.716518
v -18.724009 -557.774170 35.537468
v -16.530085 -561.743774 32.670670
v -16.216558 -560.999023 32.330292
v -15.889309 -560.239014 32.012856
v -15.558343 -559.458008 31.717356
v -27.014153 -560.596436 33.714859
v -27.006447 -559.814148 33.441605
v -26.958492 -559.013367 33.185787
v -26.845877 -558.202209 32.937321
v -16.058109 -562.434692 31.202778
v -15.835327 -561.614197 30.818485
v -15.621294 -560.780396 30.440580
v -15.411098 -559.935852 30.077074
v -21.761930 -559.117798 36.481453
v -21.615799 -558.361511 36.416874
v -21.460958 -557.613892 36.317158
v -21.294643 -556.870728 36.192295
v -18.365377 -560.516418 35.109039
v -17.971859 -559.830566 34.895100
v -17.581747 -559.139404 34.675102
v -17.206320 -558.433655 34.457710
v -26.875881 -563.182800 26.768204
v -26.820320 -562.242249 26.375032
v -26.734955 -561.266296 26.034901
v -26.616007 -560.263062 25.752834
v -16.101398 -562.284546 31.532993
v -15.864406 -561.482239 31.161427
v -15.626947 -560.665527 30.801163
v -15.387086 -559.834717 30.457520
v -15.479311 -560.041077 29.642113
v -15.657586 -560.900452 30.025490
v -15.847290 -561.753174 30.423729
v -16.055489 -562.593811 30.826784
v -16.300024 -562.971375 29.778584
v -16.130602 -562.085938 29.329922
v -15.993746 -561.189026 28.897266
v -15.879874 -560.291565 28.490913
v -17.072329 -560.568115 27.033220
v -17.158438 -561.515930 27.420502
v -17.267143 -562.460571 27.844090
v -17.407112 -563.389648 28.296700
v -15.447049 -559.607422 31.231396
v -15.746288 -560.407532 31.542103
v -16.039150 -561.188660 31.874382
v -16.319569 -561.954468 32.227982
v -27.682867 -561.216003 31.664104
v -27.734936 -560.389526 31.373260
v -27.759974 -559.550415 31.092491
v -27.731726 -558.701294 30.818361
v -27.370373 -558.495911 31.738846
v -27.425680 -559.319885 31.994621
v -27.428650 -560.136597 32.256699
v -27.411652 -560.941345 32.532791
v -27.169186 -560.706238 33.331482
v -27.161940 -559.919800 33.058540
v -27.123814 -559.117493 32.804600
v -27.025539 -558.306091 32.558853
v -26.633724 -558.085327 33.311661
v -26.752880 -558.897461 33.566307
v -26.805660 -559.699463 33.824718
v -26.809654 -560.481873 34.094505
v -27.950420 -558.989502 29.710609
v -28.006001 -559.868347 29.998226
v -28.008265 -560.734009 30.300739
v -27.969860 -561.584167 30.617249
v -22.145021 -559.051453 36.477306
v -22.024097 -558.282288 36.414993
v -21.889595 -557.522766 36.316589
v -21.737688 -556.769958 36.191860
v -23.287045 -560.655518 36.435421
v -23.323364 -561.446167 36.483589
v -23.360853 -562.230164 36.563126
v -23.401596 -563.002563 36.683517
v -25.638157 -561.554688 35.579075
v -25.532963 -562.305298 35.736614
v -25.431374 -563.040588 35.897362
v -25.356131 -563.752625 36.081261
v -25.221977 -565.471802 26.711067
v -25.278282 -566.337280 27.162275
v -25.333836 -567.188293 27.613987
v -25.398319 -568.024170 28.073948
v -23.717525 -565.571899 26.707027
v -23.783205 -566.462891 27.122463
v -23.838085 -567.342346 27.545795
v -23.898205 -568.204956 27.985870
v -27.720749 -562.992859 31.835966
v -27.684923 -563.760681 32.195988
v -27.668892 -564.505249 32.574699
v -27.672398 -565.228577 32.970776
v -20.819567 -561.044312 36.403656
v -21.055237 -561.778870 36.459927
v -21.275888 -562.510864 36.533237
v -21.485821 -563.228027 36.644661
v -17.533077 -562.901062 33.886322
v -17.914150 -563.585938 34.217640
v -18.312849 -564.246521 34.536762
v -18.692026 -564.874207 34.864582
v -21.446411 -565.566589 27.205889
v -21.545921 -566.455688 27.620380
v -21.637413 -567.333252 28.049000
v -21.736446 -568.193604 28.496483
v -27.284281 -562.358215 33.563454
v -27.260397 -563.101501 33.907990
v -27.213900 -563.825317 34.260731
v -27.154320 -564.525818 34.614510
v -16.718344 -563.633911 32.625221
v -17.029257 -564.341736 33.014725
v -17.361780 -565.018311 33.405350
v -17.681467 -565.667236 33.807060
v -18.778063 -565.345520 28.428005
v -18.930828 -566.193604 28.877048
v -19.089882 -567.028931 29.332729
v -19.265778 -567.851013 29.796259
v -16.560972 -564.384827 31.209156
v -16.798615 -565.127380 31.630764
v -17.039133 -565.847229 32.057892
v -17.278542 -566.558350 32.492619
v -23.934933 -560.854858 36.286564
v -23.926989 -561.645813 36.332794
v -23.923052 -562.427002 36.411633
v -23.928976 -563.190308 36.540943
v -22.674194 -560.588562 36.527302
v -22.749863 -561.366943 36.581028
v -22.824787 -562.139526 36.664604
v -22.902584 -562.901489 36.780682
v -24.738321 -561.179688 36.020744
v -24.674358 -561.954041 36.097656
v -24.616970 -562.714722 36.199570
v -24.581078 -563.452209 36.349113
v -19.733025 -561.571594 35.912743
v -20.073769 -562.274353 36.023193
v -20.398048 -562.971375 36.136383
v -20.698029 -563.649231 36.283524
v -26.400749 -565.192017 27.181870
v -26.443302 -566.025635 27.659229
v -26.495209 -566.839233 28.137655
v -26.561012 -567.638489 28.619020
v -21.674725 -560.729248 36.546158
v -21.826759 -561.485352 36.598213
v -21.972521 -562.237488 36.676418
v -22.118704 -562.976562 36.788296
v -27.911604 -563.831787 29.927116
v -27.872986 -564.620850 30.345291
v -27.846292 -565.383911 30.777115
v -27.841942 -566.127625 31.220438
v -26.414490 -561.867493 35.000214
v -26.307737 -562.605103 35.252495
v -26.191238 -563.327698 35.490974
v -26.089859 -564.028503 35.725216
v -18.552946 -562.232300 34.979092
v -18.952929 -562.913208 35.204269
v -19.350985 -563.580261 35.420380
v -19.721741 -564.221008 35.656181
v -27.400078 -564.598694 28.328621
v -27.407818 -565.406738 28.792530
v -27.425442 -566.189392 29.265018
v -27.460144 -566.955200 29.743053
v -23.598408 -560.738220 36.369991
v -23.614239 -561.531006 36.415424
v -23.632572 -562.315918 36.493183
v -23.656475 -563.086487 36.617096
v -26.053085 -561.722717 35.302826
v -25.941967 -562.464966 35.509216
v -25.828907 -563.191956 35.708084
v -25.738485 -563.896606 35.914906
v -24.539810 -565.535278 26.658375
v -24.599361 -566.415527 27.090034
v -24.652214 -567.283264 27.525324
v -24.711727 -568.134827 27.973297
v -22.690504 -565.585938 26.876318
v -22.769047 -566.480652 27.284897
v -22.836107 -567.364136 27.705416
v -22.908415 -568.230286 28.145214
v -27.932285 -563.492432 30.672661
v -27.880337 -564.273926 31.066347
v -27.845028 -565.030457 31.475391
v -27.834915 -565.766968 31.898655
v -21.276344 -560.859314 36.502563
v -21.465525 -561.606140 36.553661
v -21.644154 -562.350098 36.627289
v -21.818665 -563.080261 36.737244
v -18.005775 -562.575500 34.426250
v -18.404089 -563.255493 34.710594
v -18.810860 -563.916443 34.982964
v -19.193588 -564.547180 35.268173
v -20.078356 -565.492188 27.728046
v -20.204258 -566.365356 28.158966
v -20.329119 -567.226440 28.602245
v -20.466007 -568.071472 29.060314
v -17.065634 -564.878784 30.003304
v -17.263161 -565.665283 30.457569
v -17.469761 -566.435974 30.908907
v -17.691364 -567.200500 31.359638
v -24.314049 -561.004028 36.174080
v -24.278637 -561.788696 36.229343
v -24.248756 -562.561462 36.315319
v -24.234472 -563.313110 36.452969
v -27.736942 -564.214600 29.114594
v -27.720833 -565.012390 29.557831
v -27.714281 -565.783875 30.012676
v -27.726913 -566.537048 30.476019
v -23.151981 -562.939941 36.739105
v -23.093685 -562.170959 36.621239
v -23.037975 -561.391541 36.539349
v -22.982380 -560.606201 36.487980
v -24.961864 -563.601562 36.225796
v -25.018677 -562.878174 36.060822
v -25.101152 -562.131042 35.933426
v -25.189907 -561.368896 35.821217
v -26.006222 -567.864319 28.282614
v -25.937840 -567.046448 27.810362
v -25.880985 -566.214233 27.342798
v -25.829359 -565.365051 26.874699
v -27.473610 -564.843140 33.832657
v -27.480419 -564.133789 33.451763
v -27.485928 -563.401367 33.085098
v -27.491722 -562.646973 32.736927
v -21.114389 -563.418579 36.497112
v -20.861202 -562.719421 36.374989
v -20.589916 -562.003723 36.290462
v -20.301014 -561.284546 36.216049
v -18.261761 -565.176880 34.476074
v -17.897291 -564.546082 34.115467
v -17.517097 -563.881897 33.762505
v -17.160332 -563.189209 33.399914
v -26.683712 -564.266296 35.253941
v -26.784615 -563.567749 34.955429
v -26.881680 -562.847107 34.645557
v -26.954330 -562.110107 34.326614
v -17.381031 -566.077942 33.214054
v -17.108074 -565.403015 32.790794
v -16.824030 -564.709839 32.381279
v -16.549192 -563.988220 31.981953
v -22.393118 -562.915039 36.808624
v -22.271278 -562.168762 36.694893
v -22.152109 -561.410034 36.612709
v -22.029615 -560.646362 36.558693
v -20.231911 -563.917847 36.000736
v -19.890026 -563.260742 35.813862
v -19.520515 -562.581116 35.654446
v -19.140106 -561.892151 35.491085
v -27.057259 -567.333435 29.107002
v -27.003094 -566.551941 28.622925
v -26.964573 -565.755188 28.142258
v -26.936686 -564.935242 27.666187
v -17.506525 -565.873108 33.511902
v -17.210909 -565.211975 33.097599
v -16.902857 -564.527771 32.696384
v -16.610565 -563.813293 32.301907
v -16.526896 -564.174988 31.631119
v -16.783766 -564.905273 32.038792
v -17.044903 -565.609680 32.456303
v -17.298506 -566.300781 32.885799
v -17.378384 -566.860535 31.993914
v -17.148113 -566.124695 31.552505
v -16.925180 -565.382874 31.113396
v -16.707556 -564.622009 30.674061
v -17.742851 -565.131592 29.224836
v -17.919397 -565.948914 29.683407
v -18.106144 -566.752380 30.141897
v -18.311420 -567.546753 30.601959
v -16.893515 -563.431396 32.982777
v -17.225878 -564.132080 33.363182
v -17.582874 -564.801941 33.738758
v -17.926310 -565.440369 34.123203
v -27.579834 -565.024536 33.413528
v -27.574841 -564.308411 33.025295
v -27.579578 -563.570068 32.653988
v -27.596848 -562.809021 32.302082
v -27.394749 -562.497559 33.156338
v -27.386646 -563.245911 33.503235
v -27.365707 -563.973328 33.865059
v -27.334982 -564.677307 34.235611
v -26.934669 -564.389526 34.956623
v -27.019585 -563.690613 34.627434
v -27.093777 -562.968994 34.291637
v -27.141483 -562.229553 33.955189
v -26.714302 -561.993164 34.674854
v -26.620935 -562.729309 34.965508
v -26.509552 -563.450134 35.241989
v -26.403692 -564.149231 35.507591
v -27.847914 -563.214783 31.305523
v -27.797459 -563.989319 31.679287
v -27.767597 -564.739990 32.070210
v -27.762627 -565.470093 32.477425
v -22.651356 -562.891663 36.804840
v -22.552189 -562.137756 36.689953
v -22.456207 -561.372437 36.606052
v -22.358549 -560.601501 36.551353
v -24.494442 -572.126892 30.470760
v -24.342354 -571.386902 29.953844
v -24.202644 -570.630371 29.436747
v -24.078859 -569.850464 28.932003
v -26.383432 -567.087830 37.508038
v -26.231037 -566.523193 37.050678
v -26.108017 -565.942993 36.634247
v -26.036453 -565.337463 36.275826
v -18.365271 -569.937134 34.733829
v -18.160425 -569.294312 34.276310
v -17.952482 -568.633057 33.824776
v -17.737680 -567.955383 33.377632
v -25.744438 -566.816833 37.965553
v -25.592623 -566.244751 37.476181
v -25.457806 -565.666199 37.017387
v -25.363441 -565.066284 36.624378
v -21.553274 -566.499756 38.348167
v -21.457558 -565.982910 37.778053
v -21.338470 -565.453552 37.255825
v -21.176334 -564.894592 36.823532
v -19.561951 -567.709595 37.320511
v -19.474649 -567.142334 36.752869
v -19.376684 -566.584167 36.193596
v -19.232161 -566.030945 35.679268
v -20.597448 -567.005127 37.962086
v -20.520226 -566.471558 37.383190
v -20.419216 -565.938232 36.829224
v -20.264809 -565.394775 36.343033
v -28.190823 -569.596191 33.602200
v -28.068863 -568.934692 33.111923
v -27.975426 -568.258240 32.625458
v -27.907625 -567.565186 32.145622
v -28.089006 -568.500000 35.149437
v -27.932560 -567.890747 34.693321
v -27.817989 -567.261658 34.247414
v -27.741951 -566.608337 33.810059
v -27.091255 -571.380554 31.176300
v -26.961857 -570.666443 30.655380
v -26.845612 -569.937195 30.130909
v -26.738760 -569.189697 29.613287
v -23.530357 -566.009888 38.509335
v -23.369139 -565.472046 37.969231
v -23.219376 -564.917969 37.510609
v -23.092428 -564.310852 37.170006
v -27.866974 -570.557373 32.261074
v -27.754585 -569.867493 31.748100
v -27.661041 -569.163452 31.234406
v -27.580942 -568.443481 30.726513
v -24.415771 -566.287842 38.446354
v -24.257729 -565.736816 37.911812
v -24.117607 -565.179199 37.424389
v -24.014545 -564.580139 37.028194
v -20.174084 -571.520325 32.062447
v -20.012892 -570.824524 31.620842
v -19.841656 -570.124939 31.173977
v -19.654879 -569.403748 30.721254
v -22.887745 -566.033325 38.534576
v -22.739014 -565.497192 37.988861
v -22.584751 -564.943848 37.526283
v -22.427189 -564.344299 37.181644
v -25.986465 -571.879944 30.611206
v -25.840525 -571.149231 30.087250
v -25.705742 -570.401733 29.561188
v -25.583982 -569.632874 29.045946
v -27.344524 -567.605835 36.554333
v -27.202372 -567.045898 36.117203
v -27.114107 -566.460876 35.711578
v -27.083530 -565.845459 35.331924
v -18.581299 -568.742065 36.250511
v -18.438286 -568.130188 35.728134
v -18.306559 -567.517334 35.206009
v -18.155447 -566.907532 34.703518
v -23.933479 -566.109070 38.491417
v -23.774693 -565.573181 37.952438
v -23.633972 -565.023743 37.480259
v -23.526253 -564.420410 37.114738
v -22.299763 -566.196350 38.503067
v -22.175314 -565.673767 37.948246
v -22.035496 -565.133057 37.463112
v -21.872118 -564.550293 37.084919
v -22.415165 -572.060364 30.884403
v -22.262524 -571.326416 30.403595
v -22.118401 -570.583923 29.918211
v -21.980314 -569.820496 29.435507
v -25.029240 -566.535767 38.297012
v -24.874329 -565.966614 37.779472
v -24.734640 -565.394775 37.292820
v -24.632359 -564.796631 36.881599
v -24.704353 -566.405090 38.391037
v -24.547344 -565.843750 37.863255
v -24.406818 -565.278564 37.373207
v -24.303669 -564.680298 36.966103
v -23.527569 -572.146118 30.587189
v -23.375069 -571.405884 30.084705
v -23.234669 -570.651978 29.580547
v -23.107531 -569.875671 29.085299
v -21.948982 -566.327881 38.447433
v -21.839024 -565.810303 37.885342
v -21.709332 -565.276367 37.382721
v -21.545923 -564.705200 36.979263
v -23.726046 -566.049561 38.500797
v -23.565964 -565.514282 37.961422
v -23.421513 -564.963501 37.497200
v -23.305767 -564.357666 37.146057
v -18.366245 -569.317322 35.561653
v -18.182463 -568.686340 35.074951
v -18.009476 -568.043701 34.590042
v -17.830160 -567.395264 34.114494
v -26.874479 -567.332397 37.050529
v -26.726418 -566.773438 36.613651
v -26.624777 -566.191345 36.219139
v -26.584229 -565.579956 35.868095
v -26.576122 -571.667664 30.833963
v -26.437263 -570.944214 30.311306
v -26.310101 -570.204834 29.785303
v -26.193581 -569.445740 29.267908
v -28.086609 -570.070190 32.935753
v -27.973927 -569.394104 32.432335
v -27.884575 -568.703735 31.930477
v -27.814240 -567.997620 31.434769
v -20.067533 -567.341248 37.665871
v -19.989275 -566.791748 37.090050
v -19.892311 -566.248352 36.529747
v -19.743256 -565.703735 36.025475
v -24.992882 -564.927246 36.767883
v -25.092537 -565.525818 37.174290
v -25.230232 -566.102112 37.650394
v -25.383034 -566.674805 38.154884
v -20.778969 -569.664490 29.996778
v -20.937998 -570.407349 30.464651
v -21.092176 -571.130005 30.929195
v -21.246759 -571.848450 31.387096
v -22.164669 -564.429138 37.149166
v -22.326464 -565.021545 37.507568
v -22.474918 -565.569275 37.979225
v -22.612667 -566.098877 38.528610
v -23.759272 -564.494446 37.076004
v -23.863127 -565.095215 37.457417
v -24.002678 -565.646973 37.938099
v -24.160975 -566.188477 38.475998
v -18.781786 -566.350708 35.332035
v -18.924143 -566.919373 35.848587
v -19.028330 -567.495300 36.400272
v -19.130951 -568.079712 36.955620
v -27.491863 -566.184448 34.627953
v -27.545158 -566.812500 35.041733
v -27.644897 -567.411865 35.469254
v -27.794333 -567.988098 35.915318
v -24.891716 -569.766174 28.931074
v -25.015072 -570.542542 29.442276
v -25.153713 -571.296143 29.966061
v -25.303907 -572.032349 30.489189
v -22.663246 -564.297729 37.191418
v -22.813101 -564.901917 37.528416
v -22.969360 -565.458435 37.985989
v -23.125803 -565.998474 38.529221
v -18.164816 -568.676697 32.247208
v -18.391640 -569.371704 32.681995
v -18.599308 -570.042419 33.116348
v -18.788395 -570.698730 33.554974
v -27.211540 -568.852783 30.101955
v -27.305279 -569.586975 30.616903
v -27.409172 -570.304260 31.137800
v -27.528557 -571.006958 31.656103
v -27.896187 -567.185059 32.789436
v -27.967823 -567.865356 33.252853
v -28.070972 -568.527161 33.723362
v -28.207706 -569.172607 34.199646
v -20.750111 -565.123169 36.611759
v -20.909233 -565.671997 37.072971
v -21.018230 -566.200745 37.613522
v -21.102074 -566.722900 38.190083
v -25.717190 -565.205444 36.457573
v -25.802341 -565.807800 36.832485
v -25.932625 -566.387268 37.269833
v -26.084713 -566.955994 37.742935
v -18.443399 -569.033264 35.911461
v -18.279022 -568.411011 35.407276
v -18.127430 -567.782043 34.903625
v -17.964207 -567.151917 34.413784
v -17.748178 -567.657288 33.779514
v -17.945642 -568.321777 34.240280
v -18.138655 -568.975464 34.707382
v -18.336990 -569.613220 35.178329
v -18.491682 -570.298950 34.198689
v -18.290421 -569.651428 33.752098
v -18.076712 -568.985474 33.312119
v -17.850182 -568.298157 32.874672
v -18.758940 -569.060425 31.507326
v -18.971355 -569.765198 31.947777
v -19.162842 -570.446350 32.384178
v -19.336487 -571.119080 32.819897
v -18.422327 -566.644043 35.005379
v -18.566481 -567.232544 35.517406
v -18.682030 -567.827393 36.056164
v -18.803869 -568.426819 36.596058
v -27.965820 -568.228088 35.546425
v -27.810696 -567.636780 35.095875
v -27.701363 -567.023865 34.659035
v -27.633810 -566.384155 34.232647
v -27.306633 -566.004944 34.997734
v -27.345640 -566.624817 35.395672
v -27.436869 -567.214783 35.812500
v -27.580906 -567.780396 36.253975
v -27.106045 -567.459778 36.815868
v -26.961870 -566.901611 36.381031
v -26.869568 -566.318604 35.984123
v -26.838348 -565.705322 35.621731
v -26.321106 -565.460510 36.081715
v -26.376541 -566.069275 36.431164
v -26.489456 -566.650452 36.832237
v -26.640697 -567.211670 37.276814
v -27.830202 -566.869446 33.339287
v -27.906677 -567.536621 33.788418
v -28.018761 -568.182495 34.245140
v -28.168825 -568.810303 34.709595
v -23.335190 -565.991760 38.519260
v -23.174706 -565.451477 37.977844
v -23.020327 -564.894897 37.521542
v -22.881214 -564.288208 37.185890
v -25.521164 -569.360352 40.900108
v -25.360424 -568.753052 40.403709
v -25.192085 -568.148865 39.912563
v -25.024643 -567.557495 39.419556
v -24.457535 -575.785706 33.126678
v -24.269196 -575.068665 32.569515
v -24.071270 -574.343750 32.054619
v -23.876446 -573.613403 31.564648
v -22.469154 -569.091370 41.204548
v -22.367117 -568.492859 40.675362
v -22.264648 -567.918701 40.136978
v -22.159798 -567.372864 39.588173
v -24.384251 -568.927673 41.204441
v -24.273987 -568.319397 40.684486
v -24.156284 -567.731689 40.152344
v -24.027475 -567.159790 39.612759
v -19.096066 -572.217163 38.037151
v -19.022217 -571.644165 37.510670
v -18.907982 -571.080933 37.010620
v -18.749609 -570.513184 36.525810
v -27.815653 -570.168457 39.541092
v -27.619518 -569.577087 39.029800
v -27.430099 -568.997192 38.522087
v -27.239956 -568.431946 38.016594
v -27.469883 -575.230347 33.358002
v -27.286617 -574.507202 32.828342
v -27.093750 -573.794312 32.328308
v -26.905087 -573.087280 31.838902
v -29.014280 -573.317200 35.488361
v -28.793438 -572.672058 34.954220
v -28.583530 -572.030579 34.441940
v -28.392572 -571.386108 33.939056
v -20.493027 -570.110840 40.348778
v -20.398073 -569.545166 39.814323
v -20.311687 -568.989624 39.289490
v -20.228436 -568.441589 38.764992
v -19.154268 -571.896729 38.419563
v -19.077141 -571.335388 37.889511
v -18.961552 -570.780579 37.385490
v -18.805651 -570.218933 36.895870
v -19.231697 -573.461670 36.559700
v -19.125114 -572.805176 36.056168
v -19.002136 -572.172302 35.578377
v -18.853119 -571.552063 35.112858
v -29.034542 -571.147095 38.063801
v -28.819540 -570.554260 37.523052
v -28.599058 -569.968384 37.004406
v -28.375849 -569.386353 36.501541
v -28.086323 -570.284729 39.322327
v -27.884769 -569.691833 38.803543
v -27.685230 -569.114441 38.289703
v -27.483820 -568.553284 37.780624
v -23.934364 -568.879395 41.247421
v -23.838142 -568.268860 40.726711
v -23.737244 -567.678833 40.191761
v -23.622723 -567.105225 39.647167
v -24.835897 -573.583435 31.473186
v -25.022015 -574.306885 31.970200
v -25.208393 -575.027527 32.487511
v -25.383503 -575.744690 33.043156
v -26.720089 -568.218140 38.472244
v -26.892715 -568.803162 38.957203
v -27.067593 -569.398376 39.439762
v -27.253445 -569.991943 39.928398
v -18.746918 -571.161499 35.665077
v -18.897943 -571.754517 36.138859
v -19.010597 -572.353333 36.625851
v -19.093969 -572.972046 37.138172
v -26.065643 -567.978821 38.930759
v -26.237839 -568.580994 39.395809
v -26.414780 -569.191772 39.857590
v -26.596888 -569.792786 40.330193
v -21.736042 -567.540710 39.486916
v -21.830671 -568.082703 40.033737
v -21.927540 -568.652649 40.571487
v -22.028442 -569.246155 41.102859
v -19.755703 -568.837585 38.396622
v -19.852131 -569.388855 38.911163
v -19.943676 -569.939331 39.430126
v -20.035528 -570.495117 39.965038
v -20.746635 -568.077148 39.080654
v -20.825974 -568.621521 39.614853
v -20.912136 -569.182434 40.145382
v -21.009466 -569.759155 40.679054
v -28.516581 -570.881348 34.593460
v -28.712893 -571.508728 35.097515
v -28.926079 -572.130493 35.613331
v -29.151026 -572.753296 36.151550
v -28.493786 -569.689331 36.105499
v -28.714920 -570.279907 36.606815
v -28.936928 -570.869385 37.124912
v -29.157690 -571.462036 37.667515
v -27.412704 -572.779846 32.180992
v -27.604668 -573.475403 32.670650
v -27.805647 -574.177124 33.169003
v -28.001318 -574.890381 33.694099
v -23.825403 -567.122192 39.630718
v -23.945744 -567.695190 40.173805
v -24.053185 -568.284058 40.708229
v -24.154758 -568.893555 41.228848
v -28.169460 -571.903137 33.269409
v -28.359953 -572.565796 33.768250
v -28.568253 -573.229187 34.275021
v -28.783297 -573.899780 34.804283
v -24.733273 -567.424438 39.503624
v -24.892525 -568.007446 40.013123
v -25.049541 -568.604614 40.519665
v -25.197161 -569.212036 41.026440
v -20.513138 -572.941650 32.936554
v -20.705318 -573.669861 33.384247
v -20.909037 -574.405090 33.858772
v -21.116911 -575.141479 34.377052
v -23.155609 -567.130127 39.669868
v -23.267824 -567.697815 40.215794
v -23.368177 -568.285583 40.750717
v -23.464396 -568.894470 41.272442
v -26.319284 -573.314636 31.619633
v -26.503536 -574.028992 32.112251
v -26.688593 -574.747192 32.618103
v -26.861988 -575.471863 33.156406
v -27.732456 -568.702271 37.517151
v -27.943401 -569.264282 38.026417
v -28.151318 -569.842468 38.543106
v -28.356508 -570.437256 39.068005
v -18.910934 -569.918030 37.257008
v -19.058630 -570.475586 37.751396
v -19.172359 -571.024719 38.258530
v -19.253395 -571.578064 38.790855
v -24.240799 -567.221558 39.590393
v -24.379658 -567.794006 40.123611
v -24.509956 -568.382263 40.650803
v -24.631348 -568.989624 41.168854
v -22.535313 -567.255981 39.643005
v -22.646551 -567.808655 40.191555
v -22.751310 -568.387573 40.728989
v -22.852890 -568.990051 41.255337
v -22.768444 -573.532898 31.821905
v -22.971817 -574.271118 32.297203
v -23.182693 -575.004211 32.801640
v -23.387436 -575.727173 33.352104
v -25.350197 -567.699707 39.296669
v -25.522816 -568.298767 39.773800
v -25.698753 -568.908936 40.249275
v -25.870445 -569.515320 40.733971
v -25.703491 -567.842468 39.132103
v -25.877357 -568.445740 39.598694
v -26.055908 -569.058594 40.062965
v -26.234716 -569.662842 40.538391
v -21.596090 -573.308533 32.284069
v -21.799994 -574.049133 32.742577
v -22.015434 -574.788757 33.231358
v -22.230110 -575.520996 33.767433
v -22.866896 -567.177795 39.666477
v -22.979897 -567.738525 40.213684
v -23.083265 -568.322266 40.749615
v -23.182505 -568.928284 41.273232
v -24.473858 -567.310242 39.557133
v -24.623198 -567.886414 40.080406
v -24.767042 -568.477844 40.599213
v -24.901144 -569.085022 41.113174
v -19.370537 -569.229614 38.008018
v -19.485620 -569.782959 38.514038
v -19.585466 -570.329956 39.027962
v -19.673807 -570.879822 39.562691
v -28.200081 -569.118652 36.872742
v -28.421925 -569.692627 37.378052
v -28.639526 -570.275940 37.896759
v -28.849888 -570.870422 38.433380
v -25.639893 -573.478394 31.499588
v -25.822342 -574.197327 31.996210
v -26.004253 -574.916870 32.509201
v -26.174187 -575.638062 33.057411
v -23.404367 -567.107300 39.661438
v -23.516371 -567.679443 40.206635
v -23.615129 -568.269287 40.741402
v -23.709774 -568.879761 41.262283
v -19.129663 -571.998962 34.448681
v -19.285614 -572.657043 34.904072
v -19.431635 -573.331726 35.373882
v -19.574276 -574.028076 35.873146
v -27.839214 -572.381104 32.663376
v -28.031330 -573.061401 33.156879
v -28.237492 -573.745911 33.658089
v -28.444319 -574.440735 34.183517
v -28.564234 -570.426270 35.175575
v -28.769791 -571.038818 35.678497
v -28.987469 -571.645081 36.195721
v -29.214285 -572.251404 36.736671
v -21.260977 -567.773254 39.321983
v -21.345390 -568.315063 39.863926
v -21.435801 -568.880798 40.398987
v -21.535004 -569.467224 40.931725
v -26.410881 -568.104309 38.705395
v -26.581503 -568.699829 39.177853
v -26.755939 -569.304138 39.646854
v -26.939507 -569.901184 40.124569
v -18.727348 -570.820923 36.125107
v -18.883274 -571.397888 36.604900
v -18.995062 -571.974426 37.099468
v -19.069168 -572.565308 37.620148
v -19.669655 -572.480957 33.695805
v -19.842411 -573.179321 34.143288
v -20.019392 -573.891968 34.610928
v -20.200531 -574.617432 35.115143
v -19.091400 -569.591858 37.625286
v -19.224983 -570.146912 38.124817
v -19.333124 -570.693298 38.634956
v -19.417862 -571.242432 39.168800
v -27.978210 -568.889526 37.214352
v -28.195948 -569.456421 37.722008
v -28.409641 -570.037048 38.240086
v -28.617153 -570.632568 38.770996
v -26.991638 -568.324341 38.242828
v -27.171217 -568.898254 38.740017
v -27.351444 -569.484558 39.236938
v -27.541710 -570.075989 39.737930
v -28.555000 -570.031921 35.672562
v -28.769920 -570.632324 36.173988
v -28.991072 -571.227966 36.691643
v -29.216415 -571.824524 37.234093
v -25.668499 -577.164185 34.288593
v -25.776081 -577.859741 34.956047
v -25.863438 -578.535278 35.627495
v -27.691515 -571.166992 40.984776
v -27.927872 -571.761902 41.556282
v -28.148277 -572.357422 42.133297
v -19.261005 -574.277893 38.262882
v -19.372892 -574.945007 38.859570
v -19.496414 -575.602417 39.459530
v -27.011909 -570.926453 41.383213
v -27.244352 -571.475708 41.970272
v -27.470289 -572.024231 42.569275
v -22.227879 -570.411682 42.180454
v -22.309822 -570.952576 42.757458
v -22.375584 -571.469971 43.361767
v -20.228329 -571.617920 41.102192
v -20.314199 -572.177612 41.706226
v -20.382092 -572.732178 42.327862
v -21.222118 -570.906250 41.784454
v -21.314695 -571.456360 42.373276
v -21.388004 -571.990112 42.983852
v -29.596394 -574.024170 37.336658
v -29.789196 -574.666748 37.980701
v -29.946804 -575.297241 38.638382
v -29.575798 -572.691589 38.856823
v -29.750870 -573.328918 39.492516
v -29.889416 -573.961487 40.130207
v -28.328686 -576.345581 34.870640
v -28.450823 -577.066345 35.516830
v -28.547928 -577.759827 36.181442
v -24.362259 -570.084351 42.264011
v -24.474154 -570.608154 42.838989
v -24.588936 -571.083740 43.467537
v -29.184616 -575.269409 35.976807
v -29.350718 -575.954712 36.618507
v -29.486462 -576.620178 37.278179
v -25.484013 -570.364624 42.097633
v -25.644794 -570.878357 42.696987
v -25.814266 -571.362000 43.327606
v -21.525173 -576.577698 35.566494
v -21.709764 -577.254211 36.211002
v -21.860668 -577.893066 36.857079
v -23.662214 -570.078918 42.305771
v -23.758743 -570.603271 42.870934
v -23.846191 -571.085449 43.485119
v -27.138927 -576.930725 34.366341
v -27.240578 -577.647400 35.024559
v -27.323395 -578.337524 35.695137
v -28.766460 -571.686829 40.170631
v -28.959341 -572.338013 40.747105
v -29.129395 -572.986450 41.322628
v -19.362217 -572.725159 39.943893
v -19.405546 -573.317322 40.554146
v -19.447927 -573.911560 41.176098
v -24.866467 -570.169861 42.223038
v -24.995869 -570.691162 42.811504
v -25.132881 -571.169373 43.444908
v -23.050247 -570.163879 42.307346
v -23.136324 -570.693604 42.876244
v -23.208153 -571.191406 43.483150
v -23.738285 -577.131226 34.599567
v -23.874559 -577.807678 35.267456
v -23.980202 -578.461792 35.935467
v -26.228043 -570.641296 41.800865
v -26.430090 -571.158936 42.400406
v -26.635799 -571.664062 43.019913
v -26.212013 -571.501221 43.199436
v -26.023750 -571.009827 42.573231
v -25.842552 -570.497131 41.972076
v -24.981573 -578.542847 35.719311
v -24.887970 -577.876770 35.048725
v -24.769560 -577.191528 34.379414
v -22.815067 -571.303650 43.446850
v -22.748194 -570.795959 42.841980
v -22.666063 -570.261108 42.269264
v -24.847092 -571.115173 43.461315
v -24.722153 -570.638428 42.829491
v -24.602898 -570.115112 42.247990
v -19.304100 -574.655212 40.405357
v -19.243242 -574.035645 39.790173
v -19.192118 -573.416504 39.183357
v -28.666611 -572.651489 41.746986
v -28.468220 -572.021729 41.179657
v -28.249043 -571.390015 40.614197
v -27.959888 -578.115295 35.868275
v -27.873642 -577.420471 35.200302
v -27.765831 -576.697388 34.548462
v -29.779621 -575.940063 37.967403
v -29.628056 -575.294250 37.308899
v -29.443876 -574.632874 36.666500
v -20.870985 -572.340271 42.684090
v -20.796951 -571.797729 42.067417
v -20.703112 -571.244019 41.470604
v -26.624935 -570.787354 41.597443
v -26.845028 -571.317444 42.191986
v -27.063980 -571.842346 42.802258
v -22.619884 -576.937439 34.993202
v -22.780472 -577.609924 35.653419
v -22.906128 -578.252686 36.314095
v -23.380451 -570.107300 42.314232
v -23.471809 -570.633545 42.880360
v -23.550888 -571.122620 43.490402
v -25.158854 -570.253357 42.177650
v -25.302036 -570.770996 42.772453
v -25.453934 -571.250977 43.405457
v -19.837822 -572.001343 40.710449
v -19.908266 -572.570618 41.318932
v -19.965328 -573.139832 41.942513
v -29.245010 -572.116760 39.585457
v -29.417507 -572.767639 40.191208
v -29.561672 -573.416199 40.794079
v -26.447342 -577.077759 34.287273
v -26.549469 -577.784180 34.950939
v -26.633419 -578.467346 35.622570
v -23.907990 -570.068604 42.292042
v -24.009346 -570.592224 42.858429
v -24.105705 -571.069824 43.477482
v -19.899641 -575.453491 36.996151
v -20.085421 -576.146790 37.601776
v -20.260799 -576.805237 38.209843
v -28.809357 -575.861206 35.354439
v -28.952604 -576.568542 35.997189
v -29.067806 -577.251770 36.658855
v -29.661053 -573.493286 37.928082
v -29.852491 -574.126099 38.573261
v -30.006405 -574.749512 39.228874
v -21.741180 -570.625732 42.022419
v -21.827646 -571.171997 42.604534
v -21.896515 -571.698059 43.210575
v -27.370169 -571.052979 41.176651
v -27.607933 -571.625000 41.755421
v -27.834026 -572.198059 42.342648
v -19.337179 -574.274231 40.799931
v -19.291012 -573.669434 40.180061
v -19.249552 -573.065796 39.570602
v -19.186781 -573.809448 38.757214
v -19.261717 -574.450867 39.359039
v -19.349489 -575.090149 39.966492
v -19.784943 -576.186951 38.871223
v -19.627810 -575.522217 38.272476
v -19.474089 -574.835083 37.676044
v -20.587896 -576.062805 36.265087
v -20.784250 -576.749390 36.888878
v -20.955746 -577.395264 37.515087
v -19.551037 -572.372986 40.321312
v -19.605251 -572.953857 40.931416
v -19.652187 -573.537048 41.554585
v -29.745205 -573.670776 40.482040
v -29.607389 -573.029053 39.861065
v -29.436848 -572.384277 39.238655
v -29.015881 -571.884155 39.897015
v -29.196552 -572.537598 40.486423
v -29.352364 -573.188599 41.073410
v -28.900465 -572.808899 41.545063
v -28.715824 -572.167664 40.976017
v -28.509392 -571.523865 40.407532
v -27.980383 -571.275391 40.801788
v -28.210014 -571.890625 41.368526
v -28.420643 -572.505127 41.938614
v -29.652100 -573.053833 38.428154
v -29.835766 -573.685791 39.071377
v -29.981165 -574.310852 39.720940
v -24.347054 -571.069702 43.471664
v -24.241585 -570.594116 42.847599
v -24.135342 -570.070496 42.277836
v -27.371418 -574.079773 45.815304
v -27.260250 -573.613342 45.291462
v -27.136078 -573.139343 44.758839
v -26.993473 -572.656433 44.207745
v -24.240028 -581.313477 39.086853
v -24.187891 -580.795410 38.465706
v -24.145565 -580.253662 37.845448
v -24.105579 -579.685486 37.222576
v -23.489761 -573.572266 46.401035
v -23.426304 -573.093689 45.860413
v -23.369854 -572.620667 45.300350
v -23.318726 -572.148621 44.715569
v -25.691208 -573.447144 46.435127
v -25.605066 -572.985291 45.887489
v -25.506670 -572.528809 45.318157
v -25.394310 -572.076660 44.720337
v -19.986582 -576.533325 44.135689
v -19.831673 -576.059631 43.592167
v -19.690031 -575.568604 43.019108
v -19.578108 -575.048157 42.419235
v -29.640158 -575.744507 43.984703
v -29.568058 -575.246094 43.462353
v -29.483944 -574.732483 42.944233
v -29.386833 -574.190796 42.421043
v -27.539818 -581.171265 38.928242
v -27.519501 -580.674438 38.290661
v -27.489061 -580.150635 37.654186
v -27.446507 -579.591248 37.013386
v -24.189663 -573.384949 46.499096
v -24.117876 -572.914917 45.944206
v -24.051441 -572.454712 45.364685
v -23.988209 -572.000183 44.757206
v -22.206913 -580.651184 39.915741
v -22.132587 -580.135864 39.309017
v -22.078953 -579.607361 38.705917
v -22.031673 -579.062622 38.102081
v -26.469685 -573.691162 46.217102
v -26.368988 -573.227844 45.682915
v -26.255663 -572.763672 45.133694
v -26.126198 -572.298950 44.560764
v -29.719475 -579.413269 40.422737
v -29.730528 -578.906372 39.813122
v -29.712639 -578.383911 39.201740
v -29.666121 -577.835815 38.578442
v -25.067238 -573.342529 46.519417
v -24.988869 -572.878052 45.963257
v -24.902225 -572.423889 45.379875
v -24.806231 -571.977539 44.765022
v -28.741245 -580.583862 39.398224
v -28.742128 -580.085266 38.765102
v -28.722248 -579.563660 38.134357
v -28.682365 -579.009155 37.497101
v -30.165134 -576.721802 42.980461
v -30.142822 -576.208313 42.444824
v -30.108261 -575.685974 41.902069
v -30.059845 -575.143555 41.340206
v -30.214579 -578.042297 41.681835
v -30.218601 -577.530701 41.106499
v -30.196737 -577.009888 40.522144
v -30.147068 -576.470215 39.918392
v -21.734472 -574.522278 45.799519
v -21.646988 -574.023682 45.294056
v -21.568911 -573.523987 44.762566
v -21.503521 -573.020752 44.196693
v -20.804728 -575.324341 45.186630
v -20.685392 -574.829590 44.681667
v -20.580254 -574.326355 44.143333
v -20.498735 -573.809753 43.564957
v -22.673498 -573.934631 46.195759
v -22.604685 -573.443909 45.674820
v -22.541153 -572.956299 45.134243
v -22.484026 -572.467529 44.567253
v -28.223206 -574.538635 45.292034
v -28.110134 -574.069031 44.771877
v -27.984673 -573.587219 44.248585
v -27.841022 -573.087341 43.712616
v -20.002790 -578.320312 42.363514
v -19.905666 -577.852722 41.790371
v -19.814674 -577.360229 41.215748
v -19.721098 -576.822937 40.637787
v -28.858715 -574.965271 44.803692
v -28.751368 -574.487610 44.284512
v -28.632341 -573.996948 43.765915
v -28.497416 -573.482788 43.239483
v -26.101048 -581.401367 38.825306
v -26.066105 -580.893188 38.194954
v -26.029671 -580.357483 37.564793
v -25.986843 -579.787903 36.931648
v -27.433170 -572.869812 43.967728
v -27.577873 -573.361633 44.510494
v -27.703856 -573.839783 45.037670
v -27.816998 -574.307495 45.559048
v -23.047077 -579.447083 37.585571
v -23.088976 -580.005371 38.200726
v -23.137035 -580.543213 38.813755
v -23.201393 -581.062073 39.428741
v -23.673191 -572.057251 44.742924
v -23.727783 -572.520020 45.339676
v -23.787346 -572.985840 45.910484
v -23.854206 -573.459412 46.459602
v -25.739540 -572.170410 44.661037
v -25.860296 -572.627930 45.246635
v -25.966047 -573.087646 45.806068
v -26.059284 -573.549683 46.347187
v -20.083298 -574.242859 43.185928
v -20.177431 -574.762207 43.772800
v -20.299866 -575.261719 44.321690
v -20.436974 -575.749695 44.835926
v -29.761215 -574.623596 41.934113
v -29.830105 -575.169922 42.469391
v -29.887918 -575.690247 42.994389
v -29.935497 -576.197144 43.520172
v -26.757652 -579.721252 36.934887
v -26.801392 -580.285706 37.572697
v -26.835766 -580.814880 38.206924
v -26.864349 -581.316467 38.841537
v -24.272655 -571.970459 44.765152
v -24.347322 -572.419373 45.379879
v -24.421595 -572.875916 45.964584
v -24.497091 -573.343750 46.522198
v -20.497993 -577.988464 39.392094
v -20.566214 -578.517212 39.971947
v -20.630428 -579.020020 40.553932
v -20.710705 -579.511719 41.141388
v -29.222828 -578.488525 37.967621
v -29.265142 -579.040649 38.598804
v -29.282570 -579.563232 39.221264
v -29.274103 -580.066223 39.844868
v -30.196453 -575.914612 40.493855
v -30.243786 -576.453003 41.085495
v -30.267700 -576.973999 41.655369
v -30.270515 -577.487427 42.214432
v -22.008820 -572.711853 44.415276
v -22.070166 -573.207764 44.979542
v -22.140291 -573.701904 45.514000
v -22.217026 -574.197510 46.026215
v -28.197298 -573.294250 43.465504
v -28.337460 -573.801392 43.996044
v -28.460510 -574.287170 44.516586
v -28.571655 -574.760010 45.036118
v -26.913471 -573.870239 46.039062
v -26.806505 -573.405273 45.510933
v -26.686687 -572.936035 44.970924
v -26.549435 -572.462524 44.409748
v -25.224689 -581.413513 38.895184
v -25.182690 -580.899353 38.269276
v -25.144270 -580.358704 37.643749
v -25.103409 -579.786987 37.015503
v -23.096947 -573.728638 46.316696
v -23.032932 -573.243958 45.785961
v -22.974659 -572.763428 45.236565
v -22.921833 -572.282471 44.662399
v -25.363981 -573.379944 46.489841
v -25.282984 -572.917114 45.937073
v -25.190901 -572.462402 45.359440
v -25.086498 -572.013977 44.751404
v -19.838127 -577.326660 43.364098
v -19.703167 -576.861084 42.800503
v -19.576813 -576.368652 42.220921
v -19.467499 -575.835754 41.626499
v -29.294744 -575.345154 44.395145
v -29.201397 -574.856079 43.875404
v -29.095825 -574.353210 43.358669
v -28.975927 -573.824219 42.836781
v -28.159393 -580.942200 39.101440
v -28.149624 -580.446350 38.463863
v -28.124723 -579.924988 37.828365
v -28.084278 -579.368713 37.187660
v -30.037409 -578.706177 41.063641
v -30.046410 -578.196655 40.470806
v -30.026550 -577.675110 39.872402
v -29.976910 -577.131775 39.258259
v -21.250381 -574.904419 45.515541
v -21.148607 -574.405945 45.013203
v -21.059143 -573.902710 44.480728
v -20.987648 -573.392090 43.909763
v -19.879944 -576.913696 43.770897
v -19.730572 -576.444763 43.215164
v -19.592642 -575.953857 42.635967
v -19.479891 -575.428589 42.036076
v -19.542702 -576.298096 41.165653
v -19.645638 -576.836365 41.751362
v -19.755142 -577.329224 42.328156
v -19.870750 -577.793518 42.896671
v -20.269503 -578.900146 41.771961
v -20.184570 -578.422852 41.192665
v -20.109657 -577.928040 40.616665
v -20.028152 -577.396118 40.041382
v -21.164110 -578.560181 38.726357
v -21.220371 -579.093323 39.317020
v -21.278595 -579.608765 39.908829
v -21.357441 -580.114685 40.505863
v -19.774574 -574.659302 42.799614
v -19.880060 -575.178833 43.394409
v -20.016100 -575.673157 43.956211
v -20.166428 -576.153442 44.484615
v -30.060013 -576.445496 43.264404
v -30.025330 -575.934692 42.735088
v -29.980289 -575.412720 42.202778
v -29.923775 -574.867615 41.655685
v -29.580139 -574.398743 42.187881
v -29.663273 -574.943970 42.715321
v -29.734505 -575.461426 43.235870
v -29.794640 -575.964050 43.759697
v -29.474064 -575.538940 44.195248
v -29.390732 -575.044800 43.674339
v -29.294987 -574.536133 43.157383
v -29.185446 -574.000061 42.635773
v -28.751354 -573.655762 43.033600
v -28.879601 -574.177246 43.557156
v -28.992893 -574.673828 44.074478
v -29.094351 -575.157227 44.593651
v -30.157469 -575.480225 40.962872
v -30.203262 -576.019775 41.540291
v -30.230869 -576.541565 42.095947
v -30.242388 -577.055908 42.641499
v -24.784470 -573.330688 46.529285
v -24.707253 -572.864502 45.971451
v -24.626194 -572.409729 45.385544
v -24.540092 -571.963440 44.768288
v -27.830395 -576.323181 48.457279
v -27.749535 -575.880249 47.921497
v -27.662224 -575.436829 47.389275
v -27.570230 -574.990417 46.861183
v -24.602962 -583.729187 42.144382
v -24.529617 -583.253113 41.537701
v -24.452141 -582.775940 40.930485
v -24.375225 -582.296875 40.320927
v -23.797020 -575.989563 48.945972
v -23.749424 -575.516418 48.440182
v -23.691517 -575.035889 47.939980
v -23.626310 -574.548096 47.437443
v -26.052794 -575.723938 49.053349
v -25.980343 -575.284851 48.528194
v -25.909760 -574.835754 48.009007
v -25.839989 -574.376953 47.490410
v -20.755405 -578.962952 46.700439
v -20.589973 -578.473145 46.191944
v -20.431446 -577.976135 45.679390
v -20.283646 -577.483948 45.167446
v -29.809826 -578.095459 46.691727
v -29.783901 -577.650146 46.143204
v -29.763100 -577.191711 45.599163
v -29.737392 -576.718811 45.055859
v -27.588024 -583.472168 42.086670
v -27.579252 -583.017761 41.466908
v -27.572020 -582.565369 40.839325
v -27.563824 -582.110657 40.205391
v -24.524710 -575.749512 49.074429
v -24.471525 -575.294067 48.561401
v -24.408548 -574.826660 48.056641
v -24.338514 -574.347839 47.550068
v -22.742767 -583.045105 42.937691
v -22.638542 -582.581726 42.340317
v -22.526411 -582.114685 41.738510
v -22.412035 -581.639709 41.133106
v -26.884113 -575.935852 48.848450
v -26.806704 -575.497253 48.317768
v -26.727646 -575.054749 47.790752
v -26.646370 -574.606323 47.266460
v -29.380268 -581.778625 43.466316
v -29.454367 -581.320740 42.873928
v -29.538914 -580.859741 42.268661
v -29.618313 -580.389954 41.654022
v -25.412106 -575.660522 49.112900
v -25.344276 -575.218140 48.593437
v -25.276192 -574.761108 48.083206
v -25.208355 -574.291199 47.572784
v -28.560324 -582.863892 42.565231
v -28.597725 -582.419250 41.948471
v -28.643307 -581.976074 41.318913
v -28.687145 -581.526489 40.679829
v -30.054459 -579.249451 45.644341
v -30.084072 -578.756470 45.123741
v -30.124901 -578.253357 44.595177
v -30.157879 -577.744263 44.057640
v -29.882832 -580.526123 44.524906
v -29.962400 -580.041809 43.971233
v -30.050877 -579.550476 43.406105
v -30.128880 -579.052551 42.832458
v -22.193327 -577.027039 48.246872
v -22.101749 -576.527466 47.755699
v -22.009554 -576.025024 47.266499
v -21.917543 -575.522400 46.778648
v -21.436739 -577.813843 47.644485
v -21.301901 -577.315674 47.149048
v -21.171350 -576.812866 46.652981
v -21.047520 -576.311951 46.160664
v -23.005398 -576.414124 48.681728
v -22.947393 -575.923706 48.185291
v -22.883717 -575.428589 47.693516
v -22.815460 -574.929565 47.201118
v -28.660698 -576.800720 47.965233
v -28.589264 -576.355896 47.420391
v -28.509296 -575.907959 46.880405
v -28.421869 -575.456177 46.345146
v -20.729689 -580.706421 45.191811
v -20.553835 -580.231018 44.642117
v -20.385664 -579.745300 44.079071
v -20.237694 -579.259827 43.508369
v -29.222853 -577.255615 47.504341
v -29.168228 -576.813538 46.951973
v -29.107250 -576.362671 46.405624
v -29.037075 -575.902710 45.864227
v -26.324089 -583.781311 41.922516
v -26.277626 -583.310120 41.309433
v -26.228989 -582.838562 40.694523
v -26.181683 -582.366211 40.076557
v -28.018650 -575.219910 46.607689
v -28.110552 -575.668396 47.139008
v -28.196449 -576.114136 47.674770
v -28.274370 -576.558777 48.214649
v -23.372766 -582.049194 40.655766
v -23.467489 -582.526123 41.263607
v -23.560665 -582.998779 41.868637
v -23.647709 -583.469666 42.471584
v -23.997540 -574.427185 47.506088
v -24.065464 -574.909668 48.011673
v -24.125555 -575.382874 48.514858
v -24.174604 -575.846619 49.024742
v -26.220911 -574.470947 47.400311
v -26.295500 -574.923889 47.922340
v -26.369471 -575.369019 48.445953
v -26.444056 -575.807190 48.974106
v -20.707417 -576.726746 45.820496
v -20.843561 -577.225708 46.317261
v -20.988419 -577.726929 46.818298
v -21.138962 -578.221436 47.318287
v -29.984661 -577.194519 44.591743
v -29.984993 -577.683960 45.130615
v -29.981112 -578.162964 45.664654
v -29.987577 -578.630493 46.197453
v -26.919874 -582.267334 40.105671
v -26.949879 -582.730896 40.731380
v -26.979961 -583.193298 41.352638
v -27.009163 -583.656494 41.969353
v -24.646299 -574.303406 47.574032
v -24.716656 -574.779602 48.080807
v -24.782120 -575.242859 48.586578
v -24.840710 -575.692078 49.101929
v -20.941845 -580.487183 42.328079
v -21.085148 -580.967041 42.921364
v -21.236122 -581.436462 43.508957
v -21.383383 -581.895447 44.086971
v -29.188562 -581.024048 41.108147
v -29.122646 -581.481201 41.738682
v -29.053902 -581.930115 42.359360
v -28.995358 -582.378357 42.966671
v -30.206890 -578.509033 43.330135
v -30.140236 -579.017029 43.885899
v -30.062420 -579.519531 44.432758
v -29.993790 -580.013733 44.968678
v -22.375807 -575.197632 47.016754
v -22.453613 -575.699585 47.505596
v -22.528805 -576.199402 47.994789
v -22.600826 -576.695618 48.487614
v -28.762314 -575.686340 46.093506
v -28.842037 -576.142090 46.632378
v -28.913088 -576.591675 47.176189
v -28.976189 -577.035400 47.725552
v -27.355892 -576.110535 48.673790
v -27.275745 -575.670166 48.140842
v -27.191397 -575.228088 47.611271
v -27.103516 -574.781860 47.085312
v -25.515965 -583.820984 41.968903
v -25.455267 -583.344849 41.359146
v -25.391644 -582.867798 40.749001
v -25.329754 -582.389893 40.136497
v -23.404556 -576.179199 48.832996
v -23.354406 -575.696777 48.331928
v -23.296055 -575.208374 47.835949
v -23.231628 -574.714539 47.338356
v -25.712620 -575.678223 49.095737
v -25.642107 -575.237671 48.573631
v -25.573200 -574.784363 48.059231
v -25.505558 -574.319519 47.544857
v -20.597334 -579.722290 46.053417
v -20.422649 -579.234253 45.530582
v -20.257896 -578.740479 44.996704
v -20.110214 -578.254639 44.456871
v -29.565767 -577.662964 47.105854
v -29.526295 -577.222961 46.552006
v -29.485592 -576.770325 46.004395
v -29.437042 -576.303894 45.460758
v -28.094557 -583.219299 42.277740
v -28.108570 -582.771973 41.657272
v -28.127470 -582.327087 41.025970
v -28.144955 -581.878052 40.386433
v -29.682051 -581.132690 44.008766
v -29.763550 -580.661621 43.435116
v -29.854626 -580.185303 42.849388
v -29.937593 -579.700928 42.254955
v -21.796734 -577.405701 47.961494
v -21.682796 -576.905518 47.469391
v -21.570883 -576.402161 46.977631
v -21.462547 -575.900085 46.488403
v -20.650097 -579.323975 46.393425
v -20.480209 -578.834534 45.879375
v -20.318571 -578.339172 45.357822
v -20.170139 -577.850830 44.833340
v -20.121204 -578.721680 44.017040
v -20.268526 -579.206970 44.572964
v -20.436195 -579.698059 45.121334
v -20.614143 -580.181580 45.656502
v -20.976130 -581.285400 44.662949
v -20.810675 -580.819580 44.098434
v -20.647474 -580.341980 43.522049
v -20.499668 -579.858154 42.938828
v -21.583225 -581.100403 41.709679
v -21.715111 -581.576416 42.310406
v -21.847816 -582.041626 42.906559
v -21.973043 -582.499817 43.495682
v -20.456369 -577.117920 45.489162
v -20.600443 -577.613953 45.992115
v -20.754189 -578.112976 46.498363
v -20.914219 -578.604248 47.002716
v -30.036171 -578.931763 45.927189
v -30.045734 -578.449951 45.402668
v -30.066692 -577.957458 44.873276
v -30.082031 -577.456970 44.336472
v -29.868507 -576.948364 44.831711
v -29.882261 -577.427979 45.373215
v -29.891983 -577.894775 45.912815
v -29.909830 -578.349121 46.454517
v -29.694941 -577.869690 46.906822
v -29.662249 -577.428711 46.354439
v -29.631443 -576.974487 45.807819
v -29.594261 -576.505493 45.263916
v -29.256435 -576.106140 45.656616
v -29.316093 -576.569702 46.199455
v -29.366854 -577.021545 46.746971
v -29.413601 -577.462280 47.300732
v -30.205715 -578.082153 43.732407
v -30.154821 -578.594238 44.275852
v -30.093880 -579.101196 44.809967
v -30.043161 -579.598755 45.334133
v -25.129827 -575.664856 49.113838
v -25.066027 -575.219788 48.596519
v -24.998892 -574.759705 48.089169
v -24.929672 -574.286133 47.581379
v -27.964001 -577.213684 49.532669
v -28.017094 -577.662109 50.067219
v -28.065681 -578.114014 50.597721
v -28.114162 -578.572632 51.123650
v -24.721718 -584.676086 43.350887
v -24.764221 -585.148315 43.949074
v -24.798420 -585.619629 44.548748
v -24.829693 -586.085876 45.155190
v -23.872356 -576.933960 49.989681
v -23.916176 -577.412598 50.519531
v -23.971745 -577.893616 51.044975
v -24.037834 -578.373596 51.563271
v -26.193810 -576.596008 50.130531
v -26.254854 -577.044189 50.671970
v -26.308079 -577.504089 51.203911
v -26.356417 -577.973206 51.723255
v -21.063517 -579.902832 47.714142
v -21.195421 -580.358215 48.230453
v -21.310860 -580.808472 48.753868
v -21.406464 -581.256104 49.281830
v -29.879852 -578.970825 47.823204
v -29.911800 -579.408081 48.398808
v -29.940887 -579.845825 48.966873
v -29.976879 -580.288818 49.520905
v -27.620811 -584.395813 43.300838
v -27.644491 -584.867004 43.895969
v -27.668045 -585.344421 44.484837
v -27.684919 -585.825439 45.070126
v -24.608335 -576.655151 50.145042
v -24.652435 -577.120972 50.690033
v -24.705986 -577.596680 51.225800
v -24.768946 -578.077759 51.747208
v -22.910969 -583.974854 44.113285
v -22.972195 -584.446045 44.692871
v -23.022858 -584.921936 45.274464
v -23.072107 -585.398560 45.864952
v -27.027046 -576.814880 49.919212
v -27.087801 -577.261353 50.453506
v -27.141277 -577.714355 50.982548
v -27.190386 -578.175049 51.504997
v -29.309738 -582.704712 44.618061
v -29.314293 -583.177307 45.183884
v -29.334942 -583.656189 45.745255
v -29.363085 -584.140442 46.302109
v -25.538692 -576.534729 50.195843
v -25.595106 -576.987732 50.743988
v -25.648687 -577.455566 51.279476
v -25.702213 -577.933533 51.797562
v -28.539497 -583.776917 43.761749
v -28.556149 -584.247925 44.344715
v -28.582287 -584.727661 44.919250
v -28.608227 -585.213989 45.487362
v -30.079983 -580.197144 46.705807
v -30.128944 -580.653015 47.261600
v -30.187119 -581.104004 47.826183
v -30.248783 -581.560730 48.386658
v -29.815414 -581.479858 45.614876
v -29.830435 -581.953674 46.163860
v -29.863796 -582.428955 46.717247
v -29.905338 -582.909241 47.270512
v -22.377394 -578.014160 49.239338
v -22.472704 -578.500366 49.739204
v -22.567368 -578.977783 50.240120
v -22.655563 -579.443176 50.744316
v -21.700790 -578.782532 48.636623
v -21.825821 -579.252991 49.137623
v -21.940895 -579.713013 49.642006
v -22.037842 -580.161987 50.151329
v -23.115707 -577.390381 49.696022
v -23.177921 -577.878357 50.207752
v -23.247250 -578.362671 50.717762
v -23.321016 -578.839844 51.226658
v -28.769344 -577.689636 49.064487
v -28.807442 -578.136536 49.611492
v -28.841461 -578.586853 50.152573
v -28.878489 -579.043823 50.686623
v -21.036421 -581.622559 46.261761
v -21.149494 -582.075745 46.798153
v -21.238663 -582.533203 47.342670
v -21.312037 -582.996399 47.894989
v -29.308014 -578.131226 48.627880
v -29.334919 -578.571655 49.190392
v -29.356094 -579.015259 49.746033
v -29.380980 -579.464722 50.292114
v -26.401176 -584.721619 43.139420
v -26.429626 -585.192566 43.741867
v -26.451120 -585.664307 44.342842
v -26.465786 -586.133484 44.945629
v -28.396900 -577.450928 49.300144
v -28.442913 -577.899536 49.839630
v -28.485054 -578.351318 50.374275
v -28.528967 -578.809692 50.903442
v -23.788919 -584.411072 43.665199
v -23.840538 -584.883850 44.255283
v -23.883402 -585.357849 44.847240
v -23.924856 -585.828796 45.447521
v -24.249281 -576.771179 50.083080
v -24.291292 -577.243347 50.621536
v -24.344986 -577.721619 51.153347
v -24.409592 -578.202209 51.674286
v -26.587231 -576.681641 50.047585
v -26.648863 -577.128418 50.585075
v -26.702316 -577.584290 51.115353
v -26.750370 -578.048584 51.636257
v -21.428396 -579.175537 48.318279
v -21.560463 -579.637512 48.824341
v -21.679134 -580.090576 49.334415
v -21.776606 -580.535583 49.848907
v -30.051325 -579.538025 47.298576
v -30.095509 -579.981140 47.869904
v -30.140406 -580.421143 48.440739
v -30.190407 -580.866943 48.999622
v -27.064796 -584.588745 43.186146
v -27.090050 -585.059753 43.785774
v -27.111061 -585.534363 44.381512
v -27.124523 -586.009460 44.976254
v -24.938911 -576.582397 50.180836
v -24.987144 -577.042847 50.729504
v -25.040981 -577.516113 51.266739
v -25.101395 -577.997375 51.787109
v -21.625128 -582.802063 45.214512
v -21.710773 -583.261963 45.771927
v -21.777826 -583.730896 46.332855
v -21.837116 -584.207886 46.901581
v -28.946369 -583.294495 44.144428
v -28.956152 -583.765808 44.719463
v -28.979290 -584.245117 45.287231
v -29.006554 -584.730713 45.848915
v -29.952568 -580.975037 46.034866
v -29.981735 -581.445435 46.580956
v -30.028069 -581.914551 47.135429
v -30.080677 -582.389038 47.690510
v -22.744236 -577.680664 49.489319
v -22.821974 -578.169556 49.993851
v -22.903286 -578.652222 50.497910
v -22.984055 -579.124939 51.003204
v -29.071575 -577.917725 48.838501
v -29.102837 -578.361511 49.393787
v -29.129223 -578.808838 49.942436
v -29.159138 -579.262634 50.482555
v -27.656260 -578.353821 51.330273
v -27.606358 -577.894897 50.806335
v -27.554110 -577.442993 50.277496
v -27.496061 -576.995728 49.744534
v -25.695717 -586.174194 44.995224
v -25.674496 -585.708557 44.387955
v -25.648232 -585.238220 43.785202
v -25.613873 -584.766907 43.182854
v -23.671753 -578.588196 51.413586
v -23.602964 -578.109070 50.899773
v -23.542400 -577.625671 50.382114
v -23.491825 -577.141479 49.861607
v -26.011187 -577.938660 51.773632
v -25.960838 -577.464600 51.255390
v -25.907562 -577.000488 50.721649
v -25.848324 -576.550110 50.176418
v -21.236866 -582.022400 48.678703
v -21.147982 -581.568665 48.137718
v -21.041786 -581.114990 47.604183
v -20.915270 -580.659241 47.081314
v -29.710707 -579.848633 49.928310
v -29.685184 -579.405823 49.375748
v -29.664806 -578.967529 48.811817
v -29.639185 -578.531006 48.240349
v -28.171661 -585.571106 45.233101
v -28.149590 -585.086121 44.657001
v -28.123390 -584.606812 44.075397
v -28.101948 -584.135681 43.485821
v -29.665699 -583.508057 46.795914
v -29.633312 -583.025024 46.242054
v -29.609795 -582.546997 45.685982
v -29.604078 -582.072937 45.129589
v -22.336418 -579.792236 50.455799
v -22.242441 -579.335632 49.950085
v -22.135708 -578.866516 49.449005
v -22.023588 -578.387024 48.950409
v -21.297020 -581.622314 48.995403
v -21.203680 -581.171570 48.460522
v -21.092264 -580.719482 47.931637
v -20.962906 -580.263611 47.412113
v -20.932562 -581.109924 46.701565
v -21.054340 -581.564270 47.229809
v -21.153278 -582.019287 47.768227
v -21.235142 -582.476746 48.314693
v -21.499283 -583.580017 47.420055
v -21.433872 -583.109497 46.860462
v -21.356026 -582.647156 46.308365
v -21.255783 -582.192322 45.761826
v -22.175251 -583.415710 44.649059
v -22.247522 -583.882141 45.217514
v -22.305693 -584.356445 45.788357
v -22.360260 -584.835815 46.367729
v -21.216614 -579.547974 48.010792
v -21.350208 -580.004761 48.522556
v -21.468464 -580.454651 49.039429
v -21.565260 -580.899780 49.560310
v -30.245605 -581.202881 48.700401
v -30.188396 -580.753113 48.139645
v -30.135044 -580.309204 47.570583
v -30.086090 -579.860596 47.006260
v -29.978838 -579.237671 47.574520
v -30.016569 -579.677124 48.149590
v -30.052795 -580.115479 48.719654
v -30.095413 -580.559509 49.275757
v -29.847570 -580.054871 49.735641
v -29.817436 -579.612610 49.182438
v -29.793629 -579.174988 48.616417
v -29.765768 -578.738708 48.042339
v -29.491707 -578.332886 48.431187
v -29.516893 -578.770752 48.998997
v -29.536158 -579.211121 49.559772
v -29.559553 -579.656433 50.110226
v -30.036020 -580.558167 46.390079
v -30.078072 -581.021973 46.938831
v -30.134048 -581.482178 47.497730
v -30.194422 -581.948059 48.055847
v -25.407097 -577.952209 51.801941
v -25.349998 -577.471863 51.282993
v -25.296133 -577.000977 50.746136
v -25.243475 -576.544739 50.196609
v -28.220047 -579.520325 52.156315
v -28.277460 -580.006836 52.661259
v -28.336849 -580.496399 53.160522
v -28.398708 -580.986450 53.656796
v -24.904873 -586.981995 46.388515
v -24.955761 -587.409546 47.007698
v -25.019148 -587.827393 47.625362
v -25.099064 -588.237488 48.242508
v -24.187263 -579.321228 52.587875
v -24.267756 -579.787598 53.101543
v -24.355543 -580.251160 53.618805
v -24.457195 -580.714722 54.138283
v -26.456036 -578.926819 52.734207
v -26.513874 -579.406250 53.232410
v -26.579613 -579.885620 53.728630
v -26.655357 -580.366455 54.222977
v -21.525988 -582.150208 50.358688
v -21.558863 -582.597778 50.919861
v -21.594931 -583.043640 51.500992
v -21.654646 -583.481812 52.097057
v -30.103340 -581.228516 50.594585
v -30.189869 -581.734985 51.122028
v -30.279873 -582.258911 51.644054
v -30.366140 -582.790894 52.159584
v -27.673901 -586.775269 46.244480
v -27.646877 -587.232788 46.839691
v -27.620770 -587.674072 47.443192
v -27.614880 -588.096924 48.057316
v -24.911263 -579.040894 52.759750
v -24.986954 -579.518799 53.261368
v -25.067616 -579.994324 53.764210
v -25.158836 -580.469849 54.267952
v -23.203882 -586.326538 47.072910
v -23.293259 -586.769958 47.680267
v -23.394411 -587.201294 48.285767
v -23.503239 -587.623352 48.890835
v -27.289810 -579.120972 52.529037
v -27.344431 -579.602661 53.030869
v -27.403543 -580.086060 53.527733
v -27.468889 -580.570312 54.021385
v -29.419724 -585.119873 47.407730
v -29.443151 -585.611816 47.965401
v -29.463762 -586.101562 48.534035
v -29.483746 -586.584045 49.117104
v -25.817945 -578.897644 52.799210
v -25.882523 -579.377197 53.294830
v -25.953569 -579.854553 53.791664
v -26.034622 -580.332642 54.289185
v -28.622738 -586.188660 46.621239
v -28.606056 -586.666443 47.197960
v -28.585129 -587.131409 47.787510
v -28.576874 -587.578674 48.392796
v -30.388100 -582.527161 49.475391
v -30.466217 -583.038269 50.011555
v -30.541859 -583.560364 50.548477
v -30.604242 -584.087708 51.085934
v -30.001783 -583.895508 48.363529
v -30.056049 -584.401489 48.907379
v -30.108795 -584.912170 49.456387
v -30.151283 -585.422729 50.013607
v -22.796085 -580.338623 51.781200
v -22.851496 -580.778870 52.321075
v -22.909281 -581.223145 52.872993
v -22.983639 -581.671631 53.429745
v -22.159189 -581.040100 51.205505
v -22.195021 -581.482239 51.759193
v -22.235615 -581.932129 52.327057
v -22.298897 -582.384705 52.899464
v -23.469679 -579.764648 52.254837
v -23.543747 -580.214722 52.781116
v -23.623610 -580.662781 53.316448
v -23.718733 -581.112061 53.857040
v -28.978653 -579.992798 51.730606
v -29.041271 -580.485779 52.240032
v -29.107742 -580.986694 52.742672
v -29.175043 -581.491028 53.240810
v -21.438652 -583.937439 49.011730
v -21.499655 -584.412354 49.575344
v -21.564850 -584.884766 50.148018
v -21.641304 -585.346375 50.733772
v -29.473583 -580.404968 51.353821
v -29.542038 -580.903198 51.869850
v -29.616764 -581.416199 52.376984
v -29.691563 -581.936279 52.877251
v -26.476482 -587.043335 46.161411
v -26.478561 -587.478882 46.772926
v -26.489128 -587.902222 47.386749
v -26.520649 -588.313416 48.004795
v -28.633486 -579.759033 51.940868
v -28.693363 -580.248718 52.447819
v -28.755791 -580.743408 52.948711
v -28.819710 -581.239685 53.446117
v -24.033012 -586.736633 46.673382
v -24.106438 -587.169250 47.289444
v -24.192425 -587.591187 47.903343
v -24.290668 -588.005310 48.515930
v -24.556927 -579.158691 52.693764
v -24.635994 -579.631958 53.200966
v -24.721258 -580.102844 53.709984
v -24.818703 -580.573608 54.220146
v -26.847565 -578.997192 52.654186
v -26.902950 -579.477417 53.154293
v -26.964977 -579.958740 53.650608
v -27.035503 -580.441406 54.144024
v -21.891380 -581.415955 50.910667
v -21.922548 -581.860718 51.468731
v -21.960020 -582.310913 52.043167
v -22.022808 -582.760193 52.624691
v -30.331087 -581.816101 50.078796
v -30.419167 -582.324829 50.610123
v -30.507837 -582.848694 51.139606
v -30.587692 -583.380798 51.665249
v -27.117512 -586.938965 46.172432
v -27.101006 -587.384766 46.776249
v -27.089336 -587.815918 47.385258
v -27.098896 -588.231628 48.001617
v -25.236023 -578.964050 52.793167
v -25.307699 -579.443970 53.290947
v -25.383867 -579.921387 53.790138
v -25.469685 -580.398865 54.290451
v -21.977758 -585.166077 48.057991
v -22.068167 -585.636597 48.638672
v -22.167866 -586.096680 49.221287
v -22.272175 -586.543945 49.809689
v -29.042089 -585.708374 46.966839
v -29.044224 -586.193542 47.533894
v -29.042179 -586.670898 48.113762
v -29.046310 -587.135254 48.709705
v -30.195772 -583.373962 48.782192
v -30.259003 -583.884399 49.322571
v -30.319927 -584.401367 49.866020
v -30.368214 -584.919739 50.414833
v -23.130205 -580.035400 52.034088
v -23.196112 -580.479126 52.566830
v -23.265699 -580.923279 53.110584
v -23.350735 -581.370178 53.659927
v -29.254322 -580.208313 51.535004
v -29.319782 -580.704346 52.047443
v -29.390507 -581.211670 52.552040
v -29.461601 -581.724365 53.050915
v -27.935623 -580.755798 53.854992
v -27.873451 -580.269470 53.360153
v -27.815311 -579.783508 52.862286
v -27.759817 -579.299744 52.358944
v -25.854815 -588.328003 48.077618
v -25.798420 -587.918701 47.458958
v -25.761509 -587.500122 46.841782
v -25.735744 -587.071289 46.224609
v -24.087721 -580.894165 54.017342
v -23.986536 -580.438660 53.487087
v -23.900309 -579.983459 52.960705
v -23.821325 -579.525391 52.440613
v -26.327061 -580.334229 54.267509
v -26.247780 -579.855103 53.771538
v -26.178883 -579.377197 53.275093
v -26.117701 -578.897949 52.778553
v -21.500122 -584.290649 51.510094
v -21.442909 -583.844116 50.914200
v -21.403254 -583.388733 50.335842
v -21.362846 -582.932129 49.774399
v -30.054977 -582.333069 52.546345
v -29.973289 -581.804199 52.039734
v -29.890676 -581.283691 51.525288
v -29.813932 -580.781677 51.001957
v -28.099918 -587.891602 48.180393
v -28.112091 -587.458313 47.569504
v -28.141781 -587.005554 46.972267
v -28.169043 -586.536987 46.386116
v -29.857504 -585.990051 49.569584
v -29.823875 -585.491516 49.000465
v -29.783970 -584.990173 48.442825
v -29.742439 -584.491028 47.893208
v -22.626423 -582.014343 53.172623
v -22.559792 -581.562744 52.608536
v -22.512383 -581.115601 52.048473
v -22.467834 -580.675659 51.501209
v -21.550766 -583.860107 51.822067
v -21.493900 -583.421021 51.223881
v -21.457588 -582.973206 50.643028
v -21.421547 -582.523071 50.081543
v -21.360262 -583.400452 49.419914
v -21.408432 -583.866760 49.981510
v -21.457544 -584.332397 50.556271
v -21.521332 -584.788696 51.146938
v -21.885002 -585.940979 50.282692
v -21.793409 -585.482849 49.698132
v -21.709198 -585.012146 49.123199
v -21.632244 -584.535095 48.553459
v -22.502491 -585.783569 47.550777
v -22.597921 -586.241150 48.145248
v -22.704000 -586.686340 48.739223
v -22.814714 -587.120117 49.335350
v -21.679913 -581.786743 50.629139
v -21.710609 -582.233276 51.189430
v -21.747112 -582.681213 51.768398
v -21.809261 -583.124207 52.358421
v -30.627052 -583.722290 51.383682
v -30.555405 -583.191956 50.852089
v -30.472267 -582.668884 50.318676
v -30.388004 -582.159119 49.784851
v -30.230694 -581.503845 50.350819
v -30.319527 -582.011719 50.879948
v -30.410503 -582.535950 51.405579
v -30.495449 -583.068481 51.925842
v -30.215927 -582.547913 52.364998
v -30.131241 -582.017090 51.853996
v -30.044495 -581.494385 51.335617
v -29.962481 -580.990112 50.809845
v -29.654613 -580.591431 51.179707
v -29.726692 -581.091492 51.699600
v -29.805264 -581.608887 52.210106
v -29.883568 -582.134338 52.712959
v -30.324564 -582.925415 49.146797
v -30.395428 -583.437317 49.684971
v -30.463413 -583.957642 50.224937
v -30.517735 -584.481140 50.767799
v -25.756134 -580.354553 54.296135
v -25.673523 -579.876648 53.797409
v -25.600464 -579.399170 53.299892
v -25.532524 -578.919067 52.804008
v -25.142908 -583.064270 56.651691
v -25.025185 -582.582397 56.168255
v -24.877239 -582.111755 55.673546
v -24.722267 -581.645203 55.169102
v -27.117205 -582.842773 56.613613
v -27.042980 -582.339478 56.143036
v -26.945683 -581.839417 55.671772
v -26.841740 -581.342896 55.196159
v -22.386902 -585.580933 55.085579
v -22.213816 -585.132874 54.517883
v -22.039669 -584.714478 53.916222
v -21.881283 -584.311340 53.306782
v -30.574049 -585.535767 54.634922
v -30.578930 -584.968994 54.156326
v -30.557400 -584.411621 53.668472
v -30.510536 -583.864746 53.171928
v -28.070356 -589.927673 51.291309
v -27.958763 -589.585022 50.637043
v -27.833481 -589.239502 49.978863
v -27.722118 -588.879700 49.325783
v -25.761765 -582.888245 56.706905
v -25.660393 -582.398010 56.231697
v -25.530199 -581.912598 55.751472
v -25.393290 -581.429077 55.264492
v -24.149773 -589.621521 51.939732
v -24.013203 -589.231689 51.331661
v -23.874573 -588.840698 50.720039
v -23.742004 -588.443237 50.107883
v -27.865871 -583.052307 56.436150
v -27.800522 -582.544983 55.958462
v -27.715763 -582.043457 55.479950
v -27.626553 -581.547485 54.998276
v -29.559563 -588.740295 52.164387
v -29.562130 -588.334595 51.557076
v -29.548828 -587.925476 50.941174
v -29.527756 -587.500000 50.324585
v -26.540472 -582.796204 56.687447
v -26.459293 -582.297546 56.217400
v -26.352203 -581.800415 55.746223
v -26.237537 -581.305481 55.269402
v -28.866344 -589.483093 51.608307
v -28.802227 -589.130554 50.961025
v -28.721800 -588.775024 50.306080
v -28.646931 -588.401978 49.654507
v -30.516104 -586.730408 53.708454
v -30.584522 -586.203674 53.194279
v -30.631912 -585.676208 52.675430
v -30.652626 -585.147156 52.151176
v -30.075916 -587.841431 52.843307
v -30.125731 -587.372925 52.283615
v -30.160439 -586.902039 51.717327
v -30.178118 -586.421204 51.147644
v -23.687729 -583.881287 56.168282
v -23.540070 -583.419617 55.641617
v -23.376410 -582.981934 55.094574
v -23.219400 -582.552429 54.540596
v -22.994884 -584.557190 55.728165
v -22.838108 -584.103882 55.180710
v -22.674931 -583.675781 54.611679
v -22.522945 -583.256653 54.039341
v -24.441059 -583.377869 56.485920
v -24.307411 -582.905884 55.984962
v -24.146919 -582.453064 55.465858
v -23.983891 -582.007629 54.935261
v -29.476650 -584.033203 55.718689
v -29.430265 -583.516052 55.222141
v -29.372524 -583.005981 54.726723
v -29.308502 -582.500183 54.231689
v -22.311371 -587.454224 53.788635
v -22.143562 -587.027710 53.180916
v -21.987661 -586.618530 52.558773
v -21.850883 -586.210327 51.940872
v -30.008759 -584.548828 55.353855
v -29.961536 -584.016785 54.859741
v -29.901920 -583.493591 54.364628
v -29.834820 -582.975098 53.869080
v -27.104069 -590.171021 51.184448
v -26.969387 -589.817871 50.543602
v -26.822178 -589.461365 49.901009
v -26.687826 -589.093750 49.261738
v -28.726255 -583.482422 56.114433
v -28.674074 -582.971741 55.625099
v -28.607008 -582.468018 55.135719
v -28.534882 -581.970398 54.644699
v -25.767586 -590.150635 51.354382
v -25.624958 -589.782776 50.732140
v -25.471560 -589.411682 50.107239
v -25.325882 -589.031128 49.482750
v -25.069874 -581.520752 55.230614
v -25.216160 -581.996765 55.724876
v -25.355377 -582.475464 56.211159
v -25.464863 -582.961853 56.689671
v -24.800468 -583.200806 56.585892
v -24.674650 -582.723816 56.095108
v -24.519325 -582.262024 55.589329
v -24.358305 -581.806091 55.072277
v -27.208328 -581.418579 55.117172
v -27.305702 -581.914917 55.594814
v -27.397711 -582.415771 56.068748
v -27.468353 -582.921265 56.541916
v -26.811581 -582.805054 56.659477
v -26.734350 -582.304016 56.189758
v -26.632519 -581.805176 55.719273
v -26.523186 -581.309021 55.243721
v -22.250280 -583.618896 53.786438
v -22.403671 -584.032654 54.369736
v -22.568762 -584.457581 54.948639
v -22.729532 -584.908691 55.502846
v -22.226168 -586.380981 54.571552
v -22.043741 -585.941223 53.982708
v -21.867451 -585.529968 53.361492
v -21.712755 -585.128906 52.736641
v -30.690147 -584.460999 52.696457
v -30.700350 -585.009521 53.200840
v -30.679600 -585.562744 53.698006
v -30.631708 -586.118591 54.188736
v -30.360411 -585.020813 55.015266
v -30.326649 -584.467163 54.531776
v -30.274164 -583.924927 54.041695
v -30.207760 -583.391846 53.546249
v -27.233248 -589.010559 49.265022
v -27.356815 -589.373291 49.911762
v -27.494789 -589.723633 50.563007
v -27.620003 -590.070862 51.211830
v -28.480848 -589.737732 51.421082
v -28.389162 -589.394958 50.766354
v -28.282318 -589.049316 50.105766
v -28.186386 -588.687500 49.449928
v -25.689653 -581.365417 55.279045
v -25.817909 -581.854370 55.761204
v -25.939484 -582.345032 56.237164
v -26.033157 -582.838501 56.710030
v -22.492506 -587.395996 51.009148
v -22.614407 -587.805298 51.617714
v -22.747396 -588.211304 52.229500
v -22.889088 -588.622803 52.837852
v -24.959862 -589.958252 51.593716
v -24.819477 -589.580200 50.979965
v -24.671801 -589.199463 50.362804
v -24.530237 -588.810669 49.745064
v -28.080223 -581.734314 54.837765
v -28.160477 -582.230408 55.324436
v -28.236332 -582.732727 55.808571
v -28.294971 -583.241699 56.292084
v -29.102436 -588.000916 49.950439
v -29.150936 -588.396423 50.588467
v -29.198296 -588.774109 51.227840
v -29.229141 -589.148560 51.858543
v -29.843952 -588.290161 52.502697
v -29.874245 -587.851013 51.920574
v -29.889393 -587.408691 51.330734
v -29.891411 -586.952820 50.738632
v -30.393303 -585.943115 51.521370
v -30.367580 -586.442871 52.072937
v -30.321712 -586.936035 52.620277
v -30.259766 -587.427612 53.161972
v -23.602041 -582.255310 54.756855
v -23.763159 -582.691711 55.300129
v -23.926294 -583.136353 55.833538
v -24.067389 -583.603210 56.347015
v -23.321392 -584.206055 55.956612
v -23.168568 -583.749084 55.418182
v -23.005426 -583.316895 54.859337
v -22.852131 -582.892761 54.296219
v -29.599010 -582.749207 54.041710
v -29.663778 -583.260986 54.537186
v -29.721951 -583.776611 55.033241
v -29.768963 -584.299988 55.529949
v -29.127254 -583.754578 55.917492
v -29.079437 -583.241394 55.423569
v -29.018852 -582.735168 54.930351
v -28.952442 -582.234253 54.436592
v -26.055456 -589.113281 49.327038
v -26.198147 -589.486755 49.958797
v -26.351128 -589.849976 50.592396
v -26.491829 -590.209717 51.224106
v -22.285812 -585.947937 54.856430
v -22.106165 -585.503052 54.279121
v -21.928648 -585.088562 53.666126
v -21.770340 -584.688049 53.046211
v -21.730448 -585.642334 52.365547
v -21.877575 -586.046692 52.988991
v -22.046278 -586.456177 53.613304
v -22.224794 -586.889526 54.213367
v -22.521183 -588.042542 53.321033
v -22.367426 -587.622986 52.711021
v -22.225285 -587.214294 52.094154
v -22.098333 -586.803955 51.482204
v -23.044773 -587.956299 50.541546
v -23.169043 -588.361023 51.150314
v -23.301113 -588.761047 51.759964
v -23.436945 -589.162598 52.366547
v -22.038906 -583.966248 53.545303
v -22.195078 -584.374329 54.141518
v -22.364237 -584.796204 54.731300
v -22.530392 -585.245972 55.291637
v -30.593727 -586.420898 53.952286
v -30.655563 -585.878479 53.450459
v -30.693005 -585.336304 52.943535
v -30.700798 -584.795410 52.430466
v -30.623055 -584.148132 52.945885
v -30.652737 -584.698364 53.444920
v -30.652887 -585.256897 53.935616
v -30.625031 -585.821472 54.418133
v -30.484089 -585.268555 54.833908
v -30.467178 -584.706055 54.354630
v -30.427372 -584.154785 53.866623
v -30.368015 -583.614319 53.370949
v -30.032661 -583.184448 53.707844
v -30.101133 -583.710022 54.203316
v -30.159824 -584.242432 54.696167
v -30.203514 -584.785156 55.185352
v -30.549410 -585.523682 51.852600
v -30.522675 -586.038879 52.389572
v -30.472645 -586.550049 52.921680
v -30.404514 -587.060181 53.448826
v -26.287306 -582.808350 56.703331
v -26.200550 -582.312134 56.232170
v -26.086811 -581.817627 55.759155
v -25.965965 -581.324951 55.280167
v -25.143543 -585.784973 58.853683
v -25.174278 -585.205872 58.428699
v -25.210087 -584.639709 58.005955
v -25.230305 -584.091370 57.572254
v -26.931253 -585.479431 58.948738
v -27.013273 -584.927856 58.485779
v -27.089737 -584.390991 58.022675
v -27.141460 -583.866211 57.555496
v -22.904020 -588.395691 57.351097
v -22.814184 -587.768127 56.899658
v -22.737963 -587.160583 56.470272
v -22.653013 -586.591187 56.046257
v -30.235577 -588.386292 57.079300
v -30.355728 -587.830139 56.564102
v -30.443214 -587.259583 56.066254
v -30.504496 -586.683899 55.582520
v -28.028656 -591.764648 54.471970
v -28.095409 -591.395264 53.829437
v -28.147804 -591.020203 53.197174
v -28.168949 -590.645020 52.568443
v -25.675835 -585.574219 58.941734
v -25.725107 -585.001282 58.510139
v -25.780029 -584.444885 58.077637
v -25.817947 -583.907349 57.633774
v -24.638325 -591.657227 54.958004
v -24.555820 -591.247742 54.345882
v -24.472385 -590.833435 53.742554
v -24.381201 -590.421387 53.142834
v -27.676617 -585.695129 58.837395
v -27.764366 -585.147217 58.354584
v -27.839054 -584.611694 57.874283
v -27.887072 -584.085205 57.394295
v -29.226826 -590.919739 55.086716
v -29.319601 -590.484070 54.493343
v -29.407476 -590.036987 53.914078
v -29.481808 -589.590454 53.339069
v -26.378925 -585.441956 58.981026
v -26.448200 -584.880920 58.533848
v -26.518923 -584.337769 58.083595
v -26.569168 -583.811584 57.624435
v -28.669106 -591.426270 54.701286
v -28.756353 -591.032776 54.077854
v -28.832493 -590.631958 53.466099
v -28.883345 -590.233032 52.857071
v -30.008305 -589.379517 56.284096
v -30.125191 -588.858948 55.751526
v -30.235813 -588.326355 55.235218
v -30.338554 -587.791077 54.726395
v -29.646904 -590.271851 55.588676
v -29.743607 -589.790771 55.026268
v -29.840351 -589.296875 54.479412
v -29.931519 -588.802368 53.938309
v -23.939936 -586.616211 58.410606
v -23.918936 -586.028564 57.978027
v -23.900593 -585.455566 57.553162
v -23.867046 -584.902344 57.119984
v -23.371178 -587.286743 58.026428
v -23.322815 -586.686340 57.581966
v -23.278521 -586.109009 57.145660
v -23.218691 -585.560364 56.703701
v -24.556942 -586.116150 58.687611
v -24.563070 -585.533325 58.262276
v -24.573120 -584.961914 57.842400
v -24.568905 -584.407593 57.412994
v -29.388554 -586.781372 58.229614
v -29.462147 -586.210999 57.727024
v -29.503647 -585.648376 57.223541
v -29.517113 -585.097656 56.719635
v -23.074562 -590.004944 56.284630
v -22.926865 -589.469177 55.795471
v -22.783216 -588.929199 55.331619
v -22.636486 -588.404907 54.862968
v -29.902119 -587.364929 57.852825
v -29.988459 -586.788513 57.348625
v -30.035973 -586.213196 56.845901
v -30.050545 -585.646667 56.345310
v -27.208302 -592.002075 54.377831
v -27.242760 -591.639160 53.727406
v -27.263868 -591.269409 53.087170
v -27.255402 -590.897034 52.453201
v -28.584778 -586.163696 58.589661
v -28.664074 -585.606934 58.091896
v -28.721252 -585.061523 57.595291
v -28.752380 -584.526489 57.099472
v -26.038418 -592.045532 54.498581
v -26.024145 -591.670227 53.854649
v -26.002018 -591.287537 53.220520
v -25.958733 -590.902771 52.594429
v -25.535606 -583.985168 57.612507
v -25.505581 -584.528442 58.050766
v -25.459219 -585.090027 58.477711
v -25.418392 -585.666321 58.905334
v -24.855442 -585.932983 58.782696
v -24.874454 -585.351807 58.358501
v -24.897970 -584.782410 57.938129
v -24.906696 -584.230164 57.507450
v -27.491001 -583.949524 57.489857
v -27.439909 -584.474609 57.962601
v -27.362587 -585.009644 58.433842
v -27.275980 -585.557983 58.906677
v -26.636303 -585.444946 58.971821
v -26.712063 -584.888733 58.517548
v -26.786007 -584.348938 58.061317
v -26.837337 -583.823853 57.598351
v -22.967445 -585.907349 56.479801
v -23.035900 -586.457825 56.921917
v -23.090527 -587.042297 57.361465
v -23.152273 -587.652771 57.810986
v -22.889538 -589.178894 56.837517
v -22.765945 -588.572510 56.383415
v -22.653690 -587.968628 55.963440
v -22.535812 -587.393127 55.549076
v -30.486259 -587.234009 55.161980
v -30.396606 -587.791748 55.654129
v -30.291349 -588.343750 56.157841
v -30.166931 -588.881104 56.679771
v -30.161793 -587.882629 57.476471
v -30.268116 -587.311890 56.967014
v -30.334457 -586.733459 56.467369
v -30.366961 -586.156250 55.977310
v -27.747766 -590.790039 52.487976
v -27.741558 -591.161804 53.120834
v -27.704140 -591.532043 53.758472
v -27.652298 -591.896057 54.406246
v -28.361574 -591.611023 54.569386
v -28.440487 -591.232056 53.934845
v -28.506166 -590.847046 53.311058
v -28.542505 -590.463257 52.690086
v -26.077143 -583.854187 57.641197
v -26.033272 -584.386475 58.090866
v -25.971655 -584.937805 58.529446
v -25.915190 -585.507080 58.965714
v -23.172718 -589.488647 53.999729
v -23.307577 -589.944763 54.547958
v -23.441326 -590.408936 55.090401
v -23.576763 -590.870544 55.644386
v -25.335697 -591.914917 54.684628
v -25.288164 -591.524963 54.053017
v -25.236488 -591.128479 53.430634
v -25.170341 -590.731689 52.815151
v -28.316828 -584.279480 57.263557
v -28.275663 -584.809143 57.751747
v -28.208132 -585.348145 58.240971
v -28.123348 -585.899048 58.732460
v -29.197514 -589.941833 53.074490
v -29.133850 -590.362488 53.667660
v -29.050594 -590.784668 54.264130
v -28.959145 -591.197510 54.873478
v -29.459179 -590.603455 55.331268
v -29.552925 -590.144104 54.754074
v -29.644772 -589.671997 54.191936
v -29.728056 -589.199585 53.634972
v -30.095621 -588.428650 54.226971
v -29.997757 -588.940186 54.755219
v -29.895195 -589.450806 55.289513
v -29.792793 -589.949402 55.839500
v -24.220058 -584.630371 57.284569
v -24.238533 -585.185059 57.714722
v -24.242588 -585.757507 58.136024
v -24.249916 -586.342163 58.564209
v -23.640366 -586.935364 58.229073
v -23.605637 -586.342651 57.790798
v -23.573544 -585.768555 57.360390
v -23.525589 -585.218018 56.922546
v -29.813313 -585.379639 56.529625
v -29.801907 -585.938660 57.033150
v -29.760056 -586.508789 57.536766
v -29.682198 -587.083679 58.039848
v -29.018034 -586.467224 58.417126
v -29.092550 -585.903442 57.915855
v -29.139782 -585.349548 57.414452
v -29.160511 -584.807251 56.913116
v -26.663677 -590.946350 52.480526
v -26.687969 -591.322937 53.112488
v -26.685949 -591.696716 53.752048
v -26.672825 -592.063049 54.401718
v -22.870991 -588.780396 57.100582
v -22.764736 -588.156311 56.649929
v -22.672327 -587.543396 56.229130
v -22.573048 -586.965210 55.815598
v -22.549576 -587.878418 55.232670
v -22.685436 -588.434814 55.666084
v -22.816784 -589.012756 56.100201
v -22.955587 -589.587769 56.566551
v -23.268784 -590.433350 55.979702
v -23.121759 -589.937073 55.459633
v -22.976997 -589.437622 54.956764
v -22.830639 -588.949463 54.446503
v -23.692852 -589.992981 53.551632
v -23.808107 -590.424194 54.129498
v -23.920382 -590.860474 54.706169
v -24.033655 -591.293518 55.291897
v -22.780708 -586.247498 56.261860
v -22.856342 -586.805481 56.697624
v -22.920700 -587.401123 57.134865
v -22.995955 -588.022156 57.586746
v -30.095215 -589.126343 56.483772
v -30.217300 -588.597656 55.957138
v -30.327164 -588.055725 55.447681
v -30.425772 -587.509460 54.947514
v -30.513908 -586.958313 55.374020
v -30.437283 -587.526611 55.860165
v -30.339886 -588.088684 56.359821
v -30.216228 -588.635498 56.878025
v -30.219027 -588.134705 57.280201
v -30.333321 -587.570374 56.767784
v -30.410179 -586.994263 56.269634
v -30.456127 -586.415649 55.784237
v -30.233410 -585.902588 56.162975
v -30.211517 -586.475403 56.658710
v -30.155226 -587.053467 57.160046
v -30.058628 -587.628296 57.666531
v -30.228920 -588.092834 54.489285
v -30.126736 -588.617126 55.007164
v -30.018932 -589.140015 55.531521
v -29.909166 -589.651306 56.071682
v -26.144335 -585.463318 58.978718
v -26.207277 -584.897949 58.537357
v -26.274040 -584.351013 58.092831
v -26.321957 -583.822571 57.637970
v -25.293732 -588.898926 61.246708
v -25.222532 -588.230957 60.743874
v -25.171623 -587.593506 60.245544
v -25.140347 -586.976868 59.759769
v -26.759918 -588.565796 61.361351
v -26.759394 -587.884033 60.880043
v -26.774673 -587.243774 60.390656
v -26.807190 -586.634399 59.900505
v -23.713402 -591.399658 59.880932
v -23.502048 -590.809204 59.359268
v -23.319021 -590.222107 58.835732
v -23.158281 -589.629089 58.322433
v -29.327295 -590.909363 59.892063
v -29.531715 -590.401489 59.323833
v -29.727200 -589.913086 58.744564
v -29.912569 -589.424561 58.171024
v -27.690617 -593.545898 57.848030
v -27.762047 -593.206177 57.170086
v -27.828808 -592.853149 56.483482
v -27.893517 -592.492310 55.800362
v -25.765247 -588.682800 61.327106
v -25.705795 -588.012390 60.828365
v -25.664951 -587.375610 60.333710
v -25.644073 -586.760864 59.850304
v -25.120359 -593.519226 58.283810
v -24.992022 -593.169800 57.602268
v -24.891302 -592.810486 56.913303
v -24.804686 -592.439758 56.237938
v -27.303719 -588.764465 61.295948
v -27.361580 -588.087463 60.814716
v -27.429325 -587.449890 60.321304
v -27.504576 -586.842712 59.822350
v -28.632767 -592.854126 58.311634
v -28.782583 -592.486511 57.657539
v -28.915592 -592.116211 56.994255
v -29.030666 -591.735046 56.338299
v -26.354565 -588.538391 61.367825
v -26.317665 -587.861267 60.879944
v -26.299129 -587.223511 60.390167
v -26.301174 -586.612488 59.905987
v -28.182722 -593.265198 58.017780
v -28.294218 -592.914734 57.350227
v -28.395992 -592.555176 56.673050
v -28.489841 -592.186584 56.000351
v -29.259872 -591.683533 59.256001
v -29.449570 -591.237854 58.650333
v -29.614925 -590.799622 58.034420
v -29.757931 -590.350586 57.426636
v -28.994732 -592.353027 58.702423
v -29.170298 -591.958130 58.067200
v -29.321011 -591.565674 57.423012
v -29.445284 -591.159973 56.787853
v -24.326925 -589.764282 60.836750
v -24.201550 -589.098206 60.333931
v -24.102928 -588.454651 59.830765
v -24.028109 -587.828369 59.337093
v -23.934582 -590.449341 60.463272
v -23.769676 -589.796509 59.960938
v -23.633970 -589.156982 59.457855
v -23.523636 -588.526367 58.964092
v -24.803654 -589.238892 61.096947
v -24.710724 -588.571716 60.592926
v -24.641327 -587.932251 60.091232
v -24.593197 -587.312988 59.601021
v -28.644117 -589.696533 60.795647
v -28.815796 -589.082703 60.285656
v -28.987019 -588.496948 59.765244
v -29.145561 -587.924255 59.246056
v -23.967953 -592.430298 59.158428
v -23.745117 -591.956909 58.566547
v -23.555729 -591.487610 57.965492
v -23.386965 -591.012817 57.375221
v -29.055939 -590.159973 60.476799
v -29.250114 -589.583862 59.949234
v -29.441393 -589.032166 59.412506
v -29.620193 -588.486633 58.881027
v -27.057938 -593.744141 57.790798
v -27.083008 -593.414124 57.102371
v -27.110065 -593.068481 56.407692
v -27.139343 -592.715027 55.718494
v -27.999493 -589.178711 61.102726
v -28.124310 -588.526489 60.610188
v -28.252579 -587.907959 60.105553
v -28.375252 -587.312317 59.596848
v -26.161406 -593.791687 57.914558
v -26.119915 -593.465820 57.218948
v -26.091457 -593.123962 56.518681
v -26.070244 -592.771667 55.828705
v -25.400064 -586.856018 59.811737
v -25.425831 -587.471802 60.296097
v -25.471176 -588.108826 60.792641
v -25.535656 -588.777832 61.293846
v -25.048172 -589.049927 61.182693
v -24.967562 -588.382629 60.678963
v -24.908802 -587.744446 60.178894
v -24.870293 -587.126892 59.691116
v -27.126919 -586.707581 59.875469
v -27.074318 -587.316406 60.369873
v -27.034960 -587.956726 60.860535
v -27.008804 -588.638123 61.340542
v -26.546741 -588.536438 61.368382
v -26.525251 -587.856567 60.884171
v -26.521275 -587.217590 60.394997
v -26.536821 -586.607544 59.908394
v -23.340309 -588.902466 58.755489
v -23.469753 -589.528137 59.251125
v -23.624168 -590.156860 59.756680
v -23.807974 -590.794312 60.261803
v -23.781208 -591.920532 59.520573
v -23.557642 -591.387695 58.967426
v -23.363384 -590.858521 58.408096
v -23.189501 -590.322266 57.858391
v -29.870029 -589.883057 57.798111
v -29.703192 -590.351746 58.390671
v -29.521652 -590.815552 58.989876
v -29.323790 -591.292847 59.577858
v -29.253557 -590.540649 60.187702
v -29.457598 -589.999573 59.640850
v -29.656681 -589.481201 59.084324
v -29.845688 -588.965515 58.533752
v -27.547369 -592.614014 55.742817
v -27.499165 -592.970886 56.429424
v -27.451035 -593.320312 57.120121
v -27.401169 -593.655151 57.803268
v -27.945463 -593.418335 57.919193
v -28.037037 -593.073608 57.246346
v -28.121437 -592.717285 56.564117
v -28.201296 -592.352661 55.885509
v -25.870148 -586.689697 59.877731
v -25.885498 -587.303223 60.360603
v -25.921362 -587.939941 60.853344
v -25.975773 -588.612183 61.348854
v -23.848820 -591.750366 56.831936
v -23.990690 -592.166565 57.467934
v -24.152470 -592.575256 58.116478
v -24.349907 -592.983582 58.754673
v -25.634396 -593.700928 58.071869
v -25.550442 -593.368286 57.379211
v -25.486824 -593.021729 56.681091
v -25.433659 -592.663574 55.995476
v -27.931332 -587.047119 59.730495
v -27.832018 -587.650208 60.234192
v -27.733450 -588.280640 60.732269
v -27.641323 -588.947876 61.217796
v -28.768145 -591.982178 56.150600
v -28.662193 -592.355896 56.815720
v -28.543724 -592.719727 57.486694
v -28.412405 -593.077576 58.148190
v -28.831490 -592.606079 58.501148
v -28.996490 -592.226074 57.855953
v -29.140335 -591.846313 57.201778
v -29.261139 -591.454346 56.556057
v -29.581669 -590.871826 57.016037
v -29.453817 -591.292969 57.641071
v -29.298693 -591.700500 58.275196
v -29.116695 -592.111877 58.900127
v -24.310680 -587.544678 59.484150
v -24.370945 -588.166870 59.976585
v -24.453716 -588.808411 60.479439
v -24.561647 -589.475464 60.983124
v -24.112110 -590.096558 60.659927
v -23.967335 -589.434570 60.157944
v -23.850773 -588.790771 59.655075
v -23.759102 -588.160828 59.161293
v -29.420444 -588.218262 59.060440
v -29.250324 -588.777649 59.585224
v -29.067005 -589.346191 60.113625
v -28.881897 -589.940674 60.632378
v -28.344200 -589.436279 60.957340
v -28.496096 -588.802612 60.456245
v -28.649200 -588.199646 59.943878
v -28.792057 -587.614563 59.429955
v -26.648506 -592.777893 55.741009
v -26.642035 -593.129272 56.431633
v -26.640133 -593.471802 57.129906
v -26.645058 -593.798035 57.823097
v -23.731123 -591.665588 59.700153
v -23.511965 -591.103394 59.164223
v -23.321152 -590.544373 58.624313
v -23.151381 -589.977905 58.094227
v -23.266983 -590.665161 57.619175
v -23.440493 -591.170349 58.189003
v -23.634312 -591.669495 58.768841
v -23.859289 -592.172974 59.340759
v -24.122047 -592.699951 58.966331
v -23.907185 -592.258240 58.352421
v -23.727682 -591.819214 57.728428
v -23.568949 -591.374268 57.116062
v -24.260429 -592.120178 56.529556
v -24.377796 -592.510681 57.187836
v -24.512743 -592.891541 57.859474
v -24.680805 -593.267517 58.521744
v -23.218811 -589.271729 58.541824
v -23.365726 -589.884949 59.043480
v -23.536421 -590.495911 59.555489
v -23.736027 -591.112122 60.066864
v -29.299170 -591.486511 59.418518
v -29.492823 -591.024658 58.821678
v -29.665869 -590.572937 58.214012
v -29.820503 -590.113403 57.613728
v -29.902538 -589.654175 57.984051
v -29.724934 -590.132019 58.567837
v -29.535500 -590.607727 59.157661
v -29.333799 -591.100159 59.736176
v -29.301792 -590.722900 60.042805
v -29.507149 -590.198730 59.485329
v -29.705969 -589.696106 58.917446
v -29.895199 -589.194885 58.355301
v -29.757444 -588.732422 58.707291
v -29.572210 -589.263245 59.247360
v -29.375759 -589.798218 59.793373
v -29.175434 -590.356689 60.330223
v -29.681213 -590.601624 57.229389
v -29.547409 -591.037720 57.845276
v -29.387959 -591.460999 58.469902
v -29.201862 -591.889648 59.084885
v -26.168854 -588.564392 61.361645
v -26.121384 -587.889832 60.869865
v -26.092525 -587.252869 60.378838
v -26.084484 -586.640625 59.895824
v -27.716892 -592.766296 63.433350
v -27.734838 -592.086365 62.965813
v -27.759731 -591.352539 62.501175
v -27.809429 -590.603882 62.041824
v -27.940491 -592.940491 63.292595
v -27.981667 -592.271667 62.825058
v -28.027960 -591.552246 62.363060
v -28.100780 -590.821655 61.905193
v -26.453838 -592.373108 63.770813
v -26.349134 -591.664307 63.301865
v -26.241938 -590.888977 62.820831
v -26.139292 -590.097290 62.334297
v -24.228895 -592.371094 61.039383
v -24.504786 -593.002258 61.498127
v -24.776926 -593.607849 61.959122
v -25.028601 -594.151367 62.446579
v -28.606194 -593.201355 59.895390
v -28.417892 -593.658386 60.458008
v -28.248735 -594.117065 61.019753
v -28.103277 -594.544495 61.602657
v -27.936790 -593.962280 59.276352
v -27.814419 -594.326355 59.868996
v -27.707809 -594.700256 60.460487
v -27.627817 -595.060303 61.079964
v -28.928072 -592.190735 60.811150
v -28.752457 -592.786072 61.313255
v -28.598423 -593.380981 61.813683
v -28.448944 -593.927612 62.331589
v -28.792587 -592.825073 60.238457
v -28.600903 -593.333374 60.782356
v -28.430611 -593.840393 61.324039
v -28.277809 -594.306885 61.882942
v -27.005051 -590.139771 62.275986
v -27.026726 -590.932434 62.745636
v -27.058117 -591.706543 63.221657
v -27.091927 -592.417114 63.694321
v -28.122517 -593.804993 59.392536
v -27.977165 -594.188477 59.978024
v -27.847744 -594.580139 60.563080
v -27.746086 -594.954346 61.175861
v -25.880512 -594.332581 59.355427
v -26.028732 -594.654053 59.936615
v -26.174122 -594.991943 60.509018
v -26.303873 -595.331177 61.115467
v -26.808290 -590.073730 62.304527
v -26.850834 -590.873169 62.777863
v -26.898621 -591.654968 63.255669
v -26.946121 -592.371521 63.728119
v -26.299284 -594.400391 59.217014
v -26.391481 -594.708740 59.813713
v -26.488552 -595.034790 60.401531
v -26.580757 -595.364075 61.020462
v -25.943516 -590.158020 62.320183
v -26.057467 -590.942322 62.809952
v -26.177883 -591.709717 63.293922
v -26.296448 -592.410706 63.765759
v -27.302738 -594.287537 59.098484
v -27.264076 -594.608704 59.706734
v -27.240248 -594.943176 60.309837
v -27.232994 -595.274170 60.939781
v -28.302216 -593.617798 59.540340
v -28.137329 -594.023682 60.118477
v -27.989042 -594.435730 60.696472
v -27.868332 -594.826172 61.300842
v -28.463806 -593.832214 62.439560
v -28.609970 -593.265930 61.930847
v -28.757786 -592.651245 61.439453
v -28.926975 -592.036621 60.946968
v -25.019545 -593.972473 62.619858
v -24.779287 -593.401672 62.140503
v -24.523903 -592.766113 61.683163
v -24.266537 -592.105225 61.226517
v -28.914589 -592.346313 60.672573
v -28.733515 -592.921387 61.184841
v -28.574326 -593.495544 61.694984
v -28.422899 -594.021973 62.222450
v -24.656017 -591.175842 61.815876
v -24.844284 -591.904846 62.291443
v -25.033726 -592.612854 62.765419
v -25.220257 -593.254089 63.243858
v -27.538521 -594.196777 59.132195
v -27.469044 -594.530090 59.736881
v -27.415115 -594.875427 60.337929
v -27.382034 -595.213867 60.965954
v -24.351208 -591.804260 61.427567
v -24.585619 -592.492554 61.886894
v -24.819330 -593.156616 62.345486
v -25.043110 -593.754211 62.820499
v -28.357981 -591.040710 61.754208
v -28.264061 -591.753601 62.212555
v -28.196384 -592.459229 62.674103
v -28.130951 -593.116882 63.143845
v -28.909460 -591.885986 61.078064
v -28.747837 -592.518433 61.561913
v -28.607601 -593.151184 62.045349
v -28.466690 -593.736145 62.545479
v -27.512985 -590.407654 62.151131
v -27.487591 -591.173767 62.613350
v -27.482994 -591.922424 63.082039
v -27.485334 -592.613525 63.551258
v -24.231495 -592.602234 60.868694
v -24.520290 -593.203064 61.333645
v -24.802887 -593.778992 61.801979
v -25.060005 -594.296265 62.299835
v -28.338717 -594.208374 62.001671
v -28.491795 -593.722168 61.453953
v -28.659161 -593.191895 60.923038
v -28.848471 -592.660034 60.389668
v -28.199986 -594.417419 61.750355
v -28.350735 -593.970581 61.179535
v -28.522165 -593.487488 60.627396
v -28.714031 -593.004272 60.073643
v -25.334354 -594.776123 61.798603
v -25.098614 -594.347473 61.257935
v -24.821808 -593.880249 60.753639
v -24.522720 -593.397156 60.251007
v -25.109047 -593.506958 63.035950
v -24.904308 -592.885254 62.560913
v -24.693918 -592.196472 62.096191
v -24.483768 -591.485107 61.629932
v -27.271818 -592.495972 63.637920
v -27.252563 -591.794250 63.166542
v -27.238453 -591.031555 62.693707
v -27.239655 -590.250244 62.227863
v -24.665470 -593.599609 60.090866
v -24.957363 -594.050964 60.602619
v -25.224476 -594.492004 61.114578
v -25.449329 -594.902283 61.664940
v -28.888062 -592.502197 60.532639
v -28.702408 -593.056213 61.055367
v -28.538822 -593.608765 61.575695
v -28.386293 -594.115051 62.113022
v -26.637383 -590.043518 62.321911
v -26.698467 -590.845520 62.798714
v -26.762131 -591.630737 63.277191
v -26.823532 -592.349976 63.748192
v -26.835346 -595.358826 60.960884
v -26.780022 -595.033630 60.334274
v -26.728907 -594.710632 59.736523
v -26.687981 -594.404419 59.130775
v -27.022934 -594.360718 59.094654
v -27.020382 -594.672241 59.703697
v -27.031082 -594.998779 60.306107
v -27.053005 -595.325012 60.935944
v -28.369661 -593.416870 62.872581
v -28.476994 -592.784668 62.393402
v -28.582085 -592.106628 61.926647
v -28.710629 -591.427002 61.461601
v -27.990269 -594.684692 61.447868
v -28.125854 -594.276245 60.853561
v -28.287579 -593.841614 60.283253
v -28.467060 -593.410767 59.712646
v -27.509823 -595.144592 61.011753
v -27.566860 -594.796387 60.387226
v -27.648129 -594.437927 59.790237
v -27.745163 -594.090393 59.190994
v -26.709290 -592.344727 63.760750
v -26.633511 -591.626221 63.291515
v -26.554571 -590.841309 62.812767
v -26.477470 -590.040283 62.332676
v -25.107327 -594.420715 62.170361
v -24.850349 -593.928284 61.661240
v -24.563248 -593.381165 61.183563
v -24.266655 -592.810242 60.709641
v -25.729578 -590.242798 62.292019
v -25.854763 -591.018799 62.784721
v -25.987619 -591.777039 63.272533
v -26.119045 -592.469360 63.749077
v -25.242901 -594.654907 61.925499
v -24.997932 -594.206848 61.394646
v -24.714746 -593.713806 60.898197
v -24.413431 -593.201050 60.404408
v -25.735209 -592.670593 63.654602
v -25.583214 -591.995483 63.169334
v -25.429981 -591.255066 62.676723
v -25.283134 -590.495850 62.182247
v -25.475449 -594.198975 59.533699
v -25.677620 -594.545410 60.094749
v -25.868031 -594.903931 60.648460
v -26.031935 -595.258423 61.239227
v -26.315145 -590.058594 62.337448
v -26.405842 -590.855957 62.820747
v -26.499279 -591.637390 63.300140
v -26.589611 -592.352234 63.768375
v -28.809879 -591.588623 61.330345
v -28.668087 -592.252686 61.800636
v -28.548656 -592.916504 62.271923
v -28.426430 -593.534241 62.757317
v -28.455814 -593.638245 62.650223
v -28.588976 -593.036133 62.157860
v -28.719921 -592.387085 61.681091
v -28.872559 -591.738403 61.204601
v -25.064892 -590.675842 62.092491
v -25.222691 -591.426880 62.583748
v -25.384899 -592.158752 63.073837
v -25.545818 -592.825134 63.559540
v -24.853857 -590.901978 61.971550
v -25.024794 -591.643677 62.456184
v -25.198254 -592.365479 62.939575
v -25.370060 -593.021179 63.422455
v -25.128195 -594.015808 59.728359
v -25.374352 -594.395813 60.268906
v -25.600929 -594.780945 60.804665
v -25.792128 -595.153809 61.379597
v -25.506317 -590.354065 62.247093
v -25.642527 -591.121460 62.741711
v -25.786400 -591.870544 63.233021
v -25.928993 -592.554077 63.714710
v -24.328432 -593.007141 60.556213
v -24.628895 -593.548828 61.040245
v -24.915754 -594.068359 61.527687
v -25.168198 -594.537659 62.047989
v -25.598490 -595.030823 61.524216
v -25.387600 -594.638916 60.962868
v -25.136051 -594.225403 60.441116
v -24.860340 -593.808899 59.917370
v -28.562532 -591.244995 61.603279
v -28.449953 -591.940857 62.064163
v -28.362280 -592.632812 62.527485
v -28.274132 -593.278381 63.001305
v -25.798569 -595.511108 62.951702
v -25.951752 -595.674011 63.612167
v -26.080551 -595.755066 64.139862
v -27.040283 -594.100708 65.104767
v -27.034573 -593.849060 64.883064
v -27.017982 -593.476624 64.565308
v -26.974560 -594.082031 65.118263
v -26.955933 -593.829224 64.897537
v -26.923841 -593.456116 64.581284
v -26.289015 -594.240356 65.126602
v -26.174988 -594.018799 64.879501
v -26.033588 -593.687744 64.532738
v -27.296766 -595.912781 63.720123
v -27.328037 -595.855591 63.126434
v -27.351791 -595.726440 62.391884
v -25.566122 -595.205444 63.237877
v -25.734539 -595.381653 63.839016
v -25.874687 -595.473267 64.317429
v -25.960793 -594.610046 64.931992
v -25.797976 -594.445190 64.615189
v -25.603455 -594.176819 64.193993
v -27.778728 -595.219238 64.197845
v -27.892113 -595.104797 63.749893
v -28.035828 -594.907593 63.179146
v -28.070673 -594.838684 63.264404
v -27.918747 -595.041016 63.817802
v -27.799788 -595.158203 64.249855
v -27.373781 -595.856812 63.741856
v -27.413044 -595.797180 63.154266
v -27.447363 -595.665710 62.426903
v -27.532269 -595.594360 62.480034
v -27.487312 -595.729858 63.197151
v -27.440723 -595.793030 63.775764
v -27.803307 -594.943237 64.464691
v -27.943951 -594.809692 64.086922
v -28.122791 -594.577454 63.596466
v -28.116817 -594.510864 63.675575
v -27.935295 -594.753052 64.150459
v -27.791023 -594.892334 64.515793
v -25.448872 -594.770691 63.674068
v -25.644554 -594.982178 64.189598
v -25.806862 -595.096924 64.595001
v -28.112915 -594.706665 63.432934
v -27.945930 -594.921570 63.953938
v -27.815826 -595.045532 64.357101
v -25.515339 -594.389160 64.018242
v -25.716755 -594.635620 64.472549
v -25.885395 -594.780457 64.820953
v -26.662922 -594.098145 65.149300
v -26.598009 -593.849121 64.923073
v -26.509941 -593.485046 64.601707
v -26.184586 -595.850342 64.069229
v -26.066305 -595.776367 63.524963
v -25.924547 -595.620728 62.844463
v -26.913652 -594.073914 65.127525
v -26.883781 -593.820679 64.906464
v -26.837708 -593.447998 64.590462
v -27.712557 -594.693665 64.684776
v -27.849413 -594.526917 64.365662
v -28.011135 -594.244629 63.946171
v -26.960983 -596.034241 63.740917
v -26.951576 -595.986084 63.142174
v -26.927235 -595.863098 62.399506
v -27.220875 -594.192322 65.044800
v -27.251606 -593.949402 64.813049
v -27.276600 -593.585083 64.485153
v -26.086067 -595.722351 62.733620
v -26.210289 -595.868652 63.433205
v -26.312054 -595.933838 63.993355
v -25.701479 -595.402588 63.052612
v -25.861336 -595.570557 63.692940
v -25.995876 -595.656372 64.203964
v -25.725750 -593.980469 64.344589
v -25.906250 -594.271545 64.735161
v -26.056458 -594.457153 65.022827
v -25.927593 -595.561096 64.262375
v -25.789997 -595.472168 63.767807
v -25.625782 -595.300293 63.147297
v -28.121510 -594.641968 63.515816
v -27.947845 -594.865051 64.021439
v -27.812153 -594.993469 64.411606
v -27.667826 -595.446594 64.019753
v -27.756317 -595.348572 63.514191
v -27.863237 -595.172729 62.879383
v -25.833935 -594.948975 64.703438
v -25.666206 -594.821167 64.324608
v -25.465111 -594.593994 63.838051
v -28.068951 -594.351624 63.844955
v -27.894516 -594.617981 64.284821
v -27.750839 -594.772705 64.621582
v -26.725485 -595.875244 62.450874
v -26.773518 -595.999084 63.189480
v -26.804207 -596.046509 63.783829
v -26.360855 -593.527832 64.595490
v -26.464863 -593.884460 64.921776
v -26.544243 -594.127869 65.151733
v -27.652737 -594.597534 64.757965
v -27.776697 -594.415222 64.458702
v -27.918205 -594.114258 64.061234
v -27.237499 -595.780945 62.373699
v -27.226265 -595.907959 63.113358
v -27.205185 -595.962402 63.711090
v -26.199104 -593.593567 64.575462
v -26.320910 -593.939392 64.909714
v -26.416714 -594.173706 65.146019
v -26.167408 -594.333374 65.087280
v -26.034477 -594.128357 64.823265
v -25.872719 -593.815796 64.457916
v -25.800991 -595.215881 64.504890
v -25.645763 -595.110291 64.077515
v -25.457678 -594.911133 63.537003
v -26.846766 -594.073547 65.135468
v -26.806026 -593.820435 64.913292
v -26.746374 -593.449158 64.596596
v -26.639004 -593.460327 64.600777
v -26.712479 -593.828979 64.919151
v -26.764669 -594.080994 65.143005
v -27.614624 -595.506775 62.554482
v -27.557045 -595.649353 63.256962
v -27.502102 -595.718506 63.822617
v -27.560757 -595.632629 63.881939
v -27.625937 -595.554688 63.333633
v -27.698816 -595.401917 62.650677
v -27.783432 -595.286682 62.762672
v -27.693478 -595.451233 63.422295
v -27.616646 -595.539490 63.949867
v -25.811810 -595.310303 64.432816
v -25.663132 -595.210938 63.987019
v -25.482723 -595.021484 63.424828
v -25.519075 -595.115234 63.328247
v -25.692814 -595.297119 63.910210
v -25.836430 -595.392029 64.372589
v -27.567070 -594.488098 64.838242
v -27.671816 -594.287903 64.559708
v -27.786383 -593.967102 64.184471
v -27.933058 -595.070312 62.989983
v -27.811138 -595.255310 63.600998
v -27.712387 -595.361084 64.085388
v -27.749454 -595.285767 64.144203
v -27.856394 -595.174744 63.678997
v -27.990465 -594.982910 63.089340
v -28.101013 -594.437866 63.756516
v -27.920479 -594.691162 64.214745
v -27.774811 -594.837158 64.566704
v -27.133007 -593.516663 64.535919
v -27.131023 -593.886597 64.857155
v -27.120630 -594.135498 65.082123
v -27.458267 -594.375854 64.918457
v -27.538975 -594.157959 64.659363
v -27.622658 -593.818665 64.304298
v -27.445236 -593.686951 64.407524
v -27.392502 -594.041138 64.746529
v -27.337589 -594.273743 64.989624
v -28.096169 -594.772217 63.348778
v -27.936569 -594.980225 63.885670
v -27.812119 -595.100464 64.302795
v -27.094631 -596.004272 63.717087
v -27.102371 -595.953186 63.117451
v -27.097795 -595.828552 62.374794
v -26.463949 -595.997375 63.916168
v -26.384045 -595.940857 63.341705
v -26.283066 -595.804321 62.625221
v -26.503532 -595.856750 62.528015
v -26.578024 -595.985168 63.257835
v -26.633095 -596.035278 63.843979
v -2.165060 -126.751923 14.950981
v -0.044930 -126.551849 15.837786
v 2.125408 -126.446655 16.996065
v 3.752033 -126.424927 18.257185
v 4.582260 -126.218719 20.266802
v 3.847986 -126.014313 22.003710
v 3.121431 -125.950012 23.553717
v 1.989397 -126.003387 25.142250
v 0.635214 -125.974365 26.774250
v -0.566155 -125.920258 27.817930
v -1.863816 -125.810059 28.470352
v -4.203128 -125.635223 28.536922
v -6.157033 -125.682800 27.821571
v -7.728364 -125.852692 26.612421
v -8.712208 -125.920502 25.564991
v -9.793547 -125.773041 24.777634
v -10.635380 -125.839844 23.599798
v -11.191938 -126.066833 21.598848
v -10.821039 -126.589111 18.741688
v -8.734195 -126.621246 16.890421
v -6.569672 -126.714722 15.511322
v -4.406049 -126.800293 14.869442
v -2.578006 -140.077911 21.623238
v -0.134639 -139.995911 22.505713
v 2.155575 -139.742065 24.138302
v 3.441767 -139.462677 25.992014
v 3.778913 -139.235321 28.476284
v 3.548265 -139.167938 30.277159
v 2.772360 -139.116577 31.586296
v 1.747368 -139.082184 32.858753
v 0.346483 -139.086823 34.189297
v -1.120812 -139.088318 35.111851
v -2.632814 -138.942719 35.609875
v -4.967060 -138.723267 35.814075
v -7.546622 -138.755280 34.992180
v -9.261492 -138.917877 33.724396
v -10.251040 -138.898041 32.768753
v -10.976437 -138.953125 31.411690
v -11.522923 -139.000519 29.995598
v -11.831070 -139.349487 27.258663
v -10.373907 -139.828522 24.686678
v -8.323475 -140.007751 22.828505
v -6.510578 -139.985992 21.926233
v -4.760425 -140.005585 21.552088
v -0.572507 -159.173889 31.687393
v 1.480293 -159.009491 32.986588
v 2.980742 -158.877319 34.543034
v 3.984177 -158.439056 37.227280
v 3.570950 -158.466797 39.081413
v 2.865501 -158.447510 40.585674
v 1.834177 -158.403381 41.944038
v 0.616335 -158.290741 43.443764
v -0.893300 -158.159149 44.707527
v -2.637156 -158.063904 45.324951
v -4.739240 -158.041687 45.512333
v -6.958598 -158.043335 45.118519
v -9.279665 -158.126953 43.726166
v -10.770898 -158.189667 41.733036
v -11.639611 -158.263641 39.863918
v -12.112012 -158.469055 37.826397
v -11.287315 -158.885223 34.808090
v -9.483225 -159.113586 32.578171
v -7.473429 -159.220825 31.343441
v -5.815159 -159.191711 30.983711
v -4.376469 -159.183319 30.817415
v -2.733543 -159.248169 30.895203
v -0.125884 -181.250061 40.377262
v 1.541147 -181.067657 41.505039
v 2.570335 -180.993866 42.363159
v 3.643711 -180.831543 44.534161
v 4.151133 -180.997253 46.313919
v 4.032906 -180.907715 47.688576
v 3.490486 -180.866425 49.259289
v 2.344067 -180.655212 51.157307
v 0.535160 -180.471344 53.082012
v -1.483149 -180.410980 54.246033
v -3.626068 -180.268188 54.552532
v -5.965176 -180.262482 54.497387
v -8.608038 -180.356384 53.089340
v -10.640753 -180.447205 51.023678
v -11.668104 -180.520660 49.352680
v -11.878992 -180.600281 47.485977
v -11.635375 -181.035645 44.258430
v -9.391565 -181.390198 41.079849
v -7.547687 -181.375092 39.869144
v -6.204478 -181.308472 39.524643
v -4.519804 -181.378998 39.319477
v 0.253063 -203.269531 47.227619
v 1.893402 -203.162750 48.119637
v 2.965263 -203.116394 48.866859
v 4.361300 -203.008698 50.462040
v 5.103994 -202.865356 52.517822
v 5.045500 -202.764404 54.549782
v 4.466164 -202.691559 56.569275
v 3.229464 -202.627899 58.538303
v 1.239443 -202.470306 60.572853
v -1.169217 -202.369598 61.699036
v -3.896994 -202.359711 61.854591
v -6.047969 -202.324829 61.630844
v -8.405677 -202.339233 60.200897
v -10.281247 -202.437134 58.652412
v -10.949405 -202.627075 56.526794
v -11.185663 -202.689697 54.568779
v -11.060404 -202.820587 52.455658
v -10.075176 -203.076782 50.078251
v -8.264791 -203.224854 48.178902
v -6.492402 -203.300110 47.039555
v -4.674508 -203.257141 46.739540
v 1.248428 -223.708374 53.032890
v 2.585152 -223.665222 53.806366
v 3.704052 -223.616669 54.891220
v 4.826572 -223.531708 56.345482
v 5.536539 -223.410461 58.159542
v 5.312807 -223.222229 60.933304
v 4.531261 -223.072601 63.512192
v 2.991426 -222.997772 65.320915
v 0.989885 -222.947083 66.609619
v -1.332436 -223.144257 67.221664
v -3.371928 -223.122925 67.299911
v -4.973138 -222.952759 66.873489
v -6.738116 -222.909546 65.991135
v -8.289307 -222.919250 64.742783
v -9.953878 -223.099396 62.435291
v -11.246492 -223.505035 59.658268
v -10.298225 -223.694763 57.192829
v -9.168418 -223.774048 55.517857
v -7.693859 -223.819611 54.181564
v -5.875168 -223.908661 52.930843
v -3.675342 -223.876099 52.312496
v -0.890536 -223.814270 52.382935
v 2.962856 -244.037750 58.424183
v 4.120668 -243.947662 59.898109
v 5.284567 -243.877319 62.030190
v 5.629848 -243.778381 64.222458
v 5.012968 -243.631317 66.352905
v 3.985561 -243.500977 68.353310
v 2.709002 -243.442719 69.636566
v 1.071545 -243.441162 70.816277
v -1.176278 -243.447876 71.482880
v -3.131885 -243.473175 71.444412
v -4.365380 -243.449646 71.084000
v -5.661186 -243.354858 70.684204
v -7.008764 -243.389099 69.738937
v -8.521646 -243.424072 68.114960
v -9.566843 -243.497559 66.415413
v -10.155231 -243.797791 64.312576
v -9.547237 -243.848694 61.789856
v -8.443031 -243.955719 59.807117
v -6.885903 -243.998230 58.344543
v -3.979136 -244.116455 57.032040
v -0.919003 -244.168793 56.668320
v -1.343154 -258.280457 59.469215
v 0.772264 -258.261810 59.840054
v 2.488667 -258.222260 60.918808
v 3.785557 -258.132843 62.516518
v 4.760050 -258.016907 64.922234
v 4.980246 -257.892303 67.018044
v 4.556118 -257.763153 68.881393
v 3.891336 -257.673798 70.376007
v 3.163921 -257.609589 71.574059
v 1.930689 -257.570618 72.563431
v -0.004576 -257.516235 73.614624
v -2.412664 -257.508453 73.986282
v -4.168433 -257.469025 73.945190
v -5.875317 -257.495667 73.070305
v -7.604237 -257.552643 71.778076
v -8.989399 -257.632050 70.133957
v -9.659035 -257.710083 68.731369
v -10.017069 -257.828918 66.562355
v -9.091743 -257.950134 63.500755
v -7.762788 -258.052094 61.708855
v -6.395820 -258.204803 60.527431
v -4.002439 -258.308380 59.576958
v -2.400948 -270.830017 61.117203
v 0.475760 -270.851257 61.793633
v 2.422211 -270.740570 63.208694
v 3.623886 -270.684937 64.872116
v 4.520765 -270.536194 67.268341
v 4.476299 -270.344452 69.096512
v 4.314781 -270.187653 70.556496
v 3.898331 -270.219971 71.974136
v 3.083370 -270.180878 73.035126
v 2.062725 -270.123505 73.925964
v 0.710457 -270.061523 74.842522
v -1.301683 -270.035553 75.435379
v -3.394959 -270.028076 75.570763
v -5.312017 -270.012360 75.092308
v -7.594669 -270.093079 73.664444
v -9.690359 -270.146576 71.847977
v -10.547760 -270.223297 70.391144
v -10.990751 -270.363800 67.764259
v -9.473643 -270.566986 64.556335
v -8.273883 -270.698883 62.992737
v -6.985482 -270.768768 62.108582
v -5.188041 -270.825134 61.257641
v -7.133570 -445.492615 51.220169
v -3.754028 -283.376862 62.588203
v -1.466364 -283.419464 62.868874
v 0.420761 -283.382202 64.010399
v 1.803787 -283.293427 65.462685
v 3.024538 -283.147797 67.621597
v 3.429953 -283.067200 69.191925
v 3.408680 -282.968079 70.544044
v 3.261354 -282.907349 71.732430
v 2.838509 -282.852692 72.772911
v 2.041517 -282.781464 73.997803
v 0.500978 -282.662476 75.450195
v -1.966274 -282.571564 76.752419
v -4.141847 -282.631561 76.619484
v -6.496248 -282.595520 76.058929
v -8.442358 -282.681152 74.524689
v -9.799621 -282.805359 72.772888
v -10.437382 -282.817322 71.475021
v -10.641586 -282.906830 69.722977
v -10.304147 -283.027679 67.260147
v -9.011865 -283.119598 65.344864
v -7.711722 -283.202820 64.070038
v -10.542401 -445.416992 66.054077
v -23.211670 -444.805847 58.997650
v -11.189316 -445.281921 49.983459
v -8.339834 -445.655396 65.454407
v -22.353563 -444.801300 60.368698
v -14.844850 -445.109497 49.547211
v -6.239147 -445.617432 63.926533
v -21.657545 -444.780060 61.288029
v -17.262402 -445.032440 49.990551
v -2.963542 -445.678345 61.560257
v -20.260250 -444.852020 62.813725
v -19.367146 -444.995148 50.852440
v -1.269546 -445.799683 59.063759
v -17.847628 -444.953583 64.777428
v -21.746126 -444.874420 52.303719
v -1.170655 -445.787415 57.264042
v -15.191058 -445.204987 66.218765
v -23.256683 -444.755615 54.399475
v -2.827700 -445.651550 54.194698
v -12.779016 -445.279419 66.337296
v -23.519438 -444.739746 56.674084
v -8.527524 -312.292511 66.022598
v -5.515400 -296.667572 64.422905
v -3.390518 -296.752899 64.385239
v -1.103851 -296.763428 65.031532
v 0.605568 -296.711792 66.270706
v 1.841236 -296.604553 68.048271
v 2.531542 -296.547485 69.460152
v 2.758278 -296.444702 70.823067
v 2.439541 -296.336456 72.052200
v 2.161201 -296.269928 73.353142
v 1.385057 -296.188965 74.930847
v -0.355583 -296.095642 76.597366
v -3.296132 -295.963196 77.523201
v -5.450884 -295.975464 77.627869
v -7.876040 -295.988373 77.142143
v -9.767826 -296.065735 75.539047
v -10.957245 -296.140411 74.025436
v -11.637456 -296.198486 72.677704
v -12.121215 -296.179108 70.998421
v -11.457739 -296.410522 68.919853
v -10.259869 -296.519531 66.939735
v -8.818659 -296.580475 65.677330
v -3.952030 -312.332581 65.614822
v -1.864626 -312.284607 67.028053
v -0.396715 -312.195526 68.570351
v 0.637571 -312.080688 70.559830
v 0.913010 -312.013062 71.908035
v 0.898859 -311.943329 72.834984
v 0.719553 -311.889984 73.905380
v 0.180742 -311.861572 75.178093
v -0.680449 -311.823914 76.473526
v -1.912760 -311.733612 77.823273
v -3.826270 -311.644836 79.009125
v -5.665199 -311.629028 79.105476
v -8.067412 -311.593567 78.842255
v -10.103527 -311.665833 77.487396
v -11.444065 -311.796112 75.787857
v -11.896637 -311.934265 74.321808
v -12.307596 -312.075348 72.206108
v -12.111123 -312.100159 70.395523
v -11.328966 -312.162292 68.771851
v -10.250887 -312.203156 67.381996
v -10.310292 -336.070984 67.628021
v -8.526720 -336.110229 66.836563
v -4.892726 -336.056885 67.636948
v -3.258525 -336.018677 68.756897
v -2.196998 -336.059570 70.010239
v -1.561070 -336.025452 71.847076
v -1.371269 -336.121216 73.217133
v -1.304066 -336.024719 74.275772
v -1.342937 -335.991516 75.094299
v -1.652804 -335.976685 75.880569
v -2.369113 -335.983582 76.773483
v -3.489606 -335.921783 77.932320
v -5.124824 -335.743469 79.712761
v -6.755254 -335.660614 80.712593
v -9.360968 -335.616150 80.382790
v -11.257677 -335.707153 78.763077
v -12.746124 -335.747284 77.021561
v -13.575586 -335.788330 75.576698
v -13.878681 -335.862183 73.509232
v -13.113941 -335.907501 71.037956
v -11.832089 -335.995300 68.857758
v -3.618867 -378.809143 65.826439
v -1.920223 -378.907379 68.104607
v -1.096199 -378.926392 70.522385
v -1.398426 -378.937897 72.171684
v -1.476058 -378.950470 73.462479
v -1.940561 -378.885132 74.866219
v -2.934374 -378.815613 76.272217
v -4.235975 -378.733398 77.637100
v -6.520507 -378.674286 79.304001
v -9.152946 -378.613220 79.969269
v -12.170568 -378.451843 79.294250
v -14.267127 -378.238037 77.738640
v -15.761250 -378.131165 75.993645
v -16.821671 -378.126343 74.370316
v -17.521132 -378.120911 71.477715
v -17.203630 -378.240967 68.062103
v -15.721513 -378.354004 65.820274
v -13.960556 -378.339386 64.386543
v -12.001160 -378.365601 63.500130
v -9.968706 -378.465851 63.441223
v -7.771592 -378.546448 63.641518
v -5.459629 -378.638916 64.393013
v -2.269060 -181.384674 39.450611
v 1.340042 -244.118713 57.302849
v -7.251229 -296.628967 64.778084
v -2.332585 -203.291168 46.719719
v -6.474099 -312.333740 65.322739
v -5.913993 -283.298584 63.043919
v -20.120445 -462.689362 56.905365
v -3.567748 -463.359314 55.289707
v -17.776138 -462.658173 45.303741
v -21.510803 -462.640564 55.163654
v -5.803878 -463.294250 57.633961
v -14.712842 -462.823914 44.946583
v -22.272755 -462.577423 53.965622
v -7.927340 -463.243225 58.734966
v -11.187236 -462.980072 45.349495
v -22.964586 -462.511780 52.214787
v -10.009762 -463.215698 59.794033
v -7.172263 -463.085449 46.261539
v -23.057480 -462.789124 50.517635
v -12.352540 -463.111023 60.462029
v -3.355055 -463.460144 49.077061
v -22.961613 -463.484192 49.020264
v -14.884479 -462.907043 60.259315
v -2.892534 -463.332184 51.070724
v -21.895863 -463.182983 47.180065
v -17.602430 -462.808411 58.969215
v -2.811466 -463.339050 52.661018
v -19.812939 -462.737396 46.117115
v -19.716793 -471.174927 53.795601
v -3.672914 -471.645721 52.056320
v -16.904924 -471.072754 42.035976
v -21.268267 -470.851746 51.813797
v -5.412215 -471.264587 53.551468
v -13.776402 -471.102295 41.919796
v -22.134829 -470.690979 50.721699
v -7.072497 -471.309143 55.016914
v -10.333146 -471.270111 42.413841
v -23.120584 -470.603943 49.033085
v -9.029520 -471.312073 56.189056
v -6.510455 -471.464233 43.806175
v -23.695633 -470.737030 47.455570
v -11.714191 -471.289673 56.880661
v -3.220284 -471.527405 46.459518
v -23.567686 -470.928589 46.247501
v -14.441649 -471.313049 56.498913
v -2.411455 -471.545074 48.612671
v -22.233944 -471.242981 44.524162
v -17.270626 -471.270538 55.461533
v -2.452165 -471.581238 50.127361
v -19.682459 -471.029297 42.691036
v -22.311810 -434.041199 60.233543
v -11.929382 -434.615112 70.087578
v -2.689030 -434.861938 58.356697
v -21.665085 -433.988983 57.898167
v -14.414968 -434.552063 69.928131
v -1.341586 -434.941193 60.182384
v -20.331884 -434.041443 55.750618
v -17.347143 -434.279327 68.483551
v -1.257206 -434.945679 61.711193
v -18.273066 -434.083923 54.676895
v -19.794250 -434.099884 66.363388
v -2.255814 -435.006531 64.068634
v -16.252472 -434.156799 54.155472
v -21.190256 -434.044556 64.719543
v -4.901077 -435.015808 66.787262
v -14.066253 -434.276184 53.522255
v -21.899801 -434.020111 63.626396
v -7.195349 -434.912048 68.305786
v -10.915093 -434.451080 53.957157
v -22.655384 -434.010651 62.178448
v -9.582928 -434.774414 69.559143
v -7.042398 -434.619385 55.424114
v -19.252890 -456.991211 47.519867
v -1.719768 -457.691833 55.014217
v -17.926142 -456.842773 60.884583
v -21.536861 -456.703125 48.802738
v -1.638715 -457.652924 53.028778
v -15.374482 -456.974213 62.162895
v -22.708590 -456.584656 50.957314
v -3.827644 -457.466736 50.074673
v -13.121219 -457.065491 62.382195
v -23.148821 -456.631104 52.591808
v -7.451960 -457.304230 47.520100
v -10.822744 -457.207916 62.123024
v -22.990810 -456.652527 54.676994
v -11.492954 -457.154480 46.547218
v -8.856955 -457.318787 61.360676
v -22.296011 -456.665283 56.368378
v -15.199473 -457.062042 46.271278
v -6.913330 -457.395386 60.239250
v -21.532166 -456.658325 57.455688
v -17.726019 -456.985107 46.609287
v -3.738352 -457.650330 57.981377
v -20.204123 -456.701630 58.910820
v -5.622231 -424.601868 56.584785
v -8.001076 -424.372620 72.294136
v -22.396986 -423.965485 64.929977
v -9.635944 -424.390625 55.143093
v -5.889127 -424.741028 70.908287
v -21.428741 -424.041229 66.550407
v -13.048716 -424.644623 54.733696
v -3.570425 -424.969055 69.191795
v -20.565784 -424.068390 67.588448
v -15.608909 -424.246887 55.068962
v -1.411547 -425.078247 66.958572
v -18.962841 -424.126160 69.302711
v -17.669254 -424.037415 55.740978
v -0.305897 -425.162018 64.803726
v -16.449284 -424.177124 71.421837
v -19.943050 -423.818359 57.369289
v -0.108304 -425.216003 62.463951
v -13.470430 -424.119263 72.864220
v -22.094645 -423.740845 59.798088
v -1.758356 -425.065613 59.596035
v -10.998014 -424.123840 73.092308
v -22.643265 -423.842651 62.470085
v -12.127754 -364.140869 66.685677
v -13.749199 -364.110046 67.970749
v -15.048221 -364.101685 69.984222
v -15.339089 -364.064148 72.976135
v -15.232274 -363.901794 75.558578
v -14.777225 -363.910522 76.745758
v -13.197393 -363.966858 78.661560
v -10.970905 -363.944000 80.461617
v -8.288323 -364.185425 80.905014
v -5.741543 -364.296692 80.327599
v -3.852950 -364.304504 78.590225
v -2.556131 -364.398102 76.973206
v -1.716736 -364.462097 75.595650
v -1.449459 -364.481812 74.463257
v -1.205418 -364.471863 73.448441
v -1.188688 -364.531464 72.214523
v -1.908423 -364.510284 70.291267
v -3.584411 -364.360138 68.083328
v -4.828833 -364.330963 66.904686
v -8.372644 -364.206879 65.643234
v -10.282986 -364.185608 65.747063
v -5.922183 -386.119904 63.039093
v -8.519213 -386.012756 62.290169
v -10.827665 -385.933472 62.096889
v -12.949458 -385.865631 62.405357
v -15.000362 -385.800110 63.307167
v -16.803556 -385.740601 64.726883
v -18.748131 -385.658997 67.178360
v -18.873013 -385.660522 70.697235
v -17.716667 -385.661713 73.716255
v -16.823658 -385.690552 75.207680
v -15.183619 -385.780518 77.012779
v -12.860817 -385.886841 78.628098
v -10.006563 -386.021790 79.410965
v -7.442756 -386.138672 78.867844
v -4.801504 -386.253082 77.307388
v -3.325830 -386.345398 75.959625
v -2.214096 -386.413025 74.477997
v -1.395778 -386.432434 72.985931
v -0.828583 -386.440918 71.486252
v -0.483497 -386.406036 69.692902
v -1.341345 -386.309326 67.064079
v -3.688578 -386.256836 64.677689
v -4.592628 -402.473053 62.740654
v -1.874954 -402.567169 65.148254
v -0.856864 -402.560791 67.487175
v -0.651819 -402.579315 69.480499
v -1.155032 -402.551941 71.609131
v -2.356632 -402.472351 73.221138
v -4.109911 -402.365662 74.554535
v -6.017609 -402.321655 76.286835
v -8.448139 -402.241211 77.622681
v -11.578396 -402.083069 77.659622
v -14.828687 -401.982330 76.680344
v -17.198460 -401.865936 74.612587
v -18.827393 -401.750214 72.822128
v -19.806782 -401.658508 71.600891
v -20.733959 -401.537384 69.172310
v -20.357365 -401.628998 66.160828
v -19.152611 -401.745331 64.175423
v -17.131289 -401.955322 62.315788
v -14.978065 -402.090210 60.974121
v -12.929943 -402.118591 60.283104
v -10.632030 -402.196960 60.061836
v -7.722067 -402.336060 60.816681
v -8.321187 -411.512756 57.835762
v -11.598083 -411.348999 57.230392
v -14.254150 -411.213074 57.375980
v -16.360189 -411.184875 58.341137
v -18.597258 -411.035156 59.994080
v -20.409241 -410.951599 62.426300
v -21.320658 -410.921082 64.977303
v -21.350819 -410.923950 67.537186
v -20.535093 -410.943207 69.635757
v -19.577173 -411.005646 70.872147
v -18.012863 -411.094025 72.646713
v -15.706329 -411.235657 74.774055
v -12.369680 -411.272705 75.710442
v -9.448469 -411.423340 75.699829
v -6.519269 -411.542542 74.782745
v -4.438005 -411.629120 73.216019
v -2.464448 -411.714661 71.722473
v -1.251447 -411.788940 70.101044
v -0.613419 -411.797363 67.858513
v -0.865283 -411.801208 65.654152
v -1.662801 -411.825928 62.790840
v -4.681535 -411.702148 59.603859
v -3.853826 -394.089020 63.514465
v -1.444927 -394.209412 66.243851
v -0.566481 -394.208984 68.796432
v -0.704344 -394.274475 70.653328
v -1.126413 -394.272217 72.486649
v -2.025370 -394.261627 74.125885
v -3.486699 -394.181732 75.487572
v -5.286832 -394.083191 76.906952
v -7.729831 -393.966736 78.361374
v -10.759830 -393.853485 78.716736
v -13.967814 -393.720154 77.684967
v -16.314751 -393.609497 75.796707
v -18.147684 -393.472748 74.178200
v -18.983328 -393.397003 72.829285
v -19.400471 -393.394897 70.187691
v -19.342295 -393.365784 66.749107
v -18.142618 -393.466309 64.443192
v -16.260118 -393.542419 62.846546
v -14.077644 -393.671326 61.671394
v -11.963936 -393.730408 61.020195
v -9.493365 -393.820801 61.021706
v -6.564816 -393.923950 61.833290
v -6.645066 -336.117126 66.907806
v -6.576283 -364.257599 66.003311
v -8.939398 -418.478302 56.289368
v -12.445276 -419.622589 55.589905
v -15.122416 -419.060486 55.926815
v -17.238327 -418.443176 56.812958
v -19.462128 -417.402557 58.629734
v -21.536608 -417.261719 61.223572
v -22.266392 -417.780487 63.709351
v -21.840895 -418.441132 65.925735
v -20.950985 -418.667114 67.751404
v -20.051779 -418.715454 68.894272
v -18.441376 -418.465027 70.675598
v -15.932372 -418.022491 72.992928
v -12.817709 -417.636749 74.335449
v -10.052581 -417.716949 74.279968
v -7.274182 -417.874634 73.491821
v -5.112010 -417.972168 72.002411
v -2.967800 -418.189148 70.391632
v -1.378816 -418.674622 68.504936
v -0.424794 -419.299774 66.236435
v -0.437180 -419.938660 63.774406
v -1.477262 -420.015869 60.757233
v -5.237426 -418.841431 57.759933
v -5.367349 -372.970459 65.731056
v -7.394726 -372.885315 64.863281
v -9.411374 -372.865356 64.663864
v -11.339714 -372.787842 64.804184
v -13.161883 -372.747009 65.594040
v -14.804672 -372.704834 66.810860
v -16.252262 -372.634796 68.832993
v -16.667883 -372.629578 71.983444
v -16.117073 -372.516144 74.675781
v -15.344950 -372.513702 76.197281
v -14.104921 -372.547638 77.988655
v -11.947035 -372.686218 79.750877
v -8.770938 -372.791504 80.322838
v -6.066387 -372.951477 79.733627
v -3.846256 -373.054993 77.985237
v -2.479001 -373.121094 76.586975
v -1.861541 -373.151794 75.020676
v -1.630246 -373.198822 73.783302
v -1.550430 -373.225037 72.635376
v -1.374311 -373.226135 71.114899
v -2.091368 -373.178040 69.012383
v -3.735865 -373.078125 66.995071
v -8.408610 -305.401672 66.153671
v -9.869331 -305.324951 67.338509
v -10.942209 -305.253235 68.583366
v -11.368347 -305.154449 70.020103
v -11.730706 -305.049500 71.938179
v -11.505901 -304.967773 73.474213
v -11.038208 -304.861450 75.025490
v -9.700390 -304.795105 76.487915
v -7.698756 -304.764771 77.830780
v -5.460743 -304.756287 78.466042
v -3.663477 -304.777893 78.338028
v -1.577315 -304.842163 77.185287
v -0.006048 -304.894592 75.842621
v 1.035242 -304.960968 74.546066
v 1.527063 -305.031860 73.232941
v 1.698551 -305.104309 72.138733
v 1.670921 -305.176514 71.042221
v 1.038130 -305.208679 69.725418
v 0.145554 -305.357727 67.762054
v -1.787169 -305.407227 66.357376
v -4.171374 -305.453094 65.275444
v -6.566008 -305.453217 65.278336
v -6.272861 -288.472900 63.635628
v -7.936027 -288.376038 64.596779
v -9.457865 -288.294861 65.771088
v -10.583073 -288.165680 68.005684
v -11.180063 -288.053986 70.233421
v -10.721172 -287.978912 71.848793
v -10.379661 -287.897705 73.133057
v -9.234129 -287.824768 74.669304
v -7.353411 -287.740723 76.354385
v -5.015697 -287.701141 77.470551
v -2.535946 -287.700378 77.402588
v 0.441769 -287.830017 75.721565
v 2.151344 -287.940277 73.767075
v 2.840616 -288.025146 72.381119
v 3.050943 -288.086853 71.341827
v 3.247433 -288.172119 70.071358
v 2.874649 -288.277527 68.635391
v 2.342768 -288.374420 67.249313
v 0.984976 -288.491302 65.421669
v -0.554677 -288.530945 64.347641
v -2.374644 -288.569763 63.314556
v -4.396069 -288.553162 63.019623
v -22.553474 -423.775146 61.041771
v -12.208261 -424.128754 73.086044
v -0.673602 -425.241943 61.239655
v -21.136036 -423.766846 58.534538
v -14.925890 -424.129028 72.386482
v -0.016573 -425.194763 63.833969
v -18.725300 -423.932190 56.392815
v -17.817360 -424.195709 70.348145
v -0.798466 -425.109283 65.874023
v -16.674141 -424.125732 55.419601
v -19.863670 -424.079956 68.352020
v -2.358865 -425.049225 68.122612
v -14.405483 -424.491394 54.856682
v -21.076660 -424.050049 67.000778
v -4.734652 -424.890930 70.132385
v -11.486256 -424.602417 54.874496
v -21.870712 -424.044067 65.950752
v -23.631802 -444.761078 57.938080
v -6.960451 -424.569061 71.641434
v -11.408428 -445.308167 66.146065
v -7.555669 -424.447632 55.793980
v -4.851629 -445.572235 52.528831
v -5.770316 -278.133911 62.557976
v -7.703049 -278.092072 63.561344
v -8.939074 -278.049530 64.622604
v -10.170201 -277.969025 66.249214
v -10.990573 -277.803772 69.028694
v -10.481789 -277.688080 71.195801
v -9.566956 -277.628326 72.656860
v -7.761624 -277.539246 74.429436
v -5.666348 -277.529083 75.739830
v -3.558664 -277.588776 75.993912
v -1.602776 -277.658905 75.768173
v 0.381552 -277.626068 75.035751
v 1.793705 -277.625702 74.031387
v 2.676401 -277.683472 73.137398
v 3.268139 -277.777374 72.214439
v 3.739742 -277.872894 71.097672
v 3.969357 -277.962463 69.829529
v 4.252810 -278.142578 67.983849
v 2.891609 -278.166809 65.610550
v 1.515362 -278.189545 63.888176
v -0.527819 -278.226105 62.503929
v -3.190475 -278.199097 62.076004
v -4.107941 -263.379120 60.208397
v -5.981669 -263.315521 60.976357
v -7.558369 -263.222900 61.943405
v -8.995644 -263.100342 63.617290
v -9.788246 -262.928009 66.759415
v -9.505877 -262.829712 69.400192
v -8.960188 -262.753113 70.788284
v -7.640948 -262.684875 72.536263
v -5.686172 -262.575684 73.916954
v -3.710447 -262.416382 74.871178
v -1.492622 -262.328339 75.039963
v 0.563747 -262.496307 74.111031
v 2.015013 -262.572845 73.044189
v 2.988474 -262.629364 72.060440
v 3.758770 -262.688202 70.949799
v 4.388163 -262.783234 69.298126
v 4.847343 -262.863342 67.772949
v 4.575945 -263.019104 65.981369
v 3.609432 -263.193756 63.780373
v 2.457598 -263.286530 62.127529
v 0.726992 -263.361816 60.788696
v -1.584571 -263.391449 60.035019
v -4.370163 -253.032318 58.864803
v -7.008745 -252.904846 60.126102
v -8.309670 -252.822754 61.355347
v -9.582874 -252.716736 63.386356
v -10.148981 -252.571411 66.128342
v -9.949640 -252.463623 67.944069
v -8.899759 -252.350769 69.474731
v -7.414463 -252.281036 71.035339
v -5.891758 -252.227264 72.228920
v -4.556890 -252.190735 72.862320
v -3.182618 -252.189423 72.966110
v -0.692649 -252.212128 72.916924
v 1.711132 -252.263123 72.038277
v 3.097107 -252.308411 70.906853
v 4.002941 -252.364441 69.808426
v 4.850628 -252.461670 68.235909
v 5.141968 -252.661713 66.050934
v 5.146769 -252.702362 63.753189
v 3.911015 -252.798676 61.225273
v 2.546303 -252.870483 59.882446
v 0.764112 -252.918030 58.959679
v -1.413633 -252.989319 58.598389
v 1.462738 -233.982086 55.656250
v -0.605744 -234.060547 54.941288
v -3.511820 -234.075043 54.860443
v -6.249272 -233.935211 56.001934
v -8.014034 -233.849213 57.508442
v -9.255691 -233.807129 59.218658
v -9.861095 -233.460388 61.544151
v -9.606558 -233.276215 63.771450
v -8.630260 -233.200012 65.960693
v -7.173833 -233.153290 67.721458
v -5.649210 -233.162323 68.609978
v -4.327339 -233.099396 69.461807
v -3.074689 -233.141998 69.882286
v -1.300696 -233.172272 70.032135
v 0.730160 -233.165863 69.338837
v 2.641054 -233.213928 68.087944
v 4.203630 -233.293365 66.249237
v 5.202103 -233.414459 63.790909
v 5.496044 -233.541534 61.479843
v 5.043749 -233.678162 59.817165
v 4.107708 -233.780121 58.048031
v 2.891336 -233.882843 56.749359
v -1.868294 -213.574707 49.860859
v -4.221507 -213.574402 49.761925
v -6.044961 -213.608459 50.298355
v -7.734535 -213.571259 51.378719
v -9.317989 -213.518036 52.751572
v -10.180237 -213.426422 54.293343
v -10.860799 -213.195679 56.431217
v -10.815263 -212.966034 59.113487
v -9.725317 -212.804321 61.449921
v -7.920043 -212.729340 63.109474
v -5.782928 -212.677826 64.442497
v -3.825442 -212.728760 64.942772
v -1.108640 -212.786285 64.726143
v 1.331615 -212.850281 63.715179
v 3.278992 -212.921082 62.062275
v 4.678196 -212.996246 60.112686
v 5.278376 -213.109802 57.818371
v 4.994932 -213.277618 55.149338
v 3.922276 -213.381287 53.237991
v 2.873585 -213.494415 51.728588
v 1.816473 -213.521332 50.960426
v 0.507906 -213.530823 50.222492
v -2.310131 -192.604218 43.401367
v -4.774411 -192.557098 43.393002
v -6.608798 -192.464539 43.712044
v -8.268824 -192.422943 44.698681
v -10.256958 -192.234436 46.937374
v -11.369425 -191.940063 49.706085
v -11.272308 -191.863861 52.063740
v -10.781900 -191.888153 53.676308
v -10.015621 -191.808197 55.152992
v -8.378826 -191.614807 56.947536
v -5.963692 -191.590912 58.160809
v -3.687618 -191.650238 58.765240
v -1.365392 -191.616486 58.232704
v 0.994839 -191.683807 56.867882
v 2.959595 -191.886322 54.864857
v 4.041967 -191.965881 52.942375
v 4.291931 -192.018463 51.172878
v 4.525681 -192.027588 49.856991
v 3.831936 -192.092377 48.177872
v 2.608379 -192.202484 46.207253
v 1.885956 -192.287628 45.351574
v 0.331722 -192.440613 44.185223
v -2.502131 -169.804504 35.742695
v -4.322030 -169.914337 35.466301
v -5.730464 -170.001892 35.486916
v -7.142331 -170.072937 35.798290
v -8.912483 -170.101746 36.777702
v -10.518372 -169.995575 38.513294
v -11.916082 -169.435547 41.951393
v -11.794615 -169.199585 44.211094
v -11.012824 -169.047852 46.353943
v -8.978822 -168.947266 48.726795
v -6.169740 -168.914734 50.190243
v -4.008986 -168.962433 50.355736
v -1.862106 -169.075439 49.792133
v -0.150976 -169.209503 48.661278
v 1.467266 -169.301788 47.185974
v 2.652729 -169.341583 45.633949
v 3.393377 -169.343445 44.080784
v 3.748306 -169.396027 42.567036
v 3.450605 -169.510529 40.659813
v 2.111929 -169.614380 38.626530
v 1.089340 -169.710999 37.432755
v -0.575209 -169.758087 36.369316
v -4.286050 -149.162048 26.359236
v -6.080048 -149.155670 26.560143
v -8.040097 -149.060608 27.393597
v -10.056166 -148.987396 28.969248
v -11.347729 -148.671661 31.373013
v -11.700521 -148.340546 34.066135
v -11.223799 -148.214203 35.825768
v -10.463441 -148.186096 37.247223
v -9.305490 -148.253113 38.411301
v -7.546567 -148.182159 39.531853
v -5.320823 -148.036194 40.290020
v -3.211274 -148.054962 40.334240
v -1.645534 -148.239410 39.824715
v -0.175227 -148.382172 38.876823
v 1.164585 -148.442261 37.640877
v 2.196009 -148.473083 36.425117
v 3.011192 -148.485260 35.026585
v 3.330856 -148.432495 33.269337
v 2.812021 -148.570648 30.934975
v 1.608356 -148.746246 29.070942
v -0.342537 -148.937012 27.608782
v -2.362723 -149.065918 26.738852
v -4.742514 -132.683807 17.816359
v -6.599948 -132.559265 18.371454
v -8.381378 -132.417450 19.425470
v -10.082653 -132.273804 21.209923
v -11.027143 -131.826996 23.855831
v -10.837847 -131.639771 26.178385
v -10.244220 -131.610901 27.379192
v -9.620771 -131.577026 28.493744
v -8.775915 -131.628540 29.424286
v -6.902792 -131.397522 30.736565
v -4.343502 -131.282959 31.699097
v -1.828839 -131.496246 31.567606
v -0.515419 -131.591858 30.958035
v 0.721186 -131.679993 29.786062
v 1.943548 -131.716888 28.292618
v 2.906725 -131.739685 26.874880
v 3.350121 -131.733795 25.547417
v 3.805326 -131.845520 23.757946
v 3.035839 -131.974304 21.769665
v 1.864487 -132.199432 20.102005
v -0.213805 -132.482605 18.627024
v -2.464259 -132.703430 17.818811
v -4.492618 -122.048218 12.396614
v -6.765263 -121.953613 13.079235
v -9.147362 -121.767456 14.756552
v -11.003948 -121.404541 17.057859
v -10.972385 -121.155823 19.184586
v -10.394335 -121.006714 21.184647
v -9.461673 -120.926270 22.508327
v -8.149240 -120.854645 23.618206
v -7.069716 -120.807037 24.513227
v -5.704315 -120.815643 25.354094
v -4.087377 -120.804565 25.962442
v -2.079002 -120.928375 25.844028
v -0.630868 -120.906281 25.460701
v 0.835684 -120.928497 24.424459
v 2.421680 -121.005676 22.725267
v 3.350504 -121.130768 21.059467
v 3.563141 -121.375214 19.052021
v 3.756493 -121.423920 17.426298
v 3.002367 -121.435028 15.933569
v 1.777130 -121.631256 14.463648
v -0.073572 -121.873810 13.124767
v -2.161977 -122.010895 12.434450
v -3.269581 -126.807617 14.782171
v -1.068483 -126.667480 15.304317
v 1.081104 -126.484375 16.339794
v 3.062693 -126.439941 17.655088
v 4.362801 -126.377258 19.240067
v 4.339251 -126.102905 21.129107
v 3.420328 -125.959900 22.951822
v 2.610535 -126.037994 24.279533
v 1.289743 -126.007416 26.059513
v -0.000858 -125.937164 27.369068
v -1.153590 -125.865784 28.216984
v -2.669839 -125.758636 28.546288
v -5.152977 -125.630249 28.302441
v -7.062151 -125.748505 27.234659
v -8.218386 -125.952423 26.019781
v -9.296133 -125.856964 25.197348
v -10.288225 -125.775269 24.189610
v -10.898941 -125.928680 22.690777
v -11.376969 -126.258850 20.195757
v -9.753336 -126.613434 17.700918
v -7.606207 -126.646790 16.131821
v -5.497958 -126.745178 15.124784
v -3.725137 -140.028442 21.522226
v -1.365400 -140.082275 21.926323
v 1.069538 -139.847015 23.312700
v 2.964283 -139.639954 25.021984
v 3.767796 -139.245941 27.326447
v 3.773853 -139.204529 29.443178
v 3.128757 -139.138245 31.046413
v 2.312468 -139.099823 32.192440
v 1.060163 -139.083374 33.518173
v -0.390312 -139.097961 34.730881
v -1.846235 -139.025543 35.371422
v -3.424160 -138.824890 35.801521
v -6.245565 -138.718140 35.491901
v -8.542924 -138.854492 34.299164
v -9.786466 -138.928253 33.231880
v -10.705939 -138.911102 32.088585
v -11.236345 -138.976196 30.660616
v -11.907598 -139.036011 28.750504
v -11.220259 -139.657013 25.835976
v -9.285835 -139.951752 23.582047
v -7.327129 -139.996185 22.268763
v -5.691258 -139.987061 21.706116
v -1.709016 -159.223053 31.227188
v 0.492069 -159.072296 32.332001
v 2.347425 -158.924591 33.759457
v 3.669361 -158.727020 35.612495
v 3.743750 -158.479584 38.221077
v 3.230139 -158.447357 39.986988
v 2.376640 -158.432770 41.243328
v 1.251610 -158.350830 42.696995
v -0.097130 -158.214020 44.129379
v -1.751489 -158.080566 45.108974
v -3.472283 -158.078796 45.407818
v -5.780817 -158.006561 45.466499
v -8.159769 -158.075958 44.548435
v -10.149538 -158.151337 42.742641
v -11.223912 -158.240692 40.759930
v -11.903141 -158.270355 38.947544
v -11.915825 -158.636108 36.187809
v -10.447592 -159.036072 33.566647
v -8.319681 -159.205688 31.702261
v -6.600525 -159.214294 31.096645
v -5.082545 -159.180084 30.870392
v -3.614718 -159.212219 30.803703
v -1.153036 -181.338867 39.817974
v 0.826014 -181.164307 40.993027
v 2.114813 -181.025787 41.903839
v 3.138039 -180.899963 43.326763
v 4.005583 -180.918701 45.680771
v 4.088989 -180.949341 46.995579
v 3.867783 -180.873505 48.434650
v 3.018873 -180.768188 50.165565
v 1.522554 -180.549591 52.144135
v -0.477911 -180.426880 53.789948
v -2.404819 -180.374390 54.431007
v -4.674336 -180.301300 54.609978
v -7.295979 -180.340485 54.038399
v -9.743559 -180.428894 51.958496
v -11.291895 -180.475739 50.207771
v -11.777454 -180.550934 48.393810
v -11.970976 -180.764984 45.951481
v -10.648411 -181.285828 42.395721
v -8.200891 -181.388550 40.192772
v -6.871288 -181.345001 39.629456
v -5.408542 -181.312653 39.461571
v -3.361605 -181.411957 39.282372
v -0.972007 -203.321442 46.910843
v 1.205711 -203.215118 47.712986
v 2.446733 -203.131165 48.501987
v 3.724445 -203.081299 49.550270
v 4.857460 -202.925629 51.509716
v 5.186480 -202.806915 53.659679
v 4.775106 -202.726868 55.575912
v 3.987232 -202.664032 57.551888
v 2.274681 -202.561310 59.565823
v 0.032827 -202.393066 61.355164
v -2.193165 -202.387970 61.824921
v -4.804962 -202.347992 61.874039
v -7.279084 -202.338379 61.096428
v -9.540220 -202.403809 59.466110
v -10.640896 -202.534943 57.767410
v -11.072917 -202.672638 55.534203
v -11.119112 -202.692780 53.490566
v -10.753204 -202.961060 51.285904
v -9.079882 -203.151581 48.960972
v -7.352912 -203.288727 47.460587
v -5.606610 -203.277191 46.825645
v -3.552628 -203.268921 46.692875
v 1.942162 -223.679749 53.377926
v 3.191317 -223.642883 54.353199
v 4.379873 -223.570587 55.692619
v 5.192617 -223.492218 57.094055
v 5.501705 -223.296082 59.802467
v 5.034872 -223.151001 62.223846
v 3.798281 -223.018707 64.567894
v 2.044567 -222.973663 65.964928
v -0.203857 -223.049744 67.056213
v -2.337169 -223.167419 67.287979
v -4.090082 -223.041748 67.190903
v -5.848278 -222.888580 66.496704
v -7.560421 -222.881866 65.386215
v -9.006048 -222.962158 63.761875
v -10.810195 -223.300751 60.943401
v -10.879017 -223.635284 58.205017
v -9.776958 -223.743866 56.294373
v -8.375036 -223.783142 54.772911
v -6.823986 -223.865814 53.518421
v -4.787019 -223.879028 52.505257
v -2.330409 -223.875366 52.237835
v 0.386282 -223.776886 52.672913
v -2.352830 -244.204437 56.689198
v 0.334721 -244.155426 56.920502
v 2.178711 -244.083801 57.797318
v 3.658518 -243.993378 59.144802
v 4.738924 -243.904541 61.143478
v 5.767784 -243.866028 62.914757
v 5.192949 -243.701111 65.405556
v 4.626064 -243.553986 67.406822
v 3.318855 -243.468658 69.081284
v 2.055758 -243.475311 70.220566
v -0.039951 -243.412933 71.333641
v -2.094629 -243.410736 71.478004
v -3.729903 -243.447906 71.288155
v -4.992329 -243.393524 70.907608
v -6.329489 -243.356415 70.327354
v -7.758019 -243.411530 68.970619
v -9.165173 -243.453278 67.229843
v -9.992023 -243.576904 65.284851
v -10.009930 -243.766968 63.111900
v -8.928951 -243.922760 60.417313
v -7.797245 -243.982483 59.138824
v -5.536752 -244.133575 57.621700
v -2.602404 -258.298096 59.443565
v -0.210667 -258.277832 59.588100
v 1.650064 -258.242279 60.300129
v 3.260946 -258.182190 61.707245
v 4.327076 -258.061401 63.841572
v 4.978069 -257.957001 65.990044
v 4.797655 -257.819916 68.137001
v 4.282467 -257.714386 69.687111
v 3.529230 -257.639984 71.001907
v 2.649183 -257.585358 72.078476
v 1.017532 -257.543182 73.098282
v -1.052667 -257.508392 73.831772
v -3.310257 -257.455444 74.084808
v -5.015037 -257.478668 73.524887
v -6.762257 -257.510559 72.495636
v -8.361030 -257.590637 70.961334
v -9.400616 -257.670563 69.373985
v -9.965915 -257.769012 67.734474
v -9.683897 -257.888550 65.129395
v -8.243316 -258.010437 62.239277
v -7.169423 -258.119843 61.141254
v -5.313284 -258.221680 59.938622
v -3.913357 -270.826569 61.108261
v -0.882287 -270.841217 61.453079
v 1.540949 -270.816681 62.415066
v 3.058372 -270.720734 64.103851
v 4.342287 -270.611572 66.127472
v 4.491802 -270.447632 68.283569
v 4.409163 -270.224060 69.931297
v 4.193071 -270.203186 71.236298
v 3.505453 -270.217224 72.552963
v 2.613033 -270.157257 73.470970
v 1.416269 -270.094299 74.391998
v -0.123520 -270.056732 75.153099
v -2.245864 -270.037994 75.522736
v -4.407205 -270.014038 75.455078
v -6.432995 -270.042572 74.511101
v -8.765078 -270.117981 72.779427
v -10.295374 -270.185486 71.045616
v -10.885772 -270.287354 69.308037
v -10.359438 -270.495789 65.945137
v -8.749776 -270.647919 63.504971
v -7.655700 -270.732758 62.561489
v -6.176361 -270.796051 61.699104
v -7.341362 -452.715881 48.792477
v -11.417030 -452.501129 47.738251
v -15.107155 -452.298950 47.440796
v -17.493078 -452.215485 47.835674
v -19.228594 -452.158875 48.850185
v -21.653614 -451.953674 50.061237
v -23.449680 -451.888733 52.177917
v -23.682941 -451.963043 54.524960
v -23.088665 -451.960815 56.655693
v -22.263664 -451.919006 58.066147
v -21.541714 -451.962097 59.062298
v -20.312004 -452.032959 60.538635
v -18.092590 -452.135223 62.528706
v -15.397046 -452.281921 63.677315
v -13.154685 -452.362030 63.980671
v -10.908436 -452.516632 63.839176
v -8.995517 -452.663818 63.298927
v -7.100176 -452.761230 62.118179
v -3.914101 -452.916809 59.901672
v -1.433167 -453.030609 57.114140
v -1.003825 -452.934540 55.011612
v -3.056339 -452.715820 51.087868
v -4.868028 -283.341431 62.698765
v -2.592410 -283.412689 62.620235
v -0.449387 -283.429749 63.337044
v 1.138725 -283.328857 64.760185
v 2.619888 -283.208008 66.679573
v 3.290098 -283.108368 68.440887
v 3.443419 -283.016968 69.975479
v 3.362812 -282.928009 71.140533
v 3.066679 -282.877136 72.264793
v 2.508934 -282.812469 73.361710
v 1.401865 -282.715057 74.714188
v -0.418350 -282.610779 76.101242
v -2.991619 -282.576935 76.770149
v -5.316565 -282.601196 76.378067
v -7.526804 -282.621674 75.385147
v -9.277327 -282.700073 73.648178
v -10.212678 -282.750671 72.016159
v -10.605679 -282.864777 70.633041
v -10.648731 -282.958984 68.577637
v -9.513126 -283.091003 65.986900
v -8.448694 -283.160065 64.672874
v -6.861825 -283.261139 63.524216
v -6.416969 -296.634949 64.559967
v -4.499828 -296.710266 64.361328
v -2.233284 -296.751312 64.587021
v -0.143293 -296.731018 65.647705
v 1.428740 -296.658203 67.261818
v 2.219046 -296.565125 68.745483
v 2.765600 -296.507751 70.213348
v 2.638226 -296.412048 71.393127
v 2.303001 -296.308502 72.673279
v 1.919739 -296.225342 74.066269
v 0.640322 -296.144775 75.792847
v -1.446693 -296.036224 77.182068
v -4.244408 -295.961853 77.612473
v -6.634336 -295.984863 77.574997
v -8.924623 -296.017487 76.381775
v -10.442895 -296.106537 74.772675
v -11.314657 -296.174774 73.323143
v -12.049735 -296.173645 71.826797
v -12.008341 -296.292236 70.053268
v -10.797843 -296.483673 67.641335
v -9.591724 -296.549561 66.261673
v -8.024126 -296.594604 65.141373
v -5.240376 -312.336426 65.331314
v -2.635855 -336.033936 69.389893
v -4.423906 -378.732483 65.097931
v -2.891996 -411.850372 61.165340
v -1.026104 -411.807922 64.369812
v -0.674687 -411.791138 66.874565
v -0.802997 -411.794647 68.971947
v -1.739425 -411.778687 71.008789
v -3.382427 -411.671387 72.438553
v -5.459787 -411.591858 74.094376
v -7.615003 -411.505188 75.200668
v -10.864458 -411.363434 75.802208
v -13.981023 -411.274475 75.466606
v -16.966030 -411.166748 73.748146
v -18.859720 -411.044800 71.672195
v -20.140984 -410.972961 70.196693
v -21.062868 -410.905792 68.590523
v -21.422548 -410.918488 66.267853
v -20.874743 -410.964325 63.531708
v -19.663157 -410.997192 61.220314
v -17.482782 -411.116821 59.083626
v -15.326884 -411.229553 57.765453
v -13.000382 -411.291260 57.189640
v -10.032541 -411.389282 57.391064
v -2.812407 -312.321930 66.224876
v -1.022191 -312.241455 67.821518
v 0.245300 -312.123047 69.687500
v 0.801966 -312.053223 71.293816
v 0.935534 -311.984711 72.489685
v 0.833012 -311.909119 73.297234
v 0.512806 -311.850403 74.559555
v -0.265439 -311.818665 75.786072
v -1.239034 -311.770996 77.236252
v -2.557450 -311.695190 78.415634
v -4.663041 -311.638306 79.094543
v -6.805064 -311.601715 79.090729
v -9.247972 -311.607361 78.303207
v -10.890705 -311.732605 76.620789
v -11.778488 -311.864258 75.023727
v -12.068398 -312.026123 73.153221
v -12.369679 -312.079712 71.322136
v -11.588314 -312.144165 69.387825
v -10.920135 -312.171661 68.116699
v -9.411646 -312.244537 66.651375
v -7.586018 -312.317078 65.527298
v -6.178010 -321.152924 65.819458
v -10.261054 -321.058929 67.218155
v -11.673017 -320.992584 68.648590
v -13.206852 -320.869202 70.348862
v -13.766836 -320.741577 72.803246
v -13.102836 -320.727844 74.519531
v -12.292948 -320.599487 76.215363
v -10.784081 -320.500610 78.138603
v -8.584690 -320.472656 79.731224
v -6.025088 -320.475159 80.013718
v -4.112749 -320.523987 79.646790
v -2.304918 -320.632660 78.193481
v -1.261629 -320.707092 76.850754
v -0.458653 -320.767151 75.524902
v 0.180197 -320.831543 74.371292
v 0.470186 -320.873108 73.375610
v 0.602682 -320.904419 72.414108
v 0.462042 -320.948364 71.011391
v -0.721460 -321.025513 69.240082
v -2.108802 -321.073486 67.834381
v -3.945525 -321.141174 66.465202
v -8.335607 -321.126343 66.068336
v -20.601629 -456.872223 48.223785
v -1.627104 -457.672363 54.083275
v -16.607370 -456.905121 61.695984
v -22.180908 -456.565186 49.721031
v -2.222843 -457.661194 51.915226
v -14.197835 -457.028503 62.364197
v -22.999584 -456.599213 51.647308
v -5.327611 -457.207367 48.185585
v -11.741976 -457.147461 62.335823
v -23.124502 -456.626160 53.684975
v -9.281935 -457.252960 47.029697
v -9.868788 -457.256348 61.818466
v -22.710392 -456.663269 55.564846
v -13.526172 -457.113342 46.281227
v -7.892349 -457.347717 60.818481
v -21.947807 -456.657257 56.892624
v -16.542124 -457.082947 46.355560
v -5.570940 -457.509216 59.382988
v -20.992197 -456.671997 58.091785
v -18.817955 -462.665710 45.648102
v -20.876736 -471.197021 43.446217
v -2.949968 -463.381714 53.799843
v -2.336715 -471.523163 49.423939
v -18.942501 -462.746582 58.034805
v -15.871641 -471.245239 56.054508
v -22.917652 -471.081299 45.301456
v -2.742982 -471.508118 47.612431
v -13.015691 -471.263611 56.832195
v -23.670216 -470.763153 46.635521
v -4.491904 -471.525940 45.127106
v -10.009670 -471.272247 56.563164
v -23.461163 -470.603394 48.295628
v -8.391275 -471.387390 42.995136
v -8.004263 -471.336548 55.729668
v -22.563999 -470.657074 49.973373
v -12.137361 -471.181213 42.065376
v -6.197062 -471.277649 54.263077
v -21.783548 -470.737366 51.196808
v -15.327555 -471.104034 41.909382
v -4.459419 -471.514526 52.834259
v -20.606173 -471.012939 52.735710
v -20.243235 -466.179230 56.127705
v -3.900403 -466.582428 53.968861
v -17.369535 -465.885101 44.276539
v -21.890381 -466.044403 54.091629
v -5.461067 -466.590973 56.203671
v -14.303555 -466.005646 44.119064
v -22.704031 -465.862854 52.931381
v -7.451940 -466.678955 57.327766
v -10.690660 -466.124268 44.500221
v -23.778133 -465.718658 51.261936
v -9.522402 -466.468353 58.382862
v -6.602349 -466.205200 45.603180
v -23.991631 -465.882629 49.406399
v -12.104912 -466.288818 58.911064
v -3.409323 -466.551422 48.231731
v -23.478588 -465.851624 47.924931
v -14.572862 -466.175751 58.863850
v -3.182938 -466.606293 50.169243
v -22.224205 -465.786438 46.259098
v -17.491426 -466.257782 58.031105
v -3.223162 -466.614471 51.694733
v -20.004599 -465.803223 45.008633
v -18.405760 -471.028656 42.280155
v -2.764598 -471.788208 50.951019
v -18.559778 -471.213104 54.721371
v -19.801121 -477.562958 51.138023
v -3.025658 -478.026245 49.379158
v -17.209089 -477.476685 38.501419
v -21.190086 -477.375519 49.532051
v -4.879223 -478.035980 50.881340
v -13.695368 -477.540436 38.588100
v -22.029121 -477.334656 48.531479
v -6.798256 -478.038727 52.267624
v -10.031693 -477.777161 39.061134
v -23.290503 -477.291077 47.052948
v -8.756491 -478.062927 53.564495
v -6.202495 -477.883118 40.406082
v -24.510315 -477.280548 44.938412
v -11.458326 -477.889374 53.950058
v -2.785402 -478.007507 43.449665
v -23.839169 -477.098633 42.475697
v -14.150863 -477.739075 53.827396
v -2.200675 -478.094574 45.886177
v -22.138939 -477.019287 40.381863
v -17.224764 -477.779877 52.858864
v -2.216403 -478.046906 47.647346
v -19.825731 -477.200714 39.036499
v -23.352055 -444.744171 55.252831
v -13.898991 -445.289978 66.383392
v -1.663906 -445.744415 56.013519
v -22.723652 -444.864777 53.407066
v -16.497608 -445.085083 65.718643
v -1.122412 -445.802124 58.242165
v -20.528894 -444.933868 51.406132
v -19.198437 -444.912903 63.806015
v -1.763535 -445.773376 60.168453
v -18.343525 -445.005402 50.411896
v -21.066511 -444.813477 61.917290
v -4.765704 -445.636932 62.899742
v -16.123478 -445.071869 49.683857
v -22.048893 -444.804626 60.781780
v -7.249196 -445.633789 64.793106
v -13.238722 -445.149628 49.632282
v -22.756367 -444.804657 59.777168
v -22.689178 -433.981293 61.132557
v -9.502424 -445.544586 65.894714
v -10.494723 -434.737915 69.816422
v -9.006968 -445.409943 50.486408
v -4.653806 -434.719299 56.938358
v -22.611801 -438.072815 58.954269
v -12.282856 -438.512299 68.818825
v -3.116419 -439.077698 57.485931
v -22.269199 -438.013916 56.660248
v -14.756137 -438.428925 68.622177
v -1.963615 -439.032898 59.144077
v -20.745884 -438.081696 54.634041
v -17.634451 -438.176941 67.165268
v -1.949310 -438.843201 60.771927
v -18.679794 -438.438721 53.515030
v -20.120430 -437.995300 64.962784
v -2.612123 -438.820557 62.912495
v -16.557673 -438.615173 52.834377
v -21.522076 -437.952087 63.335335
v -5.400042 -438.837219 65.569756
v -14.430921 -438.496033 52.446392
v -22.140200 -437.960632 62.361961
v -7.552238 -438.761963 67.309555
v -11.120369 -438.547852 52.862045
v -22.719898 -437.924011 60.863777
v -9.819048 -438.567139 68.408318
v -7.428798 -438.762207 54.406162
v -20.942913 -462.913422 46.677574
v -2.821273 -463.336334 51.898590
v -16.224764 -462.857300 59.757423
v -22.486799 -463.414520 47.823627
v -3.091221 -463.397430 50.158974
v -13.523615 -463.026520 60.486519
v -23.093239 -463.337891 49.652954
v -4.794013 -463.276825 47.443249
v -10.897787 -463.201111 60.126610
v -23.060081 -462.548065 51.303165
v -9.062956 -463.150238 45.834064
v -8.950908 -463.221436 59.336273
v -22.696112 -462.536957 53.113159
v -13.064010 -462.845428 44.932606
v -6.917571 -463.258545 58.162292
v -21.926884 -462.608917 54.563648
v -16.253117 -462.734039 45.019535
v -4.620237 -463.350250 56.676521
v -20.965899 -462.655182 55.913197
v -18.485493 -457.024353 46.999416
v -2.297473 -457.721924 56.375828
v -19.162996 -456.757080 59.881207
v -19.454569 -460.618713 46.613125
v -2.435929 -461.370392 53.318962
v -17.810753 -460.681152 59.798412
v -21.464025 -460.652039 47.824215
v -2.469086 -461.383209 51.586323
v -15.148252 -460.808258 61.225094
v -22.459248 -460.739380 49.872250
v -3.470070 -461.297424 49.111504
v -12.635931 -460.990967 61.420937
v -22.935635 -460.310394 51.341782
v -7.300518 -460.984863 46.668091
v -10.287977 -461.091156 60.723232
v -22.907318 -460.365997 52.930267
v -11.399862 -460.940460 45.672604
v -8.262911 -461.146332 59.719383
v -22.252836 -460.462860 54.788216
v -14.984052 -460.747406 45.429359
v -6.152286 -461.196777 58.492561
v -21.534208 -460.508728 56.023750
v -17.788549 -460.661255 45.721107
v -3.542082 -461.327332 56.103996
v -20.167389 -460.561798 57.673592
v -21.815294 -434.044434 58.930119
v -13.177786 -434.613464 70.095116
v -1.743946 -434.930145 59.338692
v -21.276236 -434.008789 56.899750
v -15.882634 -434.369202 69.378044
v -1.227982 -434.947571 60.990486
v -19.202606 -434.070312 54.951283
v -18.696663 -434.191193 67.421967
v -1.534520 -434.950287 62.708389
v -17.427702 -434.121277 54.510918
v -20.617897 -434.057617 65.457642
v -3.539568 -435.060089 65.638260
v -15.211608 -434.237915 53.755249
v -21.597008 -434.032501 64.109596
v -6.081038 -434.942688 67.571304
v -12.613285 -434.333252 53.637367
v -22.292133 -434.025452 63.044724
v -8.333874 -434.902802 68.956100
v -8.934809 -434.517944 54.618214
v -22.627337 -423.893860 63.660740
v -8.993603 -424.242920 72.653801
v -3.400371 -424.810364 57.952591
v -6.356178 -430.747955 55.756104
v -9.277189 -431.016754 70.696449
v -22.716263 -430.222656 63.414452
v -10.434979 -430.569061 54.346382
v -6.770357 -431.165771 69.646324
v -21.731792 -430.271698 64.956749
v -13.697183 -430.436676 54.016441
v -4.400028 -431.300415 67.884415
v -20.913914 -430.243347 66.022469
v -16.131527 -430.312714 54.245445
v -2.138162 -431.309631 65.273949
v -19.422569 -430.306671 67.621231
v -17.901690 -430.257263 54.962692
v -1.374606 -431.491943 62.816776
v -16.907595 -430.491791 69.526505
v -20.147615 -430.123688 56.386452
v -1.227031 -431.363586 61.024879
v -14.095907 -430.599640 70.912430
v -21.649614 -430.104919 58.780380
v -2.508588 -431.128265 58.943451
v -11.547912 -430.796875 70.965897
v -22.225418 -430.126953 61.028694
v -1.693017 -336.075989 71.060089
v -1.484818 -335.982880 72.608604
v -1.314310 -336.069153 73.918320
v -1.271976 -336.034119 74.723145
v -1.452359 -335.989380 75.469841
v -1.963198 -335.968811 76.302979
v -2.902126 -335.961365 77.264847
v -4.015403 -335.854553 78.535828
v -5.762033 -335.694824 80.279572
v -8.020294 -335.627319 80.763069
v -10.403870 -335.669312 79.649704
v -12.064905 -335.722137 77.854164
v -13.253554 -335.772461 76.254715
v -13.900681 -335.821289 74.516403
v -13.572350 -335.881775 72.370964
v -12.401644 -335.960022 69.580086
v -11.100624 -336.035950 68.227493
v -9.459455 -336.096741 67.147011
v -7.569283 -336.122559 66.744400
v -5.764835 -336.094330 67.230354
v -4.027998 -336.029053 68.141525
v -11.158329 -352.242249 67.059181
v -12.857489 -352.187744 68.571915
v -14.324081 -352.153625 70.824562
v -14.881395 -352.217926 73.549431
v -14.393143 -352.053467 75.768250
v -13.782791 -352.014282 77.336716
v -12.449489 -351.914673 79.402657
v -10.396029 -351.992493 81.096710
v -7.659964 -352.016693 81.741333
v -5.521722 -352.145752 80.866150
v -3.629897 -352.253174 79.150681
v -2.500031 -352.372620 77.713516
v -1.936050 -352.428711 76.239807
v -1.580317 -352.491821 75.074265
v -1.437406 -352.522949 74.144051
v -1.457397 -352.570618 72.964127
v -1.646095 -352.511963 71.416962
v -2.671696 -352.429108 69.289574
v -3.720448 -352.391876 68.000954
v -7.134456 -352.333374 66.229172
v -9.110958 -352.299072 66.244591
v -5.283578 -352.347504 66.806793
v -4.661635 -386.185120 63.833324
v -2.658733 -378.886658 66.964645
v -1.358200 -378.921997 69.326523
v -1.292729 -378.941040 71.646484
v -1.414022 -378.936462 72.787117
v -1.616715 -378.914001 74.131683
v -2.389159 -378.849854 75.557426
v -3.558105 -378.773804 76.953758
v -4.945129 -378.706787 78.219070
v -7.709013 -378.647614 79.864792
v -10.730714 -378.547852 79.741806
v -13.369722 -378.326599 78.611328
v -15.049300 -378.172516 76.841362
v -16.344946 -378.122742 75.180359
v -17.426975 -378.127258 73.112389
v -17.600590 -378.139343 69.592285
v -16.379416 -378.331360 66.564713
v -14.866776 -378.352173 65.086807
v -12.999274 -378.356323 63.920532
v -10.980158 -378.403687 63.394028
v -8.908609 -378.504150 63.547119
v -6.618009 -378.587036 63.930405
v -5.647860 -382.628784 63.616508
v -8.148149 -382.456024 62.867046
v -10.404753 -382.367554 62.699883
v -12.499208 -382.309509 62.849846
v -14.476789 -382.294800 63.770180
v -16.282766 -382.288147 65.155762
v -18.026445 -382.139130 67.543152
v -18.191223 -382.080658 71.117538
v -17.297052 -382.058167 74.088615
v -16.307549 -382.075867 75.610962
v -14.735153 -382.163940 77.409683
v -12.647940 -382.345337 79.082169
v -9.773596 -382.504608 79.552322
v -7.123465 -382.581482 79.300446
v -4.514571 -382.672119 77.503906
v -3.138686 -382.746643 76.104416
v -2.079721 -382.803101 74.691895
v -1.418670 -382.826599 73.292442
v -1.170891 -382.860840 71.916687
v -0.954437 -382.876526 70.142174
v -1.648122 -382.898865 67.530289
v -3.614427 -382.793274 65.166000
v -2.383196 -394.166504 64.919113
v -0.826588 -394.201538 67.551796
v -0.595772 -394.256348 69.884964
v -0.878671 -394.281250 71.513336
v -1.511018 -394.269958 73.420181
v -2.672022 -394.233124 74.783310
v -4.406484 -394.127258 76.204758
v -6.136616 -394.034271 77.479980
v -9.105237 -393.983795 78.730415
v -12.446220 -393.760010 78.333633
v -15.224818 -393.653137 76.812302
v -17.316360 -393.509521 74.906914
v -18.677128 -393.428101 73.485962
v -19.326815 -393.395050 71.663223
v -19.405331 -393.411682 68.480507
v -18.788261 -393.442322 65.185326
v -17.308416 -393.508423 63.678436
v -15.161115 -393.611450 62.152206
v -13.054626 -393.710663 61.312103
v -10.792487 -393.769592 60.971489
v -8.107233 -393.885681 61.409706
v -6.053223 -402.383728 61.733215
v -4.120286 -398.524780 63.118973
v -1.728343 -398.675049 65.790321
v -0.706986 -398.729248 68.143036
v -0.727963 -398.715271 70.061638
v -1.259171 -398.692078 72.033195
v -2.216101 -398.644165 73.696365
v -3.749427 -398.541626 75.034103
v -5.688538 -398.432190 76.563782
v -8.079682 -398.388641 78.016129
v -11.213209 -398.223328 78.131935
v -14.469540 -398.046509 77.250786
v -16.776482 -397.884277 75.269096
v -18.451973 -397.806152 73.492004
v -19.376432 -397.762634 72.150070
v -20.025131 -397.739685 69.709785
v -20.066631 -397.756622 66.591309
v -18.750994 -397.852722 64.443916
v -16.803692 -397.908142 62.677334
v -14.619156 -397.987488 61.364120
v -12.547785 -398.029724 60.707439
v -10.075417 -398.137878 60.654526
v -7.020829 -398.321442 61.289597
v -2.902671 -402.544617 64.034149
v -1.140670 -402.582153 66.402588
v -0.707090 -402.586578 68.622986
v -0.765636 -402.567017 70.531082
v -1.717088 -402.524841 72.554230
v -3.097613 -402.411530 73.811401
v -5.107132 -402.356934 75.453926
v -6.789727 -402.285217 76.932320
v -9.936193 -402.100098 77.685089
v -13.245404 -402.032227 77.414925
v -16.152235 -401.925415 75.669907
v -18.082760 -401.809448 73.629608
v -19.382450 -401.711029 72.179520
v -20.346432 -401.574097 70.588715
v -20.814070 -401.544769 67.695068
v -19.708773 -401.673309 65.015717
v -18.305988 -401.860291 63.321449
v -15.942390 -402.089783 61.483337
v -13.899773 -402.178253 60.556419
v -11.783548 -402.183624 60.070274
v -9.211485 -402.224182 60.283760
v -6.356025 -411.545227 58.636478
v -7.906620 -406.284546 59.428200
v -11.006742 -406.101593 58.640026
v -13.493721 -406.068573 58.868988
v -15.539554 -406.018188 59.672970
v -17.742466 -405.847046 61.204544
v -19.617239 -405.725098 63.521187
v -20.829741 -405.578552 65.743988
v -21.467670 -405.481995 68.377861
v -20.275812 -405.648010 70.962051
v -19.211906 -405.643402 72.019455
v -17.578852 -405.746216 73.800812
v -15.350858 -405.984467 76.083878
v -12.038790 -406.223816 77.199860
v -8.884767 -406.371033 76.880646
v -6.207428 -406.327057 75.700897
v -4.345473 -406.393829 74.019386
v -2.583323 -406.429382 72.534668
v -1.261894 -406.519531 70.932526
v -0.642148 -406.566895 68.820183
v -1.066653 -406.532715 66.733742
v -1.803558 -406.576782 64.142624
v -4.567815 -406.476654 61.337891
v -5.069079 -394.007507 62.619888
v -2.422439 -386.307465 65.854767
v -0.604042 -386.365173 68.555809
v -0.684088 -386.425293 70.822533
v -1.086699 -386.430237 72.247833
v -1.801382 -386.417175 73.722351
v -2.715742 -386.386292 75.246262
v -4.042576 -386.301086 76.621696
v -5.570377 -386.219177 77.921356
v -8.628983 -386.083679 79.285988
v -11.468019 -385.956879 79.188889
v -14.088755 -385.817566 77.839371
v -16.077066 -385.737488 76.104996
v -17.373934 -385.675415 74.411026
v -18.376183 -385.643066 72.344803
v -19.138180 -385.667328 68.819382
v -17.553406 -385.706543 65.500839
v -15.936882 -385.800598 64.020752
v -13.987921 -385.838959 62.776920
v -11.900766 -385.897888 62.164032
v -9.696373 -385.972992 62.184021
v -7.254243 -386.059204 62.561401
v -3.705059 -389.799438 64.096939
v -1.344646 -389.917877 66.578987
v -0.586292 -389.954102 69.365540
v -0.638031 -389.964783 71.156555
v -1.185803 -390.023773 72.784157
v -2.096856 -390.106262 74.345810
v -3.429089 -390.038025 75.716316
v -5.039248 -389.882385 77.031769
v -7.488243 -389.677216 78.448883
v -10.298914 -389.579498 79.144279
v -13.355221 -389.535645 78.086159
v -15.753706 -389.447998 76.322601
v -17.471571 -389.310486 74.707367
v -18.386312 -389.221313 73.357925
v -19.083155 -389.111420 70.658981
v -18.844004 -389.076660 66.864731
v -17.456087 -389.243530 64.438110
v -15.585390 -389.346680 63.101273
v -13.449072 -389.457581 62.012466
v -11.301861 -389.593384 61.632843
v -8.942532 -389.638275 61.711262
v -6.205438 -389.691681 62.463646
v -2.558332 -364.414917 69.273300
v -1.505887 -364.551880 71.266212
v -1.176177 -364.486694 73.019142
v -1.293139 -364.463379 73.919731
v -1.576431 -364.465393 75.048767
v -2.000360 -364.441528 76.162773
v -3.179176 -364.341217 77.859970
v -4.442692 -364.289673 79.216301
v -6.790835 -364.252014 80.728760
v -9.757933 -364.021484 80.712784
v -12.040062 -363.933441 79.761086
v -14.141046 -363.931641 77.606224
v -15.125890 -363.922241 76.007698
v -15.333523 -364.039062 74.417755
v -15.281086 -364.178925 71.396263
v -14.379135 -364.104828 68.707932
v -12.997684 -364.113892 67.300583
v -11.231070 -364.167572 66.117569
v -9.304872 -364.211365 65.582504
v -7.527599 -364.195068 65.802612
v -5.675654 -364.267639 66.366180
v -4.156561 -364.353760 67.520111
v -6.964231 -418.404480 56.962845
v -10.800247 -419.164917 55.843231
v -13.863674 -419.485535 55.606686
v -16.205793 -418.799133 56.307110
v -18.299807 -417.865936 57.570305
v -20.649109 -417.165894 59.864944
v -21.992905 -417.353546 62.406487
v -22.241215 -418.191406 64.803207
v -21.400385 -418.588776 66.917496
v -20.581852 -418.718750 68.249557
v -19.355858 -418.622894 69.694160
v -17.344305 -418.263306 71.809494
v -14.358978 -417.774292 73.833588
v -11.357081 -417.684204 74.404434
v -8.306086 -417.842865 73.938072
v -6.195107 -417.936646 72.776382
v -3.985216 -418.057922 71.230980
v -2.098086 -418.394775 69.477242
v -0.784167 -419.003876 67.422325
v -0.382119 -419.600769 65.165436
v -0.567571 -420.126648 62.401638
v -3.089456 -419.630554 59.176758
v -4.470386 -373.026276 66.368118
v -6.356936 -372.919983 65.196518
v -8.430607 -372.880188 64.700455
v -10.394154 -372.835632 64.684105
v -12.278229 -372.760620 65.174927
v -14.034966 -372.716553 66.177048
v -15.403279 -372.685547 67.462723
v -16.648283 -372.628326 70.270752
v -16.493492 -372.558533 73.478088
v -15.769174 -372.529480 75.388100
v -14.810678 -372.509674 77.060150
v -13.173738 -372.589417 78.967697
v -10.383669 -372.640442 80.241348
v -7.146139 -372.849060 80.188065
v -4.524920 -373.027039 78.656433
v -3.109311 -373.093872 77.342453
v -2.090888 -373.138489 75.769867
v -1.725103 -373.170349 74.376892
v -1.572331 -373.216187 73.205894
v -1.518634 -373.228119 72.093384
v -1.530324 -373.193817 70.072098
v -2.760904 -373.143555 68.010391
v -7.610492 -305.429779 65.701675
v -9.105080 -305.367920 66.687668
v -10.528766 -305.287720 68.003204
v -11.186405 -305.220825 69.098160
v -11.556747 -305.021851 71.056702
v -11.737684 -305.067932 72.582642
v -11.336362 -304.934326 74.198898
v -10.488287 -304.816833 75.780258
v -8.781458 -304.787109 77.214767
v -6.533298 -304.769135 78.270226
v -4.488659 -304.758606 78.516052
v -2.434385 -304.818726 77.768173
v -0.757717 -304.863037 76.466576
v 0.591726 -304.922516 75.203049
v 1.373457 -304.993164 73.897385
v 1.618765 -305.060333 72.634636
v 1.719345 -305.136444 71.715042
v 1.434841 -305.195099 70.402420
v 0.727367 -305.261475 68.878082
v -0.720865 -305.373810 67.075226
v -2.982494 -305.422485 65.801918
v -5.384245 -305.458618 65.154846
v -5.361113 -288.517395 63.248550
v -7.087975 -288.436737 64.106728
v -8.708421 -288.332397 65.164398
v -9.962450 -288.255432 66.540298
v -11.109990 -288.106201 69.202682
v -10.995728 -288.019440 71.012100
v -10.631031 -287.945496 72.451172
v -9.855707 -287.861176 73.886864
v -8.346318 -287.757935 75.451561
v -6.234048 -287.702881 77.071663
v -3.750401 -287.712769 77.524033
v -0.585725 -287.756805 76.537582
v 1.427273 -287.870270 74.679024
v 2.618080 -287.984650 73.043198
v 2.926998 -288.053009 71.831062
v 3.207108 -288.121033 70.743706
v 3.153599 -288.212402 69.461868
v 2.634018 -288.328308 67.968391
v 1.939756 -288.440491 66.436089
v 0.254782 -288.499756 64.903229
v -1.434412 -288.552307 63.799702
v -3.371083 -288.571838 63.044777
v -5.212660 -452.655731 49.616516
v -1.350881 -452.925598 53.398167
v -1.118979 -452.998779 56.164673
v -2.322278 -453.025299 58.394337
v -5.855931 -452.807983 61.218178
v -8.020329 -452.719604 62.774887
v -9.970360 -452.578125 63.629974
v -11.809483 -452.448303 63.914112
v -14.193195 -452.302155 63.996292
v -16.681028 -452.220184 63.272598
v -19.346645 -452.083649 61.527847
v -21.042103 -451.999603 59.700882
v -21.921425 -451.919403 58.515190
v -22.689159 -451.958374 57.449825
v -23.459492 -451.977173 55.671631
v -23.667189 -451.902588 53.195770
v -22.784470 -451.879761 51.063683
v -20.309937 -452.074249 49.338711
v -18.258560 -452.209290 48.255703
v -16.442053 -452.325195 47.596741
v -13.496378 -452.352600 47.446171
v -9.161570 -452.615753 48.177181
v -4.543947 -278.175659 62.188950
v -6.834303 -278.115143 63.007141
v -8.360923 -278.077484 64.120796
v -9.450832 -278.041260 65.094360
v -10.821712 -277.896301 67.581772
v -10.753928 -277.729370 70.217560
v -10.155001 -277.653931 71.844292
v -8.675213 -277.591248 73.455612
v -6.774429 -277.495056 75.267998
v -4.664081 -277.534424 75.974274
v -2.487745 -277.630402 75.937546
v -0.406850 -277.669739 75.447632
v 1.153946 -277.618042 74.565933
v 2.292343 -277.644928 73.570274
v 2.986261 -277.726654 72.700539
v 3.516010 -277.830078 71.666039
v 3.875677 -277.910065 70.557640
v 4.203127 -278.028351 69.104652
v 3.675650 -278.158447 66.859703
v 2.292425 -278.177704 64.754364
v 0.578094 -278.207489 63.109821
v -1.817713 -278.232025 62.125259
v -2.869302 -263.385620 60.028904
v -5.108283 -263.358704 60.526825
v -6.801986 -263.281982 61.446449
v -8.164127 -263.163422 62.504181
v -9.576811 -263.047119 65.105881
v -9.738800 -262.871155 68.226654
v -9.333694 -262.776001 70.056328
v -8.399460 -262.721039 71.636398
v -6.739782 -262.624054 73.352226
v -4.731447 -262.502075 74.460953
v -2.599657 -262.309753 75.079132
v -0.157832 -262.434784 74.610023
v 1.337416 -262.539490 73.590149
v 2.569433 -262.602295 72.524437
v 3.380064 -262.652893 71.584595
v 4.107038 -262.733215 70.159599
v 4.578478 -262.822174 68.571579
v 4.892315 -262.931274 66.906784
v 4.261021 -263.127106 64.955193
v 3.153339 -263.236938 62.964157
v 1.650949 -263.343292 61.364769
v -0.346841 -263.380737 60.349106
v -2.807760 -253.041229 58.661007
v -5.826310 -252.973419 59.386078
v -7.722991 -252.836182 60.853035
v -8.804743 -252.810120 61.855667
v -10.065110 -252.620056 65.013054
v -10.138048 -252.521545 67.057869
v -9.548800 -252.417450 68.627480
v -8.140402 -252.319672 70.272545
v -6.662731 -252.248657 71.672134
v -5.173366 -252.205872 72.631676
v -3.923049 -252.177460 72.947815
v -1.862939 -252.203156 72.991013
v 0.610636 -252.231354 72.619049
v 2.523386 -252.292694 71.396820
v 3.548004 -252.333008 70.414528
v 4.488543 -252.410492 69.064659
v 5.015985 -252.512848 67.455521
v 5.368341 -252.723053 64.764145
v 4.566027 -252.723846 62.585606
v 3.321428 -252.842804 60.529144
v 1.710737 -252.891541 59.333111
v -0.252853 -252.921722 58.720295
v 2.201332 -233.940338 56.143669
v 0.545750 -234.048370 55.194984
v -1.981307 -234.116547 54.798267
v -5.108807 -234.002625 55.224739
v -7.244587 -233.862274 56.812920
v -8.565434 -233.877167 58.101173
v -9.635081 -233.594818 60.471973
v -9.815680 -233.371674 62.541519
v -9.279667 -233.237640 64.791229
v -7.853741 -233.178192 66.906693
v -6.417031 -233.132019 68.259834
v -4.942606 -233.140686 69.088303
v -3.631552 -233.121124 69.710098
v -2.053796 -233.172363 70.049088
v -0.375422 -233.146118 69.778252
v 1.782368 -233.161591 68.728973
v 3.429464 -233.250916 67.261009
v 4.841852 -233.344086 65.052742
v 5.397766 -233.469818 62.713020
v 5.257698 -233.614655 60.574188
v 4.732475 -233.722412 59.066917
v 3.573338 -233.836182 57.361145
v -0.456657 -213.597870 49.880692
v -3.306390 -213.559509 49.637360
v -5.138962 -213.561462 49.919617
v -6.932482 -213.603882 50.806133
v -8.439587 -213.554413 51.892818
v -9.788159 -213.479828 53.494865
v -10.605230 -213.344574 55.182266
v -10.888390 -213.077972 57.632065
v -10.366759 -212.874512 60.409153
v -8.875019 -212.763245 62.308037
v -6.881256 -212.702057 63.862900
v -4.746405 -212.689880 64.874115
v -2.123430 -212.746460 64.894691
v 0.117912 -212.797760 64.327637
v 2.394241 -212.867950 62.970612
v 3.986549 -212.963562 61.075111
v 5.125391 -213.058380 59.006035
v 5.302425 -213.175873 56.735374
v 4.441528 -213.334473 54.089809
v 3.503386 -213.441437 52.459610
v 2.382441 -213.512085 51.332230
v 1.227945 -213.533844 50.622185
v -0.929806 -192.507294 43.644405
v -3.588793 -192.585327 43.373978
v -5.819817 -192.498688 43.522984
v -7.367333 -192.462036 44.066696
v -9.166427 -192.355804 45.531342
v -10.903061 -192.072479 48.427845
v -11.468290 -191.841431 50.869564
v -11.042404 -191.850281 52.752811
v -10.524304 -191.884857 54.382751
v -9.243052 -191.720947 55.994026
v -7.219946 -191.569244 57.695190
v -4.680747 -191.644318 58.535065
v -2.348810 -191.661713 58.630974
v -0.177260 -191.630493 57.654819
v 2.056561 -191.784119 55.898476
v 3.627495 -191.928101 53.887699
v 4.214109 -191.997314 52.034290
v 4.415476 -192.023834 50.494747
v 4.370644 -192.061066 49.167011
v 3.151213 -192.134308 47.172215
v 2.307091 -192.248901 45.774395
v 1.285776 -192.325287 44.871414
v -1.521351 -169.767609 36.046150
v -3.467349 -169.881256 35.529762
v -5.050032 -169.951630 35.447559
v -6.420032 -170.044586 35.596100
v -7.860536 -170.090332 36.100506
v -9.696672 -170.100098 37.478424
v -11.312176 -169.730133 40.085083
v -11.909294 -169.299438 43.134007
v -11.501211 -169.124237 45.243073
v -10.177029 -168.998779 47.536968
v -7.579660 -168.931976 49.663078
v -4.967331 -168.935516 50.365368
v -2.654209 -169.002655 50.138943
v -1.021017 -169.134888 49.292858
v 0.721252 -169.255310 47.998737
v 2.073896 -169.336365 46.381260
v 3.091742 -169.352295 44.891998
v 3.587143 -169.400208 43.333973
v 3.752007 -169.434387 41.818222
v 2.752007 -169.585144 39.502323
v 1.650801 -169.638397 38.053009
v 0.356594 -169.774139 36.862877
v -3.320540 -149.132355 26.461712
v -5.209085 -149.171875 26.392488
v -7.019161 -149.118408 26.893856
v -8.983455 -149.029877 27.965015
v -10.828794 -148.882477 30.061630
v -11.705060 -148.492096 32.670025
v -11.558120 -148.243591 34.991283
v -10.880579 -148.174866 36.576221
v -9.920976 -148.221008 37.857162
v -8.527414 -148.253967 38.951378
v -6.400017 -148.066559 40.066151
v -3.968372 -148.005402 40.431919
v -2.431923 -148.143860 40.102741
v -0.880347 -148.315887 39.411942
v 0.527428 -148.415863 38.276604
v 1.732740 -148.453796 37.000458
v 2.526983 -148.495026 35.897564
v 3.271748 -148.466614 34.198540
v 3.261082 -148.484772 32.197205
v 2.332430 -148.659912 29.993238
v 0.694050 -148.852295 28.254694
v -1.366847 -149.019501 27.093569
v -3.639116 -132.722748 17.672960
v -5.711175 -132.610138 18.081778
v -7.493182 -132.501038 18.780418
v -9.143452 -132.371216 20.076992
v -10.677664 -132.041962 22.554512
v -11.126813 -131.684998 25.086517
v -10.550781 -131.629852 26.765615
v -9.945395 -131.591064 27.967346
v -9.283615 -131.621429 28.944958
v -7.943106 -131.565277 30.008240
v -5.641879 -131.280823 31.384457
v -2.630787 -131.460297 31.649961
v -1.113434 -131.540039 31.365993
v 0.087532 -131.640747 30.432550
v 1.367744 -131.693878 29.071018
v 2.485767 -131.728516 27.526171
v 3.166109 -131.738464 26.351877
v 3.621962 -131.789764 24.699741
v 3.457697 -131.852295 22.802317
v 2.604254 -132.066681 20.985136
v 0.869053 -132.340271 19.271555
v -1.315989 -132.616455 18.134701
v -3.308074 -122.043427 12.327162
v -5.641945 -122.018524 12.636786
v -7.924909 -121.893829 13.798040
v -10.137260 -121.597382 15.791010
v -11.238333 -121.226410 18.095226
v -10.723801 -121.078217 20.170921
v -10.048765 -120.972931 21.785669
v -8.774492 -120.876404 23.153765
v -7.614675 -120.828003 24.031893
v -6.430880 -120.812347 24.974077
v -4.888197 -120.806183 25.704990
v -2.850677 -120.867920 26.006226
v -1.375212 -120.930176 25.658537
v 0.072340 -120.897003 25.056526
v 1.622999 -120.955475 23.616793
v 3.049381 -121.057953 21.826914
v 3.445364 -121.226746 20.283409
v 3.743849 -121.443115 18.037394
v 3.552023 -121.397125 16.814262
v 2.469772 -121.509979 15.248365
v 0.874327 -121.765137 13.694910
v -1.124433 -121.948303 12.719814
v -5.026879 -321.148743 66.050873
v -2.965292 -321.094513 67.095444
v -1.373352 -321.049683 68.597305
v 0.091288 -320.983459 70.169891
v 0.632971 -320.923126 71.766319
v 0.529831 -320.887512 73.005547
v 0.369600 -320.851196 73.832329
v -0.123857 -320.799377 74.932220
v -0.821394 -320.732727 76.171455
v -1.751730 -320.674438 77.534737
v -2.874078 -320.596252 78.765274
v -4.968568 -320.490692 79.931656
v -7.250789 -320.452362 79.985687
v -9.779198 -320.455383 79.049744
v -11.631315 -320.542633 77.161110
v -12.772461 -320.666443 75.320770
v -13.470200 -320.755554 73.583191
v -13.828904 -320.768372 71.708168
v -12.220181 -320.950653 69.309464
v -11.053908 -321.018707 67.918907
v -9.350386 -321.095459 66.540131
v -7.302489 -321.147034 65.816849
v -18.763962 -465.822998 44.570068
v -21.156809 -465.814880 45.577385
v -3.423326 -466.592773 52.665520
v -3.164413 -466.616608 50.999744
v -18.981176 -466.229187 57.202324
v -15.993044 -466.181946 58.650883
v -23.047096 -465.707581 47.046337
v -3.241046 -466.605865 49.287159
v -13.263111 -466.237885 58.911762
v -23.744429 -465.926147 48.550571
v -4.410590 -466.486542 46.897930
v -10.484676 -466.380432 58.716904
v -24.002972 -465.780792 50.219360
v -8.611965 -466.197510 44.862129
v -8.494844 -466.566071 57.904716
v -23.136652 -465.843750 52.244972
v -12.586718 -466.057831 44.246105
v -6.430031 -466.672302 56.766884
v -22.430178 -465.872620 53.451565
v -15.872774 -465.950531 44.126534
v -4.593319 -466.576599 55.225101
v -21.253143 -466.091492 55.007069
v -18.704731 -477.370117 38.777504
v -2.449171 -478.055603 48.418808
v -18.702505 -477.711578 52.128510
v -21.006533 -477.046814 39.522747
v -2.181660 -478.048279 46.898857
v -15.720510 -477.728516 53.437935
v -23.217442 -477.020233 41.364902
v -2.318141 -478.091187 44.790798
v -12.699834 -477.878296 53.934166
v -24.227770 -477.195892 43.599937
v -4.049548 -477.925446 41.816536
v -9.773931 -477.979187 53.845879
v -24.035374 -477.302246 46.081566
v -8.089959 -477.869263 39.614143
v -7.771022 -478.049103 52.993301
v -22.584023 -477.306030 47.888771
v -11.916359 -477.637756 38.834148
v -5.853745 -477.986633 51.565918
v -21.646622 -477.354492 48.975765
v -15.514801 -477.517395 38.459103
v -3.904675 -478.004272 50.220295
v -20.616169 -477.444519 50.229301
v -22.362627 -438.019562 57.585178
v -13.415164 -438.454590 68.827271
v -2.192744 -439.067810 58.484673
v -21.735044 -438.013611 55.722931
v -16.211828 -438.284302 68.192474
v -1.948321 -438.902069 59.974487
v -19.665424 -438.207397 53.865822
v -19.002346 -438.070923 66.076004
v -2.042181 -438.827209 61.705170
v -17.646484 -438.573334 53.305992
v -20.964409 -437.942139 64.026901
v -3.937917 -438.860901 64.403458
v -15.589817 -438.494019 52.570892
v -21.886063 -437.963745 62.802498
v -6.505758 -438.784180 66.480751
v -12.905420 -438.519592 52.522118
v -22.406967 -437.958740 61.739353
v -22.865591 -437.968536 59.941917
v -8.680893 -438.754944 68.002747
v -10.730824 -438.597168 68.601669
v -9.162905 -438.690582 53.548973
v -5.124189 -439.065277 56.138897
v -20.718800 -460.724884 47.304211
v -2.430576 -461.355408 52.505463
v -16.451262 -460.747009 60.666840
v -21.918087 -460.709442 48.584396
v -2.658778 -461.476685 50.574051
v -13.883822 -460.873047 61.384884
v -22.785229 -460.604950 50.682583
v -5.214444 -461.111267 47.548779
v -11.217848 -461.056396 61.066406
v -23.049740 -460.316071 52.052090
v -9.294865 -460.950226 46.131573
v -9.321430 -461.108521 60.282818
v -22.636431 -460.439056 53.856476
v -13.268736 -460.825562 45.460129
v -7.240213 -461.164978 59.104031
v -21.923897 -460.482849 55.403725
v -16.461563 -460.734680 45.580582
v -4.814803 -461.266418 57.612041
v -20.988058 -460.540741 56.738461
v -18.758760 -460.610748 46.127838
v -2.675903 -461.352478 54.532883
v -19.075748 -460.595001 58.756161
v -21.844807 -430.124420 59.812439
v -12.688250 -430.695862 71.100716
v -1.510888 -431.265808 60.165371
v -21.107330 -430.115723 57.650322
v -15.433133 -430.572906 70.382744
v -1.257016 -431.439880 61.923698
v -18.915836 -430.173401 55.465706
v -18.322704 -430.394104 68.597351
v -1.630054 -431.260284 63.975475
v -17.059031 -430.284698 54.576599
v -20.284899 -430.260101 66.748047
v -3.165515 -431.335602 66.706047
v -14.978266 -430.387390 54.036850
v -21.391335 -430.263062 65.416817
v -5.594615 -431.220490 68.791260
v -12.217768 -430.519928 54.064682
v -22.168938 -430.294128 64.452957
v -7.876315 -431.144226 70.250992
v -8.352675 -430.662964 54.940170
v -22.768497 -430.114166 62.072044
v -10.231289 -430.972412 70.768692
v -4.047523 -430.908386 57.239346
v -3.127583 -352.417175 68.672333
v -1.993309 -352.463837 70.403961
v -1.468878 -352.547913 72.269463
v -1.449239 -352.540894 73.760704
v -1.468604 -352.518738 74.603081
v -1.750690 -352.450897 75.654922
v -2.199227 -352.400299 76.950943
v -3.001279 -352.304443 78.474533
v -4.249899 -352.210815 79.771202
v -6.456401 -352.108032 81.394989
v -9.079372 -351.998413 81.636398
v -11.475674 -351.947083 80.346512
v -13.229118 -351.953308 78.336006
v -14.154119 -352.035553 76.494598
v -14.739100 -352.105103 74.667007
v -14.778789 -352.184204 72.235123
v -13.481590 -352.182190 69.366623
v -12.052181 -352.224487 67.798698
v -10.154705 -352.272339 66.541267
v -8.107073 -352.320007 66.158417
v -6.177441 -352.341736 66.373123
v -4.438008 -352.366516 67.351547
v -4.509445 -382.697632 64.372337
v -2.560776 -382.886353 66.346886
v -1.046845 -382.891144 68.919533
v -1.094594 -382.871094 71.297859
v -1.255987 -382.837402 72.602959
v -1.694184 -382.819183 73.985825
v -2.556821 -382.772278 75.397606
v -3.803764 -382.717499 76.804565
v -5.263803 -382.637390 78.152725
v -8.372612 -382.536560 79.513542
v -11.283489 -382.445587 79.474976
v -13.803377 -382.231689 78.285339
v -15.551909 -382.108887 76.498138
v -16.905334 -382.063843 74.814056
v -17.856483 -382.061432 72.720154
v -18.391066 -382.074615 69.222351
v -16.999779 -382.234131 65.935532
v -15.398209 -382.295380 64.422226
v -13.514307 -382.297607 63.198326
v -11.455130 -382.341064 62.690041
v -9.292542 -382.406433 62.767677
v -6.920444 -382.529297 63.147560
v -2.622427 -398.618439 64.504181
v -1.113250 -398.714966 67.047623
v -0.636562 -398.729736 69.249474
v -0.944853 -398.706879 70.990005
v -1.710778 -398.680237 72.969589
v -2.827024 -398.606415 74.346390
v -4.717098 -398.473633 75.808250
v -6.484527 -398.444214 77.290512
v -9.536648 -398.311340 78.166740
v -12.886764 -398.143188 77.876572
v -15.732847 -397.917816 76.269402
v -17.695675 -397.794098 74.297562
v -18.992950 -397.763062 72.812134
v -19.740446 -397.752258 71.109978
v -20.146345 -397.752075 68.119743
v -19.397137 -397.807739 65.187119
v -17.930367 -397.899780 63.611439
v -15.688796 -397.952576 61.907734
v -13.566883 -398.016724 60.935509
v -11.382095 -398.070404 60.655693
v -8.617960 -398.216309 60.834293
v -5.465062 -398.414856 62.149078
v -2.953594 -406.582886 62.797615
v -1.203579 -406.531738 65.519569
v -0.803627 -406.565460 68.004379
v -0.744586 -406.547760 69.874489
v -1.893317 -406.483765 71.857704
v -3.375683 -406.409058 73.207077
v -5.306616 -406.349365 74.904991
v -7.086988 -406.330811 76.375076
v -10.242674 -406.323730 77.036285
v -13.840181 -406.122864 76.942162
v -16.592710 -405.877563 74.949303
v -18.466698 -405.662170 72.812881
v -19.807850 -405.655090 71.443138
v -21.023327 -405.627350 69.960297
v -21.292837 -405.457062 67.004303
v -20.112284 -405.664490 64.448822
v -18.766895 -405.815338 62.337658
v -16.647011 -405.914429 60.329933
v -14.583966 -406.020203 59.241402
v -12.317118 -406.050537 58.662727
v -9.564265 -406.205627 58.882912
v -6.133521 -406.432800 60.326721
v -4.833352 -389.734619 63.239296
v -2.320019 -389.866455 65.379669
v -0.649100 -389.949310 68.131287
v -0.609776 -389.958160 70.444122
v -0.821817 -389.983978 71.963882
v -1.623139 -390.079285 73.589806
v -2.714103 -390.088257 75.045647
v -4.214787 -389.960327 76.400475
v -5.863704 -389.803284 77.575615
v -8.721516 -389.619873 78.948738
v -11.897978 -389.551392 78.894470
v -14.638754 -389.490112 77.224716
v -16.695587 -389.367981 75.551109
v -18.041210 -389.250977 73.990952
v -18.868027 -389.193909 72.079971
v -18.943710 -388.909668 68.773338
v -18.192059 -389.187256 65.160843
v -16.606966 -389.291168 63.777294
v -14.521703 -389.395447 62.453979
v -12.403194 -389.521973 61.713417
v -10.161945 -389.637817 61.631283
v -7.618104 -389.649841 62.014046
v 4.086962 -126.047028 21.576487
v 3.696310 -139.183167 29.884817
v 3.656441 -158.483978 38.642868
v 4.115040 -180.993225 46.030365
v 5.001822 -202.888641 52.018581
v 5.368088 -223.459045 57.589550
v 5.859068 -243.810822 63.573742
v 4.989681 -257.922943 66.510345
v 4.486383 -270.392212 68.679565
v 3.382179 -283.089417 68.818665
v -1.353212 -445.795380 56.684635
v 2.411526 -296.551880 69.118584
v 0.862232 -312.028229 71.611885
v -1.410981 -336.139160 72.948174
v -1.184364 -378.923218 69.930588
v -2.968675 -463.361115 50.660400
v -2.550865 -471.565460 48.167702
v -1.515007 -434.948181 59.762413
v -1.668501 -457.615570 52.476578
v -0.358029 -425.237305 61.881996
v -1.333043 -364.551971 71.712090
v -0.489927 -386.386841 69.173271
v -0.942404 -402.567749 66.952576
v -0.910505 -411.818054 65.026237
v -0.643744 -394.193176 68.169060
v -0.453931 -420.057190 63.120651
v -1.382745 -373.211853 70.610687
v 1.579422 -305.187622 70.715698
v 2.759157 -288.304077 68.299454
v 4.071959 -277.987976 69.486259
v 4.919952 -262.890839 67.374046
v 5.225431 -252.702271 65.407379
v 5.388176 -233.575195 61.005924
v 4.734243 -213.309723 54.567635
v 4.479652 -192.042786 49.538876
v 3.757114 -169.411041 42.232975
v 3.172626 -148.485809 34.604572
v 3.459080 -131.764618 25.122929
v 3.662983 -121.433014 18.488323
v -1.054680 -452.912231 54.322884
v 0.624577 -320.914551 72.112259
v -3.208935 -466.612000 49.753216
v -2.225491 -478.115753 45.395771
v -2.044727 -439.075165 58.798126
v -2.525262 -461.405792 51.108326
v -1.303861 -431.316833 60.606144
v -1.458204 -352.561035 72.627495
v -0.957251 -382.874664 69.558357
v -0.869445 -398.720764 67.587257
v -1.099241 -406.530212 66.125214
v -0.587706 -389.947937 68.803246
v 4.514341 -126.152985 20.717859
v 3.790188 -139.222809 28.963564
v 3.861551 -158.428925 37.817371
v 3.870264 -180.876312 45.150555
v 4.637609 -202.971954 50.982265
v 5.008610 -223.512085 56.697014
v 5.566225 -243.880829 62.439545
v 4.913435 -257.989471 65.458092
v 4.500931 -270.492096 67.789886
v 3.165363 -283.123718 68.050842
v -2.096962 -445.687439 55.131897
v 2.017973 -296.581116 68.401398
v 0.734985 -312.069702 70.950333
v -1.533182 -336.000549 72.196419
v -1.625807 -378.916382 68.714493
v -3.241707 -463.457458 49.627258
v -2.926668 -471.529633 47.015076
v -2.085848 -434.921295 58.905022
v -2.970177 -457.647400 51.137260
v -1.112105 -425.167694 60.433445
v -1.683199 -364.534546 70.807983
v -0.859097 -386.331085 67.799103
v -1.472892 -402.558441 65.784203
v -1.260739 -411.800537 63.565086
v -1.095894 -394.210754 66.867943
v -0.910676 -420.112823 61.606026
v -1.806554 -373.182678 69.519501
v 1.244440 -305.200989 70.070923
v 2.503416 -288.348755 67.624451
v 4.307262 -278.086761 68.637024
v 4.749952 -262.972198 66.434425
v 5.360634 -252.710663 64.276459
v 5.140467 -233.645020 60.186569
v 4.156109 -213.355072 53.657394
v 4.145277 -192.080872 48.698135
v 3.661098 -169.467133 41.265533
v 3.307369 -148.436371 33.745094
v 3.776659 -131.811707 24.306013
v 3.771538 -121.427948 17.712875
v -2.055449 -452.799744 52.171883
v 0.591948 -320.937134 71.395706
v -3.277279 -466.586212 48.794445
v -2.470808 -478.033539 44.160267
v -2.600155 -439.119781 57.923241
v -2.914717 -461.406921 49.893372
v -1.924424 -431.199341 59.607063
v -1.527349 -352.529785 71.858612
v -1.287090 -382.892639 68.218201
v -1.399158 -398.706665 66.427185
v -1.427140 -406.580872 64.841476
v -0.888373 -389.935699 67.334190
v 4.524309 -126.308167 19.756323
v 3.777973 -139.224274 27.958199
v 3.889967 -158.616821 36.250080
v 3.395237 -180.862274 43.920895
v 4.066839 -203.053497 49.972778
v 4.621639 -223.549713 56.018711
v 5.004524 -243.887970 61.624458
v 4.535164 -258.035614 64.408203
v 4.504597 -270.571014 66.712898
v 2.846350 -283.173981 67.165947
v -3.783497 -445.590790 53.305260
v 1.655886 -296.633392 67.688095
v 0.474154 -312.099121 70.134979
v -1.591650 -336.059570 71.467422
v -2.277790 -378.901245 67.511887
v -4.055825 -463.319733 48.115746
v -3.737756 -471.539825 45.854462
v -3.548307 -434.805054 57.684208
v -4.658796 -457.306946 48.952950
v -2.524195 -424.941254 58.766045
v -2.204245 -364.461670 69.797310
v -1.876837 -386.309052 66.417641
v -2.312684 -402.551453 64.566963
v -2.244395 -411.855072 61.982719
v -1.861061 -394.194580 65.576973
v -2.261019 -419.862854 59.960388
v -2.397022 -373.165588 68.505608
v 0.861322 -305.227173 69.336594
v 2.162590 -288.408783 66.873444
v 4.005928 -278.160248 67.400444
v 4.437698 -263.077240 65.482788
v 4.820065 -252.702454 63.202103
v 4.907049 -233.702179 59.460423
v 3.707962 -213.417297 52.847427
v 3.505053 -192.116058 47.665684
v 3.116671 -169.557343 40.051052
v 3.324402 -148.446808 32.749367
v 3.664373 -131.842590 23.267239
v 3.684788 -121.400146 17.113146
v -4.175965 -452.604065 50.186329
v 0.302185 -320.966400 70.605110
v -3.787477 -466.532013 47.599049
v -3.358220 -477.966064 42.657040
v -4.018853 -439.152222 56.842148
v -4.137235 -461.274414 48.367035
v -3.230844 -431.018127 58.116379
v -1.786642 -352.492950 70.943237
v -2.102843 -382.898651 66.896294
v -2.127165 -398.646240 65.143990
v -2.306805 -406.602844 63.470810
v -1.835103 -389.887543 65.979202
v 4.153051 -126.411987 18.754190
v 3.639780 -139.352661 26.677221
v 3.381170 -158.805542 35.122269
v 2.899939 -180.955139 42.829590
v 3.378771 -203.103760 49.199039
v 4.085241 -223.593140 55.331711
v 4.459423 -243.916931 60.591606
v 4.095413 -258.092957 63.220100
v 4.014559 -270.636597 65.528297
v -5.894075 -445.515564 51.842308
v 2.302402 -283.244812 66.112999
v 1.101604 -296.682159 66.801712
v -0.021841 -312.154602 69.205879
v -1.886499 -336.074646 70.561859
v -3.062668 -378.861145 66.423759
v -5.879119 -463.112671 46.713726
v -5.353418 -471.446289 44.415943
v -5.721807 -434.693695 56.137207
v -6.287343 -457.334045 47.863087
v -4.334264 -424.704895 57.287743
v -3.018799 -364.379211 68.679543
v -3.009136 -386.292297 65.324478
v -3.616264 -402.511902 63.480999
v -3.619012 -411.770203 60.425949
v -2.997677 -394.142517 64.278564
v -4.032113 -419.314972 58.480988
v -3.188045 -373.119995 67.532700
v 0.552929 -305.303711 68.385437
v 1.557652 -288.466492 65.945625
v 3.319033 -278.162781 66.296219
v 3.974691 -263.160522 64.415390
v 4.323818 -252.761444 61.908577
v 4.479336 -233.746033 58.609577
v 3.246534 -213.471436 52.095051
v 2.868773 -192.163727 46.693226
v 2.431267 -169.596283 39.071915
v 3.104183 -148.519562 31.637936
v 3.255194 -131.902740 22.304682
v 3.333941 -121.408630 16.434107
v -6.190372 -452.717163 49.209858
v -0.226255 -321.001526 69.729805
v -5.281453 -466.350128 46.161179
v -4.966077 -477.893890 41.080421
v -6.285623 -438.908417 55.232349
v -6.046069 -461.016602 47.176476
v -5.008971 -430.823853 56.422253
v -2.300491 -352.453552 69.864326
v -3.035753 -382.852997 65.809128
v -3.280153 -398.577576 63.891338
v -3.674258 -406.566040 62.066788
v -2.926804 -389.823334 64.760803
v 3.616014 -125.976776 22.487938
v 3.366306 -139.153015 30.642467
v 3.447769 -158.454468 39.515091
v 4.148684 -180.987366 46.567741
v 5.178169 -202.851807 53.030769
v 5.621937 -223.318634 58.905594
v 5.392391 -243.754242 64.713318
v 4.929825 -257.858582 67.532516
v 4.474297 -270.273163 69.435173
v 3.439323 -283.049011 69.536301
v -1.087942 -445.794373 57.684063
v 2.648159 -296.532593 69.799866
v 0.943363 -312.007721 72.193733
v -1.352586 -336.092468 73.496002
v -1.156911 -378.918152 71.105392
v -2.841871 -463.346191 51.449368
v -2.357514 -471.523315 48.944187
v -1.263947 -434.946136 60.481758
v -1.628349 -457.667419 53.520378
v 0.036228 -425.207764 63.083385
v -1.163651 -364.504395 72.607422
v -0.570786 -386.419250 70.218712
v -0.789487 -402.577576 68.015625
v -0.799172 -411.823181 66.249535
v -0.558084 -394.227295 69.318207
v -0.420374 -419.796265 64.414848
v -1.447548 -373.228271 71.589989
v 1.709446 -305.159424 71.356071
v 3.003021 -288.253937 68.996994
v 3.919683 -277.939453 70.157486
v 4.716360 -262.839539 68.134491
v 5.072422 -252.603149 66.739586
v 5.509108 -233.513428 62.009872
v 5.202229 -213.224426 55.828186
v 4.497490 -192.024872 50.137100
v 3.708607 -169.401001 42.884754
v 2.796242 -148.493683 35.430641
v 3.285046 -131.735138 25.931154
v 3.525072 -121.313171 19.637314
v -1.000859 -452.953003 55.551929
v 0.568941 -320.901367 72.708931
v -3.163365 -466.617676 50.561680
v -2.190333 -478.081146 46.334953
v -1.944815 -439.007080 59.454113
v -2.444678 -461.360779 52.007992
v -1.220357 -431.392822 61.445431
v -1.459047 -352.566010 73.327469
v -1.017085 -382.875061 70.714973
v -0.641507 -398.732330 68.662964
v -0.993395 -406.569702 67.342438
v -0.596086 -389.959167 69.885223
v -11.183382 -126.561127 19.324144
v -10.823031 -139.753845 25.242537
v -9.970899 -159.076630 33.056091
v -9.999464 -181.358765 41.659760
v -10.443256 -203.019409 50.666496
v -9.485376 -223.763123 55.891674
v -9.784121 -243.798798 62.492054
v -9.413289 -257.919434 64.299698
v -9.906314 -270.550751 65.207153
v -10.534464 -282.990417 67.934402
v -23.637117 -444.736938 57.326431
v -11.776086 -296.350647 69.514999
v -12.287839 -312.086853 70.860741
v -13.337414 -335.893005 71.740349
v -17.491505 -378.194336 68.829346
v -23.057562 -462.568176 50.954613
v -23.591284 -470.696167 47.942719
v -22.539421 -433.985718 60.658035
v -23.145767 -456.629517 53.146854
v -22.636105 -423.871643 63.068764
v -15.171227 -364.167664 70.608437
v -19.052818 -385.691223 68.056183
v -20.625814 -401.550720 66.838043
v -21.414694 -410.914124 65.622398
v -19.396475 -393.398254 67.616478
v -22.290396 -418.004211 64.254082
v -16.493996 -372.620148 69.517242
v -11.440163 -305.103546 70.503395
v -10.890869 -288.132996 68.627647
v -10.501564 -277.937195 66.899918
v -9.263334 -263.076660 64.323807
v -9.868303 -252.654175 64.274094
v -9.454747 -233.700714 59.858673
v -9.568256 -213.496918 53.128738
v -10.608633 -192.148224 47.686771
v -9.305537 -170.104034 37.118885
v -10.445153 -148.951691 29.491497
v -10.418097 -132.186584 21.846058
v -11.220564 -121.289520 17.582479
v -23.593777 -451.980408 55.123116
v -13.618382 -320.795563 70.978157
v -24.003576 -465.838379 49.750549
v -24.350616 -477.314117 45.530304
v -22.765911 -438.014771 59.468643
v -23.011909 -460.320190 51.609295
v -22.522881 -430.100800 61.508514
v -14.619017 -352.192413 71.558609
v -18.324404 -382.108032 68.347748
v -20.143396 -397.751678 67.358864
v -21.095814 -405.524902 66.338501
v -18.901295 -388.975769 67.763535
v -11.339950 -126.186890 20.939966
v -11.552650 -139.556244 26.502728
v -10.890503 -158.971832 34.159336
v -11.194342 -181.178131 43.282478
v -10.965953 -202.904205 51.887016
v -10.038033 -223.720398 56.719414
v -10.152081 -243.745697 63.622620
v -9.910204 -257.860992 65.882233
v -10.777960 -270.429535 66.827881
v -10.655119 -282.931671 69.181450
v -23.446285 -444.800110 58.536674
v -12.102272 -296.214996 70.548965
v -12.378707 -312.070312 71.777412
v -13.748812 -335.875122 72.961388
v -17.576456 -378.150726 70.472832
v -23.036413 -462.513519 51.768829
v -23.325293 -470.588013 48.674706
v -22.725498 -433.998474 61.645721
v -23.067791 -456.634949 54.186966
v -22.596092 -423.912140 64.255928
v -15.327374 -364.132751 72.160995
v -19.067434 -385.675232 69.684601
v -20.830639 -401.538818 68.477890
v -21.391445 -410.926117 66.920334
v -19.403316 -393.407471 69.348282
v -22.079151 -418.335999 65.353180
v -16.683632 -372.633240 71.112762
v -11.645892 -305.011993 71.503128
v -11.186459 -288.077789 69.749626
v -11.017208 -277.856110 68.324913
v -9.762692 -263.001129 65.945007
v -10.137321 -252.594055 65.597900
v -9.779991 -233.514465 61.035339
v -9.992015 -213.457214 53.883446
v -11.175054 -192.007202 49.077400
v -10.114571 -170.068390 37.916176
v -11.130882 -148.789093 30.721226
v -10.858993 -131.917725 23.232338
v -11.128685 -121.175964 18.639395
v -23.286907 -451.962524 56.174507
v -13.849648 -320.752258 72.320465
v -23.944160 -465.727783 50.710564
v -23.659187 -477.297119 46.585011
v -22.843643 -437.936218 60.400570
v -22.989464 -460.341309 52.475166
v -22.866785 -430.119568 62.781818
v -14.862020 -352.214203 72.916969
v -18.350716 -382.084869 70.149689
v -20.125837 -397.744324 68.911484
v -21.402582 -405.454010 67.708771
v -18.993586 -388.996490 69.752136
v -11.021518 -125.984039 22.192564
v -11.941416 -139.177216 28.035894
v -11.676135 -158.785522 35.464912
v -11.833998 -180.893219 45.153858
v -11.083201 -202.752777 52.983131
v -10.568748 -223.662170 57.675121
v -10.063923 -243.636353 64.857513
v -10.021223 -257.797485 67.179192
v -11.024359 -270.313599 68.622765
v -10.629371 -282.883728 70.204292
v -22.984390 -444.807129 59.413765
v -12.104433 -296.174316 71.421532
v -12.177323 -312.055298 72.660667
v -13.928537 -335.836548 74.019325
v -17.502769 -378.125610 72.386009
v -22.846443 -462.518677 52.672852
v -22.827288 -470.628845 49.524647
v -22.500122 -434.018005 62.645241
v -22.875452 -456.660522 55.136024
v -22.171490 -423.983795 65.484360
v -15.335677 -364.047241 73.722054
v -18.664436 -385.637390 71.607162
v -20.607882 -401.551575 69.885010
v -21.256069 -410.916870 68.056000
v -19.387690 -393.392700 70.967651
v -21.613491 -418.525726 66.452080
v -16.617716 -372.611267 72.742287
v -11.740520 -305.057007 72.224838
v -11.117053 -288.034546 70.649857
v -10.873646 -277.762268 69.660728
v -9.815058 -262.895355 67.546669
v -10.144886 -252.542480 66.606461
v -9.866259 -233.409271 62.041004
v -10.396484 -213.389465 54.725521
v -11.459866 -191.883972 50.302933
v -10.906024 -169.876282 39.243153
v -11.543141 -148.581879 32.015892
v -11.134903 -131.735840 24.504057
v -10.828308 -121.116394 19.693316
v -22.895134 -451.964050 57.084984
v -13.634873 -320.745697 73.204056
v -23.459251 -465.782104 51.822872
v -22.923954 -477.294098 47.491745
v -22.546192 -437.924072 61.320496
v -22.779516 -460.411346 53.386879
v -22.481207 -430.251251 64.007721
v -14.841478 -352.200012 74.152237
v -18.029577 -382.065216 72.000710
v -19.913605 -397.746948 70.448006
v -21.363308 -405.570984 69.219872
v -19.042473 -389.187744 71.377457
v -10.803888 -125.884186 23.122875
v -11.751797 -138.965271 29.353500
v -12.070246 -158.576050 36.904137
v -11.922113 -180.652313 46.732910
v -11.156975 -202.686829 54.024712
v -11.123875 -223.594299 58.796833
v -9.835178 -243.534698 65.784698
v -9.843182 -257.738983 68.228012
v -10.716734 -270.265808 69.880234
v -10.550583 -282.842529 71.033203
v -22.558304 -444.804901 60.067307
v -11.902140 -296.233521 72.207565
v -11.979286 -311.975739 73.707138
v -13.783097 -335.804626 75.003754
v -17.214741 -378.129120 73.668747
v -22.513321 -462.555908 53.525658
v -22.343801 -470.680054 50.372993
v -22.108362 -434.024750 63.323357
v -22.522158 -456.672058 55.950428
v -21.661892 -424.032532 66.223526
v -15.299877 -364.001404 74.989578
v -18.049706 -385.660645 73.035675
v -20.115492 -401.623718 71.054405
v -20.834448 -410.922607 69.091499
v -19.174294 -393.395020 72.256760
v -21.199989 -418.628021 67.343491
v -16.348940 -372.540253 74.049721
v -11.652533 -305.022430 72.902008
v -10.837601 -288.003906 71.378754
v -10.643629 -277.708069 70.700195
v -9.646767 -262.862915 68.840546
v -10.112481 -252.505005 67.470787
v -9.741959 -233.322601 63.076305
v -10.773726 -213.289124 55.699440
v -11.411976 -191.859436 51.461384
v -11.661819 -169.581543 40.952728
v -11.738831 -148.419098 33.346466
v -11.043314 -131.648865 25.624777
v -10.595152 -121.042542 20.638372
v -22.491642 -451.947906 57.751102
v -13.299541 -320.758606 73.974075
v -22.897751 -465.875366 52.578743
v -22.310230 -477.317230 48.207386
v -22.298515 -437.952637 62.046890
v -22.465935 -460.447021 54.284904
v -21.958344 -430.290131 64.690628
v -14.569928 -352.083862 75.236374
v -17.600220 -382.062317 73.400368
v -19.587139 -397.756226 71.628021
v -20.650726 -405.665344 70.512070
v -18.639896 -389.205170 72.736008
v -10.352094 -126.609772 18.242525
v -9.890903 -139.892303 24.167276
v -8.965521 -159.162720 32.137421
v -8.803257 -181.396881 40.592709
v -9.640337 -203.115601 49.536903
v -8.835728 -223.778381 55.163769
v -9.255780 -243.876617 61.076096
v -8.691795 -257.979889 62.803444
v -9.133968 -270.596039 64.008606
v -9.958284 -283.059082 66.609161
v -23.392870 -444.748505 56.058689
v -11.132126 -296.450256 68.289658
v -11.850330 -312.126221 69.917412
v -12.819139 -335.931427 70.310890
v -16.829483 -378.305786 67.302193
v -23.080070 -462.996887 50.141262
v -23.708172 -470.734467 47.119789
v -22.041637 -434.047577 59.712646
v -23.100136 -456.628967 52.094913
v -22.648451 -423.810303 61.851318
v -14.822837 -364.106079 69.367722
v -18.243187 -385.686218 66.313492
v -20.066841 -401.657928 65.650696
v -21.143744 -410.911194 64.317184
v -19.157024 -393.382812 65.944595
v -22.182060 -417.616333 63.186882
v -15.864500 -372.648132 68.140144
v -11.290241 -305.195557 69.544586
v -10.293898 -288.205475 67.301086
v -9.820263 -278.002106 65.657028
v -8.632986 -263.124786 63.016811
v -9.249155 -252.777527 62.517365
v -8.958148 -233.874573 58.635323
v -8.969915 -213.533630 52.356964
v -9.804088 -192.318268 46.217667
v -8.448334 -170.096771 36.444279
v -9.607076 -149.010956 28.473282
v -9.674763 -132.330475 20.651136
v -10.686283 -121.464905 16.560581
v -23.684286 -451.915924 53.918755
v -12.740257 -320.913025 69.851517
v -23.904791 -465.923553 49.000664
v -24.469196 -477.237854 44.347477
v -22.451338 -438.059387 58.319481
v -22.859362 -460.525513 50.926998
v -21.970299 -430.134613 60.562111
v -13.975842 -352.159088 70.148438
v -17.576950 -382.192871 66.737579
v -19.825478 -397.775085 65.872437
v -20.509062 -405.611298 65.213005
v -18.614803 -389.145782 65.989166
v -3.427773 -125.697113 28.555681
v -4.112214 -138.757477 35.888512
v -4.074358 -158.071655 45.456238
v -3.021455 -180.290466 54.478451
v -2.990189 -202.405792 61.870064
v -2.887481 -223.229706 67.371300
v -2.722863 -243.439148 71.467941
v -1.765532 -257.512787 73.873749
v -0.702888 -270.064850 75.310097
v -1.183035 -282.580902 76.557243
v -12.057112 -445.283997 66.242638
v -2.285058 -295.987549 77.381775
v -3.169808 -311.662537 78.789673
v -4.559016 -335.797302 79.130585
v -5.668748 -378.682007 78.762154
v -11.537621 -463.193176 60.374561
v -10.780533 -471.285034 56.775375
v -11.240362 -434.673431 70.050568
v -12.405684 -457.105194 62.368805
v -9.947820 -424.160889 72.977448
v -5.011027 -364.277649 79.826569
v -6.433545 -386.189941 78.444534
v -7.481573 -402.250580 77.347336
v -8.486448 -411.474579 75.463905
v -6.859945 -394.003540 77.966354
v -9.154512 -417.787292 74.115799
v -5.287415 -372.984222 79.188644
v -3.069059 -304.800964 78.072433
v -1.600532 -287.715210 77.076736
v -0.977187 -277.679565 75.639359
v -0.792908 -262.345184 74.938515
v -2.572457 -252.197388 72.976074
v -2.582076 -233.175415 69.997574
v -2.991328 -212.755310 64.916901
v -3.014985 -191.651306 58.776127
v -3.302327 -168.984314 50.295273
v -4.591089 -148.013977 40.394279
v -3.433791 -131.391235 31.694183
v -3.455296 -120.827209 26.065676
v -12.439395 -452.407501 63.945057
v -3.433202 -320.541901 79.260017
v -11.297095 -466.315918 58.864170
v -10.568354 -477.928253 53.944706
v -11.499933 -438.561035 68.786407
v -11.902395 -461.028931 61.270172
v -10.790257 -430.914581 70.871193
v -4.834775 -352.172668 80.342598
v -6.111733 -382.598145 78.812279
v -7.195002 -398.424194 77.790115
v -7.933209 -406.358337 76.704086
v -6.625732 -389.730957 78.018799
v 3.868034 -10.203003 6.731907
v 6.074047 -10.190186 6.027954
v 9.049950 -10.128357 4.802258
v 11.445810 -10.116394 2.318329
v 12.549162 -10.078491 -0.657524
v 12.239651 -10.209961 -3.237206
v 11.692936 -10.060913 -5.535244
v 8.376143 -10.182434 -8.270611
v 5.071693 -10.193176 -9.812283
v 0.228687 -10.218018 -10.886238
v -6.194851 -10.195740 -10.781616
v -9.984371 -10.178894 -9.677708
v -13.226089 -10.098999 -7.494877
v -14.126283 -10.031433 -5.484104
v -15.000489 -10.019836 -3.832905
v -14.775661 -10.111694 -0.940205
v -13.133386 -10.132629 1.159740
v -6.164545 -10.193787 5.724407
v -3.678081 -10.199707 6.699059
v -0.927032 -10.193054 7.224625
v 2.243010 -10.203186 7.179443
v 4.281767 -12.705078 6.507915
v 6.971157 -12.701294 5.729763
v 10.087633 -12.668335 4.533970
v 12.219990 -12.680176 1.800671
v 13.440365 -12.637512 -0.947487
v 13.363323 -12.571045 -2.978294
v 13.157133 -12.534912 -4.884800
v 9.905725 -12.696594 -7.764736
v 6.098248 -12.702148 -9.723152
v 0.224075 -12.721008 -11.166744
v -7.110142 -12.704102 -10.810303
v -11.062263 -12.693604 -9.345390
v -14.008034 -12.664673 -7.294743
v -14.579081 -12.777893 -5.783970
v -15.359565 -12.764038 -4.177177
v -15.672940 -12.690796 -1.668713
v -14.524020 -12.687073 0.287319
v -6.846746 -12.714417 5.403255
v -4.110765 -12.710388 6.550968
v -1.034907 -12.705078 7.164532
v 2.501505 -12.709656 7.080799
v 4.281578 -16.323547 6.057426
v 7.265448 -16.322632 5.174622
v 10.293924 -16.333984 3.893810
v 12.230679 -16.348572 1.527065
v 13.025928 -16.279358 -0.815113
v 12.919697 -16.306152 -2.807018
v 12.077894 -16.266235 -5.008591
v 9.034866 -16.305664 -8.331757
v 5.903704 -16.309631 -10.089226
v 0.109777 -16.309570 -11.321564
v -7.822982 -16.320862 -10.790192
v -11.263925 -16.304077 -9.087009
v -13.513750 -16.267883 -6.903324
v -14.381113 -16.318054 -5.577480
v -15.021834 -16.334351 -3.948425
v -15.083247 -16.306030 -1.396870
v -14.178369 -16.330566 0.511669
v -6.446724 -16.364624 5.105019
v -3.763103 -16.368225 6.283813
v -0.825230 -16.340759 6.885498
v 2.437407 -16.358093 6.707993
v 3.880970 -20.745667 5.037350
v 6.841681 -20.759949 4.033401
v 9.588627 -20.773071 2.671364
v 11.143576 -20.753113 0.733891
v 11.823162 -20.742920 -1.275276
v 11.581966 -20.759155 -3.337902
v 10.783680 -20.756470 -5.804234
v 8.146082 -20.754883 -9.267811
v 5.669930 -20.755310 -10.413887
v 0.088438 -20.741760 -11.193005
v -8.183579 -20.751465 -10.709366
v -11.106750 -20.755249 -9.162834
v -12.713855 -20.742554 -6.894932
v -13.442303 -20.742126 -5.252903
v -13.880626 -20.759033 -3.608662
v -13.531729 -20.711609 -1.113026
v -12.577454 -20.729126 0.551037
v -5.255313 -20.781494 4.630672
v -2.950603 -20.818481 5.582260
v -0.566016 -20.781677 6.028461
v 2.164793 -20.797607 5.713524
v 3.557758 -23.889038 4.131157
v 6.314129 -23.912048 2.882984
v 8.815790 -23.897400 1.061348
v 10.219561 -23.906006 -1.009426
v 10.693962 -23.893616 -3.055862
v 10.570347 -23.883484 -4.946278
v 10.151562 -23.915222 -6.759979
v 8.086819 -23.904236 -9.374481
v 5.955439 -23.905029 -10.369862
v 0.192575 -23.906128 -10.812447
v -8.518616 -23.900818 -10.607292
v -11.065901 -23.905334 -9.359772
v -12.554450 -23.909119 -7.474266
v -13.190378 -23.917053 -5.858517
v -13.461475 -23.919250 -4.320560
v -12.774351 -23.897278 -1.835632
v -11.713203 -23.905579 -0.194199
v -4.552769 -23.926147 4.453636
v -2.522246 -23.925049 5.036674
v -0.568558 -23.931091 5.215736
v 1.960184 -23.935913 4.887306
v 3.531763 -26.557190 3.607391
v 6.199799 -26.562500 2.084785
v 8.888977 -26.557251 -0.271420
v 10.344053 -26.548523 -2.506279
v 10.584152 -26.526367 -4.202305
v 10.807295 -26.498657 -5.792572
v 10.570057 -26.521912 -7.315563
v 8.466440 -26.532166 -9.349583
v 6.459919 -26.529541 -10.139999
v 0.279840 -26.536926 -10.344173
v -9.196173 -26.568909 -10.401665
v -11.617548 -26.551025 -9.647587
v -13.180855 -26.512390 -8.495937
v -13.666188 -26.529541 -6.868862
v -13.665324 -26.533508 -5.165218
v -12.659822 -26.531738 -1.990517
v -11.290902 -26.535034 -0.168236
v -4.314443 -26.568176 4.248508
v -2.326853 -26.544128 4.690670
v -0.476820 -26.550049 4.911797
v 1.902014 -26.558472 4.329643
v 3.314915 -6.998413 6.910271
v 5.230286 -7.012756 6.150707
v 7.865141 -7.000244 4.666080
v 10.141140 -7.002808 2.404610
v 10.988226 -6.963989 -0.578690
v 10.786272 -6.987183 -3.644424
v 9.756174 -7.028809 -5.727119
v 6.647202 -7.017456 -8.542213
v 4.272583 -7.008057 -9.808136
v 0.623636 -7.007263 -10.636478
v -5.583746 -7.003662 -10.719067
v -8.689249 -7.008667 -9.764633
v -11.806637 -6.991394 -7.662151
v -13.539703 -6.962158 -5.407185
v -13.996433 -6.931763 -3.561169
v -13.380411 -6.952271 -0.634613
v -11.429709 -6.990967 1.738121
v -5.658006 -6.986145 5.959904
v -3.397161 -6.993103 6.827335
v -0.815221 -6.970581 7.332867
v 1.973120 -6.966736 7.247486
v 3.298613 -3.516785 7.940693
v 5.215643 -3.544617 7.086903
v 7.838255 -3.556763 5.285885
v 9.968006 -3.529968 2.564148
v 10.498625 -3.510681 -0.692818
v 9.985329 -3.498413 -3.984619
v 9.163862 -3.506775 -5.805359
v 6.564522 -3.522705 -8.696362
v 4.579195 -3.526489 -9.884399
v 1.311676 -3.533325 -10.297329
v -5.482441 -3.533936 -10.770744
v -8.064752 -3.546448 -10.243637
v -10.757900 -3.563049 -8.331673
v -12.804708 -3.561951 -5.649426
v -13.514452 -3.587158 -3.278191
v -13.265776 -3.574890 0.280895
v -11.447187 -3.627991 3.217037
v -5.928296 -3.526184 7.179268
v -3.629223 -3.552795 8.054630
v -0.773684 -3.591614 8.745811
v 2.065914 -3.507385 8.375492
v 3.749836 0.025513 9.579239
v 5.747036 0.035339 8.251347
v 8.258066 0.103943 6.018200
v 10.349216 0.113281 2.842735
v 10.153837 0.165283 -0.941391
v 9.946373 0.179688 -4.402000
v 9.643484 0.111389 -6.237236
v 6.901758 0.108643 -9.123085
v 4.757477 0.125183 -10.371769
v 1.228111 0.148438 -10.672779
v -5.652341 0.129639 -11.282265
v -8.169348 0.131470 -10.852009
v -11.026149 0.098633 -8.789124
v -13.245821 0.138184 -5.675835
v -14.029197 0.173279 -2.798401
v -14.128000 0.066528 1.341572
v -12.150567 0.031860 4.497993
v -6.443439 -0.048218 9.132668
v -4.167107 -0.160339 10.172634
v -0.984041 -0.097778 10.877712
v 2.418571 0.031921 10.304409
v 4.287697 2.616028 11.212299
v 6.135887 2.584167 9.269070
v 8.177353 2.591431 6.429749
v 10.457577 2.572510 3.065407
v 10.767494 2.739990 -0.480324
v 9.955801 2.790894 -4.020557
v 9.837151 2.591431 -6.421879
v 7.029812 2.588257 -9.551067
v 4.721224 2.605774 -10.914474
v 1.058701 2.671875 -11.428719
v -5.587379 2.621948 -12.075439
v -8.129249 2.628052 -11.568100
v -11.133854 2.577637 -9.368084
v -13.336908 2.552063 -5.564373
v -14.576909 2.523865 -2.323360
v -14.508461 2.558655 1.625973
v -12.419301 2.568420 4.837498
v -6.880119 2.521790 10.567268
v -4.647906 2.522705 11.764301
v -1.050024 2.528809 12.741962
v 2.872910 2.624329 12.118214
v 5.377169 4.519592 12.490776
v 7.173243 4.582947 10.180065
v 8.418373 4.569946 7.150757
v 10.199402 4.521057 3.680943
v 11.452948 4.521790 0.282196
v 11.119524 4.682373 -3.267784
v 10.216667 4.537598 -6.291698
v 7.276529 4.545410 -9.855927
v 4.779984 4.573303 -11.445168
v 1.159698 4.663391 -12.350464
v -4.965754 4.636475 -12.851986
v -7.698997 4.600220 -12.334095
v -10.918396 4.565063 -10.209667
v -13.902012 4.603455 -6.376007
v -15.459345 4.524048 -2.634789
v -14.183983 4.534485 2.160263
v -12.376269 4.531372 5.248707
v -7.253421 4.491028 11.861263
v -5.019532 4.517761 13.315197
v -1.176759 4.552185 14.602741
v 3.339371 4.497437 13.840799
v 3.585257 -29.594330 3.275005
v 6.254196 -29.655640 1.609104
v 9.241982 -29.707947 -1.087547
v 10.705715 -29.699097 -3.202911
v 10.926767 -29.695068 -4.757294
v 11.444237 -29.669708 -6.604942
v 11.841511 -29.593201 -8.350292
v 9.160351 -29.697479 -9.450333
v 6.592503 -29.699951 -9.959705
v 0.190670 -29.627655 -9.792122
v -10.238019 -29.705444 -10.342419
v -13.461795 -29.576477 -10.231331
v -14.974190 -29.580322 -9.597477
v -14.976795 -29.620300 -7.715157
v -14.737602 -29.666962 -5.940628
v -12.985288 -29.688904 -2.243828
v -11.472496 -29.662933 -0.188885
v -4.156404 -29.671295 4.059509
v -2.110353 -29.688293 4.420109
v -0.204786 -29.659149 4.550716
v 2.038879 -29.591736 3.961552
v 0.008347 -32.323700 4.722614
v -2.087798 -32.344666 4.642551
v -8.730974 -32.298859 1.791435
v -12.007963 -32.340973 -0.769264
v -14.515060 -32.332031 -5.476791
v -15.306462 -32.331421 -7.013588
v -15.491813 -32.291809 -8.234848
v -15.055548 -32.314453 -9.464397
v -13.235721 -32.319153 -10.012947
v -6.166808 -32.373199 -9.793282
v -0.217415 -32.346680 -9.340782
v 5.818478 -32.355103 -9.725876
v 9.609781 -32.339233 -9.221962
v 10.982363 -32.385010 -9.118999
v 11.888376 -32.400299 -8.065704
v 11.372808 -32.354523 -5.719177
v 10.771854 -32.354828 -3.656532
v 9.532330 -32.361786 -1.572025
v 6.488234 -32.330597 1.292995
v 3.793966 -32.297913 3.052784
v 1.303989 -32.308716 4.201672
v 4.007915 -34.653503 2.900719
v 6.610466 -34.646179 1.038551
v 9.272154 -34.610962 -1.903934
v 10.251078 -34.591339 -3.918278
v 10.736534 -34.592773 -5.873966
v 10.540625 -34.529724 -7.610039
v 9.394209 -34.497070 -8.221729
v 6.988392 -34.587555 -9.296841
v 4.969553 -34.597778 -9.494133
v -0.265876 -34.580780 -9.330776
v -8.193832 -34.612427 -9.943600
v -10.859450 -34.551453 -9.622608
v -12.872355 -34.424774 -8.844223
v -13.894527 -34.424255 -7.822998
v -14.204559 -34.477936 -6.527435
v -13.205865 -34.584534 -3.082260
v -11.856528 -34.611725 -0.908905
v -4.250780 -34.601807 4.101303
v -2.104725 -34.588989 4.770329
v 0.086113 -34.618744 4.770504
v 2.526924 -34.657867 3.632069
v 0.091282 -37.201935 4.832272
v -2.012863 -37.150238 4.920361
v -8.303727 -37.250763 2.147881
v -11.452507 -37.186676 -0.308693
v -13.116524 -37.126770 -3.497311
v -13.122713 -37.105988 -5.340733
v -12.440659 -37.077423 -7.227585
v -11.173110 -37.102661 -8.553341
v -9.344971 -37.147064 -9.526024
v -5.176897 -37.130768 -9.382061
v -0.291780 -37.141296 -9.193584
v 4.660030 -37.134369 -9.369221
v 7.581802 -37.147675 -8.316181
v 8.448223 -37.111969 -7.454628
v 9.028807 -37.084137 -6.633034
v 9.437162 -37.107086 -5.470299
v 9.517988 -37.114899 -4.033131
v 8.861423 -37.142792 -2.141399
v 6.624908 -37.162659 0.820004
v 4.168306 -37.244049 2.826488
v 1.521841 -37.268341 4.299660
v 0.049597 -40.244873 5.226429
v -1.892795 -40.250122 5.405663
v -8.049141 -40.360565 2.574852
v -11.358633 -40.294220 0.108215
v -13.120310 -40.240112 -3.281391
v -13.048050 -40.248657 -4.992496
v -12.272013 -40.238129 -6.618252
v -11.154932 -40.227478 -7.903206
v -9.482003 -40.236328 -8.970070
v -5.417566 -40.232483 -9.055763
v -1.055401 -40.232544 -8.711781
v 3.773182 -40.221832 -8.976997
v 6.853415 -40.240784 -8.206184
v 7.894894 -40.226562 -7.254391
v 8.611567 -40.224030 -6.221176
v 8.966251 -40.226379 -5.155151
v 9.057802 -40.215332 -3.841946
v 8.679907 -40.228790 -1.952015
v 6.786005 -40.234680 0.751930
v 4.366262 -40.267639 2.743710
v 1.465488 -40.274719 4.579975
v -0.052944 -43.515503 5.702148
v -1.990798 -43.602478 5.899704
v -8.370783 -43.507782 2.819492
v -11.765224 -43.642456 0.193508
v -13.877038 -43.705566 -3.855473
v -14.186343 -43.689758 -5.406315
v -13.642941 -43.659271 -6.539387
v -12.355694 -43.761475 -7.218212
v -10.562872 -43.736572 -8.070591
v -5.988761 -43.759247 -8.552368
v -1.922538 -43.748779 -8.165157
v 2.811592 -43.752014 -8.465206
v 6.424311 -43.772888 -7.918533
v 7.885654 -43.757782 -6.611992
v 8.943014 -43.729156 -5.113773
v 9.220774 -43.723480 -4.022663
v 9.215769 -43.742493 -2.847866
v 8.678984 -43.724182 -1.095253
v 6.804041 -43.700562 1.032486
v 4.558916 -43.495270 2.939831
v 1.386473 -43.419647 4.996643
v 4.724510 -45.825714 3.031242
v 6.990040 -45.910980 1.069695
v 8.839861 -45.912109 -0.827034
v 9.583717 -45.914154 -2.370640
v 9.616249 -45.922638 -3.493645
v 9.783560 -45.882935 -4.585148
v 8.536249 -45.898010 -6.081841
v 5.413046 -45.937408 -7.787251
v 2.862810 -45.934631 -7.948818
v -2.265164 -45.892975 -7.633633
v -9.480139 -45.938965 -8.099640
v -11.789025 -45.920868 -7.491570
v -13.437656 -45.913300 -6.928387
v -14.564507 -45.900848 -6.613956
v -14.842362 -45.911163 -5.494896
v -13.710737 -45.914215 -2.001198
v -12.336235 -45.889435 -0.032608
v -4.308476 -45.786011 5.655209
v -2.218787 -45.828339 6.259766
v -0.133608 -45.826447 6.098831
v 2.798315 -45.779327 4.386265
v -0.197666 -47.650635 6.311031
v -2.303594 -47.556183 6.568989
v -9.283541 -47.651337 2.959625
v -12.585358 -47.562653 -0.177925
v -14.351004 -47.537354 -3.636169
v -14.726671 -47.542358 -5.163815
v -14.338418 -47.527679 -6.233128
v -13.513309 -47.520935 -6.529709
v -12.097883 -47.556183 -7.157742
v -6.560949 -47.564667 -7.721195
v -2.280383 -47.536285 -7.273766
v 2.930302 -47.564667 -7.520958
v 7.387884 -47.583679 -6.779968
v 8.930655 -47.554810 -5.897743
v 10.176575 -47.552734 -5.054310
v 10.111725 -47.559998 -3.891628
v 9.858541 -47.550385 -2.793293
v 9.153948 -47.548706 -1.265465
v 7.433411 -47.543549 0.760811
v 5.120449 -47.676636 3.003307
v 1.352287 -47.818909 5.512848
v -0.338057 -50.369965 6.740196
v -2.347185 -50.303680 6.971493
v -8.893669 -50.429443 3.721603
v -12.121875 -50.297638 0.798229
v -13.549870 -50.211884 -3.195103
v -13.367774 -50.145691 -4.844059
v -12.546236 -50.168152 -6.030708
v -11.488871 -50.239105 -6.719608
v -9.741648 -50.303986 -7.340996
v -4.579773 -50.283691 -7.071133
v -1.910860 -50.258057 -6.596169
v 1.715244 -50.303986 -7.021381
v 6.225433 -50.313110 -6.932735
v 7.564150 -50.242340 -6.211529
v 8.873440 -50.259430 -5.315582
v 9.518166 -50.300476 -3.973770
v 9.370119 -50.248840 -2.901421
v 8.876619 -50.248749 -1.521763
v 7.682512 -50.262482 0.565838
v 5.445883 -50.440765 2.953022
v 1.323471 -50.568054 5.858421
v -6.147040 -50.467041 5.335133
v -6.406995 -47.690460 4.807106
v -9.008336 -45.776917 2.777775
v -5.796354 -43.498169 4.428040
v -5.584790 -40.347778 3.972580
v -5.884982 -37.245178 3.399570
v -8.656509 -34.643097 1.819893
v -6.077053 -32.311737 3.171455
v -8.355621 -29.614136 1.962421
v -10.013725 4.522949 8.908386
v -9.604595 2.565491 8.284615
v -9.126255 0.086182 7.416325
v -8.526024 -3.544861 5.892326
v -8.509068 -6.987610 4.329185
v -8.356337 -26.539551 2.022343
v -8.806904 -23.909912 2.100952
v -9.695688 -20.747620 2.615112
v -11.238989 -16.336304 2.928909
v -11.435509 -12.698303 2.846745
v -9.882862 -10.182739 3.429211
v -0.619794 -53.951538 7.368187
v -2.528134 -53.952576 7.583412
v -6.103486 -53.940063 6.022919
v -8.858067 -53.938141 4.379498
v -12.171195 -54.001953 1.714611
v -13.244889 -54.032410 -1.866673
v -12.654799 -54.007355 -3.669529
v -11.378874 -54.045837 -5.524021
v -9.801212 -54.047516 -6.589901
v -7.489782 -54.052216 -7.041733
v -3.320543 -54.039001 -6.396900
v -1.717328 -54.035156 -6.174553
v 0.694077 -54.064392 -6.657436
v 4.539333 -54.080505 -6.769234
v 5.808941 -54.047729 -6.280998
v 7.087812 -54.026306 -5.166763
v 7.957405 -54.003174 -3.751038
v 8.315155 -53.999054 -2.639076
v 8.306438 -54.023163 -1.383625
v 7.906359 -54.019958 0.654305
v 5.779873 -54.001160 3.211227
v 1.191317 -53.878357 6.421925
v 6.018034 -57.060425 3.488735
v 8.358820 -57.035126 0.993916
v 8.596558 -57.060577 -0.887623
v 8.055557 -57.077454 -2.176903
v 7.494349 -57.076874 -3.262676
v 6.579130 -57.097961 -4.605595
v 5.099363 -57.115906 -5.766319
v 1.913637 -57.116913 -6.340378
v -0.117880 -57.101746 -6.148933
v -2.153803 -57.115967 -5.917145
v -5.710208 -57.099365 -6.213028
v -8.105757 -57.085724 -6.049175
v -10.404277 -57.069611 -5.223991
v -12.049503 -57.103912 -4.180180
v -13.418061 -57.106873 -3.059208
v -13.717908 -57.082031 -0.090725
v -12.652719 -57.062500 1.740887
v -9.212624 -56.977600 4.630474
v -4.427205 -56.979828 7.589218
v -2.730890 -57.008118 8.139160
v -0.928881 -57.018463 7.913822
v 3.200485 -56.977509 5.618408
v 5.901873 -59.571808 3.913887
v 8.302839 -59.558899 1.585762
v 8.883596 -59.570465 -0.444508
v 8.625629 -59.559204 -1.834427
v 8.047022 -59.574341 -2.621868
v 6.683268 -59.575531 -3.733467
v 4.765509 -59.588898 -5.076603
v 0.954082 -59.610992 -5.729549
v -0.923462 -59.589478 -5.498432
v -2.783521 -59.624207 -5.323353
v -7.306885 -59.586761 -5.196190
v -9.530496 -59.557953 -4.673840
v -11.772877 -59.575195 -4.321625
v -13.380377 -59.595581 -4.688606
v -14.622566 -59.465485 -4.104927
v -14.209546 -59.576294 -0.803280
v -13.075965 -59.580566 1.438709
v -9.668319 -59.579803 4.719635
v -4.820818 -59.583344 7.969120
v -3.151687 -59.586426 8.557133
v -1.360107 -59.594452 8.438549
v 3.074060 -59.595581 5.993683
v -1.888401 -62.167877 8.949570
v -3.985686 -62.145386 8.831432
v -7.741568 -62.145599 6.741718
v -10.512062 -62.169952 4.531178
v -13.225903 -62.227386 1.009811
v -14.754395 -62.226715 -2.376938
v -15.033265 -62.237457 -3.578701
v -14.422061 -62.340057 -4.514145
v -12.925172 -62.256042 -4.091675
v -10.915249 -62.175354 -3.519722
v -5.752398 -62.259033 -4.335964
v -3.039488 -62.271637 -4.532570
v -0.713948 -62.254150 -4.768311
v 3.641506 -62.245941 -4.482227
v 5.537519 -62.243530 -3.962795
v 7.252039 -62.171631 -3.368896
v 8.841070 -62.125458 -3.285046
v 9.329468 -62.206146 -2.269333
v 9.019463 -62.222687 -0.461193
v 8.010826 -62.225616 1.766335
v 5.710127 -62.214508 4.117012
v 0.492096 -62.136139 7.863136
v 1.424929 -62.279114 -4.782242
v 2.875402 -59.592682 -5.555401
v 3.551773 -57.134155 -6.262432
v 3.021389 -54.073395 -6.945133
v 4.682825 -50.323730 -7.244453
v 6.044867 -47.571777 -7.344688
v 6.707136 -45.940125 -7.310425
v 5.258696 -43.763031 -8.405796
v 5.848732 -40.235901 -8.780773
v 6.462694 -37.155457 -9.069305
v 8.182259 -34.559082 -8.729797
v 8.425823 -32.327209 -9.389061
v 10.710447 -29.631897 -9.120007
v 8.903872 4.532959 -8.077709
v 8.745747 2.587402 -7.820557
v 8.638460 0.093445 -7.503960
v 8.308304 -3.533813 -7.043407
v 8.381706 -7.024536 -7.197174
v 9.633595 -26.531738 -8.464100
v 9.250000 -23.907471 -8.227032
v 9.581078 -20.755188 -7.805279
v 10.692011 -16.284180 -6.787582
v 11.967108 -12.699951 -6.447639
v 10.265739 -10.150635 -7.204235
v -8.490738 -62.193878 -3.826157
v -4.951291 -59.658264 -5.484810
v -3.904231 -57.118134 -6.079994
v -4.915688 -54.063965 -6.846607
v -7.167101 -50.303314 -7.426132
v -9.606466 -47.558563 -7.708981
v -6.813901 -45.930176 -8.092869
v -8.320179 -43.740540 -8.638905
v -7.428955 -40.233215 -9.279819
v -7.258845 -37.135223 -9.720570
v -5.518638 -34.580750 -9.549408
v -9.947821 -32.390930 -10.270241
v -6.345583 -29.630157 -10.138237
v -2.233314 4.672668 -12.782330
v -2.730412 2.678833 -11.851738
v -2.675608 0.161987 -10.860939
v -2.470382 -3.535095 -10.461597
v -2.889431 -7.005615 -10.802273
v -6.101933 -26.561951 -10.579224
v -5.504235 -23.902405 -10.890797
v -5.202241 -20.732300 -11.124653
v -4.924834 -16.313843 -11.341827
v -4.312890 -12.707458 -11.325745
v -3.560854 -10.212524 -10.969288
v -2.199364 -64.294128 9.386982
v -4.640277 -64.289429 8.890556
v -8.778554 -64.316193 6.399273
v -11.201992 -64.333862 4.294044
v -12.990258 -64.371613 1.326561
v -13.972986 -64.288086 -1.152332
v -14.248405 -64.289124 -2.252083
v -14.128840 -64.368439 -3.213406
v -13.230860 -64.416534 -3.559792
v -11.401435 -64.391296 -3.488876
v -8.776871 -64.371094 -3.397358
v -6.064015 -64.376678 -3.664566
v -3.216434 -64.392578 -4.002644
v -0.244409 -64.389526 -4.091045
v 2.261839 -64.403503 -3.906265
v 4.432104 -64.447723 -3.743095
v 6.332138 -64.404266 -3.318615
v 7.734682 -64.403046 -3.384956
v 8.867157 -64.407257 -3.640240
v 9.393105 -64.386932 -2.774021
v 9.312975 -64.386169 -1.118107
v 8.253431 -64.393372 1.283028
v 6.292524 -64.372955 3.846504
v 0.561928 -64.302643 8.158470
v -2.287834 -66.036499 9.853096
v -4.837017 -66.089325 9.124619
v -9.296963 -66.083588 6.438751
v -11.467289 -66.057251 4.458076
v -12.656095 -66.051605 2.119358
v -12.960230 -66.005890 0.119267
v -13.025006 -65.957275 -0.991493
v -12.959688 -65.938995 -1.914421
v -12.646581 -65.976105 -2.414658
v -11.498917 -66.080475 -2.996456
v -9.131215 -66.053650 -3.398701
v -6.586416 -66.025543 -3.549393
v -3.532956 -66.055115 -3.958828
v 0.241665 -66.064087 -3.960072
v 3.245348 -66.022095 -3.629036
v 5.328602 -66.072693 -3.440586
v 6.952986 -66.071930 -3.065014
v 8.143984 -66.134003 -3.037125
v 8.958086 -66.134186 -2.892738
v 9.277040 -66.090118 -2.344433
v 9.265120 -66.067200 -1.456703
v 8.315475 -66.072601 0.810883
v 6.689701 -66.060059 3.584476
v 0.570227 -66.103302 8.396309
v 5.181286 -67.977264 5.523022
v 7.137854 -67.990051 2.932106
v 8.058863 -67.926941 0.588814
v 8.176517 -67.892090 -0.650669
v 8.080721 -67.937653 -1.503201
v 7.652336 -67.977356 -2.062832
v 6.932234 -68.023254 -2.489437
v 5.818035 -68.039124 -3.084538
v 3.756439 -67.983459 -3.676144
v 0.311117 -68.018890 -4.009918
v -4.133118 -68.028534 -3.986080
v -7.714780 -67.981201 -3.579124
v -10.157078 -68.025726 -3.013832
v -11.645093 -68.009521 -2.115601
v -12.153553 -67.968597 -1.360626
v -12.414675 -67.965881 -0.641487
v -12.586228 -67.983002 0.496193
v -12.593494 -67.994751 2.272697
v -12.455786 -67.995209 3.347847
v -11.191605 -68.044250 5.330223
v -7.235399 -68.146881 8.124722
v -4.899270 -68.133118 9.522854
v -2.363947 -68.081787 10.249992
v 2.759699 -68.073090 7.354183
v -2.217182 -70.948181 10.735027
v -4.957296 -70.977509 10.110886
v -8.880193 -70.990784 7.728004
v -10.797838 -70.977905 6.281197
v -12.456718 -70.951202 4.482529
v -12.971155 -70.946991 2.986717
v -12.783491 -70.958313 1.978722
v -12.360807 -70.979645 0.700737
v -11.957537 -70.970367 -0.261566
v -11.531258 -70.978516 -1.155743
v -10.670003 -71.001526 -2.227108
v -8.615903 -71.007111 -3.202190
v -4.624026 -71.011017 -3.604099
v 0.480434 -71.008636 -3.644905
v 4.055832 -71.018860 -3.129601
v 5.614899 -71.005219 -2.254665
v 6.235956 -70.975952 -1.545113
v 6.578218 -70.928864 -0.821289
v 6.889566 -70.894379 0.134102
v 7.237751 -70.918091 1.241863
v 7.294956 -70.950134 2.782074
v 6.053196 -70.957581 5.065838
v 3.540436 -70.953979 7.294758
v -0.205215 -71.017273 9.794353
v 3.922178 -73.679657 7.444588
v 6.216711 -73.692261 5.125847
v 7.286346 -73.688324 3.094955
v 7.550171 -73.690704 1.945900
v 6.941555 -73.689056 1.186024
v 6.258852 -73.691986 0.379448
v 5.876442 -73.711639 -0.542068
v 5.380190 -73.737457 -1.392258
v 4.225252 -73.770447 -2.364079
v 0.851440 -73.751343 -3.066532
v -4.489072 -73.736664 -3.065784
v -8.690015 -73.770111 -2.653645
v -10.699100 -73.736267 -1.451393
v -11.800541 -73.753723 -0.343479
v -12.628677 -73.715576 0.400898
v -13.031775 -73.695099 1.376415
v -13.071868 -73.696045 2.638988
v -12.945059 -73.700317 4.154484
v -12.525349 -73.694122 4.971596
v -10.659511 -73.695007 6.869984
v -7.115294 -73.701569 9.351643
v -4.843604 -73.671600 10.679001
v -1.902099 -73.644836 11.117302
v 1.709532 -73.674835 9.035236
v 4.298899 -75.415466 7.297466
v 6.209209 -75.408264 5.187195
v 7.029427 -75.396149 3.492222
v 7.359514 -75.401581 2.304840
v 7.290144 -75.408417 1.549381
v 6.810614 -75.385101 0.899258
v 5.997732 -75.412354 0.033089
v 5.055187 -75.436310 -1.003422
v 3.639498 -75.464264 -2.000771
v 0.599752 -75.469757 -2.572384
v -3.971557 -75.475403 -2.595749
v -7.945745 -75.514679 -2.435547
v -10.380604 -75.499146 -1.366329
v -11.960918 -75.485291 -0.601730
v -12.977213 -75.386139 -0.372837
v -13.488926 -75.424011 0.575142
v -13.248877 -75.409607 1.790726
v -12.974338 -75.409454 4.110767
v -12.257465 -75.404846 5.385509
v -10.102414 -75.411865 7.534878
v -6.515561 -75.429626 10.006615
v -4.361356 -75.417969 11.241768
v -1.504323 -75.394379 11.303505
v 2.287191 -75.425232 8.896152
v -13.077182 -75.410034 3.004169
v -13.048433 -73.693298 3.568966
v -12.859551 -70.951080 3.517914
v -12.613482 -67.985657 1.606010
v -12.821218 -66.025970 1.002846
v -13.586986 -64.326904 -0.184753
v -14.280650 -62.222015 -0.990406
v -14.703721 -59.567535 -2.595089
v -13.983984 -57.098419 -1.621662
v -13.204948 -54.035675 -0.170174
v -13.210130 -50.234894 -1.350735
v -13.736258 -47.541046 -2.085381
v -14.452309 -45.893890 -3.900455
v -13.312045 -43.702026 -1.868046
v -12.729694 -40.239044 -1.751415
v -12.691386 -37.147827 -2.171970
v -13.878926 -34.542633 -4.942566
v -13.427429 -32.345001 -3.092140
v -14.047390 -29.690857 -4.358261
v -15.264965 4.533447 0.017567
v -15.319935 2.541931 -0.421146
v -14.621910 0.070068 -0.603535
v -13.523198 -3.559143 -1.347664
v -13.794567 -6.941833 -2.015041
v -13.432027 -26.528259 -3.596718
v -13.300434 -23.904846 -2.977329
v -13.851479 -20.747742 -2.217857
v -15.178969 -16.299133 -2.526390
v -15.918192 -12.690186 -2.867031
v -15.265814 -10.056030 -2.385246
v -0.997998 -77.059418 11.232540
v -3.640862 -77.058502 11.732452
v -7.494909 -77.065704 9.608139
v -9.703773 -77.068848 8.062553
v -11.972746 -77.052246 5.622662
v -12.949215 -77.054535 3.567703
v -13.108295 -77.063538 1.857849
v -13.416857 -77.074371 0.510288
v -13.187470 -77.110779 -0.504570
v -12.225446 -77.089966 -0.799278
v -11.115053 -77.104034 -0.684452
v -9.344725 -77.153870 -1.521412
v -6.589365 -77.133759 -2.208897
v -3.166385 -77.155975 -2.134235
v 0.458427 -77.113739 -2.111462
v 3.193571 -77.091400 -1.681625
v 4.777285 -77.079742 -0.725117
v 6.041727 -77.033783 0.010651
v 7.290270 -76.916473 0.571171
v 7.710184 -76.991699 1.334957
v 7.563627 -77.040649 2.296864
v 7.113277 -77.052032 3.513672
v 6.111746 -77.051880 5.045494
v 4.466150 -77.063293 7.167221
v 1.098162 -77.086456 9.729652
v -0.786875 -78.907623 11.410839
v -3.169100 -78.901428 12.142773
v -7.539794 -78.935028 9.806877
v -9.770479 -78.920288 8.336807
v -11.973598 -78.921570 5.657345
v -13.242601 -78.921936 3.105930
v -13.576070 -78.936523 1.322155
v -13.752848 -78.923981 0.111618
v -13.071600 -78.982117 -0.629791
v -11.793025 -78.941101 -0.425522
v -10.455713 -78.947968 -0.580620
v -8.848299 -78.942047 -1.318954
v -6.009809 -78.946869 -1.602230
v -2.642913 -78.976898 -1.471859
v 0.869450 -78.946625 -1.516884
v 3.477940 -78.935150 -1.202572
v 4.653887 -78.916016 -0.254978
v 5.811991 -78.933350 0.045563
v 7.158632 -78.921570 0.031078
v 7.660170 -78.927429 0.908985
v 7.460859 -78.888641 1.959740
v 7.131973 -78.883911 3.209476
v 6.362801 -78.920532 4.780468
v 4.743605 -78.916595 6.967342
v 1.201210 -78.935699 9.881004
v -0.978770 -80.919495 11.842258
v -3.028179 -80.904053 12.536879
v -7.641870 -80.951904 10.207718
v -9.800343 -80.939545 8.686626
v -11.774404 -80.901459 6.202007
v -13.089307 -80.871704 3.446156
v -13.705770 -80.883606 1.500523
v -13.629387 -80.918610 0.474304
v -12.953757 -80.925720 -0.010582
v -11.842090 -80.908600 -0.125751
v -10.694971 -80.908752 -0.575935
v -9.361099 -80.914734 -1.181976
v -6.505100 -80.932526 -1.326653
v -2.582381 -80.925232 -1.219761
v 1.346552 -80.948944 -1.159935
v 3.887487 -80.937073 -0.890514
v 4.888496 -80.876862 -0.245575
v 5.815985 -80.881805 0.176003
v 6.795681 -80.944763 0.318069
v 7.457933 -80.919464 0.912666
v 7.756468 -80.904114 2.008171
v 7.628723 -80.857361 3.243080
v 6.739273 -80.898804 4.689396
v 5.026272 -80.911469 6.857761
v 0.955256 -80.959534 10.238148
v -1.527802 -83.667053 12.961094
v -7.098862 -83.728363 11.299698
v -9.301442 -83.696533 9.823254
v -11.286322 -83.682770 7.744694
v -12.255623 -83.662231 5.225178
v -12.571329 -83.600433 3.419491
v -12.521144 -83.534210 2.478333
v -12.083620 -83.566620 1.575497
v -11.121246 -83.647339 0.446091
v -10.027069 -83.708069 -0.466328
v -8.804575 -83.709106 -1.005272
v -6.472457 -83.786011 -1.180603
v -2.964413 -83.746277 -1.169754
v 0.844168 -83.770142 -0.944817
v 3.340130 -83.764160 -0.627205
v 4.559881 -83.779663 -0.197037
v 5.671106 -83.804871 0.536686
v 6.409386 -83.805664 1.154636
v 6.863382 -83.782898 1.730301
v 7.249607 -83.730347 2.797165
v 6.999235 -83.644318 3.856773
v 6.215622 -83.657440 5.332668
v 4.622089 -83.684204 7.690247
v 0.344818 -83.727509 11.457428
v 3.501785 -87.516815 9.620811
v 4.946890 -87.571777 7.409996
v 5.583950 -87.600494 5.692375
v 5.841400 -87.623047 4.486462
v 5.733700 -87.596039 3.695210
v 5.509861 -87.565186 3.159458
v 5.016205 -87.626556 2.425148
v 3.953947 -87.705750 1.195015
v 2.480448 -87.696198 0.342434
v 0.033455 -87.738403 -0.129326
v -3.311257 -87.732483 -0.267498
v -6.094833 -87.723572 -0.262917
v -8.135374 -87.697296 -0.046337
v -9.656923 -87.682556 0.692028
v -10.831344 -87.611298 2.037491
v -11.892819 -87.625946 3.358078
v -12.081558 -87.594147 4.564220
v -11.815564 -87.568787 5.744335
v -11.782841 -87.604553 7.198021
v -10.770716 -87.623169 9.221233
v -8.613607 -87.642548 11.235249
v 1.631634 -87.515411 11.497829
v -0.344851 -87.599579 13.005474
v 2.462147 -83.738678 9.720177
v 2.877253 -80.956177 8.741093
v 2.822121 -78.932373 8.658524
v 2.656120 -77.077942 8.737564
v 0.634937 -75.417358 9.911148
v 0.122862 -73.667633 10.041149
v 1.443352 -71.018555 8.672832
v 0.092567 -68.149109 9.118004
v 4.086267 -66.088989 5.907719
v 3.564030 -64.366089 5.960514
v 2.980499 -62.175934 6.164906
v 0.748095 -59.587616 7.469818
v 1.010687 -56.936066 6.978493
v 3.198307 -53.899323 5.118370
v 3.148458 -50.589752 4.630470
v 2.987810 -47.818848 4.475677
v 1.369442 -45.792450 5.376736
v 2.754185 -43.393219 4.171959
v 2.697540 -40.273468 3.832676
v 2.654720 -37.277527 3.719685
v 1.477377 -34.645844 4.176300
v 2.292480 -32.297241 3.702820
v 1.011374 -29.611206 4.319790
v 1.890190 4.538452 14.496937
v 1.617895 2.632080 12.648256
v 1.250557 0.033264 10.721615
v 1.064199 -3.556335 8.669899
v 0.841200 -6.965454 7.326687
v 0.800158 -26.551880 4.709461
v 0.796896 -23.954041 5.210426
v 0.927441 -20.801636 6.003811
v 0.994774 -16.386475 6.972576
v 0.972332 -12.711914 7.205391
v 0.863388 -10.197144 7.217361
v -6.348333 -87.783997 12.751678
v -4.739395 -83.729462 12.669785
v -5.190247 -80.933167 11.712719
v -5.345016 -78.925598 11.284584
v -5.734601 -77.060730 10.802448
v -7.914253 -75.418396 9.098171
v -8.513583 -73.700836 8.470341
v -7.246814 -71.009918 8.734875
v -9.251499 -68.089386 6.956291
v -7.148089 -66.109985 7.724033
v -6.750428 -64.313171 7.636017
v -5.788443 -62.145325 7.899242
v -6.735309 -59.594910 6.813473
v -6.267414 -56.980072 6.457920
v -4.322989 -53.934784 7.047043
v -4.213275 -32.323730 4.001865
v -4.033629 -37.193359 4.334904
v -3.805413 -40.291199 4.971668
v -3.945919 -43.523315 5.468987
v -4.398720 -47.637970 5.928684
v -4.307655 -50.407074 6.355568
v -6.262145 -45.772156 4.541103
v -6.165539 -34.631439 3.217094
v -5.794433 -29.629456 3.285595
v -8.565968 4.470642 10.756031
v -8.238504 2.461670 9.743599
v -7.761021 0.048279 8.404377
v -7.208691 -3.546753 6.656197
v -6.997499 -7.000610 5.345715
v -5.834967 -26.539307 3.394352
v -6.133224 -23.899475 3.500793
v -6.930014 -20.719604 3.725567
v -8.297831 -16.327148 4.059166
v -8.645796 -12.702515 4.242012
v -7.731766 -10.183777 4.800831
v -6.048007 -90.786041 13.495234
v -8.652596 -90.741791 11.775723
v -10.684689 -90.717896 9.757759
v -11.607018 -90.714600 7.874477
v -11.633987 -90.730988 6.464298
v -11.942237 -90.739929 5.223499
v -12.062263 -90.744629 4.100327
v -11.047558 -90.708679 3.038303
v -9.673903 -90.767365 1.947964
v -8.147991 -90.790253 1.024189
v -5.968454 -90.806061 0.676296
v -3.196191 -90.842041 0.716747
v 0.120426 -90.812988 0.906052
v 2.605591 -90.792206 1.431973
v 3.888239 -90.768494 2.686798
v 4.876329 -90.769440 3.727455
v 5.634476 -90.754669 4.291695
v 5.706179 -90.721832 4.962803
v 5.292431 -90.726624 5.616581
v 4.969515 -90.716095 7.027580
v 4.507942 -90.690430 8.792358
v 3.205753 -90.696686 10.717758
v 1.395378 -90.733917 12.570961
v -0.406503 -90.793274 13.825644
v 1.511412 -93.900879 12.917921
v 3.593298 -93.888489 10.967281
v 4.797369 -93.837067 8.898006
v 5.109882 -93.845612 7.196522
v 5.508806 -93.794006 5.754475
v 5.634901 -93.762360 5.146877
v 5.431990 -93.768250 4.525181
v 4.816690 -93.766876 4.055286
v 3.814430 -93.803497 3.720207
v 2.729988 -93.861481 2.841053
v 0.410940 -93.866058 2.148003
v -2.814694 -93.929596 1.872116
v -5.689942 -93.845367 1.946270
v -8.040739 -93.866394 2.179813
v -9.821565 -93.893402 2.917610
v -11.299826 -93.868378 3.399044
v -12.487511 -93.785156 4.335144
v -12.446337 -93.833771 5.463017
v -12.148638 -93.860962 6.457035
v -11.943708 -93.820435 7.629581
v -10.951704 -93.799133 9.592072
v -9.103513 -93.813232 11.782539
v -6.738178 -93.859802 13.342924
v -0.423450 -93.882874 14.156330
v 1.503080 -96.845184 13.122145
v 3.736551 -96.935303 11.035488
v 5.129835 -96.973480 8.902637
v 5.856319 -96.983337 7.364075
v 6.313217 -96.975952 5.939766
v 6.299265 -96.983215 5.155388
v 6.033651 -96.994629 4.645321
v 5.510414 -97.046814 4.233242
v 4.362162 -97.115326 4.190155
v 3.060617 -97.065491 3.887325
v 0.834286 -97.076660 3.201897
v -2.362079 -97.097137 2.892128
v -5.448193 -97.007599 2.979591
v -8.114956 -97.054321 3.270626
v -10.107218 -97.050476 3.997650
v -11.291014 -97.078766 4.531761
v -12.296225 -97.015594 5.011417
v -12.568017 -96.957764 5.894451
v -12.485394 -96.955292 6.549664
v -12.161909 -96.952606 7.318748
v -11.174812 -96.971252 9.325954
v -9.514967 -97.028625 11.781826
v -7.725643 -97.057922 13.397123
v -5.912696 -97.019714 15.080936
v -4.072517 -97.014618 15.832949
v -2.235215 -96.886963 15.800861
v -0.510327 -96.838745 14.686913
v 1.766010 -98.894775 13.940058
v 3.774666 -98.860626 11.627777
v 4.901440 -98.858063 9.302361
v 5.652761 -98.830566 7.923859
v 6.117979 -98.851227 6.912468
v 6.147728 -98.911133 6.026714
v 5.828171 -98.951782 5.497219
v 5.276400 -98.931152 5.190506
v 4.321308 -98.925323 4.847832
v 3.032894 -98.955383 4.333050
v 0.941832 -98.998352 3.716892
v -2.096135 -99.073822 3.282856
v -5.099081 -98.970337 3.351437
v -7.861019 -98.952606 3.858932
v -9.977890 -98.966827 4.713432
v -10.959120 -98.884216 5.541176
v -11.443043 -98.807739 6.117443
v -11.596599 -98.804901 6.670330
v -11.543562 -98.828857 7.289093
v -11.336014 -98.807373 8.207451
v -10.975031 -98.854065 9.948517
v -9.757467 -98.908508 12.076450
v -8.061594 -98.912079 13.965294
v -6.131223 -98.926270 15.638323
v -4.190621 -98.963745 16.546764
v -2.367561 -98.915863 16.687262
v -0.493576 -98.920868 15.640028
v 1.806171 -100.780701 14.677279
v 3.731627 -100.712341 12.529388
v 4.667839 -100.717377 10.403198
v 5.146061 -100.724335 8.993904
v 5.353056 -100.743652 8.106331
v 5.229551 -100.748627 7.330498
v 4.903755 -100.748535 6.777611
v 4.469023 -100.786591 6.171402
v 3.823133 -100.845764 5.404022
v 2.753456 -100.868347 4.840473
v 0.872290 -100.890015 4.280521
v -1.996068 -100.949707 3.794693
v -4.859036 -100.850159 3.810669
v -7.441663 -100.854248 4.357666
v -9.423596 -100.847137 5.391235
v -10.348701 -100.763123 6.467377
v -11.048613 -100.788055 7.061592
v -11.474880 -100.764313 7.617134
v -11.448175 -100.755188 8.299538
v -11.243488 -100.756683 9.322578
v -10.848850 -100.754181 10.611687
v -9.759951 -100.701324 12.369982
v -8.219019 -100.697235 14.481125
v -6.226626 -100.796967 16.269028
v -4.219135 -100.837006 17.361921
v -2.442068 -100.799957 17.590015
v -0.492395 -100.782074 16.576925
v -2.361272 -102.373535 18.337704
v -4.206189 -102.435638 18.063002
v -6.297387 -102.431763 16.760256
v -8.341845 -102.307007 14.844219
v -9.816990 -102.358093 12.511568
v -11.077738 -102.392395 10.698704
v -11.446698 -102.382172 9.501114
v -11.474458 -102.392853 8.780659
v -11.244204 -102.429016 8.263798
v -10.653902 -102.448853 7.843258
v -9.926714 -102.410767 7.198845
v -8.986881 -102.467957 5.960575
v -7.280759 -102.474243 4.941296
v -4.916675 -102.544861 4.338875
v -1.967314 -102.633057 4.316303
v 0.823111 -102.536652 4.931973
v 2.469629 -102.486420 5.641563
v 3.292831 -102.420685 6.322876
v 3.730701 -102.325684 7.073513
v 4.294954 -102.359131 7.917294
v 4.708403 -102.368896 8.503696
v 4.737648 -102.325531 9.230442
v 4.553240 -102.292938 10.313934
v 4.313490 -102.386810 11.753494
v 3.332703 -102.377594 13.451851
v 1.671274 -102.390198 15.418846
v -0.364014 -102.356567 17.298693
v -2.335727 -103.841095 18.881886
v -4.114600 -103.877533 18.645618
v -6.300946 -103.854462 17.204317
v -8.480158 -103.772308 15.149467
v -9.865790 -103.879425 12.873560
v -11.139998 -103.807495 11.247444
v -11.340388 -103.781403 10.280243
v -11.230453 -103.784912 9.686302
v -11.054796 -103.838257 9.094898
v -10.535473 -103.874725 8.546547
v -9.785819 -103.848236 7.779263
v -8.843510 -103.897980 6.554428
v -7.336856 -103.936615 5.515213
v -4.954933 -104.006439 4.870632
v -1.934564 -104.073700 4.790169
v 0.777571 -103.991028 5.404881
v 2.262133 -103.954803 6.280128
v 3.049229 -103.883026 7.191566
v 3.849445 -103.910553 8.196018
v 4.506168 -104.120514 8.785500
v 4.895761 -104.041687 9.572330
v 4.757938 -104.034088 10.496773
v 4.319691 -103.929504 11.672310
v 3.554068 -103.920105 12.974424
v 2.519854 -103.876678 14.570881
v 1.254786 -103.851044 16.421564
v -0.538871 -103.856903 17.915134
v 0.927765 -105.489624 17.299505
v 2.153172 -105.502808 15.917492
v 2.879768 -105.515503 14.405476
v 3.991253 -105.508942 12.916365
v 4.581028 -105.530853 11.600327
v 4.776365 -105.522491 10.555622
v 4.710049 -105.537750 9.656723
v 4.281336 -105.365021 9.194130
v 3.059668 -105.463226 8.210682
v 2.045992 -105.533020 7.050426
v 0.629620 -105.599548 6.032787
v -1.910194 -105.706512 5.484341
v -4.922189 -105.658234 5.603271
v -7.319747 -105.588135 6.291615
v -8.721458 -105.555756 7.281700
v -9.546898 -105.524780 8.318306
v -10.360413 -105.507202 9.076382
v -10.943293 -105.476074 9.790108
v -11.094878 -105.463196 10.443520
v -11.124496 -105.463562 11.065540
v -10.953745 -105.469910 11.875038
v -9.843362 -105.511322 13.467466
v -8.420278 -105.445465 15.759449
v -6.193978 -105.514435 17.893293
v -3.994308 -105.540985 19.183975
v -2.352312 -105.501526 19.384554
v -0.717506 -105.489899 18.587736
v 0.699594 -107.219177 18.015738
v 2.105768 -107.196228 16.791763
v 2.725893 -107.233429 15.570141
v 3.547359 -107.243988 13.831711
v 4.344273 -107.162994 12.417601
v 4.478331 -107.197479 11.517136
v 4.424797 -107.197296 10.867367
v 4.142227 -107.214050 10.292118
v 3.145550 -107.281342 9.232868
v 1.891123 -107.239868 7.860840
v 0.331835 -107.281891 6.708824
v -2.122395 -107.370697 6.180107
v -5.060209 -107.309753 6.383995
v -7.441786 -107.247223 7.189713
v -8.784565 -107.212067 8.155785
v -9.598126 -107.175110 8.823063
v -10.538260 -107.131042 9.297733
v -11.184828 -107.146027 10.044361
v -11.331488 -107.156555 10.773663
v -11.021931 -107.179077 11.789482
v -10.513438 -107.191223 12.965061
v -9.464784 -107.155487 14.916002
v -7.802736 -107.145752 17.181494
v -5.537496 -107.242828 19.111958
v -3.749386 -107.288330 20.009029
v -2.414761 -107.210876 20.120411
v -0.954592 -107.184387 19.367960
v -2.548295 -108.641541 21.065369
v -3.727522 -108.708008 20.957438
v -5.000300 -108.868805 20.252626
v -7.109389 -108.816254 18.591846
v -8.931168 -108.709717 16.639624
v -10.123830 -108.787354 14.721706
v -10.905105 -108.810852 12.925537
v -11.448874 -108.810852 11.150677
v -11.501788 -108.811615 10.150627
v -10.992889 -108.829376 9.369053
v -9.840679 -108.884155 9.124748
v -8.864558 -108.863434 8.864670
v -7.481968 -108.844788 8.102161
v -5.181581 -108.930420 7.151466
v -2.326861 -108.993256 6.801765
v 0.210260 -108.905090 7.313374
v 2.032902 -108.850922 8.533527
v 3.607933 -108.943604 9.647186
v 4.505072 -109.035034 10.569988
v 4.780312 -109.072723 11.254513
v 4.701481 -108.960663 11.879002
v 4.309795 -108.836487 12.655127
v 3.759569 -108.989899 14.170698
v 3.172237 -108.898315 15.697926
v 1.952475 -108.815491 17.414600
v 0.192768 -108.790955 19.099100
v -1.390160 -108.738220 20.345732
v -0.171567 -110.120178 20.021524
v 1.772705 -110.181000 17.954109
v 3.477419 -110.258881 15.703819
v 3.983448 -110.207581 14.236958
v 4.534985 -110.255066 12.515720
v 4.916140 -110.267700 11.790607
v 4.954390 -110.265228 11.262760
v 4.541080 -110.291290 10.476547
v 3.602633 -110.267761 9.729782
v 2.023447 -110.167725 9.075092
v 0.158762 -110.224670 7.965790
v -2.343155 -110.316132 7.475929
v -5.113677 -110.282166 7.829082
v -7.414012 -110.210571 8.749771
v -9.005018 -110.212738 9.377178
v -10.042345 -110.227722 9.690434
v -10.815425 -110.197388 9.940464
v -11.175080 -110.139313 10.387173
v -11.291732 -110.155243 11.398361
v -10.997127 -110.141876 13.494228
v -10.127213 -110.131744 15.520973
v -8.655920 -110.106720 17.434517
v -7.046028 -110.170959 19.348093
v -5.099922 -110.222351 20.795452
v -3.697405 -110.129791 21.421110
v -2.618506 -110.081329 21.619408
v -1.695814 -110.118591 21.053291
v -2.749121 -111.433746 21.962196
v -3.712449 -111.457611 21.892347
v -5.089994 -111.420624 21.398243
v -7.128502 -111.341888 19.806658
v -8.911163 -111.331787 17.651911
v -10.419312 -111.321930 15.460514
v -11.338854 -111.281189 13.633512
v -11.647599 -111.276825 11.919598
v -11.373438 -111.318909 11.004932
v -10.971365 -111.350494 10.642349
v -10.471117 -111.359375 10.420902
v -9.401501 -111.371643 9.918770
v -7.538416 -111.362061 9.240700
v -5.128267 -111.450623 8.362709
v -2.336806 -111.540344 7.924320
v 0.122982 -111.418304 8.493214
v 1.999039 -111.390259 9.566967
v 3.714558 -111.366364 10.236523
v 4.632154 -111.438812 10.797890
v 5.064819 -111.536896 11.386280
v 5.186201 -111.600220 11.931915
v 5.107761 -111.718628 12.589029
v 4.554670 -111.605408 13.837248
v 3.724165 -111.371887 15.507635
v 1.956379 -111.381195 18.075821
v -0.061493 -111.322876 20.450039
v -1.643693 -111.397217 21.560116
v 0.439718 -112.734161 20.649948
v 2.497236 -112.856354 17.980711
v 4.340397 -112.915283 14.971182
v 5.302298 -112.957153 13.413160
v 5.462402 -112.793579 12.641171
v 5.403303 -112.677643 12.064295
v 5.231859 -112.674744 11.636414
v 4.840265 -112.712646 11.284832
v 3.820072 -112.779816 10.790314
v 2.080343 -112.787231 10.031921
v 0.103334 -112.816223 9.008297
v -2.388268 -112.903564 8.498459
v -5.172217 -112.821228 8.828014
v -7.532814 -112.725830 9.630283
v -9.288216 -112.732910 10.300518
v -10.342648 -112.752075 10.804394
v -10.881610 -112.767090 11.087173
v -11.298852 -112.715118 11.541870
v -11.459831 -112.679016 12.279287
v -11.213503 -112.643860 13.447172
v -10.655958 -112.669830 15.210478
v -9.390924 -112.693085 17.820375
v -7.231556 -112.655457 20.299341
v -4.916564 -112.657776 21.967167
v -3.637704 -112.744659 22.430758
v -2.678050 -112.773102 22.488667
v -1.419058 -112.729095 22.071692
v -2.646292 -114.577942 23.081671
v -3.563663 -114.617859 23.008675
v -4.884717 -114.517487 22.553665
v -7.368209 -114.290070 21.042122
v -9.692387 -114.227753 18.553652
v -10.722008 -114.410828 15.737398
v -10.795744 -114.468597 14.203819
v -10.731485 -114.466675 13.261356
v -10.500065 -114.481201 12.644644
v -10.170942 -114.519501 12.120491
v -9.638489 -114.527802 11.616302
v -8.631783 -114.498718 10.938877
v -7.167356 -114.486694 10.212387
v -5.055757 -114.587921 9.408543
v -2.443789 -114.697662 9.162323
v -0.263651 -114.685608 9.501568
v 1.402761 -114.599304 10.308578
v 2.886545 -114.557526 11.074081
v 3.803003 -114.398621 11.748413
v 4.352774 -114.295410 12.338133
v 4.794516 -114.331238 12.865314
v 5.105459 -114.357574 13.553404
v 4.967382 -114.368866 14.364489
v 4.061663 -114.391968 15.810257
v 2.836412 -114.347198 18.460007
v 0.891665 -114.249573 21.130154
v -1.341659 -114.401794 22.708431
v -12.777326 6.854492 5.859428
v 7.463587 6.950745 -10.466206
v 1.163939 7.017212 -13.617340
v 8.966808 6.988464 11.519436
v -10.707777 6.839233 9.438801
v -2.024001 7.008606 -14.073109
v -14.170364 6.908264 2.538448
v 9.932100 6.976196 8.435066
v -5.134840 7.038940 15.000973
v -7.695491 6.915100 -13.173298
v -7.455855 6.918579 13.161690
v 11.627949 6.896973 0.429012
v -1.620980 7.105713 16.353655
v -11.362314 6.901794 -10.855701
v 11.768236 6.903748 -3.166252
v 10.499239 7.375061 4.678314
v -14.405523 6.951538 -7.016415
v 10.837482 6.921936 -6.120186
v -4.647059 6.964722 -13.950092
v -8.903851 6.858337 11.602932
v -15.586091 6.891235 -3.073608
v 3.845699 6.948364 15.416044
v 9.224037 6.936096 -8.504227
v 1.600786 7.116516 16.459236
v -15.141383 6.898865 0.141624
v 4.855257 6.971741 -12.259571
v 6.490934 6.886475 13.782591
v 1.164831 -31.101257 4.255173
v 3.694601 -31.071594 3.194569
v 6.369972 -31.162018 1.452934
v 9.443375 -31.259796 -1.359520
v 11.101337 -31.310669 -5.286114
v 11.701250 -31.316315 -7.477276
v 11.676302 -31.237427 -8.978516
v 10.479721 -31.239899 -9.335251
v 6.305521 -31.282349 -9.828506
v -0.104229 -31.255249 -9.548187
v -6.421071 -31.265808 -9.988869
v -13.790462 -31.193695 -10.226856
v -15.365845 -31.200745 -9.680111
v -15.489734 -31.217163 -8.069206
v -15.210953 -31.261871 -6.546150
v -14.391476 -31.266693 -5.002422
v -11.785477 -31.210388 -0.513268
v -8.575087 -31.101227 1.864693
v -2.090336 -31.228699 4.543209
v -0.086243 -31.159729 4.603889
v 10.816553 -31.279694 -3.448849
v 0.905313 -27.992065 4.501057
v 3.533276 -27.992676 3.410221
v 6.184465 -28.012085 1.814255
v 9.033604 -28.012451 -0.725037
v 10.733002 -27.966187 -4.412872
v 11.118731 -27.928833 -6.004391
v 11.342815 -27.904358 -7.659634
v 10.316450 -27.935791 -8.672848
v 6.618565 -27.976624 -10.108185
v 0.246880 -27.966125 -10.212654
v -6.310491 -27.956848 -10.393398
v -12.525067 -27.905762 -9.955135
v -14.111177 -27.861694 -9.046181
v -14.224138 -27.946838 -7.239437
v -14.061099 -27.974304 -5.460850
v -13.659840 -27.969666 -3.852215
v -11.254616 -27.976379 -0.049534
v -8.245937 -27.973022 2.031719
v -2.188918 -27.978088 4.513123
v -0.326490 -27.985352 4.686848
v 10.508007 -27.976013 -2.902157
v 0.792574 -25.293335 4.937031
v 3.542490 -25.260254 3.851006
v 6.247377 -25.275208 2.460117
v 8.793148 -25.262329 0.316544
v 10.550896 -25.255859 -3.861664
v 10.566290 -25.247375 -5.577019
v 10.129591 -25.263184 -7.142811
v 9.243059 -25.260254 -8.402706
v 6.216045 -25.247131 -10.202538
v 0.249189 -25.262146 -10.607449
v -5.807691 -25.258911 -10.808277
v -11.167559 -25.281006 -9.450794
v -12.686055 -25.272949 -7.960415
v -13.336329 -25.258057 -6.432907
v -13.530059 -25.256775 -4.850494
v -13.343369 -25.253052 -3.387260
v -11.508455 -25.265259 -0.281830
v -8.579845 -25.262329 1.988838
v -2.461359 -25.282349 4.861923
v -0.561539 -25.259094 5.013889
v 10.212774 -25.270447 -1.906750
v 0.866014 -22.462463 5.569805
v 3.680351 -22.402283 4.536552
v 6.511236 -22.421814 3.429585
v 9.078239 -22.413086 1.888412
v 11.163597 -22.403442 -2.087055
v 10.973574 -22.410706 -4.123428
v 10.413876 -22.425720 -6.252338
v 9.401453 -22.426697 -7.978928
v 5.757744 -22.421875 -10.424736
v 0.121859 -22.410156 -11.001934
v -5.290666 -22.399658 -10.928272
v -11.090078 -22.417419 -9.239929
v -12.581857 -22.416443 -7.044437
v -13.238853 -22.428955 -5.403088
v -13.606955 -22.427002 -3.847557
v -13.422812 -22.413269 -2.513695
v -11.996181 -22.406311 0.139488
v -9.130426 -22.413391 2.338902
v -2.649476 -22.444885 5.257698
v -0.543760 -22.438110 5.571056
v 10.497025 -22.396667 -0.059879
v 0.976706 -18.784851 6.520687
v 4.099352 -18.723083 5.539738
v 7.163704 -18.745972 4.644634
v 10.074266 -18.758484 3.325794
v 12.545681 -18.747437 -0.830765
v 12.247236 -18.725342 -2.869568
v 11.276545 -18.689514 -5.377338
v 9.911663 -18.717102 -7.416786
v 5.712172 -18.721741 -10.323292
v 0.075651 -18.706787 -11.291100
v -5.126775 -18.700012 -11.259651
v -11.180328 -18.720215 -9.125359
v -13.026267 -18.689148 -6.883724
v -13.803450 -18.701477 -5.344780
v -14.373421 -18.726379 -3.661633
v -14.460473 -18.713562 -2.225891
v -13.419806 -18.746094 0.777100
v -10.505786 -18.745667 2.894051
v -3.338455 -18.782410 5.939194
v -0.656667 -18.750732 6.462345
v 11.910786 -18.792664 1.241585
v 0.999151 -14.170044 7.178940
v 4.337576 -14.142639 6.388161
v 7.182314 -14.152161 5.511776
v 10.232101 -14.126160 4.232422
v 13.427774 -14.094360 -0.951565
v 13.477165 -14.107910 -2.944946
v 12.953440 -14.125244 -4.899132
v 11.620995 -14.139038 -6.421524
v 6.094181 -14.138855 -9.886448
v 0.168905 -14.138489 -11.274044
v -4.634937 -14.142456 -11.314491
v -11.312555 -14.127747 -9.169834
v -14.007162 -14.121887 -7.090885
v -14.792387 -14.150513 -5.759258
v -15.505754 -14.182983 -4.178280
v -15.838617 -14.167603 -2.834663
v -14.628411 -14.138062 0.191860
v -11.628325 -14.144043 2.843460
v -4.066375 -14.170959 6.478626
v -0.977984 -14.149048 7.073101
v 12.322048 -14.123840 1.645161
v 0.925961 -11.578186 7.210758
v 4.101807 -11.574524 6.581539
v 6.578754 -11.563599 5.855545
v 9.666269 -11.523926 4.655823
v 13.103027 -11.484680 -0.804806
v 12.776392 -11.555847 -3.036755
v 12.594410 -11.461182 -5.140072
v 11.435951 -11.515015 -6.801487
v 5.763147 -11.568542 -9.726681
v 0.263840 -11.584778 -11.053219
v -3.974346 -11.584412 -11.199284
v -10.614624 -11.562012 -9.561615
v -13.691820 -11.502991 -7.413670
v -14.225073 -11.401550 -5.517071
v -15.143092 -11.416992 -3.965218
v -15.676877 -11.440674 -2.669468
v -14.008642 -11.525574 0.747643
v -10.796663 -11.556580 3.115814
v -3.962788 -11.579590 6.618324
v -1.018380 -11.577881 7.193897
v 11.933329 -11.524414 2.026344
v 0.830378 -8.610229 7.224697
v 3.543079 -8.610168 6.768227
v 5.535095 -8.603638 6.047306
v 8.329981 -8.566528 4.731148
v 11.858780 -8.466248 -0.553444
v 11.706776 -8.518860 -3.454632
v 10.738867 -8.519836 -5.812290
v 9.070404 -8.584778 -7.411362
v 4.471306 -8.609375 -9.846523
v 0.330351 -8.608948 -10.802570
v -3.175553 -8.621277 -10.845387
v -9.278694 -8.604614 -9.699524
v -12.702283 -8.558777 -7.553066
v -14.067883 -8.472168 -5.398617
v -14.666451 -8.483154 -3.657909
v -14.638865 -8.511047 -2.118126
v -12.190774 -8.581238 1.440948
v -9.018871 -8.601929 3.842667
v -3.451608 -8.607056 6.719299
v -0.849483 -8.609375 7.223270
v 10.789349 -8.538635 2.444275
v 2.985985 -10.201782 6.985844
v 4.863733 -10.193481 6.373116
v 7.470749 -10.162537 5.503746
v 10.431349 -10.125000 3.716129
v 12.148266 -10.104187 0.813702
v 12.574116 -10.093201 -1.977009
v 11.976156 -10.179993 -4.409660
v 11.126190 -10.099670 -6.508476
v 7.059217 -10.181519 -8.958698
v 2.719866 -10.187317 -10.531265
v -1.914344 -10.206299 -10.975578
v -7.850609 -10.199402 -10.451515
v -12.002670 -10.154541 -8.610973
v -13.840981 -10.004395 -6.414581
v -14.509511 -9.972656 -4.521648
v -15.275559 -10.023560 -3.088757
v -14.142051 -10.136597 0.051483
v -11.209049 -10.163635 2.630562
v -5.099295 -10.196350 6.195114
v -2.210496 -10.196960 7.079502
v 0.073877 -10.196472 7.222282
v 3.311193 -12.704834 6.814117
v 5.468634 -12.698547 6.111610
v 8.570612 -12.682190 5.207672
v 11.253458 -12.676025 3.366478
v 12.994730 -12.667969 0.264946
v 13.540407 -12.612366 -1.999813
v 13.247168 -12.604614 -4.027554
v 12.719391 -12.661682 -5.749935
v 8.384418 -12.695312 -8.674377
v 3.270660 -12.703186 -10.661339
v -2.427283 -12.701172 -11.376343
v -8.899553 -12.699219 -10.328110
v -12.973893 -12.690491 -8.189720
v -14.420295 -12.661316 -6.537823
v -14.875818 -12.712280 -4.835339
v -15.764575 -12.704407 -3.477867
v -15.200685 -12.695923 -0.804260
v -12.950613 -12.687378 1.944931
v -5.663518 -12.716553 5.984123
v -2.473536 -12.711426 6.963154
v 0.089022 -12.709534 7.210896
v 3.244587 -16.336731 6.419106
v 5.608259 -16.323975 5.603661
v 8.937441 -16.353638 4.653358
v 11.340574 -16.328857 2.819225
v 12.857557 -16.335876 0.192886
v 13.059097 -16.284546 -1.736382
v 12.604372 -16.292786 -3.933769
v 11.414265 -16.261108 -5.954266
v 7.794460 -16.310852 -9.215252
v 3.282372 -16.310730 -10.876171
v -2.853287 -16.307068 -11.422096
v -9.478523 -16.309998 -10.184204
v -12.721088 -16.287170 -7.832829
v -13.999734 -16.283203 -6.269928
v -14.747041 -16.300110 -4.761261
v -15.171921 -16.320435 -3.159981
v -14.771018 -16.315735 -0.554150
v -12.773971 -16.358887 2.118046
v -5.307753 -16.384155 5.717525
v -2.153481 -16.344971 6.613537
v 0.184305 -16.363159 6.967384
v 2.898703 -20.769531 5.441460
v 5.196062 -20.732910 4.513100
v 8.436230 -20.786682 3.472710
v 10.450764 -20.738281 1.742290
v 11.650610 -20.763794 -0.336918
v 11.796253 -20.752991 -2.238235
v 11.236303 -20.756042 -4.574284
v 10.219234 -20.755066 -6.913464
v 7.154024 -20.756653 -9.868851
v 3.293423 -20.744873 -10.887566
v -3.019965 -20.722168 -11.205418
v -9.695326 -20.755554 -10.163998
v -12.149660 -20.744263 -7.948593
v -13.116686 -20.744385 -6.055202
v -13.730608 -20.751465 -4.433228
v -13.925697 -20.757629 -2.852383
v -13.160425 -20.713928 -0.360138
v -11.199453 -20.778625 1.902771
v -4.230610 -20.801025 5.142326
v -1.613189 -20.781433 5.853264
v 0.250092 -20.790405 6.064087
v 2.643652 -23.908142 4.591400
v 4.815083 -23.898499 3.575333
v 7.750425 -23.920471 2.058952
v 9.620607 -23.907837 0.050724
v 10.565870 -23.899658 -2.068913
v 10.692255 -23.895569 -4.019428
v 10.418583 -23.907715 -5.888508
v 9.730806 -23.913574 -7.543072
v 7.287731 -23.901062 -9.895535
v 3.605406 -23.909119 -10.720085
v -3.161650 -23.908203 -10.902191
v -9.881441 -23.902100 -10.135914
v -11.976093 -23.907532 -8.387012
v -12.914614 -23.911865 -6.632008
v -13.374218 -23.920227 -5.102367
v -13.453715 -23.908386 -3.613369
v -12.308092 -23.898132 -1.104961
v -10.260603 -23.919067 1.174343
v -3.639869 -23.934814 4.812771
v -1.456261 -23.911438 5.139343
v 0.171312 -23.947632 5.246712
v 2.595831 -26.558167 4.059944
v 4.752975 -26.559448 2.976437
v 7.649195 -26.565552 0.972706
v 9.812408 -26.555969 -1.467999
v 10.535868 -26.528564 -3.401955
v 10.686420 -26.510681 -5.005508
v 10.816502 -26.496887 -6.582718
v 10.160650 -26.539856 -7.938751
v 7.717365 -26.528625 -9.776024
v 4.051052 -26.528809 -10.360481
v -3.494390 -26.517273 -10.512146
v -10.503880 -26.551208 -10.086891
v -12.527064 -26.557983 -9.087669
v -13.596379 -26.506470 -7.706852
v -13.653992 -26.538269 -5.986294
v -13.637995 -26.529419 -4.389153
v -12.053836 -26.534607 -1.084538
v -9.741386 -26.538818 1.122135
v -3.410735 -26.564880 4.520882
v -1.301200 -26.539612 4.811882
v 0.227201 -26.551147 4.838676
v 0.914206 -5.248108 7.773304
v 3.220285 -5.295105 7.245739
v 5.134111 -5.345703 6.490108
v 7.764967 -5.357788 4.808929
v 10.537674 -5.317444 -0.671772
v 10.099520 -5.321960 -3.805813
v 9.221809 -5.353699 -5.633598
v 8.218220 -5.341492 -6.985241
v 4.404060 -5.324890 -9.829716
v 1.023327 -5.350708 -10.449787
v -2.675787 -5.354309 -10.603752
v -8.294399 -5.348999 -9.975945
v -11.080586 -5.356567 -7.984127
v -12.901737 -5.329895 -5.507771
v -13.406509 -5.339172 -3.483624
v -13.288393 -5.357117 -1.851887
v -11.242434 -5.382629 2.345329
v -8.412465 -5.334900 5.049091
v -3.476941 -5.295715 7.222576
v -0.782842 -5.287781 7.809052
v 9.872675 -5.326111 2.402149
v 1.146793 -1.773804 9.729229
v 3.517561 -1.728577 8.753651
v 5.416283 -1.694702 7.686398
v 8.019707 -1.677002 5.765213
v 10.360542 -1.690735 -0.790989
v 10.078737 -1.607788 -4.242283
v 9.372801 -1.636841 -6.045780
v 8.473484 -1.664734 -7.257114
v 4.700010 -1.655029 -10.029800
v 1.378887 -1.656860 -10.364651
v -2.451579 -1.666443 -10.488163
v -8.039470 -1.669250 -10.485569
v -10.805387 -1.697449 -8.615108
v -13.038466 -1.693115 -5.698814
v -13.843011 -1.675354 -2.984394
v -14.078693 -1.697021 -0.824097
v -11.810399 -1.783142 4.039024
v -8.779421 -1.692261 6.718788
v -3.884515 -1.803772 9.106270
v -0.875191 -1.854492 9.845249
v 10.083807 -1.667419 2.850777
v 1.418917 1.590027 11.681053
v 4.005390 1.546265 10.438274
v 5.964188 1.518127 8.731762
v 8.267490 1.568420 6.175880
v 10.251772 1.580383 -0.983032
v 9.725801 1.508057 -4.603153
v 9.804419 1.546936 -6.364349
v 8.692219 1.558044 -7.661121
v 4.742739 1.600525 -10.661469
v 1.044558 1.648254 -11.068237
v -2.852781 1.636963 -11.410740
v -8.260040 1.601746 -11.233715
v -11.182849 1.565857 -9.013901
v -13.296446 1.519287 -5.617836
v -14.210946 1.608093 -2.624401
v -15.064323 1.530029 -0.537685
v -12.389940 1.520752 4.721157
v -9.419182 1.548218 7.910686
v -4.447227 1.342346 11.044849
v -1.038225 1.437561 11.828167
v 10.478601 1.579102 2.911022
v 1.786619 3.485535 13.557062
v 4.737154 3.471375 11.841290
v 6.464140 3.505920 9.723431
v 8.176376 3.469604 6.752781
v 11.322737 3.486633 -0.057320
v 10.482195 3.506226 -3.758797
v 9.907639 3.457520 -6.450756
v 8.809202 3.467529 -7.971252
v 4.721848 3.500183 -11.152378
v 1.132410 3.563049 -11.835403
v -2.469490 3.567627 -12.256088
v -7.871641 3.521606 -11.961403
v -10.954132 3.483276 -9.820038
v -13.724892 3.564270 -5.844101
v -15.240486 3.541260 -2.333443
v -15.347259 3.446777 -0.179222
v -12.374970 3.455994 4.989578
v -9.811040 3.448181 8.586128
v -4.796309 3.475403 12.509087
v -1.059153 3.420837 13.660221
v 10.338060 3.449951 3.314499
v 1.837492 5.835388 15.554855
v 5.930782 5.713806 13.128122
v 8.048281 5.747253 10.706696
v 8.983864 5.761414 7.745667
v 11.518980 5.717041 0.394432
v 11.565691 5.717285 -3.184612
v 10.563042 5.736877 -6.159386
v 9.048315 5.752258 -8.244038
v 4.849144 5.791138 -11.803093
v 1.159353 5.854858 -12.995659
v -2.102284 5.842163 -13.428543
v -7.656574 5.760681 -12.760582
v -11.092119 5.748413 -10.583164
v -14.165197 5.768738 -6.812485
v -15.558560 5.730530 -2.946156
v -15.162621 5.731323 0.112312
v -12.506922 5.718994 5.588005
v -10.363250 5.698425 9.163658
v -5.170300 5.828003 14.149408
v -1.351171 5.839294 15.546196
v 10.121094 5.778503 4.149384
v 2.589304 -6.980164 7.107635
v 4.184216 -7.005859 6.588833
v 6.458239 -7.006592 5.475304
v 9.185228 -6.985413 3.641109
v 10.695847 -6.989624 0.957645
v 11.080635 -6.894836 -2.197586
v 10.349771 -6.981140 -4.862484
v 9.105719 -7.026123 -6.457352
v 5.601709 -7.010864 -9.205261
v 2.604500 -7.004211 -10.394806
v -1.309848 -7.018738 -10.756069
v -7.035024 -7.010193 -10.391693
v -10.370369 -7.000549 -8.855831
v -12.892305 -6.975525 -6.481243
v -13.849588 -6.924255 -4.452534
v -13.951229 -6.924561 -2.727547
v -12.670066 -6.977600 0.440529
v -9.493124 -7.001343 3.493187
v -4.714389 -6.990173 6.352169
v -2.005982 -6.980835 7.188797
v 0.128183 -6.962585 7.333992
v 2.621426 -3.508362 8.183559
v 4.139044 -3.531311 7.594383
v 6.494629 -3.548401 6.280468
v 9.025816 -3.541199 4.070091
v 10.354879 -3.524353 0.979027
v 10.361822 -3.516785 -2.413700
v 9.480366 -3.509521 -5.161308
v 8.837460 -3.514709 -6.291000
v 5.617792 -3.517639 -9.376366
v 3.202332 -3.529297 -10.198734
v -0.727042 -3.552551 -10.313614
v -6.851487 -3.544556 -10.588116
v -9.360564 -3.562744 -9.501026
v -12.000474 -3.553894 -6.957165
v -13.275471 -3.559814 -4.423344
v -13.566422 -3.555969 -2.212620
v -12.605731 -3.600891 1.615772
v -9.465780 -3.590637 5.186790
v -4.986925 -3.523438 7.552082
v -2.130899 -3.585266 8.494110
v 0.316925 -3.585205 8.774300
v 3.029276 0.028992 9.993019
v 4.636034 0.020813 8.988224
v 6.983969 0.098022 7.182964
v 9.419237 0.108643 4.627769
v 10.570417 0.086365 0.954029
v 9.880766 0.095703 -2.881577
v 9.932293 0.133118 -5.616615
v 9.254246 0.114014 -6.770702
v 5.894814 0.119995 -9.800411
v 3.230442 0.146118 -10.642162
v -0.890855 0.163269 -10.723854
v -6.984986 0.125122 -11.216908
v -9.468737 0.125488 -10.068531
v -12.433349 0.090820 -7.242710
v -13.627082 0.122925 -4.205032
v -14.483708 0.117310 -1.645546
v -13.379152 0.045288 2.781528
v -10.089933 0.061340 6.557129
v -5.496857 -0.094116 9.601978
v -2.583703 -0.152893 10.631016
v 0.350918 -0.005371 10.861725
v 3.529886 2.616211 11.751354
v 5.162628 2.595459 10.386990
v 7.113701 2.575134 7.896877
v 9.307024 2.579163 4.880795
v 11.166636 2.615540 1.180531
v 10.147943 2.595459 -2.437317
v 9.919918 2.511047 -5.696819
v 9.408895 2.591553 -7.065876
v 5.986509 2.602905 -10.301144
v 3.081200 2.637451 -11.290874
v -1.013996 2.679626 -11.614651
v -6.902485 2.626648 -11.971363
v -9.459834 2.627563 -10.781059
v -12.569944 2.548767 -7.582039
v -13.934500 2.583984 -3.684784
v -15.208484 2.593079 -1.399490
v -13.630754 2.567322 3.082745
v -10.519987 2.573853 7.140213
v -5.958296 2.536865 11.104538
v -2.939214 2.507690 12.379368
v 0.574835 2.604065 12.785378
v 4.236919 4.496704 13.300222
v 6.443468 4.554321 11.425583
v 7.823416 4.554077 8.765995
v 9.226553 4.524963 5.458954
v 11.060608 4.520020 1.922043
v 11.458260 4.513367 -1.463673
v 10.685534 4.520386 -5.079262
v 9.634388 4.538635 -7.210838
v 6.202442 4.553040 -10.676487
v 3.063824 4.624329 -12.037205
v -0.677094 4.662292 -12.610256
v -6.315378 4.616760 -12.713371
v -9.230377 4.575928 -11.619019
v -12.613374 4.552612 -8.381680
v -15.033464 4.606689 -4.272598
v -15.536695 4.527649 -1.207108
v -13.342281 4.543579 3.554920
v -10.891013 4.527344 7.617516
v -6.334191 4.518799 12.493576
v -3.228951 4.554932 14.130848
v 0.692577 4.520020 14.674213
v 1.526230 -35.938660 4.241520
v 4.079477 -35.937622 2.867950
v 6.579559 -35.945251 0.901802
v 9.012726 -35.953308 -2.074219
v 9.991596 -35.929047 -5.628544
v 9.570173 -35.849030 -6.960815
v 8.785170 -35.863373 -7.701630
v 7.805122 -35.946045 -8.485886
v 4.784027 -35.947052 -9.383720
v -0.256494 -35.958191 -9.291039
v -5.273366 -35.940704 -9.432186
v -9.827220 -35.955963 -9.601269
v -11.735075 -35.857361 -8.678230
v -12.986362 -35.840149 -7.484333
v -13.549106 -35.880432 -5.838291
v -13.424959 -35.922272 -4.136684
v -11.662531 -35.922882 -0.674515
v -8.479492 -35.916016 1.952206
v -2.068372 -35.900757 4.802525
v 0.087807 -35.922089 4.777630
v 9.858522 -35.948181 -3.995430
v 1.411821 -33.431458 4.162460
v 3.912722 -33.437958 2.968742
v 6.565161 -33.394928 1.143917
v 9.472370 -33.345367 -1.745461
v 11.346581 -33.370300 -5.971066
v 11.522255 -33.364288 -8.134384
v 10.210340 -33.298462 -8.813221
v 8.825939 -33.289368 -9.018108
v 5.323746 -33.322540 -9.635933
v -0.243980 -33.318848 -9.327103
v -5.824613 -33.330536 -9.640995
v -12.171505 -33.291382 -9.832249
v -14.193459 -33.190491 -9.154751
v -14.911258 -33.212189 -8.156734
v -14.930629 -33.223816 -7.048145
v -14.323781 -33.269257 -5.496548
v -12.020102 -33.378510 -0.929394
v -8.747868 -33.429230 1.764946
v -2.106805 -33.357452 4.718147
v 0.070705 -33.384308 4.756012
v 10.612083 -33.322113 -3.800667
v 2.699072 -29.588837 3.692390
v 4.773981 -29.613800 2.601318
v 7.842115 -29.688568 0.314419
v 10.219095 -29.702789 -2.305340
v 10.873367 -29.693878 -3.941811
v 11.065544 -29.720886 -5.655922
v 11.803875 -29.618591 -7.575874
v 11.521330 -29.596954 -8.873669
v 8.212200 -29.705444 -9.724300
v 3.881565 -29.701599 -9.964230
v -3.587863 -29.599121 -9.979759
v -11.999996 -29.633759 -10.321892
v -14.506972 -29.551453 -10.017967
v -15.109685 -29.592224 -8.758553
v -14.818121 -29.680084 -6.702305
v -14.465996 -29.687683 -5.243011
v -12.321973 -29.681000 -1.158894
v -9.734242 -29.629669 1.127342
v -3.203147 -29.673889 4.335949
v -1.060959 -29.666962 4.539032
v 0.469181 -29.632721 4.436840
v 0.743940 -32.308990 4.448212
v -0.955825 -32.327515 4.802975
v -3.207048 -32.342590 4.361794
v -10.083133 -32.306641 0.865440
v -12.800371 -32.348145 -1.863094
v -15.006450 -32.329620 -6.405380
v -15.461863 -32.334930 -7.561127
v -15.410147 -32.292236 -8.953671
v -14.377104 -32.308197 -9.809650
v -11.691811 -32.359833 -10.207134
v -3.611889 -32.333923 -9.482834
v 3.232836 -32.349518 -9.543640
v 7.475142 -32.343597 -9.624531
v 10.322357 -32.372009 -9.210072
v 11.603186 -32.391205 -8.820522
v 11.765808 -32.419312 -7.001762
v 11.025745 -32.357788 -4.585220
v 10.410549 -32.366913 -2.733818
v 8.124393 -32.341125 -0.160683
v 4.985434 -32.312134 2.402332
v 2.935986 -32.298584 3.459236
v 3.160862 -34.655792 3.320473
v 5.154476 -34.645935 2.195408
v 8.080147 -34.618164 -0.525486
v 9.936802 -34.600250 -3.022495
v 10.515312 -34.603485 -4.817261
v 10.818840 -34.575043 -6.867233
v 10.029459 -34.486786 -7.974712
v 8.784655 -34.520508 -8.447655
v 6.187271 -34.585236 -9.448189
v 2.875563 -34.591644 -9.365738
v -3.388268 -34.574524 -9.340992
v -9.522015 -34.600647 -9.872013
v -12.030115 -34.498596 -9.288212
v -13.476797 -34.412415 -8.374966
v -14.140630 -34.448212 -7.197346
v -14.115415 -34.502930 -5.786652
v -12.635030 -34.601288 -2.026417
v -9.916895 -34.633789 0.896454
v -3.236138 -34.604767 4.466599
v -0.935254 -34.602448 4.895294
v 0.866085 -34.633514 4.457771
v 1.493143 -38.692871 4.395828
v 4.259207 -38.657074 2.766178
v 6.695414 -38.511749 0.750835
v 8.727314 -38.453400 -2.133144
v 9.138290 -38.441772 -5.354362
v 8.761114 -38.449219 -6.458061
v 8.188747 -38.455811 -7.335167
v 7.294876 -38.468140 -8.219135
v 4.372368 -38.463440 -9.252758
v -0.539738 -38.470734 -9.034622
v -5.236961 -38.457031 -9.216938
v -9.302950 -38.472809 -9.293419
v -11.044291 -38.450775 -8.293484
v -12.227517 -38.443207 -6.970470
v -12.961033 -38.453735 -5.067314
v -12.985155 -38.464478 -3.211983
v -11.339492 -38.597076 -0.031456
v -8.127590 -38.726318 2.365681
v -1.941102 -38.533600 5.173206
v 0.078524 -38.591644 5.040207
v 9.211678 -38.424072 -4.006481
v 1.431227 -41.906006 4.792839
v 4.457457 -41.953278 2.786171
v 6.790936 -42.090820 0.820675
v 8.698555 -42.104523 -1.612995
v 9.006729 -42.118378 -4.703907
v 8.643637 -42.131927 -5.775494
v 7.753105 -42.132751 -7.045048
v 6.503057 -42.147339 -8.156757
v 3.156254 -42.118011 -8.704472
v -1.603794 -42.141693 -8.482616
v -5.657537 -42.161591 -8.764973
v -9.915070 -42.132141 -8.546867
v -11.592533 -42.147675 -7.476631
v -12.736471 -42.129578 -6.448635
v -13.530008 -42.143066 -5.111374
v -13.378459 -42.141418 -3.583447
v -11.508713 -42.079498 0.147198
v -8.133695 -42.013550 2.746777
v -1.889599 -42.035278 5.626492
v 0.016266 -41.952667 5.464970
v 9.077072 -42.123932 -3.461575
v 0.875443 -37.240479 4.562786
v -0.906163 -37.152985 5.008022
v -3.073925 -37.162506 4.669239
v -9.512891 -37.234772 1.343174
v -12.220509 -37.165436 -1.302238
v -13.181740 -37.116638 -4.317127
v -12.863904 -37.094055 -6.374294
v -11.892252 -37.088837 -7.941128
v -10.337989 -37.135162 -9.101551
v -8.289034 -37.145172 -9.729134
v -3.289995 -37.134979 -9.223846
v 2.707996 -37.146118 -9.306778
v 5.738653 -37.147003 -9.283527
v 8.041121 -37.126740 -7.882278
v 8.774048 -37.099976 -7.038349
v 9.249081 -37.093994 -6.133305
v 9.541380 -37.115875 -4.736038
v 9.320650 -37.121582 -3.229649
v 7.930428 -37.139099 -0.743046
v 5.271015 -37.200928 2.034645
v 3.315130 -37.268494 3.336979
v 0.831818 -40.258789 4.941395
v -0.873785 -40.227295 5.438095
v -2.877419 -40.268402 5.244450
v -9.317242 -40.354309 1.718174
v -12.200308 -40.259064 -0.832397
v -13.160920 -40.242310 -4.093098
v -12.721012 -40.249786 -5.866844
v -11.754892 -40.234436 -7.292942
v -10.433726 -40.231598 -8.497211
v -8.430170 -40.233887 -9.217888
v -3.696231 -40.240173 -8.848583
v 1.730543 -40.221985 -8.889942
v 5.059313 -40.227936 -8.951534
v 7.346094 -40.233765 -7.786282
v 8.337137 -40.224640 -6.685596
v 8.816351 -40.228088 -5.755875
v 9.028805 -40.219757 -4.486355
v 8.980892 -40.212219 -3.067329
v 7.939816 -40.226044 -0.628723
v 5.474482 -40.258972 1.875763
v 3.441929 -40.270935 3.355373
v 1.349611 -46.763733 5.434925
v 4.896318 -46.712311 3.012978
v 7.240276 -46.702942 0.919006
v 9.016741 -46.700378 -1.068275
v 9.798401 -46.718384 -3.736607
v 10.021803 -46.673553 -4.805180
v 8.772799 -46.692078 -6.025253
v 7.022205 -46.734192 -7.040989
v 2.978779 -46.730408 -7.780155
v -2.362365 -46.686066 -7.488541
v -6.960209 -46.709808 -7.869167
v -12.066566 -46.715454 -7.262173
v -13.554549 -46.702759 -6.714478
v -14.518616 -46.718323 -6.450512
v -14.903459 -46.714783 -5.305279
v -14.486130 -46.700653 -3.729916
v -12.520442 -46.709381 -0.218697
v -9.224766 -46.686462 2.787216
v -2.273164 -46.671570 6.416855
v -0.169533 -46.712646 6.200127
v 9.704494 -46.706909 -2.603283
v 1.385252 -44.710388 5.217793
v 4.616783 -44.789886 3.020370
v 6.830898 -44.956940 1.146786
v 8.760220 -44.959442 -0.777668
v 9.482574 -44.963623 -3.497055
v 9.421410 -44.950500 -4.628712
v 8.217127 -44.960785 -6.239536
v 6.527414 -45.005890 -7.565006
v 2.760231 -44.992950 -8.187649
v -2.088732 -44.973907 -7.932083
v -6.373067 -45.021759 -8.332241
v -11.315586 -44.982239 -7.749668
v -13.111604 -44.987549 -7.090145
v -14.305162 -44.913177 -6.658230
v -14.650377 -44.950470 -5.541595
v -14.258480 -44.951111 -4.004963
v -12.039734 -44.909241 0.132275
v -8.696445 -44.756958 2.813606
v -2.117990 -44.857513 6.087181
v -0.087900 -44.798462 5.886604
v 9.431149 -44.977661 -2.389175
v 0.742922 -43.448456 5.394299
v -0.962320 -43.578217 5.869389
v -2.999655 -43.570374 5.771938
v -9.702694 -43.553406 1.847076
v -12.681054 -43.692169 -0.795151
v -14.083875 -43.731018 -4.705479
v -14.034745 -43.664642 -5.991646
v -13.020857 -43.727173 -6.939972
v -11.576716 -43.755524 -7.582546
v -9.455942 -43.734955 -8.486691
v -4.294989 -43.774353 -8.347397
v 0.668884 -43.739868 -8.275265
v 4.321964 -43.752197 -8.474102
v 7.097765 -43.759644 -7.411301
v 8.586504 -43.730591 -5.779747
v 9.142080 -43.724945 -4.579102
v 9.230131 -43.727356 -3.444107
v 9.133049 -43.722534 -2.102760
v 7.895634 -43.713348 -0.018116
v 5.617033 -43.613861 2.002583
v 3.583584 -43.420044 3.628952
v 3.697918 -45.789612 3.804504
v 5.872545 -45.877167 2.095436
v 8.019287 -45.910400 0.111954
v 9.393871 -45.913544 -1.680889
v 9.583700 -45.920654 -2.936966
v 9.721806 -45.916199 -4.013203
v 9.451559 -45.867828 -5.300442
v 7.499626 -45.922638 -6.820984
v 4.453064 -45.940063 -7.949875
v 0.562424 -45.912415 -7.812378
v -4.904803 -45.909515 -7.899223
v -10.705025 -45.934723 -7.932499
v -12.702641 -45.917084 -7.051987
v -14.047480 -45.916718 -6.892418
v -14.822182 -45.912506 -6.100109
v -14.691743 -45.908325 -4.753891
v -13.123291 -45.910217 -0.997200
v -10.451842 -45.816895 1.700676
v -3.327416 -45.802429 6.061069
v -1.112434 -45.839874 6.265022
v 0.671711 -45.805328 5.765915
v 1.347666 -49.090454 5.644234
v 5.280827 -48.897125 2.945824
v 7.555933 -48.684357 0.635288
v 9.111841 -48.678528 -1.418129
v 10.181469 -48.762360 -3.943180
v 9.931377 -48.711151 -5.163406
v 8.634897 -48.674408 -5.929462
v 7.269213 -48.727020 -6.697792
v 2.524309 -48.713135 -7.292042
v -2.102563 -48.672913 -7.001740
v -5.704020 -48.696411 -7.482403
v -11.376865 -48.709839 -7.175293
v -12.890903 -48.618591 -6.464596
v -13.714542 -48.593658 -6.027802
v -14.175064 -48.612518 -5.045128
v -14.003328 -48.632690 -3.524757
v -12.421516 -48.714935 0.181149
v -9.147358 -48.880005 3.292675
v -2.279177 -48.733612 6.762245
v -0.226867 -48.828461 6.505474
v 9.803463 -48.686951 -2.873379
v 0.611664 -47.746887 5.959263
v -1.139038 -47.577667 6.550926
v -3.385260 -47.603607 6.307884
v -10.786711 -47.611664 1.760479
v -13.261774 -47.544403 -1.180576
v -14.578980 -47.541138 -4.399620
v -14.646927 -47.554108 -5.818306
v -13.964323 -47.510895 -6.430584
v -12.917633 -47.541229 -6.719921
v -10.956046 -47.562347 -7.549377
v -4.679948 -47.549530 -7.482143
v 0.395357 -47.555054 -7.435608
v 4.882385 -47.572205 -7.468479
v 8.086246 -47.557037 -6.339565
v 9.784044 -47.515656 -5.480949
v 10.262186 -47.561371 -4.430695
v 9.966490 -47.557281 -3.349754
v 9.614954 -47.547424 -2.107964
v 8.401587 -47.539154 -0.315315
v 6.280222 -47.570404 1.908413
v 3.985842 -47.761139 3.839783
v 1.264936 -52.196869 6.121536
v 5.609852 -52.181152 3.053036
v 7.789530 -52.121643 0.547478
v 8.524887 -52.100433 -1.557671
v 8.599817 -52.112549 -3.920795
v 7.736357 -52.098633 -5.332333
v 6.393997 -52.122498 -6.448681
v 5.082220 -52.179443 -7.010101
v 0.971783 -52.170746 -6.869549
v -1.765795 -52.142151 -6.329323
v -3.650475 -52.146149 -6.661476
v -8.124165 -52.169830 -7.264233
v -10.180641 -52.136810 -6.852242
v -11.610209 -52.110077 -6.020168
v -12.767937 -52.059967 -4.453716
v -13.198129 -52.117920 -2.604301
v -12.010309 -52.140167 1.401363
v -8.773241 -52.169586 4.118698
v -2.419137 -52.130188 7.242397
v -0.472388 -52.129517 7.050064
v 8.765123 -52.079803 -2.823627
v 0.496534 -50.474548 6.348091
v -1.259945 -50.298187 6.980724
v -3.374227 -50.366760 6.737183
v -10.329647 -50.370453 2.678101
v -12.783107 -50.251953 -0.309536
v -13.537490 -50.182037 -4.063305
v -13.013847 -50.153931 -5.534149
v -12.043386 -50.198425 -6.399895
v -10.767394 -50.288544 -7.009640
v -8.483353 -50.324585 -7.456596
v -3.287684 -50.263245 -6.806141
v -0.253842 -50.277771 -6.838627
v 3.491611 -50.324951 -7.235538
v 6.906258 -50.276672 -6.615768
v 8.240038 -50.224152 -5.818768
v 9.348166 -50.310791 -4.609009
v 9.498587 -50.278076 -3.415890
v 9.171223 -50.238892 -2.307632
v 8.396921 -50.252991 -0.569088
v 6.662668 -50.318939 1.778423
v 4.233854 -50.545593 3.882351
v -5.943057 -31.127411 3.213425
v -5.727852 -27.974792 3.337879
v -6.004942 -25.256897 3.416851
v -6.395349 -22.392578 3.621910
v -7.633006 -18.708557 3.891006
v -8.653376 -14.146423 4.122452
v -8.280935 -11.566895 4.499962
v -7.201162 -8.590027 5.068260
v -7.056936 -5.330444 5.872719
v -7.447001 -1.691895 7.571182
v -8.021272 1.468384 9.099064
v -8.447218 3.354004 10.303047
v -8.710768 5.698975 11.226387
v -6.059817 -35.915833 3.269611
v -6.144699 -33.425598 3.131985
v -5.703403 -38.718475 3.653122
v -5.629349 -42.001038 4.282845
v -6.394318 -46.697632 4.640697
v -6.040617 -44.744446 4.490093
v -6.293215 -48.934540 5.035362
v -6.067029 -52.196442 5.677666
v -7.397016 -50.461548 4.630970
v -7.716104 -47.680603 4.009846
v -7.525007 -45.764954 3.767845
v -7.001871 -43.490753 3.731915
v -6.759438 -40.355408 3.377316
v -7.044032 -37.248840 2.862717
v -7.328540 -34.645935 2.581795
v -7.305981 -32.303894 2.591312
v -6.923375 -29.614014 2.733822
v -9.287840 4.503906 9.990723
v -8.936333 2.513306 9.172474
v -8.397791 0.080200 8.005032
v -7.821729 -3.542297 6.346916
v -7.686418 -6.997559 4.946812
v -6.904037 -26.535339 2.826012
v -7.256072 -23.896362 2.917416
v -8.091915 -20.714111 3.229984
v -9.578051 -16.328491 3.563725
v -9.811720 -12.698364 3.609268
v -8.651375 -10.183716 4.217823
v 0.591387 -60.884094 7.675850
v 5.760962 -60.912750 4.092865
v 8.118910 -60.910919 1.782780
v 9.022707 -60.902283 -0.353821
v 8.628540 -60.846710 -2.788151
v 7.075949 -60.904602 -3.464432
v 5.109221 -60.933136 -4.543636
v 3.228466 -60.944641 -5.041775
v -0.858922 -60.946350 -5.208042
v -2.938989 -60.959045 -4.950470
v -5.422700 -60.979736 -4.906708
v -10.307213 -60.901489 -3.946148
v -12.484442 -60.923096 -4.111206
v -14.049107 -60.989929 -4.856819
v -14.967040 -60.870209 -4.113583
v -14.761821 -60.920380 -2.701302
v -13.224922 -60.917389 1.164433
v -10.080141 -60.894897 4.653915
v -3.535606 -60.885468 8.717655
v -1.622540 -60.900116 8.724483
v 9.107616 -60.876434 -1.929111
v -7.171243 -60.888885 6.842716
v 0.483027 -63.283691 8.016987
v 5.915546 -63.395844 4.053661
v 8.080141 -63.406891 1.587326
v 9.153517 -63.400330 -0.725845
v 8.870686 -63.374329 -3.638790
v 7.523739 -63.416443 -3.402653
v 5.993673 -63.411774 -3.566891
v 4.054277 -63.444366 -4.076756
v -0.539049 -63.420990 -4.367142
v -3.126074 -63.433380 -4.182339
v -5.957750 -63.408783 -3.849754
v -11.315045 -63.376892 -3.524395
v -13.237153 -63.438232 -3.924515
v -14.523028 -63.477203 -3.848919
v -14.825680 -63.386169 -2.891113
v -14.536932 -63.378632 -1.783768
v -13.136043 -63.395996 1.061123
v -10.888075 -63.338409 4.385460
v -4.375294 -63.286835 8.849087
v -2.062433 -63.302521 9.177818
v 9.376863 -63.407654 -2.600941
v -8.296508 -63.304169 6.536663
v 0.895119 -58.279053 7.223106
v 5.990240 -58.289673 3.664734
v 8.379654 -58.267639 1.265690
v 8.736017 -58.288147 -0.635895
v 7.593533 -58.297821 -2.905357
v 6.496023 -58.296204 -4.272511
v 4.754650 -58.338959 -5.526199
v 2.947775 -58.340790 -6.002708
v -0.718161 -58.310150 -5.837589
v -2.521282 -58.343109 -5.573891
v -4.431286 -58.366821 -5.859417
v -8.826813 -58.311096 -5.446587
v -11.089479 -58.296967 -4.569019
v -12.627222 -58.247314 -4.180511
v -14.053452 -58.182983 -3.643673
v -14.399080 -58.280487 -2.164787
v -12.824495 -58.295258 1.618980
v -9.383955 -58.288727 4.704330
v -2.879988 -58.293945 8.355762
v -1.100622 -58.293518 8.234135
v 8.187698 -58.299011 -1.928276
v -6.437383 -58.300568 6.647160
v 1.101732 -55.491119 6.701080
v 5.921404 -55.678711 3.337769
v 8.144964 -55.691467 0.802170
v 8.396664 -55.717346 -1.157181
v 7.639004 -55.711975 -3.535210
v 6.782799 -55.731506 -4.867619
v 5.503983 -55.744446 -5.956139
v 4.218271 -55.772064 -6.480782
v 0.482594 -55.746613 -6.456364
v -1.832718 -55.736633 -6.065567
v -3.477496 -55.727051 -6.231136
v -7.607368 -55.731171 -6.601288
v -9.999876 -55.720520 -5.952496
v -11.582541 -55.717529 -4.734055
v -12.918466 -55.729431 -3.036945
v -13.553082 -55.746155 -1.414570
v -12.417265 -55.685394 1.769356
v -9.052084 -55.560577 4.530983
v -2.609513 -55.607178 7.871468
v -0.771101 -55.603149 7.690258
v 8.115431 -55.713348 -2.418636
v -6.188562 -55.542603 6.287746
v 0.284073 -53.913513 6.997974
v -1.535600 -53.961395 7.593643
v -3.462491 -53.945465 7.367874
v -7.353782 -53.935059 5.299923
v -10.306244 -53.955566 3.361591
v -12.816090 -54.035828 0.745701
v -13.049400 -54.030182 -2.726372
v -12.080296 -54.015442 -4.670860
v -10.589136 -54.050079 -6.158401
v -8.820175 -54.036621 -6.876747
v -6.047290 -54.061737 -6.958389
v -2.537410 -54.037262 -6.221359
v -0.647052 -54.042511 -6.343861
v 2.024023 -54.072876 -6.921341
v 5.199381 -54.061646 -6.570072
v 6.422255 -54.029999 -5.807373
v 7.637735 -54.019287 -4.435463
v 8.178997 -54.000732 -3.172649
v 8.376375 -54.009003 -2.109573
v 8.191133 -54.022797 -0.499054
v 7.103992 -54.015320 1.893284
v 4.374800 -53.956696 4.282528
v 4.501240 -57.027649 4.704300
v 7.446718 -57.051575 2.163574
v 8.668932 -57.045929 -0.003849
v 8.340336 -57.079987 -1.589264
v 7.772659 -57.077667 -2.701481
v 7.148643 -57.087250 -3.888683
v 5.851954 -57.108887 -5.264992
v 4.340097 -57.128082 -6.072109
v 0.974323 -57.107910 -6.300392
v -1.195546 -57.102020 -5.942486
v -3.025012 -57.120789 -5.954643
v -6.807700 -57.093689 -6.191292
v -9.386593 -57.075348 -5.720772
v -11.268797 -57.082428 -4.662292
v -12.754059 -57.056122 -3.688564
v -13.852253 -57.103790 -2.366539
v -13.283898 -57.085052 0.774124
v -10.780542 -57.010437 3.483448
v -7.595823 -56.966766 5.672970
v -3.586499 -56.999023 7.909950
v -1.825726 -57.017090 8.145203
v 0.025000 -56.973785 7.548046
v 4.408615 -59.583893 5.070610
v 7.317804 -59.564514 2.689251
v 8.788902 -59.568665 0.548855
v 8.822119 -59.564087 -1.235336
v 8.350252 -59.572418 -2.243881
v 7.534357 -59.578156 -3.138805
v 5.727327 -59.577301 -4.560600
v 3.842699 -59.604004 -5.386761
v -0.025522 -59.603729 -5.686832
v -1.838605 -59.592499 -5.347015
v -3.822011 -59.645599 -5.388832
v -8.476975 -59.586334 -5.004398
v -10.758613 -59.572021 -4.317665
v -12.653639 -59.603882 -4.434147
v -14.101297 -59.451355 -4.569443
v -14.804709 -59.516754 -3.414658
v -13.754540 -59.578278 0.270733
v -11.299679 -59.580322 3.423340
v -8.049892 -59.587891 5.930038
v -3.985076 -59.585144 8.340626
v -2.285317 -59.586853 8.640221
v -0.313337 -59.585388 8.074608
v -0.700715 -62.135193 8.552876
v -2.972501 -62.156738 9.048866
v -4.914744 -62.132446 8.414890
v -8.994423 -62.153290 5.829670
v -11.880484 -62.205383 3.053116
v -13.848992 -62.218842 -0.082790
v -14.944985 -62.232117 -3.000214
v -14.941912 -62.270081 -4.111599
v -13.732471 -62.313904 -4.473503
v -11.981207 -62.206451 -3.633812
v -9.780745 -62.189667 -3.674969
v -4.378317 -62.279785 -4.463093
v -1.815269 -62.254181 -4.660507
v 0.314938 -62.272858 -4.839512
v 4.678644 -62.252441 -4.331646
v 6.408817 -62.231659 -3.577648
v 8.192623 -62.146118 -3.428120
v 9.250633 -62.164948 -2.849945
v 9.232695 -62.214813 -1.471115
v 8.682207 -62.227386 0.679134
v 6.995743 -62.228241 2.888577
v 4.318897 -62.207916 5.241459
v 9.063437 -31.267273 -9.420116
v 8.852192 -27.973694 -9.361607
v 8.197680 -25.256042 -9.379189
v 8.088568 -22.422546 -9.348049
v 8.422350 -18.720215 -8.938824
v 9.699959 -14.133179 -7.879791
v 9.437778 -11.545227 -7.981941
v 7.301062 -8.618774 -8.512272
v 6.500057 -5.338013 -8.607742
v 6.753393 -1.671326 -8.886627
v 6.966419 1.560730 -9.350784
v 7.121141 3.471741 -9.719551
v 7.426029 5.754150 -10.077984
v 6.646982 -35.964539 -9.173164
v 7.596560 -33.290375 -9.391098
v 6.242186 -38.477234 -8.929527
v 5.464087 -42.141083 -8.649384
v 5.742250 -46.738556 -7.528229
v 5.250345 -45.007874 -8.075287
v 5.815954 -48.728912 -7.182114
v 3.511131 -52.194885 -7.195770
v 1.142496 -60.974365 -5.305222
v 1.768576 -63.425781 -4.275162
v 1.132835 -58.329224 -6.077400
v 2.695240 -55.763611 -6.683849
v 2.537325 -62.260956 -4.633606
v 1.912569 -59.601135 -5.663464
v 2.740486 -57.125488 -6.330837
v 3.812420 -54.082397 -6.895496
v 5.521875 -50.321259 -7.134914
v 6.783361 -47.586578 -7.071537
v 6.069813 -45.945465 -7.562069
v 5.870085 -43.764832 -8.196815
v 6.392561 -40.243164 -8.538464
v 7.068331 -37.156647 -8.719994
v 7.610344 -34.580627 -9.049870
v 9.028896 -32.326813 -9.287460
v 9.930376 -29.666260 -9.271721
v 8.121241 4.537537 -8.986000
v 7.929192 2.585205 -8.698906
v 7.818300 0.087036 -8.325977
v 7.514183 -3.536743 -7.912399
v 7.566317 -7.022583 -7.909840
v 9.055933 -26.532410 -8.909283
v 8.691206 -23.909241 -8.812649
v 8.893646 -20.755249 -8.559723
v 9.914789 -16.307495 -7.570129
v 11.002089 -12.689209 -7.130398
v 9.394636 -10.155457 -7.794678
v -10.427937 -31.288696 -10.346329
v -9.690989 -27.977539 -10.333630
v -8.824261 -25.256592 -10.515938
v -8.304720 -22.413147 -10.690071
v -8.068918 -18.723022 -10.772095
v -7.493202 -14.137146 -10.767689
v -6.713931 -11.575562 -10.821365
v -5.763999 -8.613281 -10.757229
v -5.534706 -5.335327 -10.744427
v -5.507391 -1.666931 -10.908409
v -5.732957 1.588684 -11.740982
v -5.298609 3.532104 -12.412682
v -4.729085 5.812073 -13.384056
v -7.534441 -35.953339 -9.818890
v -9.090628 -33.349701 -10.092148
v -7.276402 -38.458618 -9.508980
v -7.760395 -42.142639 -8.954720
v -9.740438 -46.719513 -7.856487
v -8.959595 -44.998718 -8.361961
v -8.772573 -48.711151 -7.611389
v -5.617951 -52.167084 -7.038212
v -7.982204 -60.903290 -4.497368
v -8.763554 -63.374084 -3.498974
v -6.538866 -58.314697 -5.775013
v -5.067041 -55.744659 -6.496284
v -7.129851 -62.212982 -4.054111
v -6.142816 -59.631958 -5.357357
v -4.788075 -57.105621 -6.160854
v -4.076885 -54.045715 -6.576168
v -5.879813 -50.287537 -7.248528
v -8.140285 -47.554504 -7.733715
v -8.203264 -45.944946 -8.150303
v -7.188605 -43.773407 -8.670990
v -6.475112 -40.238953 -9.178764
v -6.290327 -37.133789 -9.569977
v -6.903389 -34.599640 -9.738548
v -8.132526 -32.378540 -10.105343
v -8.444601 -29.712982 -10.341816
v -3.628196 4.645996 -12.859852
v -4.200543 2.628235 -12.027279
v -4.196205 0.132019 -11.154488
v -4.011192 -3.538025 -10.682884
v -4.248315 -7.005798 -10.824684
v -7.764802 -26.556824 -10.567318
v -7.095050 -23.900269 -10.862999
v -6.733321 -20.735779 -10.930832
v -6.382239 -16.322388 -11.079002
v -5.707044 -12.713562 -11.052959
v -4.869205 -10.207825 -10.878277
v 0.610014 -65.215363 8.232738
v 6.634033 -65.233398 3.614235
v 8.393574 -65.243256 0.931999
v 9.413107 -65.240387 -1.459332
v 8.936119 -65.284241 -3.358852
v 7.938530 -65.281586 -3.306667
v 6.626862 -65.236023 -3.185802
v 4.835224 -65.269501 -3.552860
v 0.054605 -65.235352 -4.000767
v -3.361567 -65.246857 -3.955723
v -6.246552 -65.236694 -3.553638
v -8.805006 -65.216888 -3.400982
v -12.966980 -65.172668 -3.013103
v -13.510731 -65.092834 -2.596802
v -13.549891 -65.066559 -1.654816
v -13.367554 -65.137756 -0.505474
v -12.835382 -65.232605 1.716446
v -11.400722 -65.209961 4.319012
v -4.782951 -65.207306 8.992901
v -2.256168 -65.158783 9.633121
v 9.396427 -65.244019 -2.690315
v -9.114147 -65.213409 6.367954
v -11.398744 -65.248993 -3.295948
v 2.805117 -65.240326 -3.711571
v -0.827604 -64.283264 8.976669
v -3.446360 -64.286957 9.326073
v -5.727790 -64.308075 8.263680
v -9.927555 -64.319641 5.520775
v -12.214633 -64.364990 2.969879
v -13.326449 -64.349274 0.486748
v -14.131913 -64.277100 -1.671227
v -14.283130 -64.318146 -2.814949
v -13.770145 -64.399139 -3.461639
v -12.451553 -64.420807 -3.555161
v -10.145269 -64.373077 -3.415390
v -7.400006 -64.366638 -3.465210
v -4.718179 -64.406006 -3.874710
v -1.702045 -64.388763 -4.071156
v 1.086498 -64.385986 -4.054447
v 3.358019 -64.432892 -3.825150
v 5.457264 -64.431427 -3.627045
v 7.066181 -64.388214 -3.180679
v 8.308428 -64.417725 -3.645592
v 9.249578 -64.397430 -3.299339
v 9.401447 -64.381622 -2.048824
v 9.021151 -64.392853 0.017620
v 7.321835 -64.384949 2.602894
v 5.047716 -64.386444 4.944447
v -0.141495 -69.482513 9.518517
v 4.020208 -69.332153 6.685619
v 6.307762 -69.320648 4.383652
v 7.444769 -69.282135 2.043308
v 7.389917 -69.254547 -0.711990
v 7.078068 -69.295959 -1.486660
v 6.586672 -69.343658 -2.057003
v 5.755365 -69.365967 -2.712875
v 0.340416 -69.366272 -3.834396
v -4.439941 -69.364471 -3.869133
v -8.277317 -69.351135 -3.487652
v -10.531185 -69.378662 -2.629086
v -11.992540 -69.322052 -0.841141
v -12.332150 -69.329865 0.011723
v -12.632217 -69.323151 1.285580
v -12.759727 -69.318115 2.389252
v -12.423106 -69.328369 4.012787
v -10.984509 -69.374176 5.904682
v -4.941365 -69.450226 9.777103
v -2.332434 -69.404907 10.440998
v 7.538731 -69.239471 0.448952
v -9.089281 -69.418365 7.350079
v -11.599401 -69.340027 -1.658318
v 3.927656 -69.375641 -3.439308
v 0.382957 -67.048065 8.708973
v 6.199135 -66.946442 4.170197
v 7.856680 -66.941650 1.386105
v 8.768322 -66.913025 -0.811558
v 8.676456 -66.964996 -2.241631
v 8.061737 -66.997986 -2.604420
v 7.116940 -66.987457 -2.828384
v 5.689262 -66.973907 -3.306866
v 0.311165 -66.952820 -3.997326
v -3.789518 -66.966522 -3.982811
v -7.108315 -66.932068 -3.578396
v -9.700878 -66.984375 -3.261387
v -12.359341 -66.896973 -1.845154
v -12.600655 -66.893188 -1.271885
v -12.706398 -66.902985 -0.285069
v -12.676661 -66.927063 0.800179
v -12.535412 -66.949738 2.661694
v -11.406183 -66.969971 4.798145
v -4.884165 -67.026123 9.325237
v -2.347239 -66.962585 10.051025
v 8.879297 -66.925110 -1.655907
v -9.320490 -67.010590 6.618446
v -11.642254 -66.981354 -2.569283
v 3.562679 -66.930756 -3.680115
v 0.889132 -76.244995 9.781113
v 4.388144 -76.231598 7.250546
v 6.121819 -76.230347 5.199814
v 6.995041 -76.239227 3.639336
v 7.469364 -76.210938 1.544949
v 7.097694 -76.146912 0.877243
v 6.066595 -76.204834 0.083946
v 4.876715 -76.263794 -0.894028
v 0.408764 -76.289917 -2.384865
v -3.599030 -76.311951 -2.363483
v -7.288165 -76.332550 -2.347988
v -9.950962 -76.318573 -1.437050
v -12.655695 -76.237366 -0.778183
v -13.368830 -76.260406 -0.086689
v -13.328909 -76.234619 1.067211
v -13.073112 -76.229706 2.399334
v -12.062910 -76.225433 5.551296
v -9.804772 -76.233246 7.859791
v -4.016745 -76.225342 11.509487
v -1.245828 -76.217407 11.276447
v 7.333950 -76.225281 2.365326
v -7.624746 -76.250671 9.420979
v -11.688454 -76.267700 -0.703281
v 3.259686 -76.282959 -1.902504
v 0.356850 -74.588989 10.001354
v 4.147013 -74.581360 7.354145
v 6.241577 -74.582489 5.122131
v 7.185228 -74.576691 3.243107
v 7.191887 -74.590546 1.421417
v 6.498247 -74.575714 0.713436
v 5.902969 -74.589417 -0.179077
v 5.248081 -74.612000 -1.137493
v 0.826696 -74.651550 -2.814022
v -4.254540 -74.641602 -2.831837
v -8.437937 -74.670227 -2.543468
v -10.635728 -74.634216 -1.308483
v -12.976728 -74.559082 0.157276
v -13.369772 -74.565277 1.163143
v -13.195259 -74.579468 2.419559
v -13.059592 -74.582001 3.455162
v -12.439863 -74.575745 5.166142
v -10.443246 -74.584900 7.165901
v -4.677404 -74.583862 10.950333
v -1.747550 -74.567566 11.224598
v 7.594379 -74.577667 2.128223
v -8.251646 -74.599060 8.760857
v -12.002289 -74.634979 -0.369930
v 4.061144 -74.644226 -2.122284
v -0.091492 -72.502960 9.983322
v 3.629910 -72.513855 7.450230
v 6.134066 -72.525940 5.166782
v 7.302744 -72.523346 3.005173
v 6.770319 -72.494476 0.813969
v 6.266232 -72.514374 -0.154129
v 5.977318 -72.537018 -1.005981
v 5.456686 -72.559662 -1.755302
v 0.694633 -72.618317 -3.338490
v -4.616024 -72.601562 -3.339138
v -8.745823 -72.597198 -2.959309
v -10.699797 -72.566589 -1.790108
v -12.213064 -72.553040 0.241875
v -12.654230 -72.546783 1.220680
v -12.940556 -72.526733 2.477608
v -13.043522 -72.521149 3.387638
v -12.538243 -72.515717 4.781921
v -10.773508 -72.523865 6.614323
v -4.945362 -72.479706 10.437866
v -2.063864 -72.461121 10.960297
v 7.329750 -72.513947 1.719452
v -8.702984 -72.539825 8.114799
v -11.598423 -72.558167 -0.654152
v 4.181717 -72.597748 -2.708679
v -0.926007 -66.048096 9.354271
v -3.609602 -66.025787 9.735062
v -6.033814 -66.110870 8.417782
v -10.399978 -66.066956 5.590141
v -12.249329 -66.057739 3.331310
v -12.744812 -66.040283 1.522549
v -13.007345 -65.977386 -0.390396
v -13.017346 -65.937256 -1.556385
v -12.845768 -65.945740 -2.182358
v -12.235651 -66.046173 -2.680176
v -10.453562 -66.084076 -3.246994
v -7.823045 -66.043427 -3.416870
v -5.215249 -66.064301 -3.815243
v -1.652738 -66.068420 -3.996296
v 1.936047 -66.052856 -3.850945
v 4.313309 -66.058014 -3.512756
v 6.215593 -66.067810 -3.253139
v 7.579662 -66.111633 -2.994663
v 8.591833 -66.149719 -3.032093
v 9.169491 -66.112061 -2.642185
v 9.312946 -66.072021 -1.975700
v 8.989685 -66.063995 -0.566616
v 7.463655 -66.064636 2.293888
v 5.634806 -66.066528 4.711830
v 3.999044 -68.008636 6.459881
v 6.169367 -67.985321 4.293056
v 7.696955 -67.965607 1.562805
v 8.144627 -67.893555 -0.093430
v 8.164022 -67.923309 -1.114388
v 7.915304 -67.948181 -1.819965
v 7.328825 -68.016815 -2.279655
v 6.470385 -68.032135 -2.728436
v 4.921593 -68.033020 -3.371414
v 2.251347 -68.012604 -3.835701
v -1.895617 -68.018372 -3.957264
v -6.135110 -68.010223 -3.878807
v -9.043124 -68.018158 -3.304218
v -11.117946 -68.051178 -2.580925
v -11.958109 -67.984375 -1.710129
v -12.284061 -67.966919 -1.018539
v -12.527087 -67.977020 -0.152668
v -12.612618 -67.984375 1.140266
v -12.554819 -67.994507 2.747738
v -11.939255 -68.017242 4.460663
v -10.244019 -68.061737 6.238209
v -6.141623 -68.147736 8.815483
v -3.629827 -68.095886 10.071167
v -1.148514 -68.104950 9.830643
v -1.130743 -70.976410 10.350941
v -3.552448 -70.956177 10.647099
v -6.243355 -70.993866 9.389557
v -9.789425 -70.984467 7.109741
v -11.717511 -70.958374 5.518845
v -12.701938 -70.950378 3.923744
v -12.919114 -70.951874 2.584270
v -12.586504 -70.974609 1.317936
v -12.168582 -70.978088 0.192684
v -11.762737 -70.970917 -0.677258
v -11.220411 -70.991669 -1.668491
v -9.822726 -71.007690 -2.784111
v -6.912680 -71.023987 -3.577957
v -1.997223 -71.013428 -3.596615
v 2.575453 -71.030670 -3.452827
v 5.048609 -71.021149 -2.710602
v 5.980179 -70.989410 -1.877258
v 6.417587 -70.958618 -1.210079
v 6.736849 -70.908539 -0.376602
v 7.067503 -70.904602 0.679443
v 7.376289 -70.931885 1.934479
v 6.861366 -70.954681 3.866276
v 4.871151 -70.957947 6.241886
v 2.366608 -70.975525 8.085621
v 2.680908 -73.674744 8.363689
v 5.180201 -73.692261 6.284649
v 6.885397 -73.693726 4.007332
v 7.543335 -73.683655 2.419765
v 7.335196 -73.687805 1.573608
v 6.564230 -73.691620 0.808758
v 6.037338 -73.697540 -0.077229
v 5.665005 -73.722198 -0.974800
v 4.948219 -73.743347 -1.842133
v 2.903288 -73.776184 -2.799110
v -1.746920 -73.728851 -3.040859
v -6.898419 -73.782227 -3.016071
v -9.940670 -73.758026 -2.144024
v -11.285060 -73.739349 -0.831890
v -12.261728 -73.739594 0.053421
v -12.899225 -73.701843 0.832588
v -13.086379 -73.693726 2.031010
v -13.060881 -73.693817 3.178741
v -12.791441 -73.699097 4.517815
v -11.734500 -73.685455 5.930756
v -9.449208 -73.706055 7.824203
v -6.181846 -73.686401 9.961254
v -3.342269 -73.651428 11.204105
v -0.776500 -73.662903 10.593983
v 3.230209 -75.418976 8.244801
v 5.350060 -75.410309 6.204823
v 6.759457 -75.412476 4.307571
v 7.214972 -75.392822 2.826035
v 7.406752 -75.412140 1.893753
v 7.101913 -75.397003 1.238674
v 6.445908 -75.388611 0.509449
v 5.512968 -75.423767 -0.479782
v 4.476704 -75.450623 -1.515690
v 2.377556 -75.481140 -2.392609
v -1.594172 -75.444092 -2.581978
v -6.150287 -75.509949 -2.588566
v -9.338789 -75.509735 -2.019840
v -11.254549 -75.467590 -0.766613
v -12.498550 -75.427979 -0.564251
v -13.328496 -75.398132 0.022369
v -13.422474 -75.423462 1.183937
v -13.134070 -75.403992 2.426472
v -12.705645 -75.405762 4.733448
v -11.186924 -75.404846 6.523235
v -8.862270 -75.418915 8.468979
v -5.617008 -75.424652 10.579830
v -2.939227 -75.398071 11.585037
v -0.313876 -75.410889 10.579155
v -13.289451 -31.262390 -2.697495
v -12.718433 -27.970520 -1.969604
v -12.709234 -25.255432 -2.043018
v -12.986149 -22.393921 -1.453049
v -14.318118 -18.713989 -1.043156
v -15.635065 -14.143738 -1.739964
v -15.296937 -11.501770 -1.320751
v -14.095598 -8.538757 -0.707191
v -13.031990 -5.341064 -0.388451
v -13.669699 -1.703918 0.995762
v -14.439849 1.534119 1.478848
v -14.377284 3.451477 1.859760
v -14.071442 5.744446 2.398872
v -12.963423 -35.945190 -2.654465
v -13.381585 -33.315308 -3.244179
v -12.573360 -38.489838 -1.821106
v -13.001042 -42.113525 -1.803215
v -13.779222 -46.708954 -2.099689
v -13.577750 -44.953217 -1.907028
v -13.504332 -48.637238 -1.879665
v -13.054369 -52.118225 -0.702614
v -14.306483 -60.915283 -1.024185
v -14.056873 -63.374847 -0.690632
v -13.977480 -58.297974 -0.436436
v -13.406351 -55.736511 0.022945
v -13.143927 -65.188202 0.433022
v -12.703110 -69.323181 2.953377
v -12.623116 -66.936523 1.590759
v -12.957045 -76.230255 3.862411
v -12.974087 -74.582642 4.223839
v -12.931285 -72.521301 3.920540
v -13.053026 -75.410675 3.547588
v -13.016108 -73.696289 3.863632
v -12.935728 -70.946869 3.262703
v -12.604324 -67.990936 1.935440
v -12.891891 -66.020813 0.554604
v -13.784981 -64.318878 -0.678551
v -14.575802 -62.230591 -1.697872
v -14.493128 -59.576019 -1.717255
v -13.890345 -57.084625 -0.878395
v -13.280190 -54.042847 -1.021221
v -13.424569 -50.208130 -2.299820
v -14.056044 -47.532684 -2.886082
v -14.147267 -45.907379 -2.971245
v -13.623790 -43.718567 -2.896999
v -12.954929 -40.235626 -2.531105
v -12.941991 -37.137482 -2.843433
v -13.562231 -34.565613 -4.032455
v -13.952595 -32.333923 -4.318966
v -13.531427 -29.690613 -3.328213
v -14.782349 4.529358 1.081734
v -15.018716 2.546753 0.584145
v -14.486285 0.060120 0.342243
v -13.450846 -3.558594 -0.574688
[truncated: 2,610,815 more chars]
