# Supplementary material for: A 3D subject-specific model of the spinal subarachnoid space with anatomically realistic ventral and dorsal spinal cord nerve rootlets
Source: Fluids Barriers CNS. 2017 Dec 19;14:36. doi: 10.1186/s12987-017-0085-y (PMC5738087; doi:10.1186/s12987-017-0085-y)
Supplement: Supplementary file 1 — Additional file 1. 3D computer aided design files for the spinal cord, dura and nerve roots in .OBJ and .STL file format. Summary of geometric and hydrodynamic results for the spinal cord, dura and nerve roots in .XLSX format. [file 12987_2017_85_MOESM1_ESM.zip › NERVEQUAD.obj]

# Blender v2.78 (sub 0) OBJ File: 'PAPERMODEL.blend'
# www.blender.org
o C6-6.002_Cylinder.100
v 1.419743 -114.417480 15.434052
v 1.525852 -114.407021 15.399868
v 1.624907 -114.406982 15.347668
v 1.713075 -114.417244 15.279451
v 1.787024 -114.437469 15.197861
v 4.402458 -124.544044 19.439287
v 1.843876 -114.467010 15.106016
v 4.384251 -124.617584 19.377495
v 1.881435 -114.504532 15.007460
v 4.369806 -124.678131 19.302116
v 1.898280 -114.548668 14.905956
v 4.359777 -124.723351 19.216057
v 1.893759 -114.597748 14.805429
v 4.354461 -124.751579 19.122623
v 1.868070 -114.649857 14.709736
v 4.354124 -124.761620 19.025400
v 1.822139 -114.703018 14.622549
v 4.358759 -124.753174 18.928131
v 1.757838 -114.755211 14.547228
v 4.368181 -124.726608 18.834555
v 1.677485 -114.804314 14.486647
v 4.382028 -124.682892 18.748259
v 1.584307 -114.848557 14.443157
v 1.481799 -114.886230 14.418421
v 1.373948 -114.915802 14.413389
v 1.264860 -114.936218 14.428247
v 1.158748 -114.946671 14.462435
v 1.059729 -114.946800 14.514647
v 0.971526 -114.936447 14.582846
v 0.897603 -114.916199 14.664448
v 0.840772 -114.886734 14.756289
v 0.803184 -114.849182 14.854849
v 0.786319 -114.805023 14.956345
v 0.790840 -114.755951 15.056873
v 0.816545 -114.703827 15.152567
v 0.862448 -114.650681 15.239758
v 0.926796 -114.598534 15.315081
v 1.007116 -114.549377 15.375652
v 1.100307 -114.505127 15.419146
v 1.202824 -114.467514 15.443886
v 1.310680 -114.437874 15.448921
v 2.359466 -119.701164 17.699474
v 1.953490 -117.830658 16.821871
v 1.696574 -116.145477 16.016060
v 1.602396 -116.171295 16.011667
v 1.859340 -117.856491 16.817480
v 2.265308 -119.727036 17.695080
v 1.512935 -116.204178 15.990072
v 1.769856 -117.889389 16.795885
v 2.175834 -119.759926 17.673479
v 1.431544 -116.242760 15.952095
v 1.688497 -117.928024 16.757910
v 2.094468 -119.798492 17.635517
v 1.361435 -116.285690 15.899214
v 1.618396 -117.970917 16.705036
v 2.024359 -119.841431 17.582632
v 1.305244 -116.331238 15.833458
v 1.562203 -118.016418 16.639267
v 1.968166 -119.886932 17.516870
v 1.265168 -116.377670 15.757341
v 1.522147 -118.062881 16.563164
v 1.928088 -119.933334 17.440752
v 1.242723 -116.423134 15.673792
v 1.499683 -118.108353 16.479612
v 1.905662 -119.978867 17.357212
v 1.238802 -116.465973 15.586033
v 1.495736 -118.151215 16.391844
v 1.901712 -120.021713 17.269449
v 1.253507 -116.504532 15.497423
v 1.510455 -118.189766 16.303249
v 1.916427 -120.060234 17.180843
v 1.286318 -116.537323 15.411381
v 1.543252 -118.222534 16.217196
v 1.949228 -120.093033 17.094795
v 1.335956 -116.563019 15.331202
v 1.592875 -118.248230 16.137009
v 1.998852 -120.118736 17.014614
v 1.400489 -116.580711 15.259964
v 1.657439 -118.265938 16.065788
v 2.063418 -120.136475 16.943386
v 1.477475 -116.589722 15.200418
v 1.734436 -118.274948 16.006243
v 2.140412 -120.145447 16.883848
v 1.563958 -116.589645 15.154848
v 1.820893 -118.274887 15.960669
v 2.226867 -120.145355 16.838263
v 1.656569 -116.580551 15.124998
v 1.913513 -118.265739 15.930822
v 2.319472 -120.136215 16.808413
v 1.751797 -116.562721 15.112024
v 2.008761 -118.247940 15.917843
v 2.414707 -120.118423 16.795443
v 1.845956 -116.536850 15.116417
v 2.102917 -118.222069 15.922243
v 2.508885 -120.092613 16.799843
v 1.935445 -116.503983 15.138014
v 2.192397 -118.189240 15.943842
v 2.598369 -120.059715 16.821438
v 2.016803 -116.465347 15.175983
v 2.273757 -118.150612 15.981806
v 2.679725 -120.021042 16.859404
v 2.086923 -116.422485 15.228865
v 2.343897 -118.107697 16.034685
v 2.749843 -119.978180 16.912277
v 2.143106 -116.376907 15.294626
v 2.400059 -118.062164 16.100454
v 2.806018 -119.932648 16.978045
v 2.183188 -116.330536 15.370743
v 2.440141 -118.015800 16.176563
v 2.846081 -119.886215 17.054161
v 2.205618 -116.285049 15.454285
v 2.462579 -117.970230 16.260103
v 2.868542 -119.840744 17.137709
v 2.209552 -116.242165 15.542044
v 2.466516 -117.927422 16.347864
v 2.872479 -119.797928 17.225471
v 2.194844 -116.203606 15.630651
v 2.451781 -117.888840 16.436470
v 2.857770 -119.759338 17.314074
v 2.162023 -116.170853 15.716698
v 2.418984 -117.856079 16.522518
v 2.824958 -119.726547 17.400116
v 2.112411 -116.145149 15.796879
v 2.369387 -117.830360 16.602705
v 2.775353 -119.700905 17.480299
v 2.047843 -116.127403 15.868109
v 2.304811 -117.812660 16.673929
v 2.710773 -119.683174 17.551527
v 1.970884 -116.118484 15.927666
v 2.227831 -117.803680 16.733480
v 2.633789 -119.674164 17.611073
v 1.884421 -116.118515 15.973236
v 2.141356 -117.803711 16.779053
v 2.547321 -119.674263 17.656652
v 1.791790 -116.127663 16.003086
v 2.048737 -117.812859 16.808899
v 2.454699 -119.683372 17.686499
v 0.898487 -112.669411 14.875977
v 1.003264 -112.624939 14.825176
v 1.101659 -112.594048 14.755135
v 1.189889 -112.578018 14.668545
v 1.264565 -112.577454 14.568731
v 1.322838 -112.592346 14.459534
v 1.362411 -112.622192 14.345142
v 1.381806 -112.665665 14.229954
v 1.380257 -112.721283 14.118401
v 1.357858 -112.786850 14.014765
v 1.315451 -112.859818 13.923038
v 1.254664 -112.937431 13.846733
v 1.177806 -113.016632 13.788782
v 1.087864 -113.094475 13.751423
v 0.988319 -113.167877 13.736088
v 0.882937 -113.234077 13.743357
v 0.775798 -113.290527 13.772964
v 0.671022 -113.335030 13.823767
v 0.572638 -113.365875 13.893806
v 0.484394 -113.381882 13.980394
v 0.409717 -113.382446 14.080206
v 0.351474 -113.367569 14.189405
v 0.311861 -113.337746 14.303797
v 0.292466 -113.294273 14.418982
v 0.294030 -113.238647 14.530533
v 0.316429 -113.173088 14.634169
v 0.358815 -113.100052 14.725901
v 0.419638 -113.022522 14.802208
v 0.496481 -112.943298 14.860151
v 0.586396 -112.865471 14.897514
v 0.685961 -112.792023 14.912844
v 0.791349 -112.725853 14.905581
v 0.371158 -111.594559 14.578405
v 0.474260 -111.513947 14.507044
v 0.571712 -111.451210 14.413288
v 0.659773 -111.408798 14.300737
v 0.735075 -111.388367 14.173725
v 0.794726 -111.390671 14.037134
v 0.836406 -111.415596 13.896204
v 0.858557 -111.462204 13.756357
v 0.860274 -111.528687 13.622961
v 0.841528 -111.612572 13.501162
v 0.803043 -111.710541 13.395613
v 0.746270 -111.818848 13.310389
v 0.673426 -111.933426 13.248764
v 0.587275 -112.049713 13.213093
v 0.491147 -112.163338 13.204763
v 0.388730 -112.269875 13.224083
v 0.283967 -112.365334 13.270308
v 0.180893 -112.445938 13.341677
v 0.083427 -112.508682 13.435432
v -0.004638 -112.551056 13.547979
v -0.079939 -112.571487 13.674997
v -0.139587 -112.569214 13.811584
v -0.181269 -112.544289 13.952511
v -0.203404 -112.497681 14.092358
v -0.205126 -112.431152 14.225748
v -0.186406 -112.347290 14.347551
v -0.147890 -112.249336 14.453100
v -0.091135 -112.141014 14.538322
v -0.018270 -112.026489 14.599960
v 0.067839 -111.910187 14.635618
v 0.163993 -111.796547 14.643961
v 0.266405 -111.689980 14.624638
v -0.385878 -109.444870 13.398750
v -0.353615 -109.370544 13.223013
v -0.328383 -109.346588 13.052774
v -0.311118 -109.373825 12.894560
v -0.302483 -109.451271 12.754463
v -0.302826 -109.575989 12.637865
v -0.312099 -109.743080 12.549240
v -0.330020 -109.946228 12.491999
v -0.355823 -110.177605 12.468344
v -0.388527 -110.428253 12.479177
v -0.426925 -110.688629 12.524092
v -0.469497 -110.948624 12.601353
v -0.514598 -111.198349 12.707994
v -0.560549 -111.428192 12.839920
v -0.605535 -111.629257 12.992052
v -0.647850 -111.793854 13.158566
v -0.685858 -111.915634 13.333033
v -0.718119 -111.989975 13.508766
v -0.743345 -112.013962 13.679007
v 3.135061 -121.670090 18.505636
v 3.060305 -121.725006 18.492590
v 2.992783 -121.783569 18.462353
v 2.935102 -121.843552 18.416080
v 2.889472 -121.902588 18.355555
v 2.857569 -121.958389 18.283081
v 2.840711 -122.008896 18.201473
v 2.839513 -122.052109 18.113850
v 2.853999 -122.086357 18.023582
v 2.883663 -122.110374 17.934137
v 2.927327 -122.123169 17.848963
v 2.983332 -122.124321 17.771317
v 3.049493 -122.113754 17.704193
v 3.123312 -122.091904 17.650167
v 3.201942 -122.059494 17.611319
v 3.282312 -122.017906 17.589136
v 3.361411 -121.968742 17.584478
v 3.436134 -121.913773 17.597507
v 3.503652 -121.855179 17.627750
v 3.561336 -121.795227 17.674021
v 3.607012 -121.736229 17.734558
v 3.638881 -121.680344 17.807022
v 3.655728 -121.629883 17.888634
v 3.656945 -121.586685 17.976259
v 3.642450 -121.552383 18.066526
v 3.612778 -121.528404 18.155962
v 3.569113 -121.515610 18.241146
v 3.513116 -121.514420 18.318787
v 3.446939 -121.524994 18.385916
v 3.373126 -121.546875 18.439941
v 3.294510 -121.579277 18.478786
v 3.214122 -121.620834 18.500971
v 4.402458 -124.544044 19.439287
v 4.384251 -124.617584 19.377495
v 4.369806 -124.678131 19.302116
v 4.359777 -124.723351 19.216057
v 4.354461 -124.751579 19.122623
v 4.354124 -124.761620 19.025400
v 4.358759 -124.753174 18.928131
v 4.368181 -124.726608 18.834555
v 4.382028 -124.682892 18.748259
v -0.811584 -108.929840 12.634764
v -0.754206 -108.960220 12.707035
v -0.488863 -109.232025 13.191217
v -0.606454 -109.064598 12.939030
v -0.578362 -109.090508 12.993999
v -0.483621 -109.244476 13.204479
v -0.686472 -108.989349 12.806303
v -0.477830 -109.259918 13.222126
v -0.222844 -111.531647 14.487366
v -0.217821 -111.301872 14.444384
v -0.258048 -111.833511 14.471626
v -0.242529 -111.755341 14.491787
v -0.282109 -111.927673 14.450684
v -0.349208 -112.056885 14.354111
v -0.470194 -112.112930 14.179646
v -0.431319 -112.110687 14.240917
v -0.341456 -112.049385 14.367489
v -1.548242 -110.556046 12.699520
v -1.505948 -110.707016 12.780361
v -1.285213 -111.225510 13.105076
v -1.371894 -111.052261 12.988327
v -1.218998 -111.366783 13.204451
v -1.602168 -110.378128 12.606054
v -1.041148 -111.659134 13.432816
v -1.036723 -111.664795 13.437927
v -1.216290 -111.372375 13.208321
v -0.220678 -110.973366 14.347527
v -0.238705 -110.653534 14.214029
v -0.269646 -110.320053 14.042639
v -0.274012 -110.285812 14.021990
v -0.216290 -111.267792 14.438839
v -0.624437 -112.076782 13.971724
v -0.717824 -112.025978 13.856821
v -0.756991 -111.992477 13.803848
v -0.813192 -111.938705 13.726011
v -0.878840 -111.875198 13.647152
v -0.553712 -112.108650 14.072233
v -1.129071 -108.946762 12.347488
v -1.526377 -109.262848 12.211653
v -1.561191 -109.349152 12.225426
v -1.403242 -109.104774 12.222075
v -1.346594 -109.069199 12.241781
v -1.260021 -108.993668 12.273340
v -0.929360 -108.916061 12.507496
v -0.952609 -108.910469 12.485090
v -1.103978 -108.932068 12.363060
v -1.577000 -109.390511 12.232059
v -1.663726 -109.725487 12.320568
v -1.615589 -109.471115 12.244619
v -1.608914 -110.354431 12.593433
v -1.661600 -110.023605 12.438324
v -0.399899 -109.489792 13.463116
v -0.421515 -109.408394 13.390368
v -0.357694 -109.679192 13.617662
v -0.372150 -109.607964 13.557846
v -0.308593 -109.992477 13.841993
v 3.922312 -122.294510 18.539930
v 4.110665 -122.811226 18.238785
v 4.110665 -122.811226 18.238785
v 4.003232 -122.410431 18.284098
v 3.975302 -122.617188 18.810318
v 3.922312 -122.294510 18.539930
v 4.067038 -122.622261 18.257835
v 4.007871 -122.817253 18.937386
v 4.007871 -122.817253 18.937386
v 4.224024 -123.827049 19.341383
v 4.051296 -123.048401 19.058681
v 4.051296 -123.048401 19.058681
v 4.059575 -122.596100 18.256495
v 4.221617 -123.630531 18.280483
v 4.059575 -122.596100 18.256495
v 4.124554 -122.874252 18.240030
v 4.067038 -122.622261 18.257835
v 4.003232 -122.410431 18.284098
v 3.999476 -122.397812 18.284803
v 3.999476 -122.397812 18.284803
v 3.975302 -122.617188 18.810318
v 4.343634 -124.245667 19.433798
v 4.244306 -123.860695 18.335796
v 3.939613 -122.425522 18.670349
v 3.939613 -122.425522 18.670349
v 4.224024 -123.827049 19.341383
v 3.955128 -122.279671 18.343451
v 4.414287 -124.743317 18.856628
v 3.955128 -122.279671 18.343451
v 4.474904 -124.714745 19.292107
v 3.926136 -122.239777 18.427601
v 3.926136 -122.239777 18.427601
v 4.305898 -124.118187 19.410997
v 4.305898 -124.118187 19.410997
v 4.160430 -123.559929 19.263363
v 4.160430 -123.559929 19.263363
v 4.102722 -123.298691 19.168554
v 4.102722 -123.298691 19.168554
v 4.188012 -123.428345 18.238949
v 4.188012 -123.428345 18.238949
v 4.221617 -123.630531 18.280483
v 4.225015 -123.680878 18.289364
v 4.225015 -123.680878 18.289364
v 4.146069 -123.167763 18.203547
v 4.146069 -123.167763 18.203547
v 4.128966 -122.979095 18.211239
v 4.128966 -122.979095 18.211239
v 4.124554 -122.874252 18.240030
v 4.374610 -124.668503 18.742439
v 4.374610 -124.668503 18.742439
v 4.333920 -124.492996 18.619804
v 4.333920 -124.492996 18.619804
v 4.298182 -124.300629 18.509911
v 4.298182 -124.300629 18.509911
v 4.268728 -124.098419 18.416906
v 4.268728 -124.098419 18.416906
v 4.375606 -124.375671 19.450516
v 4.375606 -124.375671 19.450516
v 4.410373 -124.513107 19.456259
v 4.410373 -124.513107 19.456259
v 4.246811 -123.894882 18.344721
v 4.246811 -123.894882 18.344721
v 4.343634 -124.245667 19.433798
v 4.244306 -123.860695 18.335796
v 4.447536 -124.784348 19.034002
v 4.447536 -124.784348 19.034002
v 4.463682 -124.778183 19.132683
v 4.463682 -124.778183 19.132683
v 4.429659 -124.770477 18.934662
v 4.429659 -124.770477 18.934662
v 4.414287 -124.743317 18.856628
v 4.407787 -124.736275 18.838203
v 4.407787 -124.736275 18.838203
v 4.475858 -124.751617 19.226746
v 4.475858 -124.751617 19.226746
v 4.470358 -124.702637 19.311380
v 4.470358 -124.702637 19.311380
v 4.474904 -124.714745 19.292107
v 4.380279 -124.688477 18.759251
v 4.447104 -124.632874 19.383282
v 4.447104 -124.632874 19.383282
v 4.420708 -124.548508 19.440969
v 4.420708 -124.548508 19.440969
v 4.380279 -124.688477 18.759251
v 3.977763 -141.475693 29.515707
v 1.325517 -128.995621 21.949390
v 3.912066 -141.544281 29.538893
v 1.433221 -128.991638 21.919016
v 3.847125 -141.617188 29.543430
v 1.534017 -128.998337 21.870771
v 3.785514 -141.691666 29.529148
v 1.624095 -129.015594 21.806526
v 3.729474 -141.764847 29.496614
v 1.699950 -129.042603 21.728748
v 3.681270 -141.833954 29.447063
v 1.758655 -129.078445 21.640417
v 3.642692 -141.896271 29.382393
v 1.798030 -129.121719 21.544945
v 3.615252 -141.949432 29.305098
v 1.816472 -129.170700 21.445984
v 3.600013 -141.991425 29.218149
v 1.813340 -129.223572 21.347345
v 3.597524 -142.020599 29.124889
v 1.788713 -129.278290 21.252813
v 3.607919 -142.035797 29.028898
v 1.743545 -129.332733 21.166029
v 3.630761 -142.036469 28.933870
v 1.679593 -129.384811 21.090326
v 3.665196 -142.022690 28.843445
v 1.599296 -129.432556 21.028603
v 3.709893 -141.994781 28.761110
v 1.505733 -129.474106 20.983250
v 3.763137 -141.953979 28.690029
v 1.402511 -129.507843 20.955986
v 3.822909 -141.901779 28.632927
v 1.293609 -129.532471 20.947887
v 3.886849 -141.840302 28.592001
v 1.183177 -129.547119 20.959249
v 3.952552 -141.771667 28.568819
v 1.075488 -129.551132 20.989630
v 4.017480 -141.698746 28.564272
v 0.974675 -129.544403 21.037867
v 0.884614 -129.527145 21.102106
v 0.808761 -129.500168 21.179890
v 0.750041 -129.464294 21.268213
v 0.710692 -129.421036 21.363699
v 0.692220 -129.372040 21.462658
v 0.695384 -129.319183 21.561291
v 0.719995 -129.264435 21.655819
v 0.765147 -129.210007 21.742607
v 0.829110 -129.157898 21.818312
v 0.909432 -129.110214 21.880030
v 1.002976 -129.068649 21.925390
v 1.106200 -129.034943 21.952648
v 1.215114 -129.010284 21.960751
v 1.801568 -134.215424 24.449183
v 1.640166 -132.370819 23.488895
v 1.495885 -130.709595 22.608629
v 1.400800 -130.731155 22.601545
v 1.545075 -132.392334 23.481821
v 1.706462 -134.236908 24.442101
v 1.310718 -130.760590 22.577763
v 1.454968 -132.421814 23.458025
v 1.616366 -134.266373 24.418306
v 1.229041 -130.796875 22.538162
v 1.373309 -132.458115 23.418436
v 1.534673 -134.302628 24.378706
v 1.158923 -130.838501 22.484280
v 1.303206 -132.499771 23.364550
v 1.464576 -134.344315 24.324827
v 1.103061 -130.883972 22.418184
v 1.247369 -132.545227 23.298456
v 1.408751 -134.389755 24.258736
v 1.063672 -130.931519 22.342419
v 1.207923 -132.592743 23.222691
v 1.369325 -134.437332 24.182968
v 1.042167 -130.979279 22.259897
v 1.186444 -132.640503 23.140167
v 1.347817 -134.485077 24.100449
v 1.039414 -131.025452 22.173782
v 1.183692 -132.686646 23.054050
v 1.345077 -134.531219 24.014332
v 1.055547 -131.068253 22.087393
v 1.199830 -132.729477 22.967657
v 1.361180 -134.574005 23.927938
v 1.089877 -131.105988 22.004040
v 1.234166 -132.767181 22.884304
v 1.395524 -134.611771 23.844589
v 1.141160 -131.137283 21.926928
v 1.285426 -132.798523 22.807194
v 1.446805 -134.643005 23.767471
v 1.207389 -131.160919 21.859028
v 1.351647 -132.822098 22.739296
v 1.513022 -134.666672 23.699568
v 1.285995 -131.175934 21.802938
v 1.430285 -132.837112 22.683203
v 1.591674 -134.681717 23.643492
v 1.374024 -131.181763 21.760824
v 1.518302 -132.843002 22.641092
v 1.679671 -134.687546 23.601366
v 1.468022 -131.178268 21.734304
v 1.612302 -132.839493 22.614563
v 1.773688 -134.684067 23.574850
v 1.564406 -131.165512 21.724386
v 1.708699 -132.826736 22.604652
v 1.870082 -134.671265 23.564938
v 1.659505 -131.143951 21.731464
v 1.803773 -132.805191 22.611729
v 1.965159 -134.649765 23.572010
v 1.749606 -131.114532 21.755257
v 1.893895 -132.775711 22.635523
v 2.055266 -134.620300 23.595810
v 1.831286 -131.078278 21.794851
v 1.975562 -132.739471 22.675121
v 2.136937 -134.584045 23.635401
v 1.901381 -131.036591 21.848732
v 2.045663 -132.697830 22.729004
v 2.207047 -134.542389 23.689283
v 1.957236 -130.991135 21.914825
v 2.101516 -132.652359 22.795092
v 2.262870 -134.496918 23.755375
v 1.996650 -130.943604 21.990593
v 2.140931 -132.604828 22.870857
v 2.302312 -134.449371 23.831141
v 2.018140 -130.895828 22.073111
v 2.162438 -132.557083 22.953390
v 2.323819 -134.401611 23.913668
v 2.020913 -130.849716 22.159229
v 2.165170 -132.510864 23.039501
v 2.326543 -134.355453 23.999777
v 2.004779 -130.806915 22.245617
v 2.149077 -132.468170 23.125898
v 2.310441 -134.312683 24.086174
v 1.970433 -130.769150 22.328968
v 2.114711 -132.430328 23.209242
v 2.276082 -134.274918 24.169525
v 1.919147 -130.737823 22.406080
v 2.063426 -132.399048 23.286348
v 2.224814 -134.243652 24.246634
v 1.852937 -130.714233 22.473984
v 1.997205 -132.375473 23.354256
v 2.158586 -134.220016 24.314535
v 1.774302 -130.699219 22.530071
v 1.918578 -132.360413 23.410347
v 2.079949 -134.204987 24.370621
v 1.686284 -130.693329 22.572184
v 1.830573 -132.354523 23.452456
v 1.991963 -134.199127 24.412737
v 1.592269 -130.696854 22.598705
v 1.736564 -132.358063 23.478981
v 1.897946 -134.202606 24.439259
v 0.911263 -127.249161 21.303679
v 1.019929 -127.211777 21.255333
v 1.122245 -127.188454 21.188059
v 1.214314 -127.180161 21.104437
v 1.292588 -127.187210 21.007675
v 1.354085 -127.209244 20.901510
v 1.396415 -127.245468 20.790005
v 1.417951 -127.294556 20.677454
v 1.417882 -127.354553 20.568176
v 1.396186 -127.423157 20.466377
v 1.353724 -127.497726 20.375957
v 1.292081 -127.575409 20.300409
v 1.213679 -127.653198 20.242617
v 1.121526 -127.728149 20.204813
v 1.019141 -127.797318 20.188456
v 0.910478 -127.858170 20.194155
v 0.799695 -127.908203 20.221716
v 0.691051 -127.945648 20.270063
v 0.588696 -127.968880 20.337334
v 0.496638 -127.977165 20.420952
v 0.418344 -127.970169 20.517710
v 0.356854 -127.948090 20.623878
v 0.314540 -127.911850 20.735384
v 0.293010 -127.862801 20.847931
v 0.293061 -127.802780 20.957212
v 0.314748 -127.734222 21.059013
v 0.357221 -127.659645 21.149426
v 0.418851 -127.581970 21.224976
v 0.497251 -127.504173 21.282772
v 0.589419 -127.429222 21.320570
v 0.691802 -127.360016 21.336935
v 0.800454 -127.299210 21.331224
v 0.448421 -126.163620 20.944033
v 0.557929 -126.090927 20.873693
v 0.661729 -126.036736 20.781448
v 0.755897 -126.003159 20.670885
v 0.836799 -125.991516 20.546223
v 0.901307 -126.002174 20.412266
v 0.946980 -126.034836 20.274170
v 0.972013 -126.088074 20.137209
v 0.975469 -126.159981 20.006683
v 0.957215 -126.247704 19.887589
v 0.917972 -126.348030 19.784513
v 0.859199 -126.456955 19.701410
v 0.783189 -126.570244 19.641468
v 0.692885 -126.683739 19.607010
v 0.591706 -126.792961 19.599340
v 0.483575 -126.893738 19.618767
v 0.372632 -126.982124 19.664526
v 0.263160 -127.054794 19.734877
v 0.159328 -127.108932 19.827112
v 0.065146 -127.142517 19.937683
v -0.015748 -127.154228 20.062342
v -0.080247 -127.143532 20.196295
v -0.125928 -127.110916 20.334402
v 0.337474 -126.252007 20.989796
v -0.053533 -124.196228 18.901443
v -0.067624 -124.366249 18.819105
v -0.093247 -124.570488 18.769152
v -0.129392 -124.801132 18.753536
v -0.174689 -125.049324 18.772823
v -0.227370 -125.305496 18.826296
v -0.285403 -125.559906 18.911890
v -0.346614 -125.802666 19.026318
v -0.408566 -126.024490 19.165186
v -0.468947 -126.216843 19.323153
v -0.525424 -126.372314 19.494148
v 2.008969 -136.300171 25.713385
v 1.932199 -136.352020 25.699572
v 1.863086 -136.408539 25.669018
v 1.804299 -136.467514 25.622889
v 1.758086 -136.526749 25.562944
v 1.726283 -136.583939 25.491518
v 1.710044 -136.636871 25.411343
v 1.709985 -136.683472 25.325478
v 1.726188 -136.722046 25.237257
v 1.757937 -136.751068 25.150047
v 1.804067 -136.769409 25.067205
v 1.862809 -136.776337 24.991928
v 1.931878 -136.771637 24.927084
v 2.008626 -136.755478 24.875185
v 2.090098 -136.728455 24.838219
v 2.173226 -136.691711 24.817610
v 2.254703 -136.646484 24.814131
v 2.331502 -136.594635 24.827946
v 2.400603 -136.538132 24.858501
v 2.459401 -136.479141 24.904642
v 2.505597 -136.419922 24.964575
v 2.537417 -136.362717 25.036003
v 2.553657 -136.309784 25.116190
v 2.553704 -136.263199 25.202044
v 2.537522 -136.224564 25.290272
v 2.505748 -136.195587 25.377481
v 2.459613 -136.177307 25.460312
v 2.400876 -136.170319 25.535604
v 2.331819 -136.175018 25.600441
v 2.255073 -136.191162 25.652340
v 2.173602 -136.218201 25.689314
v 2.090476 -136.254974 25.709919
v 3.422002 -140.754395 28.854555
v 3.362618 -140.825424 28.860058
v 3.305343 -140.898468 28.846926
v 3.252378 -140.970718 28.815645
v 3.205762 -141.039429 28.767439
v 3.167296 -141.101898 28.704145
v 3.138444 -141.155823 28.628201
v 3.120307 -141.199005 28.542534
v 3.113633 -141.229919 28.450430
v 3.124356 -141.240173 28.355793
v 3.135098 -141.250427 28.261166
v 3.162456 -141.239288 28.171286
v 3.199588 -141.214264 28.089237
v 3.245135 -141.176346 28.018169
v 3.297261 -141.126923 27.960815
v 3.354064 -141.067932 27.919376
v 3.413283 -141.001694 27.895441
v 3.472697 -140.930649 27.889952
v 3.529984 -140.857590 27.903093
v 3.582925 -140.785370 27.934366
v 3.629554 -140.716644 27.982576
v 3.668012 -140.654129 28.045864
v 3.696885 -140.600235 28.121801
v 3.714974 -140.557007 28.207466
v 3.721677 -140.526123 28.299576
v 3.716699 -140.508804 28.394585
v 3.700213 -140.505615 28.488832
v 3.672866 -140.516754 28.578716
v 3.635709 -140.541748 28.660755
v 3.590196 -140.579758 28.731831
v 3.538035 -140.629135 28.789194
v 3.481231 -140.688110 28.830622
v 3.912066 -141.544281 29.538893
v 3.847125 -141.617188 29.543430
v 3.785514 -141.691666 29.529148
v 3.729474 -141.764847 29.496614
v 3.681270 -141.833954 29.447063
v 3.642692 -141.896271 29.382393
v 3.615252 -141.949432 29.305098
v 3.600013 -141.991425 29.218149
v 3.597524 -142.020599 29.124889
v 3.630761 -142.036469 28.933870
v 3.665196 -142.022690 28.843445
v 3.709893 -141.994781 28.761110
v 3.763137 -141.953979 28.690029
v 3.822909 -141.901779 28.632927
v 3.886849 -141.840302 28.592001
v 3.952552 -141.771667 28.568819
v 4.017480 -141.698746 28.564272
v 3.607919 -142.035797 29.028898
v 3.977763 -141.475693 29.515707
v -0.535792 -124.342682 18.617764
v -0.681037 -124.678444 18.648783
v -0.635028 -124.529976 18.619032
v -0.415843 -124.206154 18.661438
v -0.416070 -124.206284 18.661306
v -0.193938 -124.086876 18.834072
v -0.292871 -124.112137 18.743851
v -0.047809 -124.074539 19.016563
v -0.051520 -124.070755 19.009840
v -0.164302 -124.071304 18.864439
v 0.056653 -124.224243 19.262487
v 0.101985 -124.319473 19.391336
v -0.021281 -124.115677 19.071829
v -0.756324 -125.340454 18.889441
v -0.749986 -125.035789 18.756689
v -0.717587 -124.813942 18.682699
v -0.710046 -124.760971 18.665035
v -0.704402 -125.786263 19.131681
v -0.669866 -125.990189 19.256035
v -0.727103 -125.665092 19.058767
v -0.733296 -125.597908 19.023743
v 0.132646 -124.386383 19.508780
v 0.192760 -124.583366 19.760006
v 0.189118 -124.568985 19.739197
v 0.218652 -124.733223 19.933115
v 0.229800 -124.795425 20.001308
v 0.258103 -125.007874 20.199593
v 0.261809 -125.050507 20.240335
v -0.103524 -127.149025 20.409668
v -0.129754 -127.102814 20.355299
v -0.151542 -127.084373 20.318993
v -0.277505 -126.931465 20.088703
v -0.295663 -126.906067 20.057104
v -0.563134 -126.375076 19.533445
v -0.590251 -126.299179 19.472488
v -0.480275 -126.576797 19.703766
v -0.454583 -126.629822 19.756176
v -0.546683 -126.419899 19.569128
v 0.270473 -127.127037 21.125589
v 0.265922 -127.162811 21.121721
v 0.171535 -127.406845 20.977884
v -0.031430 -127.274422 20.572739
v 0.044227 -127.366394 20.726978
v -0.102298 -127.151169 20.412167
v 0.066197 -127.388580 20.777061
v 0.143193 -127.416023 20.930387
v 0.247642 -127.247375 21.105909
v 0.204963 -127.370628 21.040316
v 0.314466 -126.304611 21.002825
v 0.308990 -126.526215 21.065651
v 0.278174 -127.061272 21.132242
v 0.296710 -126.815407 21.118124
v 0.291102 -125.509308 20.590389
v 0.297345 -125.619118 20.662985
v 0.315120 -126.272858 20.993811
v 0.315467 -126.215698 20.973627
v 0.309754 -125.922997 20.836897
v 0.279946 -125.320938 20.460135
v 3.945077 -142.273636 29.133503
v 3.948050 -142.261505 29.032806
v 3.953837 -142.228638 28.933964
v 3.962214 -142.176086 28.840734
v 3.972901 -142.105743 28.756659
v 3.985473 -142.020309 28.684919
v 3.999499 -141.922943 28.628252
v 4.014369 -141.817398 28.588848
v 4.021941 -141.762970 28.578629
v 3.945613 -142.265015 29.232431
v 3.950622 -142.236832 29.326109
v 3.958156 -142.188873 29.410444
v 3.963975 -142.149780 29.453337
v 3.961986 -142.119019 29.480368
v 3.960124 -142.028503 29.532637
v 3.961459 -141.926956 29.567883
v 3.965930 -141.818115 29.584717
v 3.973382 -141.706009 29.582447
v 4.022828 -141.545670 28.509315
v 4.023086 -141.395706 28.473757
v 4.023673 -141.261307 28.465128
v 4.024594 -141.146942 28.483257
v 4.025805 -141.056458 28.527136
v 4.022304 -141.702362 28.565847
v 4.022378 -141.692825 28.565409
v 4.022378 -141.692825 28.565409
v 4.026994 -140.992737 28.594683
v 4.027322 -140.957214 28.682444
v 4.027446 -140.952652 28.788321
v 4.027375 -140.974701 28.888208
v 4.025418 -140.977203 28.906286
v 4.014146 -141.020065 29.023054
v 4.003695 -141.094360 29.147022
v 3.978183 -141.591003 29.559423
v 3.977681 -141.475739 29.515738
v 3.977696 -141.475555 29.515621
v 3.984889 -141.325562 29.397444
v 3.994010 -141.197571 29.273500
v 3.977681 -141.475739 29.515738
v 4.021941 -141.762970 28.578629
v 3.945033 -142.266876 29.207352
v 3.945615 -142.265045 29.232277
v 3.963044 -142.135559 29.465805
v 3.961616 -142.100174 29.491243
v 3.970843 -141.744293 29.583229
v 3.979426 -141.639984 29.569744
v 3.979436 -141.640060 29.569748
v 3.977687 -141.475616 29.515619
v 3.977700 -141.475800 29.515741
v 4.021941 -141.762970 28.578629
v 1.807628 -133.901093 25.661076
v 1.309493 -131.950134 24.974916
v 1.218396 -131.982437 24.989485
v 1.729524 -133.910202 25.677328
v 1.129996 -132.008545 25.021984
v 1.655473 -133.914703 25.708113
v 1.047656 -132.027405 25.071157
v 1.588361 -133.914566 25.752224
v 0.974566 -132.038345 25.135120
v 1.530763 -133.909729 25.807976
v 0.913495 -132.040894 25.211397
v 1.484897 -133.900406 25.873230
v 0.866847 -132.034973 25.297092
v 1.452491 -133.886902 25.945463
v 0.836381 -132.020859 25.388885
v 1.434840 -133.869797 26.021915
v 0.823291 -131.999023 25.483259
v 1.432578 -133.849670 26.099642
v 0.828046 -131.970352 25.576576
v 1.445813 -133.827393 26.175657
v 0.850492 -131.935913 25.665270
v 1.474051 -133.803787 26.247040
v 0.889739 -131.897049 25.745911
v 1.516185 -133.779770 26.311039
v 0.944308 -131.855301 25.815407
v 1.570592 -133.756226 26.365213
v 1.012097 -131.812210 25.871096
v 1.635205 -133.734070 26.407471
v 1.090499 -131.769440 25.910822
v 1.707490 -133.714157 26.436165
v 1.176471 -131.728607 25.933079
v 1.784749 -133.697235 26.450237
v 1.266761 -131.691376 25.936998
v 1.863935 -133.683960 26.449108
v 1.357842 -131.659042 25.922428
v 1.942061 -133.674927 26.432852
v 1.446273 -131.632980 25.889938
v 2.016088 -133.670364 26.402067
v 1.528598 -131.614136 25.840763
v 2.083209 -133.670563 26.357950
v 1.601687 -131.603195 25.776800
v 2.140822 -133.675400 26.302200
v 1.662745 -131.600616 25.700506
v 2.186687 -133.684723 26.236956
v 1.709405 -131.606506 25.614815
v 2.219081 -133.698227 26.164711
v 1.739861 -131.620667 25.523022
v 2.236760 -133.715363 26.088268
v 1.752957 -131.642441 25.428654
v 2.239003 -133.735413 26.010534
v 1.748191 -131.671112 25.335333
v 2.225766 -133.757706 25.934526
v 1.725747 -131.705566 25.246647
v 2.197541 -133.781296 25.863144
v 1.686494 -131.744400 25.166000
v 2.155417 -133.805389 25.799141
v 1.631917 -131.786194 25.096497
v 2.100995 -133.828934 25.744982
v 1.564158 -131.829300 25.040815
v 2.036395 -133.851074 25.702719
v 1.485747 -131.872040 25.001081
v 1.964093 -133.870972 25.674009
v 1.399766 -131.912872 24.978823
v 1.886834 -133.887894 25.659945
v 0.422284 -128.535126 23.814190
v 0.499599 -128.453369 23.862240
v 0.566012 -128.376953 23.930979
v 0.618966 -128.308868 24.017757
v 0.656436 -128.251678 24.119244
v 0.677005 -128.207626 24.231533
v 0.679862 -128.178391 24.350323
v 0.664866 -128.165070 24.471039
v 0.632611 -128.168182 24.589043
v 0.584411 -128.187729 24.699795
v 0.522019 -128.222794 24.799053
v 0.447869 -128.272110 24.882984
v 0.364829 -128.333740 24.948383
v 0.276044 -128.405304 24.992722
v 0.184974 -128.484161 25.014303
v 0.095107 -128.567184 25.012299
v 0.009873 -128.651154 24.986771
v -0.067409 -128.732941 24.938726
v -0.311391 -125.797905 24.093771
v -0.352792 -125.976768 24.234659
v -0.400937 -126.182152 24.357523
v -0.454045 -126.406258 24.457661
v -0.509995 -126.640396 24.531212
v 3.942430 -141.942474 28.580341
v 1.325511 -128.392700 23.492754
v 3.876651 -142.009583 28.607288
v 1.433206 -128.369141 23.512362
v 3.810971 -142.067291 28.650959
v 1.533999 -128.341354 23.552380
v 3.747878 -142.113434 28.709661
v 1.624074 -128.310516 23.611279
v 3.689864 -142.146255 28.781160
v 1.699924 -128.277634 23.686792
v 3.639113 -142.164444 28.862679
v 1.758653 -128.244110 23.776028
v 3.597573 -142.167328 28.951111
v 1.798018 -128.211227 23.875542
v 3.566861 -142.154770 29.043047
v 1.816483 -128.180145 23.981512
v 3.548120 -142.127243 29.134949
v 1.813325 -128.152176 24.089865
v 3.542130 -142.085876 29.223305
v 1.788697 -128.128296 24.196449
v 3.549067 -142.032196 29.304701
v 1.743535 -128.109497 24.297157
v 3.568675 -141.968292 29.376007
v 1.679582 -128.096466 24.388123
v 3.600249 -141.896667 29.434502
v 1.599277 -128.089752 24.465849
v 3.642512 -141.819916 29.477917
v 1.505694 -128.089493 24.527348
v 3.693847 -141.741150 29.504589
v 1.402501 -128.095825 24.570263
v 3.752315 -141.663361 29.513502
v 1.293599 -128.108459 24.592932
v 3.815660 -141.589478 29.504314
v 1.183169 -128.126877 24.594490
v 3.881442 -141.522385 29.477364
v 1.075498 -128.150482 24.574890
v 3.947135 -141.464661 29.433693
v 0.974671 -128.178238 24.534861
v 0.884616 -128.209137 24.475960
v 0.808764 -128.241974 24.400452
v 0.750026 -128.275452 24.311209
v 0.710689 -128.308441 24.211697
v 0.692233 -128.339493 24.105736
v 0.695365 -128.367462 23.997374
v 0.719993 -128.391342 23.890787
v 0.765151 -128.410110 23.790087
v 0.829101 -128.423111 23.699116
v 0.909415 -128.429916 23.621395
v 1.002959 -128.430099 23.559889
v 1.106183 -128.423767 23.516979
v 4.005765 -141.868622 28.571154
v 1.215087 -128.411148 23.494310
v 1.801536 -133.924713 25.575537
v 1.640143 -131.917633 24.770565
v 1.495870 -130.099655 24.169937
v 1.400792 -130.110657 24.189734
v 1.545070 -131.928635 24.790354
v 1.706445 -133.935684 25.595331
v 1.310681 -130.116211 24.227198
v 1.454959 -131.934204 24.827814
v 1.616334 -133.941238 25.632792
v 1.229001 -130.115997 24.280886
v 1.373282 -131.934006 24.881502
v 1.534657 -133.941040 25.686481
v 1.158900 -130.110138 24.348747
v 1.303176 -131.928131 24.949356
v 1.464553 -133.935165 25.754335
v 1.103086 -130.098724 24.428154
v 1.247338 -131.916748 25.028767
v 1.408725 -133.923752 25.833754
v 1.063647 -130.082321 24.516075
v 1.207927 -131.900330 25.116697
v 1.369287 -133.907364 25.921673
v 1.042142 -130.061493 24.609119
v 1.186410 -131.879547 25.209743
v 1.347795 -133.886520 26.014725
v 1.039407 -130.037048 24.703728
v 1.183677 -131.855103 25.304346
v 1.345048 -133.862091 26.109320
v 1.055509 -130.009918 24.796240
v 1.199779 -131.827972 25.396847
v 1.361146 -133.834961 26.201828
v 1.089845 -129.981216 24.883112
v 1.234138 -131.799225 25.483730
v 1.395526 -133.806244 26.288715
v 1.141133 -129.951935 24.961012
v 1.285415 -131.769958 25.561632
v 1.446816 -133.776978 26.366615
v 1.207370 -129.923294 25.026937
v 1.351634 -131.741272 25.627554
v 1.513011 -133.748322 26.432533
v 1.285985 -129.896317 25.078356
v 1.430245 -131.714279 25.678970
v 1.591636 -133.721344 26.483953
v 1.374000 -129.872070 25.113304
v 1.518264 -131.690063 25.713911
v 1.679639 -133.697113 26.518898
v 1.468001 -129.851517 25.130417
v 1.612311 -131.669510 25.731035
v 1.773656 -133.676544 26.536011
v 1.564425 -129.835419 25.129059
v 1.708657 -131.653381 25.729658
v 1.870078 -133.660446 26.534655
v 1.659478 -129.824341 25.109259
v 1.803760 -131.642365 25.709883
v 1.965135 -133.649414 26.514858
v 1.749604 -129.818817 25.071806
v 1.893861 -131.636841 25.672411
v 2.055245 -133.643845 26.477404
v 1.831269 -129.819016 25.018110
v 1.975535 -131.637039 25.618719
v 2.136924 -133.644043 26.423708
v 1.901364 -129.824905 24.950249
v 2.045629 -131.642929 25.550865
v 2.207030 -133.649963 26.355848
v 1.957217 -129.836304 24.870842
v 2.101480 -131.654297 25.471455
v 2.262868 -133.661331 26.276440
v 1.996652 -129.852692 24.782925
v 2.140935 -131.670715 25.383541
v 2.302314 -133.677795 26.188517
v 2.018132 -129.873550 24.689873
v 2.162427 -131.691559 25.290497
v 2.323798 -133.698563 26.095476
v 2.020879 -129.897980 24.595274
v 2.165160 -131.716003 25.195892
v 2.326520 -133.723022 26.000870
v 2.004764 -129.925079 24.502766
v 2.149043 -131.743103 25.103378
v 2.310414 -133.750107 25.908354
v 1.970418 -129.953827 24.415886
v 2.114684 -131.771851 25.016506
v 2.276071 -133.778854 25.821476
v 1.919145 -129.983124 24.337984
v 2.063401 -131.801086 24.938604
v 2.224784 -133.808167 25.743584
v 1.852920 -130.011780 24.272058
v 1.997188 -131.829803 24.872677
v 2.158557 -133.836777 25.677656
v 1.774278 -130.038727 24.220636
v 1.918557 -131.856750 24.821253
v 2.079961 -133.863770 25.626234
v 1.686290 -130.062988 24.185692
v 1.830579 -131.880966 24.786316
v 1.991946 -133.888062 25.591299
v 1.592275 -130.083557 24.168585
v 1.736550 -131.901550 24.769196
v 1.897927 -133.908585 25.574179
v 0.911252 -126.671005 22.783564
v 1.019908 -126.610741 22.793756
v 1.122218 -126.548004 22.827425
v 1.214301 -126.485184 22.883282
v 1.292588 -126.424774 22.959175
v 1.354079 -126.368996 23.052183
v 1.396399 -126.320099 23.158730
v 1.417932 -126.279892 23.274744
v 1.417880 -126.249924 23.395748
v 1.396163 -126.231323 23.517078
v 1.353698 -126.224884 23.634108
v 1.292090 -126.230774 23.742310
v 1.213693 -126.248756 23.837536
v 1.121533 -126.278236 23.916128
v 1.019156 -126.318039 23.975069
v 0.910457 -126.366592 24.012083
v 0.799680 -126.422081 24.025761
v 0.691026 -126.482346 24.015566
v 0.588696 -126.545052 23.981892
v 0.496614 -126.607880 23.926035
v 0.418342 -126.668282 23.850151
v 0.356864 -126.724045 23.757141
v 0.314513 -126.772926 23.650579
v 0.292983 -126.813171 23.534582
v 0.357238 -126.868233 23.175220
v 0.418841 -126.862305 23.067019
v 0.497251 -126.844322 22.971792
v 0.589398 -126.814850 22.893192
v 0.691775 -126.775047 22.834257
v 0.800488 -126.726486 22.797241
v 0.448419 -125.629120 22.312107
v 0.557908 -125.528015 22.314558
v 0.661710 -125.425621 22.345644
v 0.755893 -125.326065 22.404184
v 0.836783 -125.232948 22.487913
v 0.901286 -125.149979 22.593626
v 0.946931 -125.080292 22.717253
v 0.972003 -125.026642 22.854055
v 0.975451 -124.991051 22.998766
v 0.957225 -124.974861 23.145826
v 0.917937 -124.978683 23.289570
v 0.859195 -125.002426 23.424488
v 0.783187 -125.045113 23.545408
v 0.692863 -125.105171 23.647652
v 0.591693 -125.180267 23.727324
v 0.483563 -125.267487 23.781336
v 0.372640 -125.363541 23.807629
v 0.263146 -125.464691 23.805176
v 0.159322 -125.567017 23.774088
v 0.065145 -125.666649 23.715553
v -0.067641 -122.867348 22.655939
v -0.093257 -122.983597 22.831102
v -0.129401 -123.142593 22.998940
v -0.174697 -123.338104 23.153004
v -0.227384 -123.562714 23.287363
v -0.285443 -123.807755 23.396864
v -0.346604 -124.063789 23.477297
v 2.008969 -136.314362 26.490597
v 1.932181 -136.343109 26.535892
v 1.863065 -136.363953 26.596666
v 1.804284 -136.376038 26.670574
v 1.758082 -136.378922 26.754784
v 1.726264 -136.372589 26.846066
v 1.710029 -136.357147 26.940884
v 1.709991 -136.333221 27.035616
v 1.726172 -136.301773 27.126619
v 1.757926 -136.263947 27.210388
v 1.804059 -136.221252 27.283720
v 1.862769 -136.175339 27.343769
v 1.931849 -136.127914 27.388258
v 2.008594 -136.080872 27.415462
v 2.090089 -136.035965 27.424339
v 2.173196 -135.994949 27.414543
v 2.254683 -135.959351 27.386450
v 2.331487 -135.930588 27.341150
v 2.400580 -135.909805 27.280380
v 2.459371 -135.897675 27.206461
v 2.505580 -135.894745 27.122257
v 2.537395 -135.901154 27.030981
v 2.553655 -135.916595 26.936165
v 2.553676 -135.940491 26.841433
v 2.537511 -135.971954 26.750431
v 2.505744 -136.009781 26.666666
v 2.459601 -136.052414 26.593330
v 2.400897 -136.098358 26.533268
v 2.331798 -136.145721 26.488785
v 2.255031 -136.192810 26.461582
v 2.173553 -136.237747 26.452700
v 2.090476 -136.278793 26.462511
v 3.422015 -141.180603 28.376392
v 3.362576 -141.236588 28.420486
v 3.305310 -141.281372 28.479668
v 3.252337 -141.313293 28.551647
v 3.205729 -141.331116 28.633656
v 3.167251 -141.334137 28.722551
v 3.138417 -141.322296 28.814909
v 3.120303 -141.296021 28.907200
v 3.113627 -141.256317 28.995853
v 3.124358 -141.199646 29.072382
v 3.135100 -141.143082 29.148905
v 3.162427 -141.073944 29.207426
v 3.199571 -140.999924 29.250782
v 3.245103 -140.923920 29.277313
v 3.297257 -140.848679 29.285992
v 3.354053 -140.777222 29.276476
v 3.413274 -140.712280 29.249149
v 3.472661 -140.656342 29.205042
v 3.529958 -140.611572 29.145876
v 3.582915 -140.579620 29.073891
v 3.629519 -140.561798 28.991879
v 3.668010 -140.558746 28.902979
v 3.696847 -140.570618 28.810623
v 3.714976 -140.596909 28.718340
v 3.721650 -140.636627 28.629686
v 3.716664 -140.688263 28.548073
v 3.700183 -140.749847 28.476622
v 3.672845 -140.818924 28.418112
v 3.635695 -140.892975 28.374746
v 3.590161 -140.969025 28.348219
v 3.538024 -141.044250 28.339552
v 3.481229 -141.115662 28.349051
v 1.807662 -134.256073 24.370319
v 1.309508 -132.533234 23.360685
v 1.218417 -132.566879 23.371859
v 1.729531 -134.273712 24.364504
v 1.129979 -132.608032 23.365650
v 1.655494 -134.297958 24.344955
v 1.047643 -132.655273 23.342285
v 1.588372 -134.327698 24.312420
v 0.974549 -132.706635 23.302671
v 1.530780 -134.361954 24.268154
v 0.913503 -132.760269 23.248325
v 1.484889 -134.399338 24.213846
v 0.866841 -132.813995 23.181328
v 1.452500 -134.438339 24.151590
v 0.836396 -132.865829 23.104265
v 1.434846 -134.477615 24.083796
v 0.823287 -132.913788 23.020094
v 1.432580 -134.515533 24.013033
v 0.828042 -132.955917 22.932047
v 1.445817 -134.550644 23.942053
v 0.850493 -132.990692 22.843513
v 1.474051 -134.581680 23.873566
v 0.889735 -133.016846 22.757893
v 1.516166 -134.607391 23.810207
v 0.944325 -133.033249 22.678476
v 1.570590 -134.626831 23.754419
v 1.012101 -133.039307 22.608313
v 1.635196 -134.639160 23.708336
v 1.090489 -133.034775 22.550102
v 1.707505 -134.643997 23.673735
v 1.176463 -133.019882 22.506079
v 1.784745 -134.641113 23.651939
v 1.266746 -132.995163 22.477942
v 1.863933 -134.630615 23.643795
v 1.357820 -132.961502 22.466757
v 1.942071 -134.612930 23.649605
v 1.446256 -132.920319 22.472971
v 2.016101 -134.588745 23.669149
v 1.528583 -132.873123 22.496334
v 2.083224 -134.558884 23.701689
v 1.601684 -132.821716 22.535948
v 2.140822 -134.524689 23.745966
v 1.662738 -132.768143 22.590303
v 2.186715 -134.487320 23.800272
v 1.709409 -132.714386 22.657297
v 2.219089 -134.448273 23.862514
v 1.739839 -132.662506 22.734360
v 2.236756 -134.409042 23.930323
v 1.752963 -132.614578 22.818529
v 2.238994 -134.371094 24.001072
v 1.748206 -132.572418 22.906572
v 2.225766 -134.335938 24.072060
v 1.725751 -132.537598 22.995102
v 2.197566 -134.304962 24.140547
v 1.686500 -132.511505 23.080734
v 2.155406 -134.279236 24.203907
v 1.631940 -132.495117 23.160151
v 2.100987 -134.259842 24.259693
v 1.564136 -132.489075 23.230309
v 2.036397 -134.247498 24.305780
v 1.485761 -132.493561 23.288515
v 1.964086 -134.242661 24.340374
v 1.399776 -132.508484 23.332541
v 1.886846 -134.245544 24.362175
v 0.247188 -129.422363 21.943098
v 0.337054 -129.362701 21.885344
v 0.422303 -129.318237 21.809635
v 0.499600 -129.290695 21.718864
v 0.566001 -129.281128 21.616535
v 0.618972 -129.289902 21.506578
v 0.656453 -129.316620 21.393208
v 0.676999 -129.360382 21.280788
v 0.679843 -129.419373 21.173641
v 0.664855 -129.491455 21.075880
v 0.632623 -129.573776 20.991259
v 0.584392 -129.663147 20.923050
v 0.522010 -129.756226 20.873844
v 0.447871 -129.849396 20.845554
v 0.364808 -129.938995 20.839254
v 0.276044 -130.021667 20.855204
v 0.184983 -130.094254 20.892763
v 0.095111 -130.153976 20.950520
v 0.009883 -130.198395 21.026232
v -0.067441 -130.225952 21.116997
v -0.133836 -130.235565 21.219334
v -0.186805 -130.226822 21.329285
v -0.224263 -130.200043 21.442659
v -0.240106 -126.824142 19.985926
v -0.242000 -126.942276 19.883886
v -0.254886 -127.097717 19.808582
v -0.278348 -127.284508 19.762907
v -0.311402 -127.495430 19.748619
v -0.352782 -127.722389 19.766268
v -0.400971 -127.956696 19.815163
v -0.454047 -128.189346 19.893442
v -0.509999 -128.411285 19.998081
v -0.566680 -128.614136 20.125069
v -0.621902 -128.790054 20.269531
v -0.673532 -128.932251 20.425909
v 3.876651 -142.009583 28.607288
v 3.810971 -142.067291 28.650959
v 3.747878 -142.113434 28.709661
v 3.689864 -142.146255 28.781160
v 3.639113 -142.164444 28.862679
v 3.597573 -142.167328 28.951111
v 3.566861 -142.154770 29.043047
v 3.548120 -142.127243 29.134949
v 3.542130 -142.085876 29.223305
v 3.568675 -141.968292 29.376007
v 3.600249 -141.896667 29.434502
v 3.642512 -141.819916 29.477917
v 3.693847 -141.741150 29.504589
v 3.752315 -141.663361 29.513502
v 3.815660 -141.589478 29.504314
v 3.881442 -141.522385 29.477364
v 3.947135 -141.464661 29.433693
v 4.005765 -141.868622 28.571154
v 3.549067 -142.032196 29.304701
v 3.942430 -141.942474 28.580341
v 2.368973 -118.968765 19.240564
v 1.649425 -117.015732 19.043028
v 0.946697 -115.292831 18.560127
v 0.893629 -115.314255 18.572145
v 1.598252 -117.024933 19.053955
v 2.307261 -118.979797 19.253740
v 0.842587 -115.331673 18.594717
v 1.549615 -117.030884 19.074467
v 2.248605 -118.987045 19.278477
v 0.795542 -115.344467 18.626995
v 1.505396 -117.033508 19.103781
v 2.195282 -118.990227 19.313839
v 0.754309 -115.352135 18.667706
v 1.467287 -117.032661 19.140781
v 2.149324 -118.989166 19.358467
v 0.720449 -115.354401 18.715319
v 1.436745 -117.028336 19.184031
v 2.112487 -118.983986 19.410637
v 0.695254 -115.351135 18.767981
v 1.414973 -117.020767 19.231882
v 2.086217 -118.974785 19.468351
v 0.679738 -115.342468 18.823683
v 1.402799 -117.010155 19.282490
v 2.071491 -118.961975 19.529383
v 0.674457 -115.328773 18.880270
v 1.400649 -116.996986 19.333902
v 2.068918 -118.946159 19.591400
v 0.679628 -115.310532 18.935581
v 1.408649 -116.981728 19.384151
v 2.078566 -118.927734 19.652014
v 0.695054 -115.288528 18.987482
v 1.426482 -116.965012 19.431313
v 2.100083 -118.907578 19.708889
v 0.720143 -115.263451 19.033983
v 1.453454 -116.947433 19.473555
v 2.132614 -118.886322 19.759846
v 0.753918 -115.236412 19.073296
v 1.488511 -116.929649 19.509264
v 2.174910 -118.864906 19.802923
v 0.795090 -115.208397 19.103901
v 1.530358 -116.912399 19.537075
v 2.225363 -118.844093 19.836468
v 0.842080 -115.180428 19.124636
v 1.577344 -116.896362 19.555922
v 2.282073 -118.824760 19.859200
v 0.893064 -115.153671 19.134695
v 1.627683 -116.882034 19.565058
v 2.342782 -118.807495 19.870222
v 0.946124 -115.129150 19.133705
v 1.679441 -116.870102 19.564157
v 2.405190 -118.793091 19.869127
v 0.999192 -115.107735 19.121685
v 1.730619 -116.860962 19.553236
v 2.466913 -118.782043 19.855961
v 1.050203 -115.090263 19.099102
v 1.779251 -116.854950 19.532717
v 2.525558 -118.774811 19.831217
v 1.097244 -115.077431 19.066830
v 1.823457 -116.852341 19.503407
v 2.578895 -118.771622 19.795851
v 1.138497 -115.069824 19.026117
v 1.861552 -116.853195 19.466408
v 2.624866 -118.772675 19.751225
v 1.172357 -115.067551 18.978512
v 1.892089 -116.857483 19.423149
v 2.661692 -118.777893 19.699060
v 1.197538 -115.070831 18.925848
v 1.913865 -116.865082 19.375305
v 2.687944 -118.787079 19.641338
v 1.213078 -115.079453 18.870148
v 1.926083 -116.875702 19.324701
v 2.702664 -118.799812 19.580305
v 1.218349 -115.093185 18.813557
v 1.928202 -116.888855 19.273283
v 2.705264 -118.815758 19.518293
v 1.213178 -115.111435 18.758251
v 1.920230 -116.904137 19.223036
v 2.695608 -118.834114 19.457682
v 1.197756 -115.133476 18.706348
v 1.902396 -116.920845 19.175877
v 2.674109 -118.854294 19.400803
v 1.172663 -115.158508 18.659845
v 1.875429 -116.938431 19.133635
v 2.641562 -118.875526 19.349846
v 1.138904 -115.185577 18.620537
v 1.840342 -116.956192 19.097916
v 2.599265 -118.896942 19.306770
v 1.097720 -115.213600 18.589924
v 1.798496 -116.973450 19.070101
v 2.548783 -118.917732 19.273218
v 1.050709 -115.241508 18.569189
v 1.751500 -116.989517 19.051268
v 2.492105 -118.937119 19.250502
v 0.999723 -115.268265 18.559124
v 1.701168 -117.003807 19.042126
v 2.431381 -118.954361 19.239471
v 0.347482 -113.604591 18.079742
v 0.394571 -113.555359 18.080709
v 0.439073 -113.505798 18.094765
v 0.479317 -113.457764 18.121368
v 0.513716 -113.413040 18.159510
v 0.540947 -113.373390 18.207706
v 0.559998 -113.340378 18.264116
v 0.570113 -113.315208 18.326571
v 0.570879 -113.298813 18.392664
v 0.562355 -113.292023 18.459869
v 0.544751 -113.294769 18.525583
v 0.518822 -113.307228 18.587296
v 0.485555 -113.328857 18.642643
v 0.446173 -113.358780 18.689468
v 0.402268 -113.395828 18.726006
v 0.355503 -113.438644 18.750834
v 0.307649 -113.485550 18.763004
v 0.260561 -113.534668 18.762037
v 0.216033 -113.584251 18.747982
v 0.175814 -113.632378 18.721380
v 0.141420 -113.677025 18.683239
v 0.114176 -113.716675 18.635042
v 0.095141 -113.749718 18.578636
v 0.085023 -113.774857 18.516174
v 0.084212 -113.791245 18.450075
v 0.092790 -113.798111 18.382875
v 0.110357 -113.795273 18.317158
v 0.136297 -113.782806 18.255444
v 0.169581 -113.761208 18.200102
v 0.208921 -113.731270 18.153269
v 0.252824 -113.694221 18.116730
v 0.299624 -113.651466 18.091913
v -0.469210 -111.784561 17.637583
v -0.454876 -111.708748 17.675663
v -0.443648 -111.651611 17.726385
v -0.435986 -111.615219 17.787790
v -0.432135 -111.601105 17.857529
v -0.432296 -111.609726 17.932915
v -0.436430 -111.640816 18.011053
v -0.444381 -111.693085 18.088940
v -0.455851 -111.764565 18.163584
v -0.470402 -111.852585 18.232111
v -0.487460 -111.953629 18.291893
v -0.506370 -112.063942 18.340637
v -0.526411 -112.179214 18.376471
v -0.546844 -112.294983 18.397997
v -0.566856 -112.406837 18.404404
v -0.585651 -112.510574 18.395443
v -0.602542 -112.602005 18.371468
v 1.419746 -113.522728 17.866491
v 1.525826 -113.492592 17.885756
v 1.624893 -113.458672 17.925468
v 1.713084 -113.422333 17.984089
v 4.423792 -125.623108 19.142523
v 1.787009 -113.384911 18.059364
v 4.402454 -125.657135 19.231640
v 1.843859 -113.347809 18.148409
v 4.384235 -125.673050 19.326340
v 1.881425 -113.312546 18.247799
v 4.369814 -125.670288 19.422974
v 1.898277 -113.280434 18.353710
v 4.359747 -125.648972 19.517830
v 1.893772 -113.252686 18.462088
v 4.354466 -125.609955 19.607271
v 1.868072 -113.230377 18.568752
v 4.354130 -125.554604 19.687855
v 1.822151 -113.214325 18.669601
v 4.358731 -125.485138 19.756481
v 1.757825 -113.205269 18.760773
v 4.368179 -125.404274 19.810518
v 1.677475 -113.203384 18.838751
v 4.382015 -125.315033 19.847891
v 1.584275 -113.208939 18.900539
v 4.399760 -125.220886 19.867153
v 1.481796 -113.221603 18.943787
v 4.420729 -125.125351 19.867569
v 1.373934 -113.240837 18.966799
v 4.444098 -125.032303 19.849131
v 1.264864 -113.266052 18.968710
v 4.468988 -124.945129 19.812540
v 1.158757 -113.296173 18.949436
v 1.059711 -113.330032 18.909731
v 0.971519 -113.366371 18.851109
v 0.897582 -113.403809 18.775833
v 0.840731 -113.440903 18.686783
v 0.803168 -113.476204 18.587395
v 0.786318 -113.508316 18.481482
v 0.790821 -113.536072 18.373104
v 0.816526 -113.558403 18.266449
v 0.862425 -113.574402 18.165592
v 0.926785 -113.583511 18.074425
v 1.007099 -113.585304 17.996443
v 1.100289 -113.579803 17.934649
v 1.202814 -113.567177 17.891418
v 1.310686 -113.547897 17.868404
v 2.359461 -119.014954 19.075390
v 1.953483 -117.021614 18.846994
v 1.696550 -115.215935 18.438408
v 1.602390 -115.232758 18.458504
v 1.859345 -117.038498 18.867092
v 2.265306 -119.031815 19.095484
v 1.512897 -115.243828 18.496243
v 1.769858 -117.049484 18.904831
v 2.175819 -119.042801 19.133226
v 1.431531 -115.248634 18.550201
v 1.688509 -117.054321 18.958782
v 2.094457 -119.047646 19.187176
v 1.361424 -115.247070 18.618273
v 1.618372 -117.052734 19.026863
v 2.024330 -119.046021 19.255249
v 1.305239 -115.239105 18.697865
v 1.562186 -117.044785 19.106453
v 1.968161 -119.038086 19.334846
v 1.265164 -115.225121 18.785913
v 1.522112 -117.030792 19.194496
v 1.928077 -119.024139 19.422892
v 1.242714 -115.205627 18.879025
v 1.499694 -117.011353 19.287624
v 1.905653 -119.004631 19.516005
v 1.238792 -115.181412 18.973639
v 1.495738 -116.987083 19.382231
v 1.901688 -118.980408 19.610615
v 1.253486 -115.153351 19.066105
v 1.510445 -116.959015 19.474691
v 1.916407 -118.952332 19.703079
v 1.286306 -115.122559 19.152874
v 1.543242 -116.928230 19.561462
v 1.949200 -118.921516 19.789848
v 1.335938 -115.090210 19.230610
v 1.592884 -116.895874 19.639198
v 1.998847 -118.889191 19.867588
v 1.400470 -115.057510 19.296333
v 1.657417 -116.863174 19.704922
v 2.063415 -118.856544 19.933313
v 1.477460 -115.025764 19.347509
v 1.734406 -116.831436 19.756090
v 2.140385 -118.824776 19.984482
v 1.563944 -114.996170 19.382179
v 1.820882 -116.801880 19.790764
v 2.226839 -118.795166 20.019150
v 1.656548 -114.969879 19.398991
v 1.913527 -116.775604 19.807587
v 2.319486 -118.768883 20.035973
v 1.751779 -114.947922 19.397322
v 2.008726 -116.753586 19.805916
v 2.414714 -118.746887 20.034304
v 1.845948 -114.931053 19.377234
v 2.102900 -116.736801 19.785826
v 2.508874 -118.730072 20.014215
v 1.935434 -114.920067 19.339487
v 2.192380 -116.725739 19.748075
v 2.598340 -118.719017 19.976461
v 2.016798 -114.915222 19.285540
v 2.273744 -116.720886 19.694128
v 2.679705 -118.714203 19.922520
v 2.086894 -114.916832 19.217459
v 2.343866 -116.722481 19.626049
v 2.749816 -118.715805 19.854439
v 2.143090 -114.924744 19.137867
v 2.400023 -116.730423 19.546452
v 2.806031 -118.723785 19.774851
v 2.183165 -114.938736 19.049828
v 2.440110 -116.744400 19.458408
v 2.846087 -118.737717 19.686810
v 2.205599 -114.958206 18.956709
v 2.462544 -116.763870 19.365288
v 2.868539 -118.757240 19.593693
v 2.209534 -114.982407 18.862095
v 2.466500 -116.788139 19.270685
v 2.872474 -118.781448 19.499079
v 2.194824 -115.010445 18.769625
v 2.451796 -116.816208 19.178217
v 2.857757 -118.809525 19.406616
v 2.162035 -115.041290 18.682859
v 2.418998 -116.846992 19.091452
v 2.824947 -118.840317 19.319838
v 2.112419 -115.073669 18.605127
v 2.369353 -116.879349 19.013710
v 2.775316 -118.872665 19.242105
v 2.047856 -115.106346 18.539404
v 2.304792 -116.912025 18.947989
v 2.710766 -118.905334 19.176388
v 1.970868 -115.138092 18.488230
v 2.227833 -116.943787 18.896820
v 2.633791 -118.937073 19.125206
v 1.884393 -115.167648 18.453562
v 2.141347 -116.973389 18.862152
v 2.547320 -118.966690 19.090548
v 1.791765 -115.193954 18.436737
v 2.048711 -116.999619 18.845327
v 2.454691 -118.992966 19.073723
v 0.898458 -111.829643 17.158779
v 1.003245 -111.762833 17.168634
v 1.101665 -111.693970 17.201994
v 1.189895 -111.625656 17.257559
v 1.264579 -111.560577 17.333210
v 1.322812 -111.501137 17.426027
v 1.362389 -111.449699 17.532455
v 1.381800 -111.408188 17.648397
v 1.380260 -111.378281 17.769390
v 1.357874 -111.361099 17.890808
v 1.315436 -111.357201 18.007963
v 1.254647 -111.366890 18.116360
v 1.177799 -111.389610 18.211834
v 1.087871 -111.424667 18.290712
v 0.988310 -111.470680 18.349976
v 0.882929 -111.525787 18.387329
v 0.775783 -111.587982 18.401350
v 0.671017 -111.654739 18.391497
v 0.572606 -111.723671 18.358135
v 0.484382 -111.792015 18.302580
v 0.409709 -111.857086 18.226927
v 0.351458 -111.916504 18.134108
v 0.311869 -111.967949 18.027679
v 0.292480 -112.009399 17.911741
v 0.293995 -112.039337 17.790737
v 0.316402 -112.056580 17.669321
v 0.358821 -112.060440 17.552176
v 0.419600 -112.050797 17.443773
v 0.496449 -112.027969 17.348303
v 0.586396 -111.992935 17.269423
v 0.685959 -111.946960 17.210159
v 0.791337 -111.891815 17.172804
v 0.371151 -110.818199 16.688898
v 0.474251 -110.710571 16.691011
v 0.571693 -110.602020 16.721783
v 0.659769 -110.496841 16.780024
v 0.735075 -110.398956 16.863506
v 0.794712 -110.312164 16.969023
v 0.836398 -110.239799 17.092510
v 0.858534 -110.184738 17.229239
v 0.860272 -110.148956 17.373936
v 0.841548 -110.133896 17.521051
v 0.803041 -110.140091 17.664928
v 0.746262 -110.167381 17.800030
v 0.673407 -110.214661 17.921177
v 0.587256 -110.280136 18.023706
v 0.491151 -110.361252 18.103685
v 0.388729 -110.454979 18.158037
v 0.283958 -110.557587 18.184666
v 0.180887 -110.665237 18.182554
v 0.083418 -110.773773 18.151783
v -0.004638 -110.879013 18.093544
v -0.079960 -110.976868 18.010052
v -0.139598 -111.063660 17.904539
v -0.181275 -111.135986 17.781052
v -0.203417 -111.191124 17.644327
v -0.205150 -111.226822 17.499624
v -0.186425 -111.241882 17.352512
v -0.147906 -111.235687 17.208639
v -0.091148 -111.208443 17.073530
v -0.018280 -111.161156 16.952389
v 0.067863 -111.095718 16.849855
v 0.164001 -111.014542 16.769876
v 0.266388 -110.920883 16.715528
v -0.466209 -108.855614 16.120262
v -0.423877 -108.622345 16.140415
v -0.385875 -108.416504 16.194359
v -0.353625 -108.246078 16.280045
v -0.328370 -108.117432 16.394152
v -0.311111 -108.035706 16.532307
v -0.302500 -108.003860 16.689205
v -0.302819 -108.023285 16.858816
v -0.312106 -108.093185 17.034622
v -0.330013 -108.210808 17.209854
v -0.355803 -108.371674 17.377792
v -0.388550 -108.569595 17.531973
v -0.426927 -108.796997 17.666481
v -0.469491 -109.045113 17.776142
v -0.514621 -109.304405 17.856737
v -0.560550 -109.564957 17.905186
v -0.605572 -109.816643 17.919601
v -0.647882 -110.049866 17.899446
v -0.685880 -110.255737 17.845501
v -0.718119 -110.426262 17.759823
v -0.743352 -110.554855 17.645720
v -0.760619 -110.636627 17.507561
v 3.135038 -121.387367 19.133694
v 3.060298 -121.420761 19.179235
v 2.992770 -121.445770 19.240227
v 2.935099 -121.461464 19.314323
v 2.889438 -121.467194 19.398680
v 2.857560 -121.462753 19.490049
v 2.840700 -121.448341 19.584919
v 2.839511 -121.424461 19.679661
v 2.854014 -121.392036 19.770613
v 2.883640 -121.352333 19.854284
v 2.927330 -121.306976 19.927477
v 2.983315 -121.257507 19.987352
v 3.049497 -121.205971 20.031622
v 3.123308 -121.154282 20.058584
v 3.201910 -121.104469 20.067205
v 3.282323 -121.058426 20.057158
v 3.361382 -121.017899 20.028809
v 3.513124 -121.147781 19.175158
v 3.446926 -121.199326 19.130886
v 3.373130 -121.251007 19.103920
v 3.294513 -121.300827 19.095303
v 3.214112 -121.346863 19.105352
v 2.368991 -119.773026 17.543747
v 1.636827 -117.858009 16.875130
v 0.946876 -116.199913 16.155565
v 0.858158 -116.240166 16.163454
v 1.542647 -117.883820 16.870733
v 2.307246 -119.789948 17.540863
v 0.772848 -116.286896 16.153608
v 1.453174 -117.916672 16.849136
v 2.248607 -119.811493 17.526705
v 0.694201 -116.338112 16.126383
v 1.371800 -117.955322 16.811171
v 2.195261 -119.836838 17.501822
v 0.625254 -116.392021 16.082851
v 1.301691 -117.998260 16.758287
v 2.149316 -119.864960 17.467154
v 0.568638 -116.446457 16.024664
v 1.245495 -118.043724 16.692526
v 2.112476 -119.894798 17.424046
v 0.526534 -116.499329 15.954075
v 1.205403 -118.090134 16.616407
v 2.086206 -119.925209 17.374161
v 0.500581 -116.548706 15.873785
v 1.183002 -118.135643 16.532867
v 2.071494 -119.955017 17.319401
v 0.491766 -116.592522 15.786880
v 1.179041 -118.178505 16.445105
v 2.068925 -119.983185 17.261868
v 0.500401 -116.629234 15.696703
v 1.193772 -118.217056 16.356501
v 2.078568 -120.008392 17.203787
v 0.526189 -116.657394 15.606718
v 1.226569 -118.249817 16.270454
v 2.100059 -120.029846 17.147381
v 0.568130 -116.675880 15.520388
v 1.276178 -118.275528 16.190273
v 2.132599 -120.046715 17.094820
v 0.624588 -116.683998 15.441015
v 1.340732 -118.293274 16.119045
v 2.174922 -120.058342 17.048134
v 0.693436 -116.681503 15.371672
v 1.417740 -118.302238 16.059502
v 2.225368 -120.064224 17.009104
v 0.771980 -116.668373 15.315012
v 1.504182 -118.302155 16.013920
v 2.282056 -120.064163 16.979231
v 0.857249 -116.645210 15.273211
v 1.596830 -118.293030 15.984074
v 2.342777 -120.058189 16.959661
v 0.945926 -116.612854 15.247877
v 1.692048 -118.275208 15.971096
v 2.405195 -120.046555 16.951159
v 1.034624 -116.572571 15.239986
v 1.786227 -118.249397 15.975496
v 2.466906 -120.029579 16.954035
v 1.119955 -116.525909 15.249834
v 1.875684 -118.216515 15.997091
v 2.525547 -120.008072 16.968197
v 1.198600 -116.474655 15.277054
v 1.957061 -118.177910 16.035059
v 2.578897 -119.982727 16.993082
v 1.267538 -116.420792 15.320593
v 2.027171 -118.134972 16.087936
v 2.624874 -119.954651 17.027746
v 1.324177 -116.366302 15.378778
v 2.083376 -118.089455 16.153704
v 2.661696 -119.924797 17.070850
v 1.366265 -116.313438 15.449373
v 2.123427 -118.043068 16.229820
v 2.687945 -119.894318 17.120747
v 1.392209 -116.264099 15.529659
v 2.145869 -117.997536 16.313362
v 2.702673 -119.864502 17.175507
v 1.401052 -116.220268 15.616566
v 2.149821 -117.954712 16.401125
v 2.705265 -119.836441 17.233040
v 1.392402 -116.183533 15.706743
v 2.135085 -117.916138 16.489727
v 2.695587 -119.811172 17.291111
v 1.366612 -116.155373 15.796726
v 2.102294 -117.883408 16.575771
v 2.674107 -119.789673 17.347523
v 1.324683 -116.136879 15.883057
v 2.052675 -117.857628 16.655951
v 2.641566 -119.772804 17.400078
v 1.268214 -116.128769 15.962421
v 1.988114 -117.839951 16.727180
v 2.599258 -119.761200 17.446768
v 1.199369 -116.131302 16.031763
v 1.911131 -117.830948 16.786728
v 2.548800 -119.755325 17.485802
v 1.120819 -116.144394 16.088430
v 1.824667 -117.831085 16.832310
v 2.492126 -119.755386 17.515673
v 1.035544 -116.167603 16.130224
v 1.732027 -117.840164 16.862160
v 2.431390 -119.761337 17.535238
v 0.363175 -114.479263 15.560150
v 0.447362 -114.413391 15.501852
v 0.526966 -114.362137 15.425276
v 0.598915 -114.327560 15.333349
v 0.660424 -114.310837 15.229605
v 0.709132 -114.312683 15.118031
v 0.743180 -114.333054 15.002916
v 0.761261 -114.371155 14.888693
v 0.762675 -114.425491 14.779741
v 0.747371 -114.493988 14.680248
v 0.715922 -114.574013 14.594038
v 0.669572 -114.662476 14.524427
v 0.610061 -114.756050 14.474089
v 0.539698 -114.851044 14.444956
v 0.461164 -114.943817 14.438139
v 0.377529 -115.030869 14.453926
v 0.291951 -115.108841 14.491692
v 0.207746 -115.174652 14.549976
v 0.128142 -115.225906 14.626554
v 0.056194 -115.260513 14.718491
v -0.005288 -115.277229 14.822237
v -0.054007 -115.275391 14.933807
v -0.088057 -115.255020 15.048918
v -0.106135 -115.216919 15.163145
v -0.107552 -115.162582 15.272093
v -0.092257 -115.094124 15.371590
v -0.060800 -115.014053 15.457796
v -0.014438 -114.925552 15.527411
v 0.045065 -114.832016 15.577747
v 0.115442 -114.737053 15.606884
v 0.193956 -114.644218 15.613689
v 0.277624 -114.557220 15.597918
v -0.382903 -112.395096 14.347530
v -0.361722 -112.374977 14.204643
v -0.347245 -112.397812 14.071846
v -0.339997 -112.462837 13.954256
v -0.340272 -112.567513 13.856398
v -0.348074 -112.707741 13.782011
v -0.363089 -112.878296 13.733967
v -0.384755 -113.072464 13.714115
v -0.412212 -113.282852 13.723209
v -0.444427 -113.501358 13.760902
v -0.480164 -113.719620 13.825748
v -0.518035 -113.929214 13.915257
v -0.556597 -114.122086 14.025990
v -0.594364 -114.290894 14.153683
v -0.629889 -114.429031 14.293425
v -0.661784 -114.531281 14.439867
v -0.688844 -114.593628 14.587370
v 4.423792 -125.623108 19.142523
v 4.402454 -125.657135 19.231640
v 4.384235 -125.673050 19.326340
v 4.369814 -125.670288 19.422974
v 4.359747 -125.648972 19.517830
v 4.354466 -125.609955 19.607271
v 4.354130 -125.554604 19.687855
v 4.358731 -125.485138 19.756481
v 4.368179 -125.404274 19.810518
v 4.382015 -125.315033 19.847891
v 4.399760 -125.220886 19.867153
v 4.420729 -125.125351 19.867569
v 4.444098 -125.032303 19.849131
v 4.468988 -124.945129 19.812540
v -0.196406 -126.897034 20.177588
v -0.112456 -127.149742 20.398510
v -0.245654 -126.778099 20.061249
v -0.274659 -126.762474 20.016998
v -0.334334 -126.726135 19.934021
v -0.482203 -126.691605 19.752310
v -0.485719 -126.690445 19.748287
v -0.946958 -126.860413 19.391624
v -0.981355 -126.916786 19.386139
v -0.719451 -126.726944 19.532164
v -0.648484 -126.694672 19.588118
v -0.806390 -126.749840 19.466177
v -1.149743 -127.231026 19.399345
v -1.150769 -127.241699 19.403193
v -1.069379 -127.016922 19.365372
v -1.082789 -128.085434 19.818035
v -1.149810 -127.810669 19.651218
v -1.177461 -127.499405 19.495955
v -0.742063 -128.917603 20.451401
v -0.726439 -128.947296 20.479450
v -0.799268 -128.818771 20.361227
v -0.997312 -128.334106 19.985914
v -0.944583 -128.495544 20.100367
v -1.066190 -128.152161 19.858528
v -0.395787 -129.845169 21.203342
v -0.329873 -129.995819 21.342068
v -0.308684 -130.037750 21.383636
v -0.239825 -130.166962 21.527657
v -0.210700 -130.245331 21.598869
v -0.130975 -130.419647 21.776890
v 0.169280 -128.532516 21.453274
v 0.185100 -128.687256 21.555277
v 0.090495 -127.983719 21.078363
v 0.145131 -128.329086 21.323483
v -0.512115 -129.551880 20.947170
v -0.471618 -129.662903 21.040680
v -0.636405 -129.205750 20.677832
v -0.701430 -128.994659 20.524168
v -0.080760 -127.245789 20.485674
v 0.013701 -127.602882 20.783064
v 0.043143 -127.739914 20.886841
v -0.102653 -127.179245 20.424028
v 0.087026 -127.961464 21.062510
v 0.213559 -129.793045 22.107286
v 0.160680 -130.453857 22.277540
v 0.151189 -130.491714 22.272690
v 0.189744 -130.244522 22.251490
v 0.208718 -129.980759 22.178713
v 0.021897 -130.634369 22.098654
v 0.059184 -130.641388 22.169777
v 0.115769 -130.584412 22.248646
v -0.012084 -130.611374 22.037374
v -0.101008 -130.482956 21.848156
v 0.212766 -129.449844 21.957306
v 0.216084 -129.668335 22.059196
v 0.196580 -128.868851 21.660683
v 0.205606 -129.021225 21.750187
v 0.213483 -129.337189 21.909922
v 0.394721 -125.675598 22.324825
v 0.393466 -125.846237 22.393890
v 0.388618 -126.144005 22.544622
v 0.386075 -126.239914 22.604929
v 0.394748 -125.532562 22.279465
v 0.394389 -125.442871 22.259451
v 0.391654 -125.215591 22.209332
v 0.385550 -124.887436 22.165520
v 0.379628 -124.651970 22.154640
v 0.376485 -124.564140 22.151352
v 0.323398 -123.873878 22.230780
v 0.373309 -124.468987 22.155233
v 0.357667 -124.247345 22.164165
v 0.332536 -123.957748 22.206532
v 0.320163 -123.854408 22.234529
v 0.307723 -127.558479 23.682055
v 0.288749 -127.364624 23.684053
v 0.381328 -126.396484 22.703224
v 0.372344 -126.600494 22.863728
v 0.362412 -126.754662 23.021114
v 0.357852 -126.799576 23.086210
v 0.347894 -126.850662 23.168129
v 0.329333 -126.916786 23.313787
v 0.340741 -126.865707 23.220634
v 0.310998 -126.908569 23.433405
v 0.309640 -126.906067 23.437662
v 0.293025 -126.828346 23.473360
v 0.245234 -127.032135 23.730410
v 0.275243 -126.779297 23.523836
v 0.243196 -127.019508 23.733782
v 0.234864 -126.617302 23.605709
v 0.245273 -126.651657 23.594830
v 0.167384 -126.342056 23.657007
v -0.022180 -126.171265 23.890905
v 0.015328 -125.724030 23.663971
v -0.022439 -125.604828 23.672859
v -0.005645 -126.204376 23.879444
v 0.139697 -126.208824 23.668419
v 0.063275 -125.925095 23.671558
v -0.311402 -124.605782 23.579403
v -0.369328 -124.387894 23.541906
v -0.395205 -124.265472 23.515146
v -0.436389 -123.968994 23.430679
v -0.444837 -123.813660 23.375061
v 0.402829 -129.747757 24.176739
v 0.407783 -129.863632 24.227205
v 0.415755 -130.177368 24.385872
v 0.416448 -130.233047 24.419716
v 0.413407 -130.417282 24.537689
v 0.402453 -130.582047 24.679016
v 0.384889 -130.672653 24.807072
v 0.372117 -130.682877 24.868593
v 0.368085 -128.810455 23.849365
v 0.380818 -129.110748 23.936136
v 0.395337 -129.501923 24.074253
v 0.364030 -128.655060 23.809120
v 0.365674 -128.707825 23.820704
v 0.361650 -128.594925 23.796034
v 0.351663 -128.345627 23.742495
v 0.333714 -127.997101 23.693235
v 0.327647 -127.902603 23.687630
v 0.315692 -127.673645 23.676336
v 0.253657 -127.083740 23.716810
v 0.196843 -126.800888 23.759432
v 0.139421 -126.589790 23.813646
v 0.142501 -126.219208 23.668289
v 0.125312 -126.542923 23.816204
v 0.017386 -126.250092 23.862961
v -0.451425 -127.010300 24.618414
v -0.530341 -126.487457 24.487465
v -0.553718 -126.299225 24.433481
v -0.548532 -126.183334 24.385904
v -0.511952 -126.648521 24.532740
v -0.514686 -126.635452 24.530098
v -0.069940 -125.468361 23.670706
v -0.090652 -125.403648 23.667772
v -0.257701 -124.815384 23.615005
v -0.219041 -124.966278 23.633003
v -0.251245 -125.731705 23.963726
v -0.251622 -125.730995 23.963781
v -0.286000 -125.686264 23.975847
v -0.532771 -126.004486 24.306879
v -0.485663 -125.830208 24.200636
v -0.389409 -125.710938 24.073141
v -0.114980 -125.959549 23.907623
v -0.541425 -126.029205 24.322592
v 0.352784 -130.663971 24.909863
v 0.304856 -130.551086 24.983383
v 0.267177 -130.419373 25.022575
v 0.247766 -130.352264 25.031855
v 0.134236 -129.845825 25.047121
v 0.175801 -130.051849 25.047840
v 0.104674 -129.712509 25.038507
v 0.095593 -129.669540 25.035730
v 0.005822 -129.203857 24.992437
v -0.030492 -128.990005 24.965040
v -0.074441 -128.771881 24.930241
v -0.079341 -128.746689 24.926369
v -0.103499 -128.648468 24.916767
v -0.247186 -127.992912 24.821949
v -0.236093 -128.048340 24.831665
v -0.275613 -127.870789 24.798969
v -0.395318 -127.313599 24.688496
v -0.624789 -108.328072 16.058802
v -0.662801 -108.158295 16.060160
v -0.743377 -107.882576 16.091154
v -0.787189 -107.769302 16.118458
v -1.057460 -107.314316 16.268156
v -1.110823 -107.250168 16.297464
v -1.215924 -107.166412 16.369129
v -1.266802 -107.124451 16.391644
v -0.630698 -111.963486 13.927288
v -0.462387 -112.247726 14.232786
v -0.432623 -112.310921 14.299225
v -0.518155 -112.135246 14.125937
v -0.401956 -110.503304 16.658672
v -0.400114 -110.476929 16.636786
v -0.403092 -110.411484 16.601782
v -0.416540 -110.669861 16.786661
v -0.457480 -110.787827 16.936419
v -0.514999 -110.841675 17.086590
v -0.518803 -110.840042 17.093369
v -0.657505 -111.264732 17.555166
v -0.617616 -110.802994 17.225588
v -0.700792 -110.730431 17.319189
v -0.368152 -112.200821 17.675650
v -0.317904 -112.406662 17.715115
v -0.402719 -112.072388 17.657261
v -0.436768 -111.956818 17.639553
v -0.477598 -111.829941 17.625675
v -0.510063 -111.714424 17.603624
v -0.588152 -111.470558 17.567392
v -0.595994 -111.448555 17.565327
v -0.872708 -110.765884 17.552313
v -0.906858 -110.705124 17.562664
v -0.925275 -110.465057 17.451693
v -0.665334 -111.242928 17.552996
v -0.766654 -110.993507 17.542521
v -0.768387 -110.665115 17.366886
v -0.897614 -110.508881 17.441172
v -0.749319 -110.688126 17.355925
v -0.452523 -109.521347 16.237921
v -0.451011 -109.533661 16.240952
v -0.401188 -110.218475 16.492821
v -0.417326 -109.902542 16.359911
v -0.473163 -109.370743 16.200502
v -1.130694 -110.348755 17.609306
v -1.058161 -110.450317 17.581738
v -0.936379 -110.448662 17.454334
v -1.058622 -110.260910 17.492933
v -1.005820 -110.526199 17.567259
v -1.169312 -110.312592 17.630877
v -1.181116 -110.034195 17.508863
v -1.234125 -109.945099 17.509758
v -1.426823 -109.564835 17.486420
v -1.275983 -110.185959 17.657478
v -1.408062 -110.102097 17.724752
v -1.440212 -110.120758 17.759586
v -1.467642 -109.470505 17.474924
v -1.555770 -110.271912 17.906887
v -1.524928 -110.450851 17.969744
v -1.517974 -110.108047 17.805416
v -1.488088 -109.428131 17.468443
v -0.495293 -109.133224 16.143660
v -0.503827 -109.066055 16.132313
v -0.539014 -108.787720 16.084980
v -0.594356 -108.463425 16.057804
v -0.618856 -108.351044 16.059097
v -0.987895 -107.397392 16.232096
v -0.846548 -107.634323 16.143042
v -0.965812 -107.425186 16.215029
v -1.612666 -109.150299 17.431885
v -1.756621 -108.777252 17.361809
v -1.781413 -108.720245 17.349752
v -1.893425 -108.401428 17.269033
v -1.759646 -107.053909 16.688904
v -1.477633 -107.044273 16.521637
v -1.435084 -107.046074 16.490402
v -1.609137 -107.018082 16.589949
v -1.768619 -107.054321 16.693100
v -2.007483 -107.323242 16.900497
v -1.912940 -107.148201 16.793201
v -2.015159 -107.367798 16.920177
v -1.929025 -108.288933 17.241987
v -2.010715 -107.909393 17.131693
v -2.039040 -107.581635 17.015493
v -0.880160 -114.289886 14.395847
v -0.625772 -114.695450 14.744522
v -0.698380 -114.602715 14.651686
v -0.774143 -114.486748 14.549238
v -0.883174 -114.284592 14.391998
v -0.319969 -114.945923 15.172920
v -0.416428 -114.894562 15.029907
v -0.251301 -114.955963 15.266663
v -0.438356 -114.880646 15.001928
v -0.594337 -114.733040 14.789532
v -0.147147 -113.400688 15.097891
v -0.169679 -113.272713 15.023651
v -0.129558 -114.866966 15.447655
v -0.108322 -114.815338 15.483261
v -0.061182 -114.502060 15.516819
v -0.060614 -114.426567 15.501804
v -0.079251 -114.676552 15.517132
v -0.155651 -114.909164 15.414167
v -0.224030 -114.955360 15.311163
v -0.073597 -114.036758 15.400429
v -0.065194 -114.217972 15.455809
v -0.098271 -113.764709 15.288124
v -0.134807 -113.477821 15.143219
v -0.061280 -114.284737 15.477057
v -1.323922 -113.353722 13.799387
v -1.332958 -113.332916 13.787134
v -1.460407 -112.972916 13.592953
v -1.495948 -112.882515 13.545521
v -1.627817 -112.436508 13.332512
v -1.634614 -112.395523 13.315586
v -1.163169 -113.714218 14.008987
v -0.949173 -114.168205 14.306683
v -1.134676 -113.783875 14.051105
v -0.391367 -112.414558 14.393600
v -0.418363 -112.341003 14.330275
v -0.323873 -112.606598 14.554127
v -0.309187 -112.655769 14.591059
v -0.248724 -112.887817 14.769875
v -0.186068 -113.180656 14.968040
v -0.218159 -112.856010 17.838406
v -0.192546 -113.023163 17.904142
v -0.180976 -113.252762 18.041840
v -0.180102 -113.156448 17.972588
v -0.194790 -113.310532 18.110062
v -0.220873 -113.329056 18.175388
v -0.258148 -113.308624 18.235867
v -0.264328 -113.300613 18.242140
v -0.257882 -112.657196 17.776548
v -0.311361 -112.431534 17.720123
v -0.323453 -113.224716 18.281923
v -0.402532 -113.096085 18.316700
v -0.488250 -112.931793 18.339119
v -0.489720 -112.929100 18.339298
v -0.604681 -112.695152 18.338423
v -0.615599 -112.671021 18.336790
v -0.747106 -112.414474 18.337458
v -0.711869 -112.488937 18.340681
v -0.763587 -112.378372 18.336164
v -1.652299 -111.809799 13.102135
v -1.561046 -111.641998 13.089935
v -1.514979 -111.624619 13.107258
v -1.675654 -112.078987 13.184292
v -0.632916 -111.960083 13.923862
v -1.038565 -111.627670 13.423849
v -0.926999 -111.678444 13.538799
v -0.773235 -111.801529 13.724243
v -0.822459 -111.767105 13.660229
v -1.091415 -111.593437 13.374109
v -1.427101 -111.556145 13.136866
v -1.260355 -111.551559 13.237810
v -1.272118 -111.555649 13.230558
v -1.479702 -110.626312 18.027401
v -1.404200 -110.818489 18.075235
v -1.182862 -111.448990 18.217514
v -1.321355 -111.083885 18.143642
v -0.980338 -111.915176 18.294256
v -1.073427 -111.691284 18.259661
v -0.835956 -112.233688 18.328119
v -1.154881 -111.516296 18.231205
v 0.291324 -123.686913 22.270638
v 0.248096 -123.487152 22.348934
v 0.039222 -122.997894 22.541258
v 0.060470 -123.039444 22.525873
v -0.045985 -122.887535 22.621048
v 0.152167 -123.217484 22.447037
v 0.130296 -123.176956 22.479721
v 0.238082 -123.452637 22.356689
v -0.065494 -122.856812 22.629221
v -0.085464 -122.848511 22.646688
v -0.201949 -122.868851 22.774685
v -0.280604 -122.946640 22.886087
v -0.302032 -122.960312 22.909328
v -0.339181 -123.024284 22.965353
v -0.438849 -123.339447 23.177572
v -0.387851 -123.113060 23.042355
v -0.454976 -123.628754 23.308851
v 4.430329 -124.838043 18.906473
v 4.429152 -124.879562 18.905571
v 4.380234 -124.688461 18.759281
v 4.380234 -124.688461 18.759281
v 4.402913 -124.441818 18.941702
v 4.365255 -124.192032 18.983896
v 4.417519 -124.664200 18.913679
v 4.443437 -125.142609 18.923086
v 4.438640 -125.084839 18.917374
v 4.505367 -125.703354 19.435465
v 4.501340 -125.702049 19.398165
v 4.516346 -125.687172 19.532259
v 4.527160 -125.652008 19.623182
v 4.437013 -125.594795 19.097759
v 4.445136 -125.628319 19.144487
v 4.463798 -125.672050 19.237291
v 4.485934 -125.697815 19.335709
v 4.437013 -125.594795 19.097759
v 4.434922 -125.536850 19.063942
v 4.434291 -125.396355 18.999365
v 4.437948 -125.251152 18.949511
v 4.542401 -125.600456 19.705196
v 4.557528 -125.533562 19.774796
v 4.562069 -125.507217 19.792768
v 4.271203 -123.830734 19.010201
v 4.553357 -125.449371 19.827576
v 4.541133 -125.353767 19.862547
v 4.530148 -125.252625 19.879166
v 4.513579 -125.049179 19.855534
v 4.513211 -125.042015 19.852537
v 4.520850 -125.149765 19.876797
v 4.458170 -124.806335 19.787073
v 4.483073 -124.902084 19.783045
v 4.483073 -124.902084 19.783045
v 4.493006 -124.950996 19.814754
v 4.410353 -124.513168 19.456238
v 4.410353 -124.513168 19.456238
v 4.253649 -124.289749 19.874168
v 4.353778 -124.536560 19.835041
v 4.222550 -123.617455 19.037228
v 3.918213 -122.608139 19.081524
v 4.255919 -123.762894 19.016350
v 4.007696 -123.554535 19.928493
v 4.039493 -123.009750 19.060804
v 4.076347 -123.130653 19.054743
v 4.071774 -123.758743 19.915804
v 3.875154 -123.086243 19.951010
v 3.800969 -122.705544 19.958504
v 4.175140 -124.138535 19.899446
v 4.097608 -123.847076 19.911177
v 4.192932 -124.173180 19.894108
v 3.767531 -122.529190 19.961657
v 3.823193 -122.315826 19.093193
v 3.420839 -120.763077 19.212208
v 3.556528 -121.364388 19.152777
v 3.530522 -121.209076 19.171425
v 3.519250 -121.142380 19.181725
v 3.587271 -121.503052 19.139959
v 3.481922 -121.266312 19.986723
v 3.415697 -120.993614 19.995710
v 3.346168 -120.473221 19.237020
v 3.328541 -120.254631 19.312412
v 3.317713 -120.109787 19.391973
v 3.400026 -120.830162 19.966955
v 3.407473 -120.907059 19.983038
v 3.312858 -120.087662 19.398069
v 3.347132 -120.533028 19.922327
v 3.302699 -120.049042 19.410877
v 3.244153 -119.996948 19.808117
v 3.275474 -120.158989 19.850391
v 3.588751 -121.770081 19.978821
v 3.667511 -122.103287 19.969040
v 3.275980 -119.912766 19.490736
v 3.254149 -119.834854 19.585796
v 3.242382 -119.839920 19.679630
v 3.240879 -119.925980 19.768864
v 3.948079 -142.252731 28.770927
v 3.946523 -142.293030 28.820898
v 3.955869 -142.168579 28.695492
v 3.968513 -142.074127 28.635651
v 3.985513 -141.972931 28.593716
v 4.006200 -141.868927 28.571283
v 4.006497 -141.867645 28.571262
v 4.009677 -141.853638 28.570660
v 4.006497 -141.867645 28.571262
v 3.927119 -142.403442 29.152531
v 3.929412 -142.396454 29.051979
v 3.934493 -142.368713 28.952574
v 3.942178 -142.321198 28.858126
v 4.021901 -141.764435 28.564442
v 3.929002 -142.390305 29.250786
v 3.934615 -142.357483 29.342882
v 3.942674 -142.305359 29.424940
v 3.952731 -142.237366 29.492250
v 3.952617 -142.235748 29.493696
v 3.951409 -142.142334 29.542601
v 3.953412 -142.038666 29.574097
v 3.958547 -141.928436 29.586912
v 3.966651 -141.815918 29.580538
v 3.977372 -141.705338 29.555185
v 3.984725 -141.646103 29.530609
v 4.022199 -141.717911 28.559498
v 4.023265 -141.554443 28.562103
v 4.024247 -141.410431 28.586231
v 4.025062 -141.290283 28.630705
v 4.025731 -141.197662 28.693626
v 4.026216 -141.135376 28.772415
v 4.026475 -141.105270 28.863941
v 4.026553 -141.108215 28.955585
v 4.025500 -141.106796 28.964165
v 4.014794 -141.126190 29.065325
v 4.005679 -141.181061 29.168711
v 3.984750 -141.596863 29.510056
v 3.987477 -141.493973 29.446526
v 3.991094 -141.432449 29.392757
v 3.998141 -141.269333 29.270346
v 3.992141 -141.388153 29.366379
v 3.991094 -141.432449 29.392757
v -25.890686 -595.344360 64.652786
v -26.786804 -594.196533 65.245987
v -27.947906 -594.863953 64.021408
v 10.767467 2.739792 -0.480339
v 12.953401 -14.125401 -4.899148
v 12.719346 -12.661888 -5.749944
v 10.173972 3.044792 -1.666746
v 10.212203 3.124260 -1.663380
v 10.258227 3.197433 -1.645868
v 10.310290 3.261589 -1.614886
v 10.366340 3.314285 -1.571630
v 10.424232 3.353409 -1.517757
v 10.481753 3.377518 -1.455339
v 10.536708 3.385635 -1.386774
v 10.586955 3.377518 -1.314700
v 10.630565 3.353394 -1.241886
v 10.665923 3.314262 -1.171125
v 10.691554 3.261589 -1.105146
v 10.706573 3.197449 -1.046472
v 10.710387 3.124275 -0.997367
v 10.702826 3.044807 -0.959710
v 10.684150 2.962196 -0.934966
v 10.655135 2.879555 -0.924062
v 10.616889 2.800110 -0.927438
v 10.570857 2.726891 -0.944948
v 10.518809 2.662712 -0.975933
v 10.462771 2.610062 -1.019183
v 10.404849 2.570915 -1.073055
v 10.347327 2.546806 -1.135474
v 10.292392 2.538673 -1.204035
v 10.242129 2.546806 -1.276113
v 10.198520 2.570930 -1.348930
v 10.163196 2.610085 -1.419689
v 10.137549 2.662712 -1.485673
v 10.122512 2.726875 -1.544344
v 10.118731 2.800117 -1.593446
v 10.126311 2.879555 -1.631091
v 10.144946 2.962181 -1.655848
v 3.933974 4.876984 0.994069
v 3.859500 4.758560 1.020487
v 3.793429 4.644653 1.070622
v 3.738341 4.539734 1.142529
v 3.696319 4.447723 1.233436
v 3.668948 4.372276 1.339880
v 3.657355 4.316185 1.457749
v 3.661929 4.281624 1.582523
v 3.682517 4.269981 1.709403
v 3.718345 4.281662 1.833506
v 3.768012 4.316185 1.950070
v 3.829604 4.372261 2.054625
v 3.900756 4.447762 2.143128
v 3.978713 4.539742 2.212209
v 4.060561 4.644669 2.259192
v 4.143069 4.758583 2.282263
v 4.223098 4.876961 2.280571
v 4.297576 4.995415 2.254145
v 4.363624 5.109314 2.204016
v 4.418761 5.214264 2.132109
v 4.460773 5.306229 2.041191
v 4.488112 5.381737 1.934747
v 4.499713 5.437820 1.816877
v 4.495147 5.472351 1.692107
v 4.474559 5.484001 1.565237
v 4.438750 5.472366 1.441119
v 4.389094 5.437813 1.324560
v 4.327498 5.381737 1.220006
v 4.256339 5.306198 1.131500
v 4.178363 5.214241 1.062422
v 4.096515 5.109314 1.015446
v 4.014010 4.995399 0.992364
v 5.372134 4.236725 0.738449
v 5.333797 4.128464 0.769217
v 5.303985 4.025108 0.816091
v 5.283847 3.930763 0.877261
v 5.274100 3.848930 0.950384
v 5.275172 3.782852 1.032655
v 5.287051 3.734978 1.120902
v 5.309218 3.707237 1.211727
v 5.340850 3.700630 1.301664
v 5.380706 3.715477 1.387227
v 5.427310 3.751106 1.465153
v 5.478774 3.806252 1.532433
v 5.533210 3.878677 1.586482
v 5.588508 3.965691 1.625241
v 5.642528 4.064041 1.647190
v 5.693172 4.169724 1.651510
v 5.738524 4.278801 1.638022
v 5.776847 4.387093 1.607249
v 5.806670 4.490410 1.560380
v 5.826819 4.584801 1.499200
v 5.836547 4.666550 1.426080
v 5.835433 4.732689 1.343819
v 5.823623 4.780525 1.255574
v 5.801436 4.808281 1.164736
v 5.769832 4.814911 1.074812
v 5.729930 4.800072 0.989239
v 5.683352 4.764458 0.911310
v 5.631858 4.709297 0.844040
v 5.577434 4.636803 0.789982
v 5.522140 4.549789 0.751235
v 5.468143 4.451530 0.729272
v 5.417460 4.345825 0.724959
v 7.841250 3.415550 -0.054770
v 7.809302 3.325333 -0.029129
v 7.784492 3.239227 0.009942
v 7.767680 3.160576 0.060920
v 7.759578 3.092400 0.121851
v 7.760497 3.037331 0.190405
v 7.770396 2.997429 0.263939
v 7.788836 2.974304 0.339634
v 7.815192 2.968788 0.414575
v 7.848422 2.981163 0.485887
v 7.887248 3.010887 0.550820
v 7.930152 3.056778 0.606889
v 7.975539 3.117180 0.651937
v 8.021575 3.189735 0.684221
v 8.066569 3.271584 0.702525
v 8.108813 3.359718 0.706119
v 8.146621 3.450600 0.694877
v 8.178527 3.540825 0.669238
v 8.203399 3.626900 0.630181
v 8.220164 3.705559 0.579194
v 8.228293 3.773750 0.518259
v 8.227359 3.828850 0.449704
v 8.217502 3.868744 0.376171
v 8.199035 3.891853 0.300476
v 8.172679 3.897362 0.225539
v 8.139445 3.884941 0.154230
v 8.100654 3.855278 0.089290
v 8.057738 3.809349 0.033223
v 8.012378 3.748955 -0.011818
v 7.966281 3.676445 -0.044111
v 7.921275 3.594551 -0.062410
v 7.879043 3.506462 -0.066005
v 9.779288 3.064659 -1.250846
v 9.747367 2.974457 -1.225204
v 9.722541 2.888374 -1.186139
v 9.705749 2.809700 -1.135156
v 9.697627 2.741554 -1.074222
v 9.698562 2.686447 -1.005667
v 9.708438 2.646530 -0.932132
v 9.726905 2.623428 -0.856438
v 9.753215 2.617920 -0.781493
v 9.786471 2.630310 -0.710187
v 9.825286 2.659996 -0.645247
v 9.868217 2.705894 -0.589180
v 9.913562 2.766319 -0.544139
v 9.959613 2.838837 -0.511851
v 10.004661 2.920723 -0.493551
v 10.046878 3.008842 -0.489949
v 10.084689 3.099724 -0.501195
v 10.116595 3.189957 -0.526833
v 10.141463 3.276024 -0.565886
v 10.158229 3.354683 -0.616869
v 10.166362 3.422874 -0.677809
v 10.165442 3.477943 -0.746367
v 10.155540 3.517845 -0.819896
v 10.137084 3.541000 -0.895596
v 10.110721 3.546463 -0.970536
v 10.077518 3.534111 -1.041840
v 10.038692 3.504387 -1.106781
v 9.995788 3.458504 -1.162850
v 9.950400 3.398094 -1.207899
v 9.904323 3.325554 -1.240183
v 9.859344 3.243675 -1.258474
v 9.817111 3.155586 -1.262081
v 4.642451 1.507515 -3.920975
v 4.628276 1.417351 -3.918513
v 4.609229 1.330650 -3.900115
v 4.586082 1.250725 -3.866470
v 4.559726 1.180710 -3.818889
v 4.531127 1.123222 -3.759191
v 4.501388 1.080559 -3.689680
v 4.471671 1.054253 -3.613007
v 4.443114 1.045357 -3.532138
v 4.416850 1.054237 -3.450169
v 4.393832 1.080559 -3.370267
v 4.374949 1.123222 -3.295474
v 4.360965 1.180717 -3.228688
v 4.352393 1.250740 -3.172469
v 4.349551 1.330666 -3.128982
v 4.352626 1.417351 -3.099882
v 4.361384 1.507515 -3.086302
v 4.375529 1.597618 -3.088763
v 4.394572 1.684319 -3.107160
v 4.417724 1.764244 -3.140799
v 4.444102 1.834274 -3.188383
v 4.472716 1.891731 -3.248076
v 4.502414 1.934410 -3.317595
v 4.532157 1.960724 -3.394262
v 4.560672 1.969635 -3.475134
v 4.586993 1.960716 -3.557098
v 4.609973 1.934410 -3.637012
v 4.628856 1.891747 -3.711789
v 4.642840 1.834251 -3.778584
v 4.651397 1.764259 -3.834804
v 4.654235 1.684326 -3.878301
v 4.651195 1.597588 -3.907393
v 6.826301 0.857597 -3.274425
v 6.831550 0.784782 -3.265699
v 6.833129 0.714745 -3.243312
v 6.830981 0.650223 -3.208136
v 6.825191 0.593651 -3.161513
v 6.815944 0.547218 -3.105235
v 6.803668 0.512749 -3.041471
v 6.788791 0.491447 -2.972666
v 6.771861 0.484322 -2.901472
v 6.753596 0.491463 -2.830606
v 6.734622 0.512749 -2.762808
v 6.715705 0.547226 -2.700683
v 6.697639 0.593643 -2.646610
v 6.680968 0.650230 -2.602673
v 6.666442 0.714760 -2.570562
v 6.654616 0.784798 -2.551506
v 6.645911 0.857597 -2.546239
v 6.640674 0.930397 -2.554955
v 6.639075 1.000420 -2.577340
v 6.641223 1.064941 -2.612515
v 6.647040 1.121529 -2.659142
v 6.656260 1.167946 -2.715413
v 6.668548 1.202454 -2.779178
v 6.683425 1.223747 -2.847990
v 6.700355 1.230873 -2.919188
v 6.718619 1.223732 -2.990049
v 6.737594 1.202454 -3.057844
v 6.756484 1.167953 -3.119973
v 6.774592 1.121529 -3.174049
v 6.791217 1.064949 -3.217983
v 6.805747 1.000435 -3.250098
v 6.817599 0.930405 -3.269154
v 9.649446 1.257881 -2.875052
v 9.668395 1.187462 -2.865372
v 9.684861 1.119820 -2.841771
v 9.698075 1.057426 -2.805153
v 9.707650 1.002800 -2.756916
v 9.713149 0.957893 -2.698910
v 9.714398 0.924591 -2.633390
v 9.711333 0.904083 -2.562848
v 9.704082 0.897118 -2.490002
v 9.692870 0.904068 -2.417655
v 9.678241 0.924599 -2.348591
v 9.660666 0.957909 -2.285441
v 9.640828 1.002808 -2.230667
v 9.619529 1.057411 -2.186347
v 9.597537 1.119812 -2.154196
v 9.575719 1.187454 -2.135448
v 9.554925 1.257881 -2.130828
v 9.535979 1.328300 -2.140508
v 9.519551 1.395935 -2.164100
v 9.506316 1.458305 -2.200722
v 9.496757 1.513023 -2.248961
v 9.491263 1.557854 -2.306953
v 9.489997 1.591187 -2.372489
v 9.493075 1.611732 -2.443026
v 9.500293 1.618645 -2.515870
v 9.511512 1.611732 -2.588219
v 9.526156 1.591179 -2.657285
v 9.543754 1.557838 -2.720434
v 9.563579 1.513016 -2.775206
v 9.584901 1.458305 -2.819519
v 9.606854 1.395920 -2.851671
v 9.628669 1.328285 -2.870428
v 5.701144 1.249443 -3.488031
v 5.707278 1.177246 -3.522232
v 5.528804 1.017365 -2.822974
v 5.533050 1.098869 -2.829350
v 5.686831 0.785324 -3.491577
v 5.673671 0.722038 -3.446782
v 5.709968 1.098885 -3.543549
v 5.540606 1.177238 -2.849472
v 5.658412 0.670082 -3.392004
v 5.709193 1.017365 -3.551160
v 5.551177 1.249443 -2.882567
v 5.641612 0.631516 -3.329354
v 5.564342 1.312737 -2.927357
v 5.623969 0.607697 -3.261231
v 5.579627 1.364708 -2.982139
v 5.606116 0.599678 -3.190260
v 5.596389 1.403328 -3.044788
v 5.588771 0.607712 -3.119168
v 5.614058 1.427048 -3.112903
v 5.572566 0.631516 -3.050687
v 5.631904 1.435143 -3.183884
v 5.558185 0.670067 -2.987447
v 5.649241 1.427063 -3.254968
v 5.546103 0.722061 -2.931883
v 5.665435 1.403328 -3.323450
v 5.536849 0.785355 -2.886114
v 5.679851 1.364723 -3.386695
v 5.530746 0.857567 -2.851920
v 5.704963 0.935905 -3.544788
v 5.691890 1.312737 -3.442261
v 5.528003 0.935905 -2.830595
v 5.697406 0.857536 -3.524674
v 2.690284 2.805779 -5.359785
v 2.670348 2.578606 -5.357467
v 2.642711 2.360100 -5.333241
v 2.608489 2.158821 -5.288045
v 2.704459 3.251457 -5.299168
v 2.701804 3.032959 -5.340098
v 8.091430 1.162560 -2.370255
v 8.086822 1.218178 -2.417861
v 8.251161 0.619545 -2.809056
v 8.246245 0.598686 -2.738755
v 8.085380 1.263809 -2.475343
v 8.238364 0.591599 -2.665990
v 8.087153 1.297722 -2.540489
v 8.227828 0.598663 -2.593561
v 8.092055 1.318611 -2.610794
v 8.215018 0.619530 -2.524251
v 8.099952 1.325668 -2.683554
v 8.200450 0.653481 -2.460732
v 8.110473 1.318634 -2.755988
v 8.184699 0.699120 -2.405438
v 8.123317 1.297714 -2.825289
v 8.168323 0.754723 -2.360495
v 8.137847 1.263817 -2.888816
v 8.152007 0.818169 -2.327621
v 8.216361 0.958633 -3.046887
v 8.228980 0.887039 -3.038030
v 8.153598 1.218178 -2.944110
v 8.136329 0.887047 -2.308099
v 8.239287 0.818184 -3.015200
v 8.169990 1.162544 -2.989057
v 8.121928 0.958618 -2.302653
v 8.246867 0.754738 -2.979300
v 8.186294 1.099121 -3.021929
v 8.109332 1.030228 -2.311522
v 8.251479 0.699120 -2.931691
v 8.201968 1.030243 -3.041454
v 8.099010 1.099113 -2.334349
v 8.252917 0.653481 -2.874206
v 3.427703 1.440338 -4.093393
v 3.697799 2.156593 -4.541631
v 3.387580 1.454140 -3.994920
v 3.502650 2.859184 -3.893967
v 3.545028 2.872932 -3.990465
v 3.585139 2.859169 -4.088938
v 3.621455 2.818443 -4.185616
v 3.652614 2.752220 -4.276765
v 3.682311 2.016937 -4.542074
v 3.677360 2.663116 -4.358881
v 3.659282 1.882515 -4.523292
v 3.694751 2.554588 -4.428829
v 3.629600 1.758713 -4.486004
v 3.704154 2.430756 -4.483903
v 3.594386 1.650139 -4.431669
v 3.705184 2.296371 -4.521990
v 3.555072 1.561050 -4.362339
v 3.513087 1.494888 -4.280708
v 3.470092 1.454132 -4.189896
v -20.272736 -548.348999 31.253080
v -17.357025 -530.074219 33.012867
v -20.383469 -548.335571 31.257442
v -17.251907 -530.079712 33.050072
v -20.491547 -548.324280 31.283396
v -17.155960 -530.092468 33.105808
v -20.592651 -548.315552 31.329983
v -17.072952 -530.111694 33.177967
v -20.682968 -548.309692 31.395403
v -17.005951 -530.136841 33.263744
v -20.759048 -548.307007 31.477140
v -16.957718 -530.166809 33.359879
v -20.817902 -548.307556 31.572025
v -16.929886 -530.200623 33.462654
v -20.857452 -548.311279 31.676447
v -16.923752 -530.236755 33.568115
v -20.875885 -548.318237 31.786369
v -16.939362 -530.274048 33.672215
v -20.872696 -548.327820 31.897585
v -16.976212 -530.311035 33.770958
v -20.847900 -548.339966 32.005829
v -17.032883 -530.346130 33.860531
v -20.802551 -548.354065 32.106903
v -17.107224 -530.378174 33.937534
v -20.738373 -548.369507 32.196953
v -17.196335 -530.405701 33.998974
v -20.657822 -548.385803 32.272545
v -17.296738 -530.427979 34.042496
v -20.563919 -548.402405 32.330692
v -17.404724 -530.443787 34.066414
v -20.460266 -548.418518 32.369228
v -17.516006 -530.452820 34.069847
v -20.351044 -548.433533 32.386662
v -17.626297 -530.454590 34.052608
v -20.240219 -548.447021 32.382313
v -17.731522 -530.449036 34.015408
v -20.132187 -548.458374 32.356346
v -17.827423 -530.436462 33.959679
v -20.031097 -548.467102 32.309761
v -17.910446 -530.417175 33.887512
v -19.940765 -548.472900 32.244354
v -17.977371 -530.392090 33.801720
v -19.864594 -548.475586 32.162617
v -18.025696 -530.362000 33.705616
v -19.805740 -548.475037 32.067726
v -18.053467 -530.328186 33.602818
v -19.766312 -548.471252 31.963312
v -18.059616 -530.291992 33.497364
v -19.747864 -548.464355 31.853394
v -18.044022 -530.254639 33.393269
v -19.751068 -548.454651 31.742165
v -18.007141 -530.217834 33.294537
v -19.775787 -548.442627 31.633909
v -17.950424 -530.182739 33.204941
v -19.821152 -548.428589 31.532850
v -17.876114 -530.150696 33.127937
v -19.885376 -548.413086 31.442772
v -17.787048 -530.123047 33.066513
v -19.965942 -548.396667 31.367212
v -17.686630 -530.100891 33.022976
v -20.059875 -548.380127 31.309063
v -17.578659 -530.085022 32.999062
v -20.163452 -548.363953 31.270494
v -17.467422 -530.075989 32.995644
v -18.498352 -537.455627 32.105698
v -18.609543 -537.464050 32.111687
v -18.717209 -537.476074 32.138947
v -18.817047 -537.491577 32.186420
v -18.905457 -537.509644 32.252308
v -18.978836 -537.529785 32.334030
v -19.034485 -537.551086 32.428474
v -19.070190 -537.572998 32.532028
v -19.084625 -537.594421 32.640678
v -19.077209 -537.614685 32.750244
v -19.048264 -537.632812 32.856583
v -18.998840 -537.648315 32.955532
v -18.930893 -537.660522 33.043316
v -18.846954 -537.668945 33.116577
v -18.750412 -537.673218 33.172497
v -18.644821 -537.673340 33.208897
v -18.534317 -537.669189 33.224388
v -18.423065 -537.660889 33.218372
v -18.315445 -537.648743 33.191139
v -18.215576 -537.633362 33.143646
v -18.127197 -537.615234 33.077782
v -18.053818 -537.595032 32.996059
v -17.998154 -537.573792 32.901588
v -17.962418 -537.551819 32.798069
v -17.948059 -537.530457 32.689419
v -17.955399 -537.510193 32.579815
v -17.984390 -537.491943 32.473507
v -18.033752 -537.476501 32.374535
v -18.101746 -537.464294 32.286747
v -18.185669 -537.455872 32.213505
v -18.282257 -537.451477 32.157616
v -18.387787 -537.451538 32.121201
v -15.724473 -509.669067 39.362770
v -15.619370 -509.674561 39.399975
v -15.523393 -509.687256 39.455719
v -15.440324 -509.706482 39.527874
v -15.373414 -509.731567 39.613663
v -15.325089 -509.761658 39.709793
v -15.297364 -509.795441 39.812561
v -15.291200 -509.831696 39.918030
v -15.306870 -509.868958 40.022133
v -15.343751 -509.905945 40.120876
v -15.400376 -509.941040 40.210445
v -15.474671 -509.973053 40.287430
v -15.563783 -510.000610 40.348862
v -15.664216 -510.022827 40.392395
v -15.772157 -510.038727 40.416325
v -15.883393 -510.047760 40.419746
v -15.993806 -510.049500 40.402527
v -16.098892 -510.043945 40.365330
v -16.194916 -510.031281 40.309589
v -16.277939 -510.012024 40.237438
v -16.344849 -509.986877 40.151634
v -16.393158 -509.956818 40.055515
v -16.420898 -509.923035 39.952740
v -16.427078 -509.886780 39.847275
v -16.411407 -509.849609 39.743172
v -16.374557 -509.812592 39.644440
v -16.317856 -509.777557 39.554855
v -16.243546 -509.745544 39.477852
v -16.154419 -509.717896 39.416420
v -16.054031 -509.695679 39.372890
v -15.946076 -509.679871 39.348972
v -15.834809 -509.670898 39.345551
v -14.057954 -478.302979 50.974728
v -13.952775 -478.308533 51.011936
v -13.856858 -478.321198 51.067680
v -13.773805 -478.340485 51.139828
v -13.706834 -478.365662 51.225620
v -13.658586 -478.395538 51.321739
v -13.630784 -478.429413 51.424515
v -13.624604 -478.465668 51.529968
v -13.640290 -478.502930 51.634075
v -13.677155 -478.539856 51.732811
v -13.733811 -478.574951 51.822403
v -13.808122 -478.606995 51.899406
v -13.897233 -478.634583 51.960842
v -13.997651 -478.656769 52.004353
v -14.105638 -478.672607 52.028290
v -14.216905 -478.681641 52.031712
v -14.327226 -478.683411 52.014492
v -14.432389 -478.677826 51.977295
v -14.528337 -478.665222 51.921528
v -14.611375 -478.645996 51.849384
v -14.678300 -478.620819 51.763599
v -14.726563 -478.590790 51.667469
v -14.754365 -478.557007 51.564709
v -14.760499 -478.520813 51.459259
v -14.744889 -478.483521 51.355137
v -14.707978 -478.446564 51.256416
v -14.651399 -478.411407 51.166805
v -14.577043 -478.379456 51.089832
v -14.487962 -478.351807 51.028381
v -14.387498 -478.329651 50.984871
v -14.279588 -478.313782 50.960945
v -14.168305 -478.304688 50.957516
v -11.738755 -417.889801 67.880646
v -13.280915 -451.523132 60.121609
v -13.347886 -451.498047 60.035789
v -13.853654 -451.471405 59.856884
v -13.961564 -451.487274 59.880825
v -13.198701 -451.623169 60.425938
v -13.204896 -451.586975 60.320492
v -13.430970 -451.478790 59.963654
v -13.526887 -451.466125 59.907894
v -14.061997 -451.509521 59.924339
v -14.151093 -451.537079 59.985783
v -13.232652 -451.553192 60.217720
v -13.742387 -451.462341 59.853497
v -14.225404 -451.569031 60.062775
v -14.282060 -451.604218 60.152363
v -14.318986 -451.641144 60.251083
v -14.334596 -451.678406 60.355209
v -13.632020 -451.460602 59.870697
v -14.328446 -451.714661 60.460651
v -14.300691 -451.748413 60.563438
v -14.252412 -451.778473 60.659557
v -14.185410 -451.803589 60.745346
v -14.102403 -451.822815 60.817505
v -14.006425 -451.835480 60.873245
v -13.901307 -451.841034 60.910435
v -13.790986 -451.839233 60.927681
v -13.679688 -451.830231 60.924252
v -13.571778 -451.814301 60.900318
v -13.471314 -451.792267 60.856789
v -13.382249 -451.764557 60.795353
v -13.307954 -451.732544 60.718365
v -13.251222 -451.697510 60.628799
v -13.214341 -451.660553 60.530060
v -11.951371 -430.938934 64.776161
v -12.513322 -430.887970 64.511475
v -11.869157 -431.039062 65.080536
v -12.101396 -430.894592 64.618217
v -12.721726 -430.926086 64.578911
v -11.903092 -430.969025 64.872299
v -12.402101 -430.879059 64.508049
v -12.885102 -430.985718 64.717331
v -12.989442 -431.056885 64.905663
v -12.998872 -431.130463 65.115234
v -12.922837 -431.194183 65.314140
v -12.772859 -431.238647 65.472092
v -12.571733 -431.256775 65.565018
v -12.350144 -431.246002 65.578842
v -12.141755 -431.208008 65.511368
v -11.978395 -431.148407 65.372963
v -11.884828 -431.076355 65.184631
v -12.018327 -430.913879 64.690384
v -12.621278 -430.903870 64.535393
v -11.875337 -431.002777 64.975075
v -12.197282 -430.881989 64.562477
v -12.810792 -430.953705 64.640343
v -12.941789 -431.020813 64.806923
v -13.005082 -431.094177 65.009758
v -12.302491 -430.876404 64.525284
v -12.971131 -431.164246 65.218010
v -12.855866 -431.219360 65.399910
v -12.676942 -431.251282 65.527809
v -12.461427 -431.255035 65.582253
v -12.242188 -431.230194 65.554893
v -12.052690 -431.180389 65.449936
v -11.921662 -431.113312 65.283363
v -23.038483 -560.995178 32.355732
v -23.146210 -560.975037 32.377720
v -23.246674 -560.950500 32.419888
v -23.335983 -560.922424 32.480621
v -23.410934 -560.891724 32.557571
v -23.468536 -560.859741 32.647785
v -23.506409 -560.827698 32.747787
v -23.523376 -560.796753 32.853771
v -23.518661 -560.768188 32.961620
v -23.492432 -560.742981 33.067207
v -23.445679 -560.722229 33.166485
v -23.380203 -560.706665 33.255638
v -23.298553 -560.696899 33.331234
v -23.203857 -560.693298 33.390331
v -23.099716 -560.695923 33.430729
v -22.990265 -560.704895 33.450806
v -22.879562 -560.719666 33.449848
v -22.771896 -560.739746 33.427868
v -22.671432 -560.764282 33.385677
v -22.582047 -560.792480 33.324951
v -22.507141 -560.823120 33.248001
v -22.449554 -560.855103 33.157799
v -22.411530 -560.887146 33.057781
v -22.394638 -560.918091 32.951801
v -22.399445 -560.946594 32.843945
v -22.425720 -560.971802 32.738350
v -22.472458 -560.992554 32.639084
v -22.537918 -561.008179 32.549927
v -22.619568 -561.017883 32.474346
v -22.714203 -561.021545 32.415226
v -22.818359 -561.018799 32.374847
v -22.927795 -561.009949 32.354744
v -19.522354 -543.354431 31.400679
v -19.631088 -543.351257 31.423338
v -19.733536 -543.351379 31.466698
v -19.825653 -543.354614 31.529026
v -19.903992 -543.361084 31.608002
v -19.965439 -543.370422 31.700560
v -20.007767 -543.382385 31.803106
v -20.029221 -543.396301 31.911789
v -20.029022 -543.411865 32.022346
v -20.007217 -543.428284 32.130554
v -19.964645 -543.445129 32.232288
v -19.902847 -543.461609 32.323601
v -19.824310 -543.477051 32.401016
v -19.732056 -543.490967 32.461498
v -19.629517 -543.502808 32.502773
v -19.520706 -543.512024 32.523254
v -19.409805 -543.518372 32.522156
v -19.301025 -543.521606 32.499496
v -19.198639 -543.521545 32.456150
v -19.106491 -543.518250 32.393803
v -19.028168 -543.511780 32.314816
v -18.966690 -543.502380 32.222275
v -18.924408 -543.490479 32.119713
v -18.902924 -543.476501 32.011059
v -18.903107 -543.460876 31.900494
v -18.924927 -543.444397 31.792252
v -18.967484 -543.427673 31.690557
v -19.029282 -543.411194 31.599228
v -19.107834 -543.395752 31.521835
v -19.200089 -543.381836 31.461338
v -19.302628 -543.369995 31.420055
v -19.411453 -543.360779 31.399570
v -22.076462 -554.656067 32.077873
v -21.994034 -554.676453 32.007809
v -21.958527 -554.572998 32.922047
v -22.046356 -554.568054 32.855366
v -21.137207 -554.724976 32.658852
v -21.185532 -554.706421 32.754910
v -21.575562 -554.748840 31.917376
v -21.469086 -554.760986 31.946564
v -22.210953 -554.576965 32.576900
v -22.225967 -554.587524 32.469849
v -21.429596 -554.645874 32.962402
v -21.533783 -554.626526 32.995785
v -21.209122 -554.775635 32.144051
v -21.153580 -554.772583 32.238079
v -22.143036 -554.636230 32.162571
v -21.859604 -554.581665 32.970913
v -21.109329 -554.741455 32.555065
v -21.794724 -554.716125 31.921717
v -21.685532 -554.733643 31.908983
v -22.175049 -554.570068 32.679409
v -21.334579 -554.666138 32.909664
v -21.282181 -554.774658 32.062122
v -22.191269 -554.617737 32.258640
v -21.752960 -554.593872 33.000092
v -21.102722 -554.755066 32.447620
v -21.898895 -554.696777 31.955101
v -22.119446 -554.567017 32.773434
v -21.252060 -554.686523 32.839619
v -21.370010 -554.769653 31.995453
v -22.219269 -554.601318 32.362392
v -21.642944 -554.609070 33.008507
v -21.117615 -554.765686 32.340569
v -17.327957 -519.931091 35.363640
v -17.384598 -519.966370 35.453220
v -16.301254 -519.985352 35.726807
v -16.307358 -519.949097 35.621342
v -16.316925 -520.022705 35.830902
v -16.335129 -519.915405 35.518581
v -16.383423 -519.885315 35.422451
v -16.844925 -519.824463 35.154354
v -16.956161 -519.833557 35.157768
v -17.003799 -520.203186 36.211315
v -16.893463 -520.201416 36.228539
v -16.450409 -519.860168 35.336658
v -16.533417 -519.841003 35.264515
v -17.064072 -519.849487 35.181705
v -17.164551 -519.871521 35.225224
v -16.629395 -519.828247 35.208759
v -16.734558 -519.822754 35.171566
v -17.421509 -520.003235 35.551971
v -17.437134 -520.040588 35.656071
v -17.253601 -519.899109 35.286644
v -16.782211 -520.192383 36.225132
v -16.674301 -520.176392 36.201187
v -17.430954 -520.076782 35.761520
v -17.403198 -520.110535 35.864307
v -17.354965 -520.140503 35.960430
v -17.287979 -520.165710 36.046223
v -17.204910 -520.184937 36.118366
v -16.573868 -520.154297 36.157669
v -16.484772 -520.126709 36.096241
v -17.108994 -520.197571 36.174114
v -16.410446 -520.094727 36.019257
v -16.353745 -520.059631 35.929657
v -24.593399 -567.698730 34.833168
v -24.701141 -567.678589 34.855186
v -24.801559 -567.653992 34.897343
v -24.890976 -567.625916 34.958069
v -24.965836 -567.595276 35.035019
v -25.023453 -567.563293 35.125244
v -25.061417 -567.531250 35.225246
v -25.078354 -567.500244 35.331207
v -25.073654 -567.471802 35.439068
v -25.047333 -567.446594 35.544666
v -25.000534 -567.425903 35.643951
v -24.935120 -567.410217 35.733086
v -24.853470 -567.400391 35.808689
v -24.758835 -567.396729 35.867794
v -24.654663 -567.399536 35.908173
v -24.545181 -567.408386 35.928276
v -24.434433 -567.423218 35.927299
v -24.326828 -567.443237 35.905323
v -24.226410 -567.467834 35.863136
v -24.136963 -567.495972 35.802387
v -24.062027 -567.526672 35.725456
v -24.004471 -567.558594 35.635239
v -23.966537 -567.590637 35.535233
v -23.949585 -567.621643 35.429245
v -23.954376 -567.650269 35.321400
v -23.980606 -567.675232 35.215805
v -24.027359 -567.696106 35.116535
v -24.092850 -567.711609 35.027378
v -24.174530 -567.721497 34.951778
v -24.269180 -567.724976 34.892689
v -24.373322 -567.722351 34.852295
v -24.482681 -567.713501 34.832211
v -26.105515 -574.977417 38.130821
v -26.212662 -574.950684 38.147663
v -26.312057 -574.913025 38.181812
v -26.399963 -574.865845 38.231976
v -26.473022 -574.810974 38.296223
v -26.528336 -574.750549 38.372089
v -26.563889 -574.686890 38.456669
v -26.578232 -574.622314 38.546700
v -26.570816 -574.559509 38.638706
v -26.541962 -574.500671 38.729183
v -26.492752 -574.448242 38.814625
v -26.425095 -574.404175 38.891777
v -26.341599 -574.370117 38.957642
v -26.245331 -574.347473 39.009743
v -26.140289 -574.337036 39.046005
v -26.030273 -574.339294 39.065075
v -25.919540 -574.353882 39.066227
v -25.812424 -574.380798 39.049400
v -25.713013 -574.418335 39.015266
v -25.625046 -574.465515 38.965103
v -25.552063 -574.520386 38.900826
v -25.496689 -574.580750 38.824970
v -25.461151 -574.644470 38.740391
v -25.446777 -574.709106 38.650387
v -25.454193 -574.771851 38.558346
v -25.483109 -574.830688 38.467892
v -25.532349 -574.883118 38.382446
v -25.599930 -574.927185 38.305294
v -25.683517 -574.961243 38.239422
v -25.779663 -574.984009 38.187325
v -25.884766 -574.994324 38.151066
v -25.994797 -574.992188 38.131977
v -26.525223 -578.816223 41.076786
v -26.632401 -578.789429 41.093616
v -26.731873 -578.751770 41.127754
v -26.819748 -578.704529 41.177948
v -26.892838 -578.649780 41.242207
v -26.948151 -578.589233 41.318077
v -26.983658 -578.525635 41.402641
v -26.998032 -578.461121 41.492653
v -26.990616 -578.398193 41.584690
v -26.961777 -578.339355 41.675133
v -26.912537 -578.286987 41.760597
v -26.844864 -578.242981 41.837738
v -26.761383 -578.208862 41.903625
v -26.665131 -578.186279 41.955696
v -26.560074 -578.175720 41.991978
v -26.450073 -578.177979 42.011044
v -26.339401 -578.192627 42.012184
v -26.232178 -578.219360 41.995388
v -26.132736 -578.257080 41.961220
v -26.044785 -578.304321 41.911041
v -25.971848 -578.359070 41.846802
v -25.916458 -578.419495 41.770927
v -25.880829 -578.483276 41.686367
v -25.866592 -578.547729 41.596340
v -25.873932 -578.610657 41.504322
v -25.902847 -578.669312 41.413849
v -25.952072 -578.721863 41.328400
v -26.019730 -578.765869 41.251251
v -26.103333 -578.799927 41.185360
v -26.199509 -578.822571 41.133278
v -26.304535 -578.833069 41.097019
v -26.414597 -578.830933 41.077934
v -27.520706 -585.021729 46.305870
v -27.606659 -584.997742 46.313671
v -27.686386 -584.961731 46.332775
v -27.756927 -584.915039 46.362457
v -27.815536 -584.859680 46.401573
v -27.860001 -584.797607 46.448635
v -27.888489 -584.731323 46.501812
v -27.899963 -584.663452 46.559040
v -27.894058 -584.596313 46.618179
v -27.870895 -584.532837 46.676899
v -27.831406 -584.475159 46.732998
v -27.777069 -584.425659 46.784264
v -27.710129 -584.386047 46.828770
v -27.632919 -584.358154 46.864796
v -27.548599 -584.342834 46.890953
v -27.460358 -584.340759 46.906197
v -27.371567 -584.351990 46.910007
v -27.285522 -584.376099 46.902206
v -27.205734 -584.412109 46.883091
v -27.135162 -584.458801 46.853390
v -27.076569 -584.514099 46.814297
v -27.032120 -584.576050 46.767246
v -27.003662 -584.642395 46.714062
v -26.992126 -584.710388 46.656811
v -26.998138 -584.777527 46.597679
v -27.021286 -584.841064 46.538952
v -27.060730 -584.898743 46.482868
v -27.115021 -584.948242 46.431583
v -27.182068 -584.987732 46.387100
v -27.259277 -585.015564 46.351067
v -27.343597 -585.030884 46.324913
v -27.431854 -585.033020 46.309666
v -28.020584 -588.023865 50.928078
v -27.969147 -587.973938 50.965118
v -28.388397 -587.452087 51.324951
v -28.465561 -587.469727 51.310143
v -28.469131 -588.088806 50.869041
v -28.392075 -588.109131 50.856728
v -28.083145 -588.064453 50.897385
v -28.308044 -587.447083 51.330853
v -28.540039 -588.056458 50.889935
v -28.154388 -588.094116 50.874180
v -28.227951 -587.454895 51.327564
v -28.602112 -588.013733 50.918610
v -28.231644 -588.111877 50.859318
v -28.150864 -587.475220 51.315258
v -28.652969 -587.962097 50.953957
v -28.311935 -588.116943 50.853432
v -28.080002 -587.507385 51.294365
v -28.690689 -587.903564 50.994610
v -28.017838 -587.550171 51.265694
v -28.713669 -587.840271 51.038986
v -27.967072 -587.601868 51.230331
v -28.721207 -587.774780 51.085434
v -27.929352 -587.660400 51.189693
v -28.712936 -587.709534 51.132133
v -27.906387 -587.723633 51.145290
v -28.689148 -587.647156 51.177284
v -27.898788 -587.789062 51.098862
v -28.650879 -587.589905 51.219200
v -27.907150 -587.854370 51.052151
v -28.599411 -587.540161 51.256191
v -27.930878 -587.916809 51.007019
v -28.536835 -587.499573 51.286915
v -18.761826 -548.348938 31.253040
v -15.834046 -530.074280 33.198952
v -18.872589 -548.335449 31.257420
v -15.728883 -530.079834 33.236141
v -18.980652 -548.324158 31.283382
v -15.632997 -530.092468 33.291908
v -19.081772 -548.315430 31.329979
v -15.549867 -530.111755 33.364044
v -19.172150 -548.309631 31.395388
v -15.482896 -530.136841 33.449837
v -19.248215 -548.306885 31.477110
v -15.434678 -530.166870 33.545971
v -19.307083 -548.307495 31.572006
v -15.406877 -530.200684 33.648727
v -19.346497 -548.311279 31.676409
v -15.400712 -530.236816 33.754211
v -19.364960 -548.318115 31.786350
v -15.416398 -530.274170 33.858303
v -19.361771 -548.327759 31.897566
v -15.453233 -530.311157 33.957035
v -19.337067 -548.339844 32.005798
v -15.509904 -530.346252 34.046623
v -19.291672 -548.353943 32.106895
v -15.584199 -530.378174 34.123611
v -19.227509 -548.369385 32.196938
v -15.673280 -530.405762 34.185047
v -19.146896 -548.385803 32.272511
v -15.773805 -530.427917 34.228573
v -19.052994 -548.402344 32.330673
v -15.881654 -530.443848 34.252499
v -18.949417 -548.418396 32.369217
v -15.992982 -530.453003 34.255920
v -18.840118 -548.433533 32.386639
v -16.103287 -530.454651 34.238686
v -18.729370 -548.446899 32.382298
v -16.208481 -530.449158 34.201508
v -18.621323 -548.458252 32.356323
v -16.304382 -530.436462 34.145756
v -18.520218 -548.466980 32.309738
v -16.387451 -530.417297 34.073605
v -18.429825 -548.472778 32.244312
v -16.454422 -530.392029 33.987812
v -18.353745 -548.475464 32.162609
v -16.502686 -530.362000 33.891693
v -18.294830 -548.474915 32.067711
v -16.530472 -530.328247 33.788925
v -18.255463 -548.471191 31.963276
v -16.536591 -530.292053 33.683456
v -18.236938 -548.464355 31.853354
v -16.520966 -530.254700 33.579346
v -18.240143 -548.454651 31.742125
v -16.484070 -530.217834 33.480614
v -18.264908 -548.442566 31.633898
v -16.427429 -530.182678 33.391029
v -18.310272 -548.428406 31.532812
v -16.353104 -530.150696 33.314026
v -18.374481 -548.412964 31.442747
v -16.264038 -530.123108 33.252586
v -18.455032 -548.396667 31.367189
v -16.163544 -530.100952 33.209095
v -18.548920 -548.380066 31.309011
v -16.055649 -530.085022 33.185139
v -18.652527 -548.363953 31.270473
v -15.944383 -530.075989 33.181736
v -17.044174 -537.455566 32.325611
v -17.155350 -537.464111 32.331608
v -17.263000 -537.476074 32.358875
v -17.362946 -537.491455 32.406326
v -17.451279 -537.509644 32.472206
v -17.524689 -537.529846 32.553936
v -17.580307 -537.551147 32.648403
v -17.616058 -537.572937 32.751930
v -17.630463 -537.594482 32.860577
v -17.623001 -537.614685 32.970173
v -17.594055 -537.632812 33.076508
v -17.544617 -537.648376 33.175430
v -17.476669 -537.660583 33.263222
v -17.392776 -537.669006 33.336487
v -17.296249 -537.673279 33.392395
v -17.190674 -537.673279 33.428799
v -17.080109 -537.669067 33.444286
v -16.968918 -537.660889 33.438301
v -16.861298 -537.648743 33.411049
v -16.761368 -537.633423 33.363544
v -16.673004 -537.615234 33.297680
v -16.599594 -537.595154 33.215961
v -16.543991 -537.573730 33.121506
v -16.508316 -537.551758 33.017975
v -16.493790 -537.530457 32.909328
v -16.501282 -537.510193 32.799732
v -16.530228 -537.491943 32.693413
v -16.579620 -537.476562 32.594437
v -16.647568 -537.464355 32.506653
v -16.731476 -537.455872 32.433426
v -16.828049 -537.451538 32.377522
v -16.933685 -537.451477 32.341118
v -13.776170 -509.669067 39.362766
v -13.671006 -509.674561 39.399967
v -13.575059 -509.687256 39.455708
v -13.491990 -509.706573 39.527866
v -13.425050 -509.731567 39.613663
v -13.376771 -509.761688 39.709782
v -13.349015 -509.795349 39.812538
v -13.342835 -509.831635 39.918007
v -13.358460 -509.868958 40.022106
v -13.395371 -509.905884 40.120865
v -13.452088 -509.940979 40.210449
v -13.526399 -509.972961 40.287434
v -13.615464 -510.000549 40.348869
v -13.715913 -510.022827 40.392384
v -13.823792 -510.038666 40.416313
v -13.935105 -510.047729 40.419743
v -14.045411 -510.049408 40.402512
v -14.150620 -510.043945 40.365314
v -14.246537 -510.031372 40.309574
v -14.329560 -510.012085 40.237431
v -14.396546 -509.986877 40.151630
v -14.444810 -509.956970 40.055492
v -14.472566 -509.923065 39.952744
v -14.478715 -509.886902 39.847263
v -14.463120 -509.849609 39.743160
v -14.426209 -509.812683 39.644424
v -14.369538 -509.777466 39.554844
v -14.295243 -509.745483 39.477844
v -14.206132 -509.717896 39.416416
v -14.105699 -509.695709 39.372902
v -13.997773 -509.679871 39.348972
v -13.886537 -509.670776 39.345562
v -12.812074 -478.303101 50.588428
v -12.706925 -478.308624 50.625645
v -12.610948 -478.321259 50.681362
v -12.527940 -478.340515 50.753536
v -12.460954 -478.365662 50.839310
v -12.412644 -478.395691 50.935448
v -12.384889 -478.429504 51.038223
v -12.378709 -478.465729 51.143677
v -12.394395 -478.502930 51.247784
v -12.431245 -478.539917 51.346512
v -12.487962 -478.574951 51.436111
v -12.562242 -478.607025 51.513107
v -12.651322 -478.634705 51.574528
v -12.751786 -478.656860 51.618061
v -12.859788 -478.672668 51.641983
v -12.971040 -478.681641 51.645420
v -13.081300 -478.683472 51.628185
v -13.186509 -478.677948 51.590977
v -13.282426 -478.665283 51.535233
v -13.365479 -478.646057 51.463066
v -13.432435 -478.620911 51.377300
v -13.480714 -478.590820 51.281166
v -13.508485 -478.557068 51.178383
v -13.514680 -478.520844 51.072929
v -13.499085 -478.483521 50.968830
v -13.462159 -478.446625 50.870098
v -13.405442 -478.411499 50.780499
v -13.331086 -478.379578 50.703510
v -13.242021 -478.351959 50.642078
v -13.141603 -478.329681 50.598560
v -13.033677 -478.313843 50.574631
v -12.922395 -478.304871 50.571213
v -11.250276 -451.523224 60.121582
v -11.317246 -451.498138 60.035793
v -11.822968 -451.471466 59.856895
v -11.930924 -451.487335 59.880817
v -11.168092 -451.623230 60.425930
v -11.174211 -451.587036 60.320473
v -11.400315 -451.478821 59.963634
v -11.496217 -451.466187 59.907890
v -12.031327 -451.509521 59.924335
v -12.120439 -451.537109 59.985779
v -11.202012 -451.553284 60.217697
v -11.711747 -451.462402 59.853462
v -12.194749 -451.569092 60.062763
v -12.251451 -451.604248 60.152332
v -12.288377 -451.641144 60.251099
v -12.303971 -451.678436 60.355198
v -11.601365 -451.460632 59.870682
v -12.297761 -451.714691 60.460651
v -12.270051 -451.748474 60.563416
v -12.221818 -451.778503 60.659546
v -12.154817 -451.803589 60.745335
v -12.071778 -451.822815 60.817501
v -11.975831 -451.835510 60.873245
v -11.870637 -451.841064 60.910446
v -11.760346 -451.839325 60.927662
v -11.649034 -451.830292 60.924259
v -11.541154 -451.814392 60.900326
v -11.440736 -451.792236 60.856792
v -11.351624 -451.764618 60.795368
v -11.277299 -451.732635 60.718361
v -11.220597 -451.697510 60.628773
v -11.183717 -451.660522 60.530048
v -11.308152 -430.939026 64.776154
v -11.870088 -430.888062 64.511452
v -11.225923 -431.039032 65.080498
v -11.458146 -430.894592 64.618202
v -12.078477 -430.926117 64.578903
v -11.259843 -430.969055 64.872261
v -11.758866 -430.879059 64.508026
v -12.241853 -430.985687 64.717331
v -12.346192 -431.057007 64.905647
v -12.355653 -431.130432 65.115227
v -12.279618 -431.194244 65.314117
v -12.129609 -431.238678 65.472061
v -11.928529 -431.256836 65.564995
v -11.706895 -431.246033 65.578804
v -11.498582 -431.208038 65.511345
v -11.335130 -431.148438 65.372925
v -11.241593 -431.076416 65.184608
v -11.375093 -430.913879 64.690353
v -11.978044 -430.903931 64.535378
v -11.232102 -431.002808 64.975029
v -11.554078 -430.882019 64.562454
v -12.167588 -430.953735 64.640335
v -12.298554 -431.020874 64.806915
v -12.361863 -431.094269 65.009766
v -11.659257 -430.876404 64.525253
v -12.327912 -431.164215 65.217987
v -12.212678 -431.219421 65.399902
v -12.033647 -431.251343 65.527809
v -11.818162 -431.255127 65.582237
v -11.598985 -431.230225 65.554878
v -11.409410 -431.180359 65.449913
v -11.278459 -431.113342 65.283340
v -21.351822 -560.995300 32.051414
v -21.459488 -560.975159 32.073391
v -21.559952 -560.950562 32.115570
v -21.649323 -560.922424 32.176304
v -21.724258 -560.891785 32.253262
v -21.781876 -560.859863 32.343449
v -21.819763 -560.827759 32.443478
v -21.836761 -560.796875 32.549442
v -21.832062 -560.768250 32.657299
v -21.805695 -560.743164 32.762909
v -21.758865 -560.722351 32.862186
v -21.693497 -560.706848 32.951309
v -21.611816 -560.696960 33.026913
v -21.517166 -560.693298 33.086040
v -21.413055 -560.696167 33.126408
v -21.303589 -560.704956 33.146507
v -21.192902 -560.719788 33.145538
v -21.085144 -560.739868 33.123528
v -20.984772 -560.764465 33.081364
v -20.895325 -560.792542 33.020638
v -20.820419 -560.823242 32.943687
v -20.762848 -560.855286 32.853477
v -20.724976 -560.887268 32.753456
v -20.707993 -560.918152 32.647476
v -20.712723 -560.946716 32.539635
v -20.738983 -560.971863 32.434029
v -20.785782 -560.992615 32.334770
v -20.851212 -561.008301 32.245605
v -20.932831 -561.018127 32.170002
v -21.027542 -561.021667 32.110912
v -21.131683 -561.018982 32.070534
v -21.241104 -561.010071 32.050434
v -18.115128 -543.354370 31.400656
v -18.223892 -543.351135 31.423304
v -18.326263 -543.351257 31.466660
v -18.418381 -543.354553 31.529013
v -18.496780 -543.360962 31.607983
v -18.558182 -543.370361 31.700533
v -18.600464 -543.382324 31.803091
v -18.621979 -543.396240 31.911762
v -18.621750 -543.411804 32.022316
v -18.600021 -543.428284 32.130539
v -18.557495 -543.445068 32.232288
v -18.495651 -543.461548 32.323582
v -18.417145 -543.476929 32.400982
v -18.324799 -543.490845 32.461491
v -18.222321 -543.502625 32.502754
v -18.113449 -543.512024 32.523232
v -18.002518 -543.518372 32.522141
v -17.893784 -543.521484 32.499474
v -17.791382 -543.521484 32.456127
v -17.699280 -543.518066 32.393768
v -17.620926 -543.511658 32.314800
v -17.559402 -543.502380 32.222252
v -17.517151 -543.490417 32.119690
v -17.495712 -543.476379 32.011040
v -17.495804 -543.460876 31.900467
v -17.517624 -543.444397 31.792250
v -17.560211 -543.427612 31.690512
v -17.622009 -543.411133 31.599205
v -17.700562 -543.395691 31.521788
v -17.792862 -543.381775 31.461319
v -17.895401 -543.369995 31.420031
v -18.004227 -543.360718 31.399553
v -20.245865 -554.656128 31.773445
v -20.163361 -554.676575 31.703400
v -20.127991 -554.573059 32.617619
v -20.215729 -554.567993 32.550926
v -19.306763 -554.724976 32.354420
v -19.354889 -554.706482 32.450504
v -19.745010 -554.748779 31.612963
v -19.638535 -554.760986 31.642162
v -20.380386 -554.576965 32.272488
v -20.395279 -554.587463 32.165462
v -19.599136 -554.645935 32.657963
v -19.703293 -554.626648 32.691341
v -19.378586 -554.775635 31.839647
v -19.323074 -554.772583 31.933655
v -20.312500 -554.636169 31.858152
v -20.028946 -554.581787 32.666508
v -19.278748 -554.741394 32.250668
v -19.964096 -554.716187 31.617298
v -19.854965 -554.733643 31.604565
v -20.344421 -554.570068 32.374989
v -19.504044 -554.666138 32.605255
v -19.451721 -554.774597 31.757710
v -20.360703 -554.617737 31.954227
v -19.922379 -554.593872 32.695705
v -19.272125 -554.755188 32.143188
v -20.068298 -554.696838 31.650660
v -20.288818 -554.567078 32.469009
v -19.421539 -554.686646 32.535187
v -19.539383 -554.769775 31.691034
v -20.388641 -554.601257 32.057991
v -19.812439 -554.609070 32.704086
v -19.287125 -554.765747 32.036144
v -15.046693 -519.931213 36.139526
v -15.103333 -519.966370 36.229103
v -14.019959 -519.985474 36.502689
v -14.026109 -519.949219 36.397224
v -14.035615 -520.022644 36.606792
v -14.053864 -519.915466 36.294456
v -14.102159 -519.885376 36.198330
v -14.563615 -519.824585 35.930202
v -14.674912 -519.833496 35.933640
v -14.722566 -520.203186 36.987186
v -14.612245 -520.201416 37.004414
v -14.169160 -519.860291 36.112541
v -14.252168 -519.841064 36.040375
v -14.782838 -519.849487 35.957561
v -14.883256 -519.871643 36.001102
v -14.348100 -519.828430 35.984642
v -14.453294 -519.822815 35.947453
v -15.140214 -520.003357 36.327847
v -15.155885 -520.040527 36.431942
v -14.972306 -519.899292 36.062531
v -14.500916 -520.192505 37.000996
v -14.392976 -520.176575 36.977077
v -15.149674 -520.076843 36.537407
v -15.121964 -520.110596 36.640175
v -15.073609 -520.140625 36.736294
v -15.006684 -520.165771 36.822083
v -14.923661 -520.184998 36.894249
v -14.292573 -520.154358 36.933559
v -14.203477 -520.126709 36.872112
v -14.827653 -520.197693 36.949989
v -14.129197 -520.094788 36.795128
v -14.072495 -520.059631 36.705524
v -22.625427 -567.698608 33.820724
v -22.733017 -567.678528 33.842720
v -22.833542 -567.653992 33.884892
v -22.922882 -567.625854 33.945641
v -22.997879 -567.595154 34.022575
v -23.055283 -567.563232 34.112797
v -23.093307 -567.531189 34.212807
v -23.110214 -567.500244 34.318787
v -23.105469 -567.471619 34.426640
v -23.079208 -567.446472 34.532234
v -23.032501 -567.425659 34.631523
v -22.967041 -567.410095 34.720657
v -22.885437 -567.400391 34.796246
v -22.790710 -567.396729 34.855358
v -22.686630 -567.399414 34.895737
v -22.577042 -567.408447 34.915833
v -22.466370 -567.423157 34.914852
v -22.358765 -567.443237 34.892853
v -22.258240 -567.467834 34.850708
v -22.168869 -567.495972 34.789955
v -22.093964 -567.526550 34.713039
v -22.036469 -567.558594 34.622787
v -21.998428 -567.590637 34.522804
v -21.981491 -567.621582 34.416821
v -21.986282 -567.650208 34.308960
v -22.012543 -567.675293 34.203346
v -22.059341 -567.695984 34.104092
v -22.124756 -567.711731 34.014904
v -22.206360 -567.721375 33.939346
v -22.301041 -567.725037 33.880238
v -22.405182 -567.722351 33.839863
v -22.514740 -567.713440 33.819763
v -24.287170 -574.977295 37.865520
v -24.394257 -574.950623 37.882347
v -24.493744 -574.912964 37.916512
v -24.581604 -574.865723 37.966686
v -24.654678 -574.810913 38.030914
v -24.710083 -574.750488 38.106796
v -24.745590 -574.686890 38.191349
v -24.759933 -574.622192 38.281376
v -24.752472 -574.559387 38.373402
v -24.723648 -574.500610 38.463863
v -24.674408 -574.448181 38.549328
v -24.606750 -574.404114 38.626480
v -24.523270 -574.370056 38.692356
v -24.427078 -574.347351 38.744446
v -24.322006 -574.336975 38.780708
v -24.211960 -574.339111 38.799778
v -24.101273 -574.353882 38.800915
v -23.994110 -574.380615 38.784115
v -23.894653 -574.418213 38.749962
v -23.806747 -574.465454 38.699768
v -23.733704 -574.520264 38.635529
v -23.678329 -574.580688 38.559658
v -23.642776 -574.644409 38.475101
v -23.628464 -574.708923 38.385075
v -23.635941 -574.771851 38.293034
v -23.664749 -574.830566 38.202583
v -23.713974 -574.882996 38.117138
v -23.781616 -574.927124 38.039982
v -23.865173 -574.961121 37.974113
v -23.961319 -574.983826 37.922028
v -24.066391 -574.994263 37.885750
v -24.176498 -574.992065 37.866680
v -25.160858 -580.290161 41.713470
v -25.268051 -580.263489 41.730263
v -25.367554 -580.225708 41.764435
v -25.455429 -580.178589 41.814571
v -25.528442 -580.123779 41.878857
v -25.583801 -580.063293 41.954720
v -25.619354 -579.999634 42.039295
v -25.633682 -579.934998 42.129299
v -25.626251 -579.872192 42.221333
v -25.597366 -579.813416 42.311810
v -25.548111 -579.760986 42.397255
v -25.480545 -579.716858 42.474403
v -25.396942 -579.682861 42.540287
v -25.300842 -579.660095 42.592373
v -25.195770 -579.649780 42.628609
v -25.085678 -579.651855 42.647701
v -24.974976 -579.666687 42.648869
v -24.867905 -579.693359 42.632027
v -24.768356 -579.731018 42.597885
v -24.680496 -579.778259 42.547714
v -24.607422 -579.833069 42.483456
v -24.552139 -579.893494 42.407597
v -24.516571 -579.957214 42.323017
v -24.502167 -580.021790 42.233002
v -24.509644 -580.084656 42.140976
v -24.538483 -580.143433 42.050510
v -24.587677 -580.195862 41.965050
v -24.655350 -580.239929 41.887913
v -24.738892 -580.273926 41.822041
v -24.835052 -580.296631 41.769951
v -24.940186 -580.307129 41.733677
v -25.050217 -580.304810 41.714622
v -25.628601 -585.390015 46.384769
v -25.714600 -585.365784 46.392582
v -25.794388 -585.329834 46.411705
v -25.864944 -585.283264 46.441380
v -25.923599 -585.227905 46.480484
v -25.968002 -585.165833 46.527542
v -25.996460 -585.099487 46.580700
v -26.007996 -585.031616 46.637962
v -26.001984 -584.964539 46.697090
v -25.978882 -584.900879 46.755817
v -25.939423 -584.843201 46.811897
v -25.885086 -584.793701 46.863197
v -25.818039 -584.754272 46.907696
v -25.740845 -584.726318 46.943714
v -25.656509 -584.710999 46.969852
v -25.568329 -584.708923 46.985126
v -25.479492 -584.720093 46.988914
v -25.393448 -584.744324 46.981121
v -25.313705 -584.780334 46.962002
v -25.243210 -584.826965 46.932327
v -25.184570 -584.882324 46.893200
v -25.140121 -584.944336 46.846138
v -25.111664 -585.010620 46.792976
v -25.100128 -585.078613 46.735722
v -25.106094 -585.145630 46.676605
v -25.129242 -585.209167 46.617867
v -25.168686 -585.266846 46.561779
v -25.222977 -585.316406 46.510517
v -25.290085 -585.355957 46.466000
v -25.367203 -585.383789 46.429970
v -25.451523 -585.399109 46.403828
v -25.539795 -585.401123 46.388569
v -25.057846 -588.679077 50.731499
v -25.006454 -588.629211 50.768528
v -25.425659 -588.107300 51.128384
v -25.502823 -588.125000 51.113533
v -25.506363 -588.743896 50.672459
v -25.429367 -588.764221 50.660130
v -25.120468 -588.719666 50.700809
v -25.345337 -588.102295 51.134296
v -25.577255 -588.711609 50.693359
v -25.191742 -588.749329 50.677582
v -25.265137 -588.110107 51.131004
v -25.639435 -588.669006 50.722019
v -25.268906 -588.767029 50.662739
v -25.188217 -588.130493 51.118675
v -25.690201 -588.617371 50.757355
v -25.349228 -588.772034 50.656857
v -25.117218 -588.162659 51.097767
v -25.727966 -588.558777 50.798012
v -25.055145 -588.205383 51.069115
v -25.750977 -588.495483 50.842415
v -25.004364 -588.257080 51.033779
v -25.758545 -588.430115 50.888844
v -24.966629 -588.315613 50.993118
v -25.750183 -588.364807 50.935558
v -24.943665 -588.378845 50.948708
v -25.726425 -588.302368 50.980709
v -24.936066 -588.444336 50.902287
v -25.688171 -588.245239 51.022617
v -24.944351 -588.509583 50.855564
v -25.636673 -588.195312 51.059597
v -24.968109 -588.572021 50.810413
v -25.574158 -588.154724 51.090324
v -21.541718 -547.983765 31.252998
v -18.775574 -529.918823 33.198914
v -21.430298 -547.978882 31.257364
v -18.880875 -529.916138 33.236137
v -21.321732 -547.975952 31.283331
v -18.977524 -529.921326 33.291889
v -21.220169 -547.975159 31.329914
v -19.061752 -529.934143 33.364037
v -21.129700 -547.976257 31.395323
v -19.130493 -529.954041 33.449825
v -21.053650 -547.979431 31.477055
v -19.180908 -529.980286 33.545933
v -20.994995 -547.984619 31.571955
v -19.211243 -530.011780 33.648720
v -20.955917 -547.991394 31.676365
v -19.220200 -530.047424 33.754162
v -20.938049 -547.999695 31.786301
v -19.207474 -530.085876 33.858273
v -20.941956 -548.008972 31.897530
v -19.173538 -530.125488 33.957008
v -20.967606 -548.019226 32.005760
v -19.119781 -530.164917 34.046589
v -21.013901 -548.029663 32.106831
v -19.048111 -530.202515 34.123600
v -21.079132 -548.040161 32.196899
v -18.961426 -530.237000 34.185028
v -21.160706 -548.050232 32.272446
v -18.863022 -530.266846 34.228558
v -21.255676 -548.059509 32.330616
v -18.756592 -530.290955 34.252476
v -21.360153 -548.067566 32.369164
v -18.646378 -530.308533 34.255901
v -21.470291 -548.074158 32.386600
v -18.536530 -530.318909 34.238678
v -21.581787 -548.079041 32.382233
v -18.431213 -530.321472 34.201481
v -21.690369 -548.081909 32.356266
v -18.334549 -530.316345 34.145741
v -21.791885 -548.082825 32.309696
v -18.250336 -530.303406 34.073586
v -21.882355 -548.081665 32.244270
v -18.181610 -530.283569 33.987785
v -21.958450 -548.078369 32.162563
v -18.131165 -530.257446 33.891659
v -22.017105 -548.073303 32.067642
v -18.100937 -530.225830 33.788906
v -22.056137 -548.066467 31.963240
v -18.091904 -530.190247 33.683441
v -22.074005 -548.058289 31.853310
v -18.104660 -530.151855 33.579311
v -22.070084 -548.048828 31.742079
v -18.138611 -530.112122 33.480583
v -22.044495 -548.038757 31.633858
v -18.192337 -530.072815 33.390995
v -21.998199 -548.028137 31.532761
v -18.264023 -530.035156 33.314018
v -21.932907 -548.017761 31.442713
v -18.350708 -530.000732 33.252556
v -21.851303 -548.007568 31.367140
v -18.449081 -529.970886 33.209061
v -21.756439 -547.998352 31.308977
v -18.555420 -529.946594 33.185120
v -21.651871 -547.990356 31.270447
v -18.665726 -529.929077 33.181698
v -19.827179 -537.219116 31.296852
v -19.716934 -537.235962 31.302872
v -19.610565 -537.256226 31.330120
v -19.512146 -537.279358 31.377588
v -19.425461 -537.304321 31.443459
v -19.353851 -537.329956 31.525198
v -19.300064 -537.355713 31.619652
v -19.266174 -537.380188 31.723169
v -19.253448 -537.402710 31.831823
v -19.262375 -537.422180 31.941435
v -19.292633 -537.438171 32.047741
v -19.343170 -537.449768 32.146698
v -19.411819 -537.456665 32.234482
v -19.496078 -537.458618 32.307743
v -19.592728 -537.455444 32.363640
v -19.697998 -537.447388 32.400043
v -19.807861 -537.434631 32.415539
v -19.918121 -537.417725 32.409538
v -20.024490 -537.397400 32.382301
v -20.122986 -537.374268 32.334816
v -20.209641 -537.349365 32.268948
v -20.281265 -537.323669 32.187202
v -20.335037 -537.298035 32.092770
v -20.368942 -537.273499 31.989225
v -20.381683 -537.251038 31.880571
v -20.372711 -537.231384 31.770977
v -20.342438 -537.215454 31.664673
v -20.291992 -537.203857 31.565704
v -20.223267 -537.197021 31.477930
v -20.138962 -537.195129 31.404661
v -20.042358 -537.198242 31.348776
v -19.937073 -537.206299 31.312368
v -17.057617 -509.564270 38.601913
v -17.162949 -509.561676 38.639118
v -17.259552 -509.566925 38.694859
v -17.343842 -509.579651 38.767017
v -17.412537 -509.599640 38.852798
v -17.462982 -509.625732 38.948925
v -17.493301 -509.657288 39.051701
v -17.502258 -509.692963 39.157150
v -17.489517 -509.731323 39.261269
v -17.455627 -509.770996 39.359989
v -17.401855 -509.810364 39.449585
v -17.330246 -509.848022 39.526588
v -17.243484 -509.882446 39.588005
v -17.145096 -509.912292 39.631535
v -17.038696 -509.936462 39.655468
v -16.928482 -509.954041 39.658875
v -16.818588 -509.964417 39.641666
v -16.713348 -509.966919 39.604458
v -16.616669 -509.961761 39.548721
v -16.532379 -509.949005 39.476547
v -16.463669 -509.929077 39.390781
v -16.413162 -509.902893 39.294640
v -16.382996 -509.871277 39.191864
v -16.374039 -509.835693 39.086430
v -16.386719 -509.797333 38.982311
v -16.420670 -509.757629 38.883560
v -16.474487 -509.718201 38.793976
v -16.546051 -509.680603 38.716991
v -16.632782 -509.646210 38.655552
v -16.731171 -509.616241 38.612053
v -16.837585 -509.592102 38.588112
v -16.947815 -509.574524 38.584713
v -15.497788 -478.176727 50.588406
v -15.603013 -478.174164 50.625587
v -15.699693 -478.179352 50.681328
v -15.783906 -478.192139 50.753479
v -15.852616 -478.212006 50.839268
v -15.903108 -478.238190 50.935410
v -15.933396 -478.269775 51.038170
v -15.942384 -478.305359 51.143639
v -15.929612 -478.343781 51.247749
v -15.895722 -478.383423 51.346474
v -15.841889 -478.422943 51.436077
v -15.770265 -478.460510 51.513058
v -15.683595 -478.494873 51.574497
v -15.585145 -478.524841 51.618019
v -15.478837 -478.549011 51.641949
v -15.368531 -478.566559 51.645355
v -15.258668 -478.576874 51.628155
v -15.153382 -478.579437 51.590935
v -15.056809 -478.574219 51.535191
v -14.972489 -478.561432 51.463047
v -14.903825 -478.541534 51.377254
v -14.853349 -478.515320 51.281113
v -14.823045 -478.483826 51.178360
v -14.814073 -478.448181 51.072899
v -14.826829 -478.409760 50.968807
v -14.860719 -478.370117 50.870049
v -14.914536 -478.330688 50.780476
v -14.986161 -478.293060 50.703465
v -15.072846 -478.258606 50.642052
v -15.171250 -478.228790 50.598518
v -15.277635 -478.204590 50.574577
v -15.387910 -478.187012 50.571186
v -14.789872 -451.371490 58.704254
v -14.721131 -451.351593 58.618473
v -14.214875 -451.364075 58.439552
v -14.108476 -451.388275 58.463486
v -14.879533 -451.464874 59.008591
v -14.870606 -451.429199 58.903137
v -14.636888 -451.338837 58.546276
v -14.540223 -451.333618 58.490578
v -14.010087 -451.418152 58.507000
v -13.923402 -451.452515 58.568447
v -14.840287 -451.397705 58.800369
v -14.325089 -451.346466 58.436134
v -13.851731 -451.490173 58.645428
v -13.797944 -451.529633 58.735016
v -13.763993 -451.569275 58.833752
v -13.751313 -451.607605 58.937874
v -14.434953 -451.336243 58.453354
v -13.760240 -451.643250 59.043327
v -13.790574 -451.674805 59.146076
v -13.841004 -451.701080 59.242207
v -13.909745 -451.720947 59.327991
v -13.993974 -451.733704 59.400154
v -14.090608 -451.738892 59.455906
v -14.195878 -451.736328 59.493103
v -14.305757 -451.726013 59.510330
v -14.415986 -451.708496 59.506897
v -14.522370 -451.684326 59.482986
v -14.620774 -451.654358 59.439461
v -14.707490 -451.619965 59.378021
v -14.779115 -451.582336 59.301025
v -14.832963 -451.542969 59.211433
v -14.866868 -451.503326 59.112698
v -13.472245 -430.827759 64.375031
v -12.907990 -430.820282 64.110321
v -13.561952 -430.921082 64.679375
v -13.319261 -430.795044 64.217056
v -12.703172 -430.874420 64.177788
v -13.522676 -430.853943 64.471146
v -13.018189 -430.802795 64.106918
v -12.544877 -430.946472 64.316200
v -12.446382 -431.025543 64.504524
v -12.442643 -431.099487 64.714088
v -12.523347 -431.157288 64.912971
v -12.676347 -431.189941 65.070938
v -12.878266 -431.192566 65.163872
v -13.098374 -431.164703 65.177681
v -13.303147 -431.110626 65.110237
v -13.461473 -431.038574 64.971802
v -13.549195 -430.959534 64.783478
v -13.403520 -430.807892 64.289246
v -12.801576 -430.844513 64.134254
v -13.552949 -430.885437 64.573898
v -13.222611 -430.789886 64.161301
v -12.616456 -430.908813 64.239204
v -12.491075 -430.985840 64.405785
v -12.433671 -431.063873 64.608643
v -13.117341 -430.792511 64.124130
v -12.472932 -431.131042 64.816856
v -12.592103 -431.177124 64.998764
v -12.772981 -431.195160 65.126686
v -12.988114 -431.182251 65.181107
v -13.204774 -431.140503 65.153770
v -13.389832 -431.076233 65.048782
v -13.515275 -430.999268 64.882210
v -24.172577 -560.444702 32.942501
v -24.063766 -560.432922 32.964489
v -23.961594 -560.416260 33.006660
v -23.870377 -560.395142 33.067383
v -23.793304 -560.370361 33.144344
v -23.733398 -560.342834 33.234539
v -23.693100 -560.313782 33.334564
v -23.673843 -560.284363 33.440540
v -23.676315 -560.255371 33.548416
v -23.700607 -560.228394 33.653988
v -23.745667 -560.204041 33.753262
v -23.809662 -560.183533 33.842415
v -23.890274 -560.167480 33.917988
v -23.984375 -560.156494 33.977123
v -24.088470 -560.151123 34.017502
v -24.198212 -560.151550 34.037590
v -24.309784 -560.157776 34.036625
v -24.418701 -560.169373 34.014637
v -24.520782 -560.186157 33.972450
v -24.612045 -560.207214 33.911755
v -24.689087 -560.232117 33.834778
v -24.748947 -560.259583 33.744556
v -24.789291 -560.288513 33.644547
v -24.808517 -560.318054 33.538570
v -24.805984 -560.346863 33.430721
v -24.781815 -560.374146 33.325104
v -24.736816 -560.398376 33.225826
v -24.672791 -560.419006 33.136688
v -24.591995 -560.434937 33.061127
v -24.497925 -560.445862 33.001995
v -24.393890 -560.451294 32.961624
v -24.284088 -560.450867 32.941517
v -20.728699 -543.072571 30.753292
v -20.620026 -543.077759 30.775934
v -20.517929 -543.085693 30.819279
v -20.426346 -543.096130 30.881634
v -20.348785 -543.108643 30.960617
v -20.288208 -543.122681 31.053160
v -20.246979 -543.137817 31.155724
v -20.226685 -543.153442 31.264393
v -20.227966 -543.169006 31.374949
v -20.250961 -543.183716 31.483179
v -20.294785 -543.197144 31.584879
v -20.357605 -543.208740 31.676216
v -20.437119 -543.218079 31.753603
v -20.530197 -543.224915 31.814104
v -20.633362 -543.228699 31.855398
v -20.742615 -543.229614 31.875851
v -20.853638 -543.227295 31.874756
v -20.962326 -543.222168 31.852085
v -21.064438 -543.214172 31.808760
v -21.156067 -543.203674 31.746416
v -21.233597 -543.191223 31.667427
v -21.294205 -543.177124 31.574902
v -21.335419 -543.161987 31.472338
v -21.355759 -543.146362 31.363657
v -21.354370 -543.130920 31.253094
v -21.331329 -543.116150 31.144873
v -21.287598 -543.102722 31.043150
v -21.224762 -543.091125 30.951834
v -21.145264 -543.081726 30.874441
v -21.052185 -543.074951 30.813934
v -20.949005 -543.071045 30.772684
v -20.839783 -543.070251 30.752180
v -22.312286 -554.111145 32.077820
v -22.396637 -554.101135 32.007767
v -22.393265 -553.991699 32.922005
v -22.309341 -554.018066 32.855312
v -23.215256 -553.843872 32.658810
v -23.163635 -553.843689 32.754864
v -22.813599 -554.021057 31.917330
v -22.917511 -553.994690 31.946547
v -22.158524 -554.084595 32.576878
v -22.148285 -554.099731 32.469833
v -22.913757 -553.873230 32.962357
v -22.809570 -553.891907 32.995728
v -23.165894 -553.916687 32.144009
v -23.216949 -553.894226 32.238033
v -22.243011 -554.116150 32.162506
v -22.489075 -553.964966 32.970860
v -23.247269 -553.849365 32.555035
v -22.597046 -554.067810 31.921665
v -22.705292 -554.045715 31.908924
v -22.189651 -554.065552 32.679356
v -23.009903 -553.858521 32.909637
v -23.097260 -553.941589 32.062088
v -22.191360 -554.115845 32.258583
v -22.593018 -553.938660 33.000076
v -23.258255 -553.860046 32.447559
v -22.492813 -554.086609 31.955044
v -22.240692 -554.043030 32.773384
v -23.094299 -553.848572 32.839577
v -23.013443 -553.967957 31.995407
v -22.159363 -554.110229 32.362370
v -22.701248 -553.914124 33.008457
v -23.248108 -553.875122 32.340530
v -17.372009 -519.897278 34.737759
v -17.318237 -519.936707 34.827335
v -18.399780 -519.872009 35.100929
v -18.390900 -519.836365 34.995464
v -18.387100 -519.910400 35.205040
v -18.360565 -519.804749 34.892712
v -18.310089 -519.778564 34.796574
v -17.845352 -519.753601 34.528450
v -17.735107 -519.771179 34.531883
v -17.716141 -520.143372 35.585442
v -17.825974 -520.133179 35.602650
v -18.241455 -519.758667 34.710793
v -18.157135 -519.745911 34.638641
v -17.628738 -519.795349 34.555813
v -17.530273 -519.825317 34.599319
v -18.060501 -519.740723 34.582874
v -17.955215 -519.743347 34.545666
v -17.284317 -519.976318 34.926075
v -17.271561 -520.014709 35.030186
v -17.443604 -519.859680 34.660770
v -17.936249 -520.115601 35.599236
v -18.042648 -520.091370 35.575310
v -17.280502 -520.050415 35.135647
v -17.310822 -520.081909 35.238422
v -17.361313 -520.108093 35.334549
v -17.429947 -520.128052 35.420311
v -17.514221 -520.140808 35.492496
v -18.141083 -520.061462 35.531788
v -18.227737 -520.027100 35.470371
v -17.610870 -520.145996 35.548248
v -18.299362 -519.989441 35.393364
v -18.353180 -519.950012 35.303776
v -26.032562 -567.032104 34.833111
v -25.923645 -567.020447 34.855083
v -25.821564 -567.003601 34.897274
v -25.730270 -566.982483 34.957993
v -25.653168 -566.957703 35.034954
v -25.593338 -566.930298 35.125164
v -25.553009 -566.901306 35.225174
v -25.533768 -566.871704 35.331154
v -25.536362 -566.842834 35.439011
v -25.560608 -566.815735 35.544605
v -25.605484 -566.791382 35.643906
v -25.669617 -566.770935 35.733017
v -25.750290 -566.754822 35.808613
v -25.844360 -566.743896 35.867729
v -25.948318 -566.738586 35.908096
v -26.058167 -566.738953 35.928211
v -26.169647 -566.745117 35.927258
v -26.278580 -566.756775 35.905243
v -26.380676 -566.773560 35.863060
v -26.471924 -566.794617 35.802368
v -26.548996 -566.819458 35.725384
v -26.608948 -566.846924 35.635174
v -26.649216 -566.875916 35.535164
v -26.668427 -566.905457 35.429173
v -26.665985 -566.934387 35.321308
v -26.641678 -566.961487 35.215744
v -26.596680 -566.985840 35.116459
v -26.532639 -567.006348 35.027309
v -26.452011 -567.022461 34.951740
v -26.357864 -567.033325 34.892612
v -26.253876 -567.038574 34.852234
v -26.144028 -567.038269 34.832134
v -27.178101 -574.165466 38.130753
v -27.069244 -574.147217 38.147583
v -26.967102 -574.117310 38.181728
v -26.875824 -574.077148 38.231903
v -26.798737 -574.028015 38.296150
v -26.738953 -573.971985 38.372032
v -26.698608 -573.911316 38.456585
v -26.679260 -573.848022 38.546619
v -26.681808 -573.784790 38.638638
v -26.706024 -573.723999 38.729111
v -26.751099 -573.667847 38.814564
v -26.815216 -573.618652 38.891708
v -26.895767 -573.578308 38.957584
v -26.989960 -573.548340 39.009651
v -27.093964 -573.529724 39.045918
v -27.203812 -573.523315 39.065018
v -27.315231 -573.529602 39.066174
v -27.424133 -573.547913 39.049355
v -27.526245 -573.577759 39.015205
v -27.617538 -573.618042 38.965023
v -27.694565 -573.667114 38.900764
v -27.754410 -573.723145 38.824883
v -27.794785 -573.783936 38.740307
v -27.814087 -573.847107 38.650295
v -27.811539 -573.910278 38.558289
v -27.787247 -573.971191 38.467793
v -27.742294 -574.027161 38.382366
v -27.678223 -574.076477 38.305202
v -27.597565 -574.116760 38.239349
v -27.503448 -574.146790 38.187260
v -27.399414 -574.165344 38.150990
v -27.289536 -574.171753 38.131897
v -27.923935 -580.141296 42.837448
v -27.815079 -580.122925 42.854286
v -27.713013 -580.093079 42.888420
v -27.621735 -580.052795 42.938599
v -27.544632 -580.003723 43.002869
v -27.484818 -579.947754 43.078732
v -27.444458 -579.887024 43.163307
v -27.425171 -579.823730 43.253330
v -27.427734 -579.760559 43.345341
v -27.451904 -579.699707 43.435833
v -27.496933 -579.643616 43.521267
v -27.561050 -579.594421 43.598419
v -27.641693 -579.553955 43.664288
v -27.735840 -579.523987 43.716347
v -27.839767 -579.505493 43.752636
v -27.949677 -579.499207 43.771717
v -28.061142 -579.505188 43.772881
v -28.170044 -579.523621 43.756042
v -28.272110 -579.553589 43.721886
v -28.363419 -579.593872 43.671703
v -28.440521 -579.642822 43.607475
v -28.500290 -579.698792 43.531612
v -28.540634 -579.759583 43.447021
v -28.559982 -579.822693 43.357010
v -28.557358 -579.886108 43.264984
v -28.533112 -579.946899 43.174530
v -28.488098 -580.002930 43.089058
v -28.424088 -580.052124 43.011932
v -28.343475 -580.092590 42.946033
v -28.249359 -580.122559 42.893959
v -28.145309 -580.141113 42.857685
v -28.035507 -580.147400 42.838627
v -28.246368 -583.000671 45.469780
v -28.137543 -582.982300 45.486603
v -28.035522 -582.952454 45.520767
v -27.944183 -582.912170 45.570938
v -27.867157 -582.863098 45.635185
v -27.807236 -582.807068 45.711063
v -27.766876 -582.746338 45.795643
v -27.747650 -582.683167 45.885658
v -27.750183 -582.619873 45.977661
v -27.774338 -582.559082 46.068138
v -27.819382 -582.502930 46.153587
v -27.883530 -582.453735 46.230732
v -27.964157 -582.413452 46.296612
v -28.058197 -582.383362 46.348701
v -28.162277 -582.364868 46.384987
v -28.272156 -582.358521 46.404045
v -28.383652 -582.364624 46.405201
v -28.492447 -582.382935 46.388397
v -28.594482 -582.412903 46.354218
v -28.685822 -582.453186 46.304043
v -28.762863 -582.502197 46.239799
v -28.822723 -582.558044 46.163925
v -28.863083 -582.618958 46.079365
v -28.882355 -582.682190 45.989330
v -28.879776 -582.745483 45.897308
v -28.855576 -582.806274 45.806843
v -28.810577 -582.862305 45.721378
v -28.746521 -582.911499 45.644257
v -28.665848 -582.951904 45.578365
v -28.571808 -582.981934 45.526295
v -28.467789 -583.000488 45.490025
v -28.357895 -583.006714 45.470951
v -17.451233 -548.348816 31.253017
v -14.749726 -530.074097 33.198879
v -17.561996 -548.335449 31.257380
v -14.644563 -530.079651 33.236084
v -17.670151 -548.324097 31.283339
v -14.548631 -530.092346 33.291821
v -17.771240 -548.315430 31.329927
v -14.465577 -530.111633 33.363983
v -17.861588 -548.309570 31.395344
v -14.398622 -530.136658 33.449783
v -17.937668 -548.306885 31.477079
v -14.350343 -530.166809 33.545902
v -17.996506 -548.307495 31.571962
v -14.322556 -530.200562 33.648674
v -18.035965 -548.311218 31.676376
v -14.316407 -530.236694 33.754143
v -18.054428 -548.318115 31.786314
v -14.332047 -530.274048 33.858231
v -18.051270 -548.327759 31.897530
v -14.368897 -530.310974 33.956974
v -18.026489 -548.339905 32.005756
v -14.425614 -530.346069 34.046558
v -17.981171 -548.353943 32.106850
v -14.499894 -530.378052 34.123550
v -17.916931 -548.369385 32.196915
v -14.588975 -530.405701 34.184986
v -17.836334 -548.385803 32.272472
v -14.689393 -530.427917 34.228512
v -17.742447 -548.402283 32.330643
v -14.797379 -530.443787 34.252430
v -17.638824 -548.418396 32.369179
v -14.908631 -530.452820 34.255859
v -17.529556 -548.433472 32.386604
v -15.018968 -530.454468 34.238636
v -17.418732 -548.446899 32.382252
v -15.124116 -530.449036 34.201435
v -17.310730 -548.458252 32.356277
v -15.220094 -530.436340 34.145683
v -17.209656 -548.466980 32.309689
v -15.303086 -530.417114 34.073540
v -17.119278 -548.472778 32.244289
v -15.370072 -530.391907 33.987740
v -17.043213 -548.475464 32.162567
v -15.418321 -530.361938 33.891621
v -16.984299 -548.474915 32.067669
v -15.446092 -530.328186 33.788853
v -16.944885 -548.471069 31.963247
v -15.452271 -530.291931 33.683392
v -16.926407 -548.464233 31.853321
v -15.436646 -530.254639 33.579288
v -16.929611 -548.454590 31.742104
v -15.399766 -530.217773 33.480541
v -16.954330 -548.442505 31.633862
v -15.343064 -530.182556 33.390945
v -16.999741 -548.428406 31.532774
v -15.268769 -530.150635 33.313965
v -17.063904 -548.412964 31.442722
v -15.179673 -530.122986 33.252522
v -17.144516 -548.396545 31.367167
v -15.079286 -530.100830 33.209003
v -17.238403 -548.380005 31.308989
v -14.971314 -530.084900 33.185089
v -17.341995 -548.363892 31.270456
v -14.860032 -530.075867 33.181675
v -15.866776 -537.455566 32.325565
v -15.977967 -537.463928 32.331558
v -16.085602 -537.476013 32.358818
v -16.185501 -537.491394 32.406300
v -16.273880 -537.509521 32.472164
v -16.347290 -537.529663 32.553886
v -16.402878 -537.551086 32.648338
v -16.438614 -537.572937 32.751888
v -16.453003 -537.594360 32.860538
v -16.445633 -537.614624 32.970119
v -16.416641 -537.632751 33.076447
v -16.367172 -537.648254 33.175407
v -16.299255 -537.660461 33.263184
v -16.215393 -537.668884 33.336441
v -16.118774 -537.673218 33.392338
v -16.013168 -537.673279 33.428741
v -15.902696 -537.669128 33.444241
v -15.791490 -537.660767 33.438240
v -15.683839 -537.648682 33.410988
v -15.583924 -537.633301 33.363514
v -15.495561 -537.615173 33.297646
v -15.422181 -537.594971 33.215919
v -15.366578 -537.573608 33.121460
v -15.330827 -537.551697 33.017918
v -15.316453 -537.530273 32.909267
v -15.323884 -537.510132 32.799686
v -15.352784 -537.491882 32.693371
v -15.402207 -537.476440 32.594414
v -15.470185 -537.464172 32.506622
v -15.554063 -537.455750 32.433372
v -15.650636 -537.451477 32.377472
v -15.756257 -537.451355 32.341064
v -12.942292 -509.669006 39.362709
v -12.837159 -509.674500 39.399914
v -12.741181 -509.687134 39.455658
v -12.658174 -509.706421 39.527813
v -12.591203 -509.731476 39.613602
v -12.542954 -509.761566 39.709721
v -12.515183 -509.795319 39.812496
v -12.508988 -509.831543 39.917957
v -12.524629 -509.868805 40.022057
v -12.561494 -509.905823 40.120804
v -12.618180 -509.940918 40.210381
v -12.692475 -509.972839 40.287376
v -12.781556 -510.000549 40.348820
v -12.882020 -510.022705 40.392334
v -12.989915 -510.038635 40.416264
v -13.101213 -510.047607 40.419689
v -13.211579 -510.049347 40.402466
v -13.316697 -510.043884 40.365261
v -13.412644 -510.031189 40.309517
v -13.495683 -510.011963 40.237358
v -13.562654 -509.986816 40.151573
v -13.610932 -509.956787 40.055447
v -13.638688 -509.923035 39.952679
v -13.644868 -509.886780 39.847206
v -13.629228 -509.849487 39.743114
v -13.592317 -509.812561 39.644371
v -13.535661 -509.777435 39.554779
v -13.461381 -509.745483 39.477791
v -13.372270 -509.717773 39.416359
v -13.271836 -509.695648 39.372849
v -13.163911 -509.679718 39.348919
v -13.052659 -509.670746 39.345490
v -11.501573 -478.302948 50.588390
v -11.396409 -478.308472 50.625580
v -11.300462 -478.321106 50.681335
v -11.217423 -478.340393 50.753494
v -11.150468 -478.365509 50.839268
v -11.102220 -478.395538 50.935402
v -11.074418 -478.429321 51.038158
v -11.068269 -478.465576 51.143631
v -11.083924 -478.502777 51.247730
v -11.120774 -478.539795 51.346470
v -11.177461 -478.574921 51.436062
v -11.251771 -478.606903 51.513050
v -11.340882 -478.634521 51.574490
v -11.441316 -478.656677 51.618008
v -11.549211 -478.672607 51.641930
v -11.660493 -478.681580 51.645344
v -11.770799 -478.683411 51.628124
v -11.875978 -478.677856 51.590931
v -11.971971 -478.665222 51.535183
v -12.054948 -478.645996 51.463028
v -12.121919 -478.620880 51.377235
v -12.170213 -478.590759 51.281105
v -12.197968 -478.557007 51.178337
v -12.204133 -478.520782 51.072891
v -12.188462 -478.483459 50.968784
v -12.151628 -478.446533 50.870049
v -12.094941 -478.411438 50.780457
v -12.020646 -478.379395 50.703472
v -11.931535 -478.351807 50.642040
v -11.831101 -478.329651 50.598507
v -11.723191 -478.313721 50.574589
v -11.611909 -478.304749 50.571167
v -10.056458 -417.783081 67.671318
v -10.130815 -417.815033 67.748299
v -10.219865 -417.842651 67.809731
v -10.320329 -417.864868 67.853241
v -10.428239 -417.880737 67.877167
v -10.539506 -417.889740 67.880600
v -10.649842 -417.891510 67.863373
v -10.422593 -451.523102 60.121529
v -10.489549 -451.497955 60.035728
v -10.995301 -451.471252 59.856823
v -11.103227 -451.487152 59.880764
v -10.340333 -451.623138 60.425884
v -10.346559 -451.586914 60.320415
v -10.572587 -451.478699 59.963570
v -10.668550 -451.466064 59.907825
v -11.203660 -451.509399 59.924286
v -11.292771 -451.536987 59.985722
v -10.374284 -451.553101 60.217648
v -10.884004 -451.462250 59.853416
v -11.367051 -451.569000 60.062717
v -11.423722 -451.604095 60.152287
v -11.460618 -451.640991 60.251038
v -11.476258 -451.678345 60.355133
v -10.773728 -451.460510 59.870628
v -11.470094 -451.714539 60.460594
v -11.442323 -451.748352 60.563362
v -11.394029 -451.778412 60.659489
v -11.327073 -451.803528 60.745285
v -11.244065 -451.822754 60.817425
v -11.148103 -451.835449 60.873188
v -11.042954 -451.840942 60.910378
v -10.932588 -451.839172 60.927605
v -10.821321 -451.830170 60.924179
v -10.713395 -451.814331 60.900261
v -10.612962 -451.792084 60.856728
v -10.523881 -451.764465 60.795303
v -10.449586 -451.732513 60.718307
v -10.392915 -451.697327 60.628719
v -10.356034 -451.660370 60.529976
v -9.997621 -430.938904 64.776085
v -10.559587 -430.887970 64.511398
v -9.915421 -431.038910 65.080460
v -10.147630 -430.894531 64.618134
v -10.767945 -430.926025 64.578850
v -9.949372 -430.968903 64.872208
v -10.448304 -430.878967 64.507980
v -10.931336 -430.985657 64.717278
v -11.035645 -431.056824 64.905602
v -11.045121 -431.130341 65.115158
v -10.969087 -431.194153 65.314056
v -10.819108 -431.238556 65.471992
v -10.617936 -431.256775 65.564934
v -10.396363 -431.245972 65.578743
v -10.188004 -431.207916 65.511299
v -10.024659 -431.148254 65.372879
v -9.931062 -431.076263 65.184555
v -10.064591 -430.913818 64.690300
v -10.667512 -430.903809 64.535316
v -9.921556 -431.002747 64.974976
v -10.243592 -430.881836 64.562393
v -10.857041 -430.953674 64.640282
v -10.988023 -431.020782 64.806847
v -11.051270 -431.094177 65.009705
v -10.348756 -430.876312 64.525208
v -11.017365 -431.164185 65.217926
v -10.902131 -431.219330 65.399849
v -10.723130 -431.251251 65.527748
v -10.507646 -431.255005 65.582176
v -10.288453 -431.230072 65.554817
v -10.098924 -431.180298 65.449867
v -9.967973 -431.113190 65.283272
v -20.253265 -560.995178 32.942482
v -20.360901 -560.975220 32.964466
v -20.461334 -560.950562 33.006645
v -20.550720 -560.922424 33.067379
v -20.625626 -560.891785 33.144325
v -20.683228 -560.859741 33.234528
v -20.721176 -560.827698 33.334553
v -20.738098 -560.796753 33.440536
v -20.733337 -560.768250 33.548405
v -20.707077 -560.743042 33.653984
v -20.660294 -560.722290 33.753265
v -20.594879 -560.706665 33.842403
v -20.513229 -560.697021 33.917984
v -20.418533 -560.693298 33.977104
v -20.314468 -560.696045 34.017487
v -20.204926 -560.704956 34.037579
v -20.094269 -560.719666 34.036606
v -19.986603 -560.739746 34.014614
v -19.886154 -560.764343 33.972446
v -19.796722 -560.792480 33.911724
v -19.721863 -560.823181 33.834770
v -19.664276 -560.855042 33.744556
v -19.626358 -560.887146 33.644531
v -19.609390 -560.918152 33.538551
v -19.614166 -560.946655 33.430698
v -19.640396 -560.971924 33.325100
v -19.687164 -560.992615 33.225842
v -19.752579 -561.008118 33.136692
v -19.834229 -561.017944 33.061100
v -19.928909 -561.021545 33.001995
v -20.033020 -561.018921 32.961617
v -20.142532 -561.009949 32.941513
v -16.804611 -543.354248 31.400606
v -16.913391 -543.351013 31.423267
v -17.015793 -543.351135 31.466608
v -17.107895 -543.354431 31.528950
v -17.186234 -543.360901 31.607914
v -17.247711 -543.370300 31.700472
v -17.289978 -543.382202 31.803032
v -17.311447 -543.396179 31.911692
v -17.311295 -543.411743 32.022266
v -17.289474 -543.428223 32.130478
v -17.246902 -543.445007 32.232208
v -17.185150 -543.461426 32.323528
v -17.106613 -543.476929 32.400913
v -17.014252 -543.490845 32.461422
v -16.911758 -543.502625 32.502697
v -16.802933 -543.511841 32.523178
v -16.692032 -543.518250 32.522057
v -16.583282 -543.521484 32.499409
v -16.480865 -543.521423 32.456066
v -16.388763 -543.518127 32.393719
v -16.310455 -543.511536 32.314751
v -16.248947 -543.502197 32.222210
v -16.206680 -543.490295 32.119625
v -16.185181 -543.476318 32.010975
v -16.185364 -543.460754 31.900398
v -16.207184 -543.444275 31.792189
v -16.249741 -543.427551 31.690462
v -16.311508 -543.411072 31.599154
v -16.390060 -543.395630 31.521749
v -16.482407 -543.381653 31.461258
v -16.584869 -543.369812 31.419968
v -16.693726 -543.360596 31.399496
v -19.049438 -554.656067 32.077801
v -18.966980 -554.676453 32.007744
v -18.931549 -554.572937 32.921974
v -19.019318 -554.567993 32.855297
v -18.110260 -554.724915 32.658783
v -18.158493 -554.706360 32.754871
v -18.548615 -554.748657 31.917324
v -18.442032 -554.760925 31.946499
v -19.183945 -554.576904 32.576847
v -19.198898 -554.587463 32.469810
v -18.402695 -554.645813 32.962341
v -18.506805 -554.626587 32.995712
v -18.182144 -554.775513 32.143993
v -18.126572 -554.772522 32.238014
v -19.116089 -554.636169 32.162506
v -18.832520 -554.581665 32.970848
v -18.082336 -554.741333 32.555023
v -18.767715 -554.716003 31.921656
v -18.658585 -554.733582 31.908916
v -19.148026 -554.570068 32.679337
v -18.307526 -554.666016 32.909618
v -18.255219 -554.774536 32.062077
v -19.164276 -554.617676 32.258583
v -18.725937 -554.593872 33.000050
v -18.075638 -554.755066 32.447563
v -18.871902 -554.696716 31.955019
v -19.092422 -554.567017 32.773365
v -18.225143 -554.686462 32.839558
v -18.342957 -554.769653 31.995382
v -19.192215 -554.601257 32.362339
v -18.615967 -554.609070 33.008427
v -18.090622 -554.765625 32.340515
v -14.106278 -519.931030 36.139465
v -14.162965 -519.966248 36.229050
v -13.079576 -519.985229 36.502640
v -13.085740 -519.949036 36.397163
v -13.095216 -520.022583 36.606743
v -13.113542 -519.915222 36.294407
v -13.161851 -519.885193 36.198288
v -13.623261 -519.824402 35.930168
v -13.734513 -519.833313 35.933598
v -13.782166 -520.203064 36.987137
v -13.671845 -520.201233 37.004364
v -13.228761 -519.860107 36.112492
v -13.311784 -519.840820 36.040340
v -13.842484 -519.849243 35.957523
v -13.942887 -519.871460 36.001034
v -13.407762 -519.828186 35.984585
v -13.512910 -519.822632 35.947395
v -14.199861 -520.003113 36.327789
v -14.215501 -520.040466 36.431889
v -14.031938 -519.899109 36.062473
v -13.560594 -520.192261 37.000942
v -13.452622 -520.176392 36.977013
v -14.209336 -520.076599 36.537365
v -14.181565 -520.110413 36.640129
v -14.133241 -520.140442 36.736248
v -14.066331 -520.165649 36.822033
v -13.983277 -520.184875 36.894188
v -13.352174 -520.154175 36.933495
v -13.263124 -520.126587 36.872055
v -13.887330 -520.197571 36.949928
v -13.188783 -520.094666 36.795067
v -13.132142 -520.059509 36.705482
v -21.920349 -567.698669 34.833088
v -22.027969 -567.678589 34.855091
v -22.128479 -567.654053 34.897259
v -22.217880 -567.625854 34.957985
v -22.292755 -567.595154 35.034946
v -22.350311 -567.563293 35.125153
v -22.388336 -567.531128 35.225170
v -22.405197 -567.500244 35.331146
v -22.400482 -567.471619 35.439003
v -22.374176 -567.446472 35.544605
v -22.327454 -567.425720 35.643867
v -22.262009 -567.410156 35.733009
v -22.180374 -567.400391 35.808605
v -22.085693 -567.396790 35.867702
v -21.981598 -567.399475 35.908108
v -21.872086 -567.408325 35.928196
v -21.761398 -567.423035 35.927212
v -21.653748 -567.443237 35.905235
v -21.553299 -567.467773 35.863052
v -21.463898 -567.495911 35.802319
v -21.389008 -567.526611 35.725372
v -21.331482 -567.558533 35.635159
v -21.293442 -567.590576 35.535137
v -21.276535 -567.621521 35.429157
v -21.281250 -567.650085 35.321312
v -21.307495 -567.675232 35.215721
v -21.354309 -567.695984 35.116432
v -21.419769 -567.711609 35.027302
v -21.501373 -567.721375 34.951721
v -21.596069 -567.724976 34.892590
v -21.700134 -567.722229 34.852222
v -21.809708 -567.713318 34.832123
v -23.108459 -574.977356 38.130745
v -23.215607 -574.950623 38.147583
v -23.315033 -574.912964 38.181736
v -23.402969 -574.865723 38.231892
v -23.476013 -574.810852 38.296143
v -23.531372 -574.750427 38.372013
v -23.566864 -574.686768 38.456596
v -23.581192 -574.622192 38.546619
v -23.573776 -574.559387 38.638634
v -23.544907 -574.500610 38.729107
v -23.495697 -574.448181 38.814552
v -23.428009 -574.404114 38.891705
v -23.344498 -574.370117 38.957584
v -23.248352 -574.347351 39.009666
v -23.143265 -574.336914 39.045933
v -23.033264 -574.339172 39.065010
v -22.922516 -574.353821 39.066162
v -22.815414 -574.380554 39.049332
v -22.715927 -574.418213 39.015186
v -22.628036 -574.465393 38.965019
v -22.554977 -574.520203 38.900764
v -22.499664 -574.580627 38.824890
v -22.464111 -574.644287 38.740314
v -22.449799 -574.708984 38.650295
v -22.457214 -574.771790 38.558277
v -22.486099 -574.830566 38.467804
v -22.535309 -574.882996 38.382351
v -22.602951 -574.927124 38.305206
v -22.686462 -574.961182 38.239323
v -22.782593 -574.983826 38.187252
v -22.887726 -574.994202 38.150982
v -22.997757 -574.992126 38.131901
v -23.865814 -581.045349 42.769547
v -23.973007 -581.018677 42.786366
v -24.072449 -580.980957 42.820522
v -24.160431 -580.933777 42.870693
v -24.233368 -580.879028 42.934944
v -24.288742 -580.818542 43.010807
v -24.324249 -580.754822 43.095387
v -24.338593 -580.690308 43.185410
v -24.331192 -580.627441 43.277424
v -24.302353 -580.568665 43.367897
v -24.253098 -580.516235 43.453342
v -24.185455 -580.472168 43.530499
v -24.101929 -580.438110 43.596367
v -24.005707 -580.415405 43.648464
v -23.900620 -580.404968 43.684731
v -23.790634 -580.407166 43.703808
v -23.679962 -580.421936 43.704952
v -23.572876 -580.448669 43.688126
v -23.473328 -580.486267 43.653996
v -23.385406 -580.533386 43.603813
v -23.312424 -580.588379 43.539558
v -23.257111 -580.648743 43.463680
v -23.221542 -580.712463 43.379101
v -23.207230 -580.776978 43.289093
v -23.214615 -580.839783 43.197067
v -23.243484 -580.898621 43.106609
v -23.292679 -580.951050 43.021152
v -23.360382 -580.995117 42.943993
v -23.443878 -581.029114 42.878124
v -23.540054 -581.051880 42.826050
v -23.645172 -581.062317 42.789780
v -23.755127 -581.060120 42.770706
v -24.330200 -583.997437 45.469791
v -24.437302 -583.970642 45.486629
v -24.536758 -583.933105 45.520782
v -24.624680 -583.885864 45.570950
v -24.697723 -583.831055 45.635197
v -24.753036 -583.770508 45.711060
v -24.788605 -583.706848 45.795628
v -24.802856 -583.642273 45.885662
v -24.795502 -583.579468 45.977680
v -24.766602 -583.520691 46.068150
v -24.717422 -583.468262 46.153595
v -24.649765 -583.424194 46.230751
v -24.566284 -583.390137 46.296623
v -24.470093 -583.367493 46.348701
v -24.364975 -583.357056 46.384979
v -24.254974 -583.359192 46.404057
v -24.144257 -583.373901 46.405201
v -24.037170 -583.400635 46.388374
v -23.937683 -583.438293 46.354210
v -23.849808 -583.485535 46.304062
v -23.776764 -583.540405 46.239796
v -23.721405 -583.600769 46.163940
v -23.685883 -583.664551 46.079365
v -23.671509 -583.729004 45.989330
v -23.678909 -583.791870 45.897320
v -23.707809 -583.850647 45.806847
v -23.757034 -583.903076 45.721394
v -23.824646 -583.947144 45.644249
v -23.908188 -583.981201 45.578377
v -24.004349 -584.003845 45.526310
v -24.109467 -584.014282 45.490013
v -24.219482 -584.012085 45.470943
v -18.312790 -551.696289 27.912970
v -16.113251 -536.817505 28.824364
v -18.403000 -551.685303 27.916523
v -16.027618 -536.821960 28.854641
v -18.490936 -551.676147 27.937677
v -15.949510 -536.832275 28.900028
v -18.573288 -551.669006 27.975588
v -15.881883 -536.847961 28.958775
v -18.646835 -551.664246 28.028851
v -15.827394 -536.868469 29.028620
v -18.708725 -551.662109 28.095392
v -15.788072 -536.892883 29.106874
v -18.756729 -551.662537 28.172655
v -15.765519 -536.920349 29.190548
v -18.788818 -551.665588 28.257666
v -15.760453 -536.949829 29.276421
v -18.803879 -551.671265 28.347166
v -15.773194 -536.980225 29.361174
v -18.801270 -551.679138 28.437714
v -15.803224 -537.010315 29.441561
v -18.781097 -551.688965 28.525837
v -15.849381 -537.038879 29.514509
v -18.744186 -551.700378 28.608139
v -15.909898 -537.064941 29.577190
v -18.691895 -551.713013 28.681458
v -15.982408 -537.087463 29.627199
v -18.626282 -551.726318 28.742990
v -16.064163 -537.105530 29.662640
v -18.549850 -551.739807 28.790348
v -16.152054 -537.118408 29.682119
v -18.465530 -551.752869 28.821714
v -16.242630 -537.125732 29.684914
v -18.376526 -551.765137 28.835917
v -16.332458 -537.127197 29.670895
v -18.286362 -551.776123 28.832363
v -16.418091 -537.122681 29.640604
v -18.198395 -551.785339 28.811226
v -16.496231 -537.112427 29.595209
v -18.116028 -551.792358 28.773291
v -16.563797 -537.096741 29.536470
v -18.042511 -551.797119 28.720032
v -16.618317 -537.076294 29.466610
v -17.980576 -551.799316 28.653513
v -16.657654 -537.051819 29.388371
v -17.932602 -551.798889 28.576231
v -16.680237 -537.024292 29.304682
v -17.900467 -551.795776 28.491224
v -16.685257 -536.994751 29.218830
v -17.885452 -551.790222 28.401720
v -16.672516 -536.964417 29.134075
v -17.888092 -551.782288 28.311165
v -16.642471 -536.934448 29.053661
v -17.908218 -551.772522 28.223045
v -16.596359 -536.905823 28.980728
v -17.945175 -551.761047 28.140741
v -16.535828 -536.879761 28.918043
v -17.997421 -551.748413 28.067421
v -16.463318 -536.857239 28.868034
v -18.063049 -551.735107 28.005907
v -16.381531 -536.839172 28.832602
v -18.139496 -551.721619 27.958540
v -16.293640 -536.826294 28.813118
v -18.223846 -551.708557 27.927156
v -16.203094 -536.818909 28.810333
v -17.022720 -542.827271 28.070312
v -17.113220 -542.834045 28.075190
v -17.200882 -542.843872 28.097374
v -17.282242 -542.856445 28.136017
v -17.354172 -542.871155 28.189653
v -17.413956 -542.887573 28.256187
v -17.459213 -542.904968 28.333105
v -17.488297 -542.922791 28.417400
v -17.500031 -542.940247 28.505863
v -17.493988 -542.956726 28.595078
v -17.470383 -542.971619 28.681639
v -17.430191 -542.984131 28.762201
v -17.374817 -542.994080 28.833691
v -17.306549 -543.000916 28.893326
v -17.227951 -543.004395 28.938837
v -17.141937 -543.004517 28.968466
v -17.051971 -543.001099 28.981096
v -16.961395 -542.994324 28.976212
v -16.873810 -542.984436 28.954023
v -16.792450 -542.971924 28.915369
v -16.720505 -542.957153 28.861736
v -16.660767 -542.940735 28.795189
v -16.615433 -542.923340 28.718296
v -16.586426 -542.905640 28.634003
v -16.574631 -542.888062 28.545542
v -16.580673 -542.871643 28.456312
v -16.604279 -542.856750 28.369743
v -16.644501 -542.844238 28.289181
v -16.699814 -542.834229 28.217707
v -16.768127 -542.827454 28.158068
v -16.846756 -542.823853 28.112562
v -16.932739 -542.823792 28.082920
v -14.885041 -520.204163 33.151363
v -14.799455 -520.208679 33.181656
v -14.721330 -520.218933 33.227055
v -14.653718 -520.234619 33.285801
v -14.599198 -520.255127 33.355633
v -14.559907 -520.279480 33.433903
v -14.537278 -520.307068 33.517574
v -14.532243 -520.336609 33.603436
v -14.544999 -520.367004 33.688190
v -14.575028 -520.396973 33.768589
v -14.621156 -520.425598 33.841526
v -14.681687 -520.451599 33.904205
v -14.754212 -520.474060 33.954227
v -14.835999 -520.492188 33.989651
v -14.923844 -520.505127 34.009140
v -15.014466 -520.512451 34.011929
v -15.104264 -520.513855 33.997906
v -15.189866 -520.509399 33.967625
v -15.268022 -520.499084 33.922230
v -15.335618 -520.483398 33.863495
v -15.390138 -520.462952 33.793640
v -15.429475 -520.438477 33.715374
v -15.452073 -520.410950 33.631706
v -15.457078 -520.381470 33.545834
v -15.444337 -520.351135 33.461075
v -15.414323 -520.321045 33.380692
v -15.368165 -520.292480 33.307758
v -15.307649 -520.266418 33.245083
v -15.235124 -520.243958 33.195053
v -15.153352 -520.225952 33.159615
v -15.065461 -520.212952 33.140141
v -14.974870 -520.205627 33.137352
v -13.468675 -494.666809 42.444416
v -13.383088 -494.671326 42.474705
v -13.305009 -494.681641 42.520096
v -13.237336 -494.697327 42.578842
v -13.182878 -494.717743 42.648685
v -13.143525 -494.742310 42.726944
v -13.120942 -494.769653 42.810612
v -13.115922 -494.799255 42.896477
v -13.128648 -494.829620 42.981239
v -13.158677 -494.859650 43.061634
v -13.204820 -494.888245 43.134571
v -13.265351 -494.914276 43.197258
v -13.337861 -494.936859 43.247280
v -13.419648 -494.954865 43.282707
v -13.507493 -494.967804 43.302189
v -13.598069 -494.975128 43.304970
v -13.687898 -494.976562 43.290955
v -13.773530 -494.972076 43.260662
v -13.851686 -494.961731 43.215279
v -13.919282 -494.946106 43.156528
v -13.973802 -494.925598 43.086685
v -14.013108 -494.901184 43.008415
v -14.035707 -494.873657 42.924747
v -14.040711 -494.844208 42.838879
v -14.027955 -494.813843 42.754128
v -13.997956 -494.783752 42.673733
v -13.951798 -494.755127 42.600807
v -13.891267 -494.729095 42.538120
v -13.818788 -494.706543 42.488094
v -13.737016 -494.688507 42.452671
v -13.649110 -494.675537 42.433182
v -13.558549 -494.668274 42.430397
v -11.864610 -444.125244 56.872879
v -11.778977 -444.129669 56.903160
v -11.700868 -444.139954 56.948551
v -11.633225 -444.155609 57.007294
v -11.578767 -444.176086 57.077145
v -11.539414 -444.200531 57.155411
v -11.516847 -444.228027 57.239079
v -11.511796 -444.257538 57.324947
v -12.423875 -444.272125 57.182587
v -12.393830 -444.242126 57.102196
v -12.347703 -444.213501 57.029266
v -12.287171 -444.187439 56.966583
v -12.214677 -444.164917 56.916550
v -12.132859 -444.146790 56.881126
v -12.045045 -444.133911 56.861645
v -11.954392 -444.126617 56.858864
v -12.590211 -472.863373 49.486744
v -12.644761 -472.842926 49.416897
v -13.056504 -472.821289 49.271244
v -13.144364 -472.834198 49.290726
v -12.523286 -472.944855 49.734543
v -12.528306 -472.915344 49.648682
v -12.712342 -472.827332 49.358143
v -12.790483 -472.817017 49.312763
v -13.226121 -472.852234 49.326153
v -13.298661 -472.874756 49.376179
v -12.550904 -472.887848 49.565002
v -12.965928 -472.813873 49.268459
v -13.359208 -472.900818 49.438858
v -13.405335 -472.929382 49.511795
v -13.435349 -472.959412 49.592194
v -13.448121 -472.989807 49.676956
v -12.876084 -472.812500 49.282486
v -13.443040 -473.019348 49.762817
v -13.420472 -473.046875 49.846474
v -13.381120 -473.071289 49.924736
v -13.326646 -473.091736 49.994595
v -13.259034 -473.107361 50.053333
v -13.180924 -473.117676 50.098732
v -13.095292 -473.122223 50.129009
v -13.005464 -473.120819 50.143024
v -12.914903 -473.113403 50.140244
v -12.827027 -473.100525 50.120766
v -12.745271 -473.082397 50.085342
v -12.672700 -473.059998 50.035305
v -12.612184 -473.033966 49.972630
v -12.566041 -473.005219 49.899696
v -12.536027 -472.975220 49.819298
v -11.942780 -456.104309 54.033985
v -12.400346 -456.062836 53.818485
v -11.875825 -456.185791 54.281788
v -12.064927 -456.068268 53.905392
v -12.569917 -456.093811 53.873398
v -11.903489 -456.128754 54.112251
v -12.309724 -456.055511 53.815693
v -12.702973 -456.142365 53.986099
v -12.787889 -456.200409 54.139431
v -12.795564 -456.260254 54.310062
v -12.733720 -456.312195 54.471989
v -12.611588 -456.348267 54.600582
v -12.447831 -456.363190 54.676258
v -12.267411 -456.354309 54.687496
v -12.097795 -456.323364 54.632580
v -11.964707 -456.274811 54.519875
v -11.888551 -456.216125 54.366543
v -11.997331 -456.083832 53.964130
v -12.488175 -456.075836 53.837978
v -11.880845 -456.156311 54.195923
v -12.143037 -456.057861 53.860001
v -12.642488 -456.116364 53.923412
v -12.749131 -456.171021 54.059029
v -12.800614 -456.230743 54.224186
v -12.228623 -456.053375 53.829712
v -12.773011 -456.287781 54.393723
v -12.679231 -456.332611 54.541828
v -12.533509 -456.358582 54.645966
v -12.358018 -456.361694 54.690277
v -12.179551 -456.341431 54.667999
v -12.025270 -456.300842 54.582565
v -11.918626 -456.246216 54.446934
v -20.594055 -561.992554 28.931740
v -20.681717 -561.976196 28.949648
v -20.763474 -561.956177 28.983982
v -20.836258 -561.933289 29.033436
v -20.897263 -561.908325 29.096077
v -20.944138 -561.882324 29.169529
v -20.975021 -561.856262 29.250965
v -20.988815 -561.831055 29.337242
v -20.984909 -561.807739 29.425060
v -20.963593 -561.787292 29.511030
v -20.925522 -561.770386 29.591866
v -20.872177 -561.757751 29.664446
v -20.805771 -561.749695 29.725969
v -20.728638 -561.746765 29.774111
v -20.643906 -561.748962 29.806978
v -20.554764 -561.756226 29.823343
v -20.464645 -561.768188 29.822548
v -20.377060 -561.784546 29.804644
v -20.295166 -561.804565 29.770321
v -20.222427 -561.827515 29.720871
v -20.161392 -561.852417 29.658218
v -20.114578 -561.878479 29.584755
v -20.083664 -561.904602 29.503345
v -20.069839 -561.929810 29.417049
v -20.073715 -561.953064 29.329243
v -20.095093 -561.973511 29.243271
v -20.133224 -561.990356 29.162430
v -20.186493 -562.003113 29.089857
v -20.252930 -562.011047 29.028326
v -20.330063 -562.013977 28.980196
v -20.414780 -562.011780 28.947313
v -20.503952 -562.004639 28.930952
v -17.786270 -547.629822 27.752703
v -17.874878 -547.627197 27.771147
v -17.958191 -547.627258 27.806429
v -18.033188 -547.629944 27.857203
v -18.097031 -547.635193 27.921490
v -18.147034 -547.642944 27.996838
v -18.181458 -547.652527 28.080362
v -18.198944 -547.664001 28.168827
v -18.198807 -547.676575 28.258844
v -18.181061 -547.690002 28.346951
v -18.146393 -547.703674 28.429766
v -18.096069 -547.717102 28.504118
v -18.032150 -547.729614 28.567125
v -17.956985 -547.740967 28.616392
v -17.873505 -547.750610 28.650003
v -17.784912 -547.758118 28.666677
v -17.694626 -547.763367 28.665762
v -17.606064 -547.766052 28.647326
v -17.522705 -547.765930 28.612036
v -17.447708 -547.763184 28.561277
v -17.383972 -547.757935 28.496975
v -17.333878 -547.750183 28.421627
v -17.299484 -547.740540 28.338118
v -17.281982 -547.729126 28.249645
v -17.282104 -547.716492 28.159641
v -17.299881 -547.703125 28.071520
v -17.334579 -547.689453 27.988701
v -17.384842 -547.676025 27.914352
v -17.448761 -547.663452 27.851349
v -17.523865 -547.652161 27.802084
v -17.607407 -547.642456 27.768465
v -17.695999 -547.634949 27.751795
v -19.613968 -556.831421 28.065815
v -19.546844 -556.848145 28.008781
v -19.518005 -556.763794 28.753096
v -19.589432 -556.759705 28.698818
v -18.849335 -556.887390 28.538832
v -18.888580 -556.872375 28.617046
v -19.206161 -556.906860 27.935160
v -19.119400 -556.916687 27.958914
v -19.723465 -556.766968 28.472118
v -19.735672 -556.775574 28.384962
v -19.087387 -556.823059 28.785975
v -19.172150 -556.807373 28.813141
v -18.907822 -556.928650 28.119703
v -18.862595 -556.926208 28.196253
v -19.668182 -556.815247 28.134764
v -19.437347 -556.770874 28.792892
v -18.826553 -556.900818 28.454350
v -19.384613 -556.880188 27.938681
v -19.295792 -556.894531 27.928303
v -19.694199 -556.761292 28.555565
v -19.009933 -556.839600 28.743044
v -18.967285 -556.927856 28.053003
v -19.707458 -556.800171 28.212986
v -19.350571 -556.780762 28.816681
v -18.821136 -556.912048 28.366856
v -19.469376 -556.864563 27.965862
v -19.648941 -556.758911 28.632111
v -18.942825 -556.856140 28.685995
v -19.038788 -556.923889 27.998714
v -19.730209 -556.786743 28.297468
v -19.261002 -556.793152 28.823511
v -18.833328 -556.920593 28.279711
v -15.832734 -528.559326 30.751059
v -15.878892 -528.587891 30.824003
v -14.996827 -528.603333 31.046734
v -15.001878 -528.573914 30.960875
v -15.009599 -528.633789 31.131496
v -15.024446 -528.546387 30.877214
v -15.063813 -528.521973 30.798939
v -15.439500 -528.472473 30.580658
v -15.530046 -528.479797 30.583435
v -15.568849 -528.780762 31.441200
v -15.479020 -528.779358 31.455233
v -15.118272 -528.501526 30.729090
v -15.185899 -528.485840 30.670343
v -15.617921 -528.492737 30.602921
v -15.699677 -528.510742 30.638363
v -15.264039 -528.475525 30.624966
v -15.349626 -528.471008 30.594683
v -15.908891 -528.617981 30.904392
v -15.921662 -528.648376 30.989153
v -15.772248 -528.533264 30.688368
v -15.388459 -528.771973 31.452442
v -15.300553 -528.759033 31.432953
v -15.916642 -528.677856 31.075008
v -15.894074 -528.705383 31.158686
v -15.854676 -528.729797 31.236940
v -15.800218 -528.750244 31.306786
v -15.732575 -528.765930 31.365526
v -15.218827 -528.740906 31.397528
v -15.146272 -528.718445 31.347507
v -15.654496 -528.776245 31.410917
v -15.085771 -528.692444 31.284830
v -15.039628 -528.663818 31.211891
v -21.951385 -567.155945 31.257656
v -22.039017 -567.139587 31.275576
v -22.120789 -567.119629 31.309902
v -22.193649 -567.096741 31.359335
v -22.254623 -567.071777 31.421999
v -22.301453 -567.045715 31.495459
v -22.332382 -567.019531 31.576876
v -22.346146 -566.994446 31.663157
v -22.342285 -566.971191 31.750973
v -22.320938 -566.950623 31.836948
v -22.282837 -566.933716 31.917772
v -22.229568 -566.921082 31.990353
v -22.163040 -566.913147 32.051891
v -22.085968 -566.910156 32.100021
v -22.001266 -566.912354 32.132896
v -21.912094 -566.919617 32.149254
v -21.821976 -566.931702 32.148472
v -21.734360 -566.947937 32.130554
v -21.652527 -566.967957 32.096237
v -21.579742 -566.990906 32.046783
v -21.518784 -567.015869 31.984138
v -21.471893 -567.041931 31.910683
v -21.441010 -567.067993 31.829243
v -21.427155 -567.093140 31.742962
v -21.431030 -567.116455 31.655157
v -21.452454 -567.136902 31.569178
v -21.490479 -567.153809 31.488344
v -21.543823 -567.166504 31.415766
v -21.610291 -567.174438 31.354244
v -21.687378 -567.177429 31.306114
v -21.772095 -567.175171 31.273230
v -21.861282 -567.167908 31.256884
v -22.918716 -572.738647 35.084812
v -23.005890 -572.716919 35.098518
v -23.086945 -572.686218 35.126312
v -23.158478 -572.647888 35.167160
v -23.217957 -572.603210 35.219475
v -23.262970 -572.553955 35.281242
v -23.291962 -572.502075 35.350101
v -23.303604 -572.449524 35.423405
v -23.297577 -572.398315 35.498318
v -23.274063 -572.350464 35.571987
v -23.233978 -572.307739 35.641556
v -23.178909 -572.271851 35.704365
v -23.110931 -572.244202 35.758003
v -23.032639 -572.225769 35.800392
v -22.947083 -572.217224 35.829933
v -22.857529 -572.218994 35.845455
v -22.767334 -572.231018 35.846397
v -22.680130 -572.252747 35.832706
v -22.599182 -572.283447 35.804893
v -22.527588 -572.321838 35.764050
v -22.468079 -572.366516 35.711739
v -22.423050 -572.415710 35.649982
v -22.394135 -572.467529 35.581108
v -22.382446 -572.520142 35.507812
v -22.388474 -572.571289 35.432896
v -22.411926 -572.619141 35.359238
v -22.452026 -572.661865 35.289673
v -22.507126 -572.697754 35.226856
v -22.575119 -572.725403 35.173218
v -22.653397 -572.743835 35.130825
v -22.738998 -572.752319 35.101284
v -22.828613 -572.750610 35.085751
v -23.531525 -577.009094 37.934231
v -23.618668 -576.987427 37.947941
v -23.699646 -576.956665 37.975731
v -23.771255 -576.918274 38.016579
v -23.830734 -576.873718 38.068893
v -23.875778 -576.824341 38.130657
v -23.904694 -576.772583 38.199520
v -23.916351 -576.719971 38.272816
v -23.910309 -576.668823 38.347740
v -23.886795 -576.620911 38.421391
v -23.846786 -576.578247 38.490971
v -23.791687 -576.542358 38.553768
v -23.723694 -576.514648 38.607407
v -23.645386 -576.496216 38.649811
v -23.559830 -576.487732 38.679337
v -23.470261 -576.489441 38.694870
v -23.380127 -576.501465 38.695808
v -23.292892 -576.523254 38.682106
v -23.211899 -576.553833 38.654305
v -23.140305 -576.592285 38.613468
v -23.080856 -576.637024 38.561138
v -23.035797 -576.686157 38.499378
v -23.006836 -576.738037 38.430523
v -22.995239 -576.790588 38.357220
v -23.001236 -576.841736 38.282318
v -23.024750 -576.889587 38.208649
v -23.064758 -576.932312 38.139080
v -23.119904 -576.968140 38.076271
v -23.187897 -576.995972 38.022636
v -23.266174 -577.014343 37.980240
v -23.351791 -577.022827 37.950699
v -23.441376 -577.021057 37.935165
v -23.918198 -579.661072 40.615147
v -24.005432 -579.639343 40.628838
v -24.086380 -579.608643 40.656643
v -24.158005 -579.570312 40.697487
v -24.217438 -579.525635 40.749805
v -24.262497 -579.476379 40.811588
v -24.291443 -579.424561 40.880432
v -24.303131 -579.371948 40.953728
v -24.296997 -579.320801 41.028648
v -24.273590 -579.272949 41.102295
v -24.233551 -579.230286 41.171883
v -24.178391 -579.194397 41.234688
v -24.110397 -579.166687 41.288319
v -24.032150 -579.148193 41.330715
v -23.946548 -579.139709 41.360252
v -23.856979 -579.141418 41.375782
v -23.766846 -579.153442 41.376720
v -23.679642 -579.175232 41.363033
v -23.598633 -579.205811 41.335220
v -23.527084 -579.244263 41.294365
v -23.467606 -579.289001 41.242058
v -23.422577 -579.338196 41.180290
v -23.393646 -579.390015 41.111427
v -23.381958 -579.442566 41.038143
v -23.387939 -579.493713 40.963230
v -23.411499 -579.541626 40.889549
v -23.451538 -579.584290 40.819992
v -23.506622 -579.620239 40.757175
v -23.574661 -579.647888 40.703541
v -23.652908 -579.666382 40.661152
v -23.738495 -579.674866 40.631607
v -23.828110 -579.673096 40.616077
v -24.244492 -583.495056 45.232319
v -24.331604 -583.473328 45.246037
v -24.412582 -583.442627 45.273842
v -24.484192 -583.404175 45.314671
v -24.543594 -583.359558 45.367001
v -24.588699 -583.310425 45.428761
v -24.617645 -583.258545 45.497620
v -24.629272 -583.205933 45.570915
v -24.623245 -583.154785 45.645828
v -24.599716 -583.106934 45.719501
v -24.559692 -583.064270 45.789066
v -24.504578 -583.028320 45.851883
v -24.436584 -583.000671 45.905518
v -24.358307 -582.982056 45.947910
v -24.272781 -582.973633 45.977451
v -24.183197 -582.975403 45.992977
v -24.093033 -582.987427 45.993912
v -24.005814 -583.009216 45.980209
v -23.924835 -583.039795 45.952412
v -23.853241 -583.078247 45.911560
v -23.793808 -583.122925 45.859245
v -23.748749 -583.172119 45.797482
v -23.719772 -583.223999 45.728622
v -23.708130 -583.276489 45.655323
v -23.714203 -583.327698 45.580410
v -23.737701 -583.375610 45.506748
v -23.777710 -583.418274 45.437187
v -23.832870 -583.454041 45.374367
v -23.900803 -583.481873 45.320724
v -23.979111 -583.500305 45.278324
v -24.064682 -583.508789 45.248810
v -24.154282 -583.507019 45.233280
v -23.832870 -583.454041 45.374367
v -23.777710 -583.418274 45.437187
v -24.272781 -582.973633 45.977451
v -24.358307 -582.982056 45.947910
v -24.331604 -583.473328 45.246037
v -24.244492 -583.495056 45.232319
v -23.900803 -583.481873 45.320724
v -24.183197 -582.975403 45.992977
v -24.412582 -583.442627 45.273842
v -23.979111 -583.500305 45.278324
v -24.093033 -582.987427 45.993912
v -24.484192 -583.404175 45.314671
v -24.064682 -583.508789 45.248810
v -24.005814 -583.009216 45.980209
v -24.543594 -583.359558 45.367001
v -24.154282 -583.507019 45.233280
v -23.924835 -583.039795 45.952412
v -24.588699 -583.310425 45.428761
v -23.853241 -583.078247 45.911560
v -24.617645 -583.258545 45.497620
v -23.793808 -583.122925 45.859245
v -24.629272 -583.205933 45.570915
v -23.748749 -583.172119 45.797482
v -24.623245 -583.154785 45.645828
v -23.719772 -583.223999 45.728622
v -24.599716 -583.106934 45.719501
v -23.708130 -583.276489 45.655323
v -24.559692 -583.064270 45.789066
v -23.714203 -583.327698 45.580410
v -24.504578 -583.028320 45.851883
v -23.737701 -583.375610 45.506748
v -24.436584 -583.000671 45.905518
v -22.119431 -551.573547 27.587023
v -18.575424 -536.271484 28.389273
v -22.028656 -551.569763 27.590622
v -18.661209 -536.269836 28.419582
v -21.940247 -551.567688 27.611799
v -18.739792 -536.274719 28.464909
v -21.857620 -551.567566 27.649754
v -18.808411 -536.286072 28.523495
v -21.783905 -551.569336 27.702976
v -18.864395 -536.303284 28.593079
v -21.722015 -551.572937 27.769461
v -18.905487 -536.325867 28.670988
v -21.674240 -551.578308 27.846651
v -18.930130 -536.352905 28.754248
v -21.642426 -551.585144 27.931580
v -18.937424 -536.383179 28.839647
v -21.627823 -551.593262 28.020979
v -18.927017 -536.415649 28.923933
v -21.631088 -551.602356 28.111378
v -18.899475 -536.449280 29.003813
v -21.651917 -551.611938 28.199371
v -18.855698 -536.482422 29.076237
v -21.689667 -551.621765 28.281544
v -18.797363 -536.514099 29.138435
v -21.742691 -551.631409 28.354698
v -18.726761 -536.542847 29.188040
v -21.809189 -551.640564 28.416094
v -18.646622 -536.567749 29.223064
v -21.886475 -551.648865 28.463327
v -18.559967 -536.587769 29.242249
v -21.971573 -551.655884 28.494610
v -18.470261 -536.602051 29.244810
v -22.061234 -551.661438 28.508703
v -18.380768 -536.610229 29.230659
v -22.151993 -551.665283 28.505112
v -18.295090 -536.611938 29.200331
v -22.240402 -551.667419 28.483953
v -18.216385 -536.606934 29.155027
v -22.323029 -551.667542 28.445993
v -18.147812 -536.595642 29.096445
v -22.396774 -551.665771 28.392754
v -18.091904 -536.578369 29.026855
v -22.458633 -551.662048 28.326277
v -18.050751 -536.555847 28.948938
v -22.506409 -551.656799 28.249086
v -18.026138 -536.528870 28.865683
v -22.538269 -551.649902 28.164173
v -18.018814 -536.498535 28.780260
v -22.552765 -551.641785 28.074781
v -18.029190 -536.465942 28.696001
v -22.549515 -551.632751 27.984348
v -18.056808 -536.432434 28.616114
v -22.528748 -551.623169 27.896360
v -18.100571 -536.399231 28.543688
v -22.490982 -551.613281 27.814209
v -18.158951 -536.367554 28.481495
v -22.437973 -551.603638 27.741032
v -18.229507 -536.338745 28.431900
v -22.371460 -551.594421 27.679657
v -18.309601 -536.313904 28.396858
v -22.294174 -551.586121 27.632401
v -18.396240 -536.293945 28.377676
v -22.209091 -551.579163 27.601124
v -18.485992 -536.279602 28.375113
v -19.448669 -542.289490 27.908686
v -19.358932 -542.303345 27.913355
v -19.272308 -542.320190 27.935303
v -19.192200 -542.339539 27.973642
v -19.121597 -542.360657 28.026962
v -19.063293 -542.382751 28.093159
v -19.019485 -542.404724 28.169729
v -18.991898 -542.426025 28.253721
v -18.981552 -542.445740 28.341879
v -18.988800 -542.462952 28.430853
v -19.013474 -542.477356 28.517189
v -19.054596 -542.487976 28.597591
v -19.110443 -542.494812 28.668970
v -19.179092 -542.497314 28.728575
v -19.257797 -542.495483 28.774126
v -19.343491 -542.489258 28.803869
v -19.432953 -542.479126 28.816664
v -19.522690 -542.465271 28.811987
v -19.609329 -542.448364 28.790054
v -19.689484 -542.428955 28.751692
v -19.760040 -542.407837 28.698383
v -19.818344 -542.385925 28.632179
v -19.862122 -542.363770 28.555609
v -19.889771 -542.342529 28.471628
v -19.900146 -542.322815 28.383467
v -19.892838 -542.305481 28.294489
v -19.868179 -542.291138 28.208134
v -19.827042 -542.280457 28.127737
v -19.771133 -542.273743 28.056368
v -19.702515 -542.271301 27.996752
v -19.623871 -542.273193 27.951193
v -19.538162 -542.279297 27.921480
v -17.502563 -520.276917 32.349838
v -17.588242 -520.275391 32.380154
v -17.666962 -520.280212 32.425468
v -17.735550 -520.291504 32.484047
v -17.791458 -520.308838 32.553623
v -17.832565 -520.331360 32.631554
v -17.857224 -520.358398 32.714813
v -17.864532 -520.388672 32.800209
v -17.854156 -520.421204 32.884499
v -17.826553 -520.454712 32.964359
v -17.782761 -520.487915 33.036808
v -17.724411 -520.519653 33.098995
v -17.653793 -520.548340 33.148602
v -17.573730 -520.573242 33.183636
v -17.487122 -520.593262 33.202820
v -17.397339 -520.607544 33.205379
v -17.307922 -520.615723 33.191216
v -17.222183 -520.617371 33.160912
v -17.143463 -520.612488 33.115585
v -17.074875 -520.601074 33.056995
v -17.018967 -520.583862 32.987419
v -16.977890 -520.561340 32.909504
v -16.953217 -520.534363 32.826248
v -16.945892 -520.504028 32.740829
v -16.956253 -520.471436 32.656574
v -16.983948 -520.437866 32.576679
v -17.027740 -520.404663 32.504257
v -17.085968 -520.373108 32.442055
v -17.156616 -520.344299 32.392483
v -17.236771 -520.319458 32.357410
v -17.323303 -520.299438 32.338249
v -17.413086 -520.285095 32.335693
v -15.826478 -494.660278 41.425205
v -15.912202 -494.658569 41.455521
v -15.990830 -494.663574 41.500835
v -16.059448 -494.674957 41.559399
v -16.115417 -494.692139 41.629009
v -16.156479 -494.714600 41.706928
v -16.181122 -494.741608 41.790184
v -16.188461 -494.772003 41.875584
v -16.178085 -494.804504 41.959858
v -16.150452 -494.838074 42.039757
v -16.106644 -494.871338 42.112171
v -16.048340 -494.902924 42.174377
v -15.977754 -494.931732 42.223946
v -15.897630 -494.956543 42.259007
v -15.811036 -494.976562 42.278179
v -15.721269 -494.990936 42.280746
v -15.631852 -494.999054 42.266613
v -15.546082 -495.000702 42.236259
v -15.467454 -494.995758 42.190945
v -15.398805 -494.984436 42.132385
v -15.342866 -494.967224 42.062786
v -15.301789 -494.944702 41.984875
v -15.277101 -494.917725 41.901608
v -15.269868 -494.887360 41.816212
v -15.280198 -494.854767 41.731941
v -15.307832 -494.821228 41.652069
v -15.351640 -494.788025 41.579601
v -15.409913 -494.756378 41.517406
v -15.480500 -494.727692 41.467823
v -15.560655 -494.702728 41.432804
v -15.647264 -494.682800 41.413616
v -15.737046 -494.668427 41.411049
v -13.030351 -445.012512 56.686829
v -13.115998 -445.010895 56.717155
v -13.194688 -445.015808 56.762466
v -13.263322 -445.027069 56.821045
v -13.319245 -445.044373 56.890621
v -13.360368 -445.066956 56.968559
v -13.385056 -445.093933 57.051811
v -13.392304 -445.124207 57.137230
v -13.381913 -445.156830 57.221493
v -12.473695 -445.239563 57.077827
v -12.484071 -445.207001 56.993572
v -12.511674 -445.173462 56.913685
v -12.555467 -445.140259 56.841259
v -12.613816 -445.108704 56.779057
v -12.684342 -445.079834 56.729485
v -12.764482 -445.054962 56.694420
v -12.851106 -445.035004 56.675274
v -12.940873 -445.020630 56.672688
v -14.793565 -474.217224 48.687992
v -14.737611 -474.199982 48.618404
v -14.325410 -474.207825 48.472603
v -14.238847 -474.227875 48.491772
v -14.866563 -474.297058 48.934563
v -14.859239 -474.266724 48.849178
v -14.668962 -474.188721 48.559818
v -14.590318 -474.183716 48.514507
v -14.158647 -474.252716 48.526840
v -14.088105 -474.281494 48.576412
v -14.834641 -474.239807 48.765903
v -14.415177 -474.193512 48.470036
v -14.029817 -474.313110 48.638607
v -13.985917 -474.346252 48.711040
v -13.958360 -474.379822 48.790928
v -13.947968 -474.412415 48.875198
v -14.504640 -474.185394 48.484188
v -13.955247 -474.442810 48.960598
v -13.979951 -474.469727 49.043865
v -14.021012 -474.492279 49.121777
v -14.076951 -474.509521 49.191364
v -14.145539 -474.520905 49.249943
v -14.224259 -474.525848 49.295261
v -14.309983 -474.524200 49.325588
v -14.399415 -474.516022 49.339722
v -14.489167 -474.501648 49.337158
v -14.575807 -474.481689 49.317982
v -14.655915 -474.456787 49.282925
v -14.726518 -474.428009 49.233353
v -14.784822 -474.396393 49.171162
v -14.828614 -474.363251 49.098724
v -14.856217 -474.329651 49.018822
v -13.969224 -457.478699 53.980995
v -13.509843 -457.469299 53.765606
v -14.042268 -457.558533 54.227581
v -13.844697 -457.450134 53.852821
v -13.343080 -457.514130 53.819832
v -14.010316 -457.501190 54.058903
v -13.599595 -457.454926 53.763058
v -13.214204 -457.574524 53.931614
v -13.134019 -457.641296 54.083923
v -13.130967 -457.704224 54.253593
v -13.196748 -457.753693 54.414776
v -13.321229 -457.782288 54.542961
v -13.485642 -457.785614 54.618591
v -13.664842 -457.763062 54.630154
v -13.831620 -457.718262 54.575924
v -13.960511 -457.657776 54.464165
v -14.031938 -457.591095 54.311832
v -13.913270 -457.461365 53.911415
v -13.423203 -457.489288 53.784771
v -14.034974 -457.528168 54.142166
v -13.765992 -457.445129 53.807503
v -13.272553 -457.542938 53.869404
v -13.170411 -457.607727 54.004028
v -13.123689 -457.673828 54.168209
v -13.680299 -457.446838 53.777180
v -13.155641 -457.731140 54.336853
v -13.252595 -457.770935 54.484371
v -13.399919 -457.787231 54.588257
v -13.575089 -457.777435 54.632725
v -13.751435 -457.743042 54.610970
v -13.902162 -457.689453 54.526348
v -14.004273 -457.624634 54.391724
v -24.383377 -560.607544 28.911051
v -24.294724 -560.598145 28.929110
v -24.211639 -560.585083 28.963652
v -24.137299 -560.568665 29.013353
v -24.074554 -560.549438 29.076311
v -24.025848 -560.528320 29.150097
v -23.992996 -560.505859 29.231890
v -23.977310 -560.483215 29.318546
v -23.979416 -560.461121 29.406691
v -23.999054 -560.440369 29.492996
v -24.035721 -560.421814 29.574121
v -24.087860 -560.406067 29.646957
v -24.153580 -560.394043 29.708685
v -24.230179 -560.385803 29.756954
v -24.314896 -560.382141 29.789892
v -24.404282 -560.382629 29.806248
v -24.495041 -560.387695 29.805376
v -24.583740 -560.396912 29.787340
v -24.666824 -560.410034 29.752790
v -24.741165 -560.426453 29.703093
v -24.803879 -560.445557 29.640146
v -24.852646 -560.466858 29.566334
v -24.885406 -560.489197 29.484554
v -24.901154 -560.511963 29.397907
v -24.899124 -560.534119 29.309736
v -24.879379 -560.554810 29.223442
v -24.842712 -560.573303 29.142309
v -24.790604 -560.588928 29.069473
v -24.724869 -560.601013 29.007769
v -24.648270 -560.609131 28.959497
v -24.563614 -560.612976 28.926540
v -24.474197 -560.612427 28.910204
v -20.734283 -546.555054 27.508471
v -20.645828 -546.559631 27.526838
v -20.562729 -546.566589 27.562016
v -20.488174 -546.575806 27.612650
v -20.424927 -546.587036 27.676792
v -20.375687 -546.599670 27.751945
v -20.342041 -546.613281 27.835264
v -20.325516 -546.627441 27.923512
v -20.326630 -546.641418 28.013332
v -20.345428 -546.654724 28.101252
v -20.381012 -546.666931 28.183889
v -20.432220 -546.677551 28.258064
v -20.496948 -546.686157 28.320969
v -20.572754 -546.692444 28.370132
v -20.656693 -546.696106 28.403671
v -20.745636 -546.697021 28.420336
v -20.836044 -546.695251 28.419468
v -20.924515 -546.690613 28.401073
v -21.007629 -546.683594 28.365902
v -21.082214 -546.674316 28.315298
v -21.145355 -546.663208 28.251135
v -21.194656 -546.650574 28.175978
v -21.228317 -546.636902 28.092663
v -21.244843 -546.622864 28.004416
v -21.243668 -546.608887 27.914612
v -21.225006 -546.595459 27.826693
v -21.189362 -546.583252 27.744043
v -21.138229 -546.572632 27.669857
v -21.073471 -546.564026 27.606966
v -20.997665 -546.557800 27.557796
v -20.913635 -546.554199 27.524252
v -20.824722 -546.553284 27.507566
v -22.887527 -556.399353 28.309179
v -22.956253 -556.390259 28.252270
v -22.953445 -556.312683 28.997898
v -22.885223 -556.333313 28.943272
v -23.622742 -556.188965 28.785507
v -23.580719 -556.190002 28.863728
v -23.295670 -556.323914 28.179653
v -23.380356 -556.302856 28.203745
v -22.762405 -556.383972 28.715767
v -22.754044 -556.394897 28.628447
v -23.377304 -556.216675 29.032238
v -23.292358 -556.232361 29.059181
v -23.582565 -556.241821 28.365513
v -23.624008 -556.224731 28.442343
v -22.831100 -556.404419 28.378065
v -23.031403 -556.291504 29.038017
v -23.648819 -556.192200 28.700964
v -23.119415 -556.361938 28.182600
v -23.207535 -556.343811 28.172527
v -22.787781 -556.369568 28.799454
v -23.455566 -556.204041 28.989511
v -23.526611 -556.260986 28.298521
v -22.789047 -556.405334 28.456285
v -23.116089 -556.270569 29.062136
v -23.657761 -556.199402 28.613354
v -23.034561 -556.377686 28.209539
v -22.829193 -556.352478 28.876272
v -23.524231 -556.195129 28.932594
v -23.458344 -556.281616 28.243879
v -22.763092 -556.402222 28.540823
v -23.204269 -556.250549 29.069284
v -23.649445 -556.210327 28.526018
v -17.585922 -528.511414 29.812834
v -17.542114 -528.544678 29.885263
v -18.422729 -528.495361 30.108797
v -18.415451 -528.465149 30.023382
v -18.412384 -528.527893 30.193060
v -18.390732 -528.438110 29.940113
v -18.349716 -528.415466 29.862200
v -17.971298 -528.391785 29.644249
v -17.881561 -528.406128 29.646812
v -17.866104 -528.722534 30.499781
v -17.955612 -528.714294 30.513939
v -18.293808 -528.398254 29.792631
v -18.225113 -528.386902 29.734034
v -17.794907 -528.426208 29.665979
v -17.714798 -528.451050 29.701040
v -18.146454 -528.382080 29.688707
v -18.060760 -528.383667 29.658403
v -17.514481 -528.578186 29.965141
v -17.504150 -528.610779 30.049412
v -17.644211 -528.479858 29.750618
v -18.045364 -528.700012 30.511356
v -18.131912 -528.679993 30.492220
v -17.511414 -528.641113 30.134802
v -17.536087 -528.668152 30.218079
v -17.577225 -528.690552 30.296001
v -17.633087 -528.707825 30.365582
v -17.701660 -528.719238 30.424154
v -18.212036 -528.655090 30.457159
v -18.282654 -528.626343 30.407557
v -17.780426 -528.724121 30.469484
v -18.340942 -528.594788 30.345366
v -18.384781 -528.561523 30.272943
v -25.272385 -566.503479 30.973562
v -25.183746 -566.494202 30.991598
v -25.100739 -566.481079 31.026171
v -25.026306 -566.464600 31.075884
v -24.963547 -566.445435 31.138819
v -24.914886 -566.424194 31.212608
v -24.882019 -566.401794 31.294392
v -24.866287 -566.379089 31.381058
v -24.868332 -566.356995 31.469210
v -24.888092 -566.336243 31.555504
v -24.924774 -566.317749 31.636633
v -24.976944 -566.302063 31.709457
v -25.042618 -566.289978 31.771189
v -25.119232 -566.281860 31.819456
v -25.203857 -566.278015 31.852415
v -25.293335 -566.278625 31.868750
v -25.384079 -566.283569 31.867887
v -25.472748 -566.292908 31.849844
v -25.555862 -566.305908 31.815310
v -25.630188 -566.322327 31.765581
v -25.692932 -566.341492 31.702654
v -25.741653 -566.362793 31.628853
v -25.774506 -566.385193 31.547075
v -25.790146 -566.407837 31.460423
v -25.788116 -566.429993 31.372240
v -25.768372 -566.450745 31.285957
v -25.731750 -566.469238 31.204836
v -25.679581 -566.484924 31.132004
v -25.613953 -566.497009 31.070269
v -25.537277 -566.505127 31.022003
v -25.452652 -566.508911 30.989050
v -25.363251 -566.508301 30.972706
v -26.293427 -572.024902 34.146118
v -26.204803 -572.010132 34.160053
v -26.121689 -571.986145 34.188259
v -26.047363 -571.954102 34.229572
v -25.984619 -571.914917 34.282524
v -25.935837 -571.870300 34.344982
v -25.903091 -571.822021 34.414608
v -25.887390 -571.771667 34.488663
v -25.889374 -571.721252 34.564388
v -25.909134 -571.672913 34.638805
v -25.945831 -571.628296 34.709080
v -25.997940 -571.589233 34.772495
v -26.063629 -571.557251 34.826641
v -26.140244 -571.533447 34.869404
v -26.224945 -571.518799 34.899178
v -26.314377 -571.513855 34.914780
v -26.405167 -571.518982 34.915642
v -26.493805 -571.533630 34.901714
v -26.576889 -571.557434 34.873543
v -26.651276 -571.589661 34.832188
v -26.713989 -571.628784 34.779263
v -26.762680 -571.673401 34.716797
v -26.795532 -571.721802 34.647160
v -26.811218 -571.772095 34.573086
v -26.809189 -571.822510 34.497387
v -26.789459 -571.870850 34.422962
v -26.752701 -571.915405 34.352699
v -26.700638 -571.954468 34.289265
v -26.634995 -571.986511 34.235146
v -26.558365 -572.010315 34.192364
v -26.473679 -572.024963 34.162579
v -26.384262 -572.029846 34.146980
v -27.430740 -576.988525 38.496719
v -27.342087 -576.973816 38.510624
v -27.258987 -576.949951 38.538818
v -27.184647 -576.917847 38.580170
v -27.121918 -576.878662 38.633099
v -27.073257 -576.834106 38.695541
v -27.040375 -576.785645 38.765182
v -27.024643 -576.735352 38.839260
v -27.026703 -576.684937 38.914978
v -27.046494 -576.636658 38.989368
v -27.083130 -576.592041 39.059662
v -27.135284 -576.552979 39.123074
v -27.200928 -576.520874 39.177212
v -27.277481 -576.497131 39.219997
v -27.362183 -576.482544 39.249771
v -27.451721 -576.477600 39.265350
v -27.542450 -576.482605 39.266220
v -27.631088 -576.497314 39.252304
v -27.714218 -576.521301 39.224106
v -27.788498 -576.553467 39.182755
v -27.851288 -576.592529 39.129837
v -27.900040 -576.637146 39.067375
v -27.932831 -576.685486 38.997746
v -27.948471 -576.735779 38.923679
v -27.946472 -576.786194 38.847958
v -27.926697 -576.834534 38.773560
v -27.890060 -576.879089 38.703270
v -27.837936 -576.918213 38.639851
v -27.772263 -576.950195 38.585724
v -27.695663 -576.974060 38.542946
v -27.610901 -576.988770 38.513165
v -27.521530 -576.993530 38.497574
v -27.701950 -579.599548 41.402248
v -27.613266 -579.584778 41.416176
v -27.530273 -579.560852 41.444351
v -27.455856 -579.528748 41.485703
v -27.393066 -579.489624 41.538616
v -27.344376 -579.445068 41.601112
v -27.311539 -579.396667 41.670715
v -27.295807 -579.346252 41.744812
v -27.297974 -579.295959 41.820503
v -27.317673 -579.247559 41.894924
v -27.354248 -579.203003 41.965195
v -27.406464 -579.164001 42.028610
v -27.472153 -579.131836 42.082748
v -27.548737 -579.108154 42.125511
v -27.633469 -579.093506 42.155296
v -27.722839 -579.088501 42.170906
v -27.813721 -579.093567 42.171761
v -27.902328 -579.108276 42.157837
v -27.985367 -579.132202 42.129654
v -28.059738 -579.164246 42.088310
v -28.122467 -579.203369 42.035370
v -28.171188 -579.247986 41.972912
v -28.204071 -579.296509 41.903290
v -28.219742 -579.346863 41.829189
v -28.217636 -579.397034 41.753517
v -28.197937 -579.445496 41.679073
v -28.161270 -579.490051 41.608807
v -28.109116 -579.529053 41.545391
v -28.043549 -579.561218 41.491241
v -27.966736 -579.584961 41.448494
v -27.882156 -579.599487 41.418724
v -27.792679 -579.604614 41.403099
v -28.168365 -582.105103 45.105186
v -28.124039 -582.097839 45.112148
v -28.082520 -582.085876 45.126240
v -28.045349 -582.069885 45.146915
v -28.013947 -582.050232 45.173378
v -27.989609 -582.027893 45.204617
v -27.973160 -582.003723 45.239429
v -27.965332 -581.978577 45.276459
v -27.966400 -581.953430 45.314323
v -27.976212 -581.929260 45.351521
v -27.994537 -581.906921 45.386662
v -28.020660 -581.887451 45.418373
v -28.053436 -581.871399 45.445438
v -28.091812 -581.859558 45.466812
v -28.134125 -581.852173 45.481709
v -28.178833 -581.849670 45.489517
v -28.224258 -581.852234 45.489948
v -28.268555 -581.859619 45.482979
v -28.310074 -581.871521 45.468891
v -28.347260 -581.887634 45.448219
v -28.378601 -581.907227 45.421753
v -28.402969 -581.929504 45.390522
v -28.419418 -581.953735 45.355709
v -28.427277 -581.978882 45.318665
v -28.426178 -582.004028 45.280827
v -28.416367 -582.028198 45.243607
v -28.398010 -582.050476 45.208473
v -28.371964 -582.070068 45.176762
v -28.339142 -582.085999 45.149696
v -28.300827 -582.097961 45.128307
v -28.258423 -582.105225 45.113415
v -28.213776 -582.107727 45.105618
v -28.547638 -582.161316 45.055950
v -28.599808 -582.122314 45.119366
v -28.071945 -581.725647 45.665833
v -27.987274 -581.740295 45.636047
v -28.051804 -582.216980 44.926727
v -28.140442 -582.231628 44.912796
v -28.481995 -582.193359 45.001812
v -28.161362 -581.720703 45.681454
v -27.968704 -582.193115 44.954895
v -28.405365 -582.217102 44.959042
v -28.252213 -581.725647 45.682331
v -27.894348 -582.160950 44.996250
v -28.320618 -582.231812 44.929253
v -28.340805 -581.740417 45.668392
v -27.831619 -582.121765 45.049183
v -28.231232 -582.236694 44.913654
v -28.423950 -581.764343 45.640194
v -27.782913 -582.077148 45.111652
v -28.498184 -581.796509 45.598850
v -27.750046 -582.028687 45.181271
v -28.560989 -581.835632 45.545937
v -27.734390 -581.978455 45.255333
v -28.609695 -581.880188 45.483459
v -27.736465 -581.928101 45.331062
v -28.642563 -581.928650 45.413845
v -27.756149 -581.879700 45.405464
v -28.658295 -581.978943 45.339745
v -27.792816 -581.835144 45.475750
v -28.656128 -582.029297 45.264069
v -27.845001 -581.796143 45.539169
v -28.636459 -582.077637 45.189640
v -27.910599 -581.764038 45.593304
v -22.551041 -547.812012 27.847412
v -20.125717 -529.811584 29.897465
v -22.439575 -547.807251 27.851820
v -20.230988 -529.809448 29.934696
v -22.330994 -547.804565 27.877827
v -20.327591 -529.815369 29.990374
v -22.229462 -547.804321 27.924421
v -20.411880 -529.828918 30.062368
v -22.139008 -547.806152 27.989815
v -20.480637 -529.849792 30.147923
v -22.062943 -547.810364 28.071495
v -20.531052 -529.877136 30.243729
v -22.004242 -547.816589 28.166325
v -20.561340 -529.909912 30.346111
v -21.965240 -547.824646 28.270649
v -20.570328 -529.946838 30.451139
v -21.947342 -547.834229 28.380476
v -20.557587 -529.986389 30.554779
v -21.951233 -547.844910 28.491570
v -20.523682 -530.027283 30.653049
v -21.976898 -547.856445 28.599678
v -20.469864 -530.067749 30.742161
v -22.023132 -547.868103 28.700636
v -20.398254 -530.106323 30.818693
v -22.088440 -547.879639 28.790556
v -20.311539 -530.141418 30.879717
v -22.170013 -547.890625 28.865990
v -20.213150 -530.171814 30.922886
v -22.264908 -547.900574 28.924049
v -20.106735 -530.196228 30.946514
v -22.369400 -547.909058 28.962494
v -19.996521 -530.213867 30.949732
v -22.479538 -547.915833 28.979847
v -19.886642 -530.223999 30.932396
v -22.591034 -547.920654 28.975441
v -19.781387 -530.226135 30.895166
v -22.699646 -547.923279 28.949425
v -19.684753 -530.220215 30.839478
v -22.801132 -547.923645 28.902838
v -19.600464 -530.206543 30.767487
v -22.891663 -547.921631 28.837450
v -19.531769 -530.185730 30.681950
v -22.967697 -547.917542 28.755770
v -19.481293 -530.158325 30.586128
v -23.026337 -547.911255 28.660946
v -19.451019 -530.125610 30.483730
v -23.065384 -547.903198 28.556599
v -19.442062 -530.088684 30.378719
v -23.083298 -547.893616 28.446787
v -19.454803 -530.049133 30.275072
v -23.079376 -547.882935 28.335676
v -19.488693 -530.008240 30.176807
v -23.053787 -547.871521 28.227577
v -19.542496 -529.967773 30.087692
v -23.007446 -547.859802 28.126616
v -19.614151 -529.929199 30.011166
v -22.942215 -547.848145 28.036701
v -19.700836 -529.894043 29.950140
v -22.860611 -547.837280 27.961260
v -19.799194 -529.863647 29.906981
v -22.765671 -547.827332 27.903194
v -19.905594 -529.839294 29.883333
v -22.661209 -547.818787 27.864758
v -20.015854 -529.821655 29.880121
v -20.511993 -537.094910 28.346684
v -20.401764 -537.111816 28.352472
v -20.295395 -537.132568 28.379488
v -20.196960 -537.156189 28.426693
v -20.110321 -537.181885 28.492264
v -20.038651 -537.208618 28.573683
v -19.984833 -537.235352 28.667818
v -19.950943 -537.261047 28.771059
v -19.938232 -537.284912 28.879433
v -19.947205 -537.305786 28.988792
v -19.977509 -537.322937 29.094900
v -20.027939 -537.335754 29.193718
v -20.096634 -537.343689 29.281420
v -20.180939 -537.346497 29.354635
v -20.277527 -537.343994 29.410578
v -20.382797 -537.336365 29.447065
v -20.492645 -537.323853 29.462715
v -20.602921 -537.306885 29.456919
v -20.709320 -537.286255 29.429905
v -20.807693 -537.262512 29.382723
v -20.894409 -537.236877 29.317144
v -20.966019 -537.210144 29.235722
v -21.019821 -537.183350 29.141584
v -21.053787 -537.157593 29.038338
v -21.066483 -537.133911 28.929964
v -21.057510 -537.112976 28.820623
v -21.027206 -537.095764 28.714504
v -20.976776 -537.082947 28.615690
v -20.908112 -537.074951 28.527992
v -20.823807 -537.072205 28.454760
v -20.727173 -537.074707 28.398832
v -20.621887 -537.082397 28.362339
v -18.762650 -509.510986 35.788090
v -18.867920 -509.508850 35.825306
v -18.964554 -509.514648 35.881012
v -19.048813 -509.528320 35.952984
v -19.117508 -509.549194 36.038532
v -19.167969 -509.576538 36.134338
v -19.198212 -509.609344 36.236732
v -19.207214 -509.646179 36.341766
v -19.194473 -509.685852 36.445412
v -19.160599 -509.726685 36.543671
v -19.106796 -509.767181 36.632782
v -19.035156 -509.805664 36.709324
v -18.948502 -509.840881 36.770340
v -18.850037 -509.871246 36.813511
v -18.743668 -509.895691 36.837139
v -18.633423 -509.913269 36.840351
v -18.523529 -509.923431 36.823017
v -18.418289 -509.925537 36.785786
v -18.321671 -509.919678 36.730103
v -18.237381 -509.906067 36.658104
v -18.168655 -509.885101 36.572567
v -18.118195 -509.857788 36.476746
v -18.087936 -509.825012 36.374359
v -18.078979 -509.788086 36.269341
v -18.091705 -509.748535 36.165699
v -18.125641 -509.707642 36.067432
v -18.179398 -509.667175 35.978321
v -18.251022 -509.628601 35.901787
v -18.337723 -509.593506 35.840771
v -18.436142 -509.563141 35.797596
v -18.542511 -509.538635 35.773960
v -18.652786 -509.521057 35.770752
v -16.343857 -478.241760 47.107506
v -16.449127 -478.239594 47.144733
v -16.545761 -478.245483 47.200424
v -16.630051 -478.259155 47.272411
v -16.698730 -478.279999 47.357952
v -16.749176 -478.307373 47.453754
v -16.779495 -478.340149 47.556160
v -16.788452 -478.377014 47.661186
v -16.775711 -478.416656 47.764824
v -16.741821 -478.457458 47.863094
v -16.687988 -478.497925 47.952202
v -16.616364 -478.536530 48.028744
v -16.529678 -478.571625 48.089767
v -16.431259 -478.601990 48.132912
v -16.324875 -478.626495 48.156563
v -16.214661 -478.644135 48.159779
v -16.104767 -478.654175 48.142429
v -15.999513 -478.656281 48.105202
v -15.902864 -478.650482 48.049522
v -15.818589 -478.636841 47.977528
v -15.749909 -478.615967 47.891975
v -15.699449 -478.588623 47.796169
v -15.669175 -478.555847 47.693787
v -15.660188 -478.518951 47.588753
v -15.672944 -478.479248 47.485111
v -15.706834 -478.438446 47.386848
v -15.760667 -478.398010 47.297741
v -15.832276 -478.359467 47.221199
v -15.918946 -478.324341 47.160175
v -16.017380 -478.293976 47.117012
v -16.123749 -478.269440 47.093372
v -16.233978 -478.251831 47.090172
v -14.736604 -451.523926 54.733299
v -14.667939 -451.503021 54.647751
v -14.161653 -451.513367 54.468719
v -14.055253 -451.537811 54.492352
v -14.826341 -451.620972 55.036514
v -14.817399 -451.584045 54.931496
v -14.583650 -451.489380 54.575748
v -14.487000 -451.483521 54.520073
v -13.956849 -451.568298 54.535519
v -13.870149 -451.603333 54.596535
v -14.787065 -451.551300 54.829098
v -14.271836 -451.495789 54.465504
v -13.798539 -451.641907 54.673077
v -13.744721 -451.682434 54.762192
v -13.710816 -451.723236 54.860451
v -13.698075 -451.762848 54.964088
v -14.381715 -451.485718 54.482838
v -13.706986 -451.799744 55.069122
v -13.737351 -451.832520 55.171516
v -13.787797 -451.859894 55.267315
v -13.856507 -451.880737 55.352863
v -13.940736 -451.894409 55.424870
v -14.037400 -451.900269 55.480549
v -14.142701 -451.898132 55.517769
v -14.252549 -451.888031 55.535118
v -14.362779 -451.870422 55.531895
v -14.469163 -451.845947 55.508255
v -14.567552 -451.815552 55.465096
v -14.654252 -451.780396 55.404072
v -14.725877 -451.741882 55.327538
v -14.779695 -451.701416 55.238422
v -14.813615 -451.660645 55.140163
v -25.794189 -560.296387 28.505121
v -25.685333 -560.284973 28.527239
v -25.583267 -560.268738 28.569611
v -25.491959 -560.248291 28.630583
v -25.414902 -560.224426 28.707817
v -25.355072 -560.197998 28.798357
v -25.314697 -560.170288 28.898712
v -25.295486 -560.141968 29.005024
v -25.297989 -560.114319 29.113234
v -25.322205 -560.088501 29.219143
v -25.367233 -560.065430 29.318686
v -25.431274 -560.045837 29.408083
v -25.511948 -560.030701 29.483847
v -25.606049 -560.020508 29.543091
v -25.710068 -560.015686 29.583530
v -25.819916 -560.016235 29.603607
v -25.931473 -560.022461 29.602560
v -26.040344 -560.033875 29.580458
v -26.142410 -560.050110 29.538074
v -26.233627 -560.070557 29.477100
v -26.310776 -560.094482 29.399864
v -26.370590 -560.120789 29.309328
v -26.410919 -560.148621 29.208965
v -26.430130 -560.176880 29.102654
v -26.427612 -560.204468 28.994465
v -26.403427 -560.230347 28.888546
v -26.358383 -560.253418 28.788992
v -26.294296 -560.272949 28.699617
v -26.213669 -560.288086 28.623844
v -26.119537 -560.298340 28.564594
v -26.015533 -560.303162 28.524162
v -25.905701 -560.302551 28.504076
v -21.345261 -542.938354 28.216677
v -21.236618 -542.943909 28.239275
v -21.134521 -542.952332 28.282516
v -21.042892 -542.963501 28.344732
v -20.965363 -542.976929 28.423557
v -20.904785 -542.992065 28.515919
v -20.863525 -543.008484 28.618315
v -20.843201 -543.025452 28.726776
v -20.844528 -543.042236 28.837149
v -20.867538 -543.058167 28.945192
v -20.911316 -543.072876 29.046749
v -20.974213 -543.085571 29.137899
v -21.053680 -543.095825 29.215179
v -21.146759 -543.103333 29.275599
v -21.249908 -543.107666 29.316839
v -21.359146 -543.108765 29.337305
v -21.470230 -543.106506 29.336224
v -21.578888 -543.101074 29.313616
v -21.680984 -543.092529 29.270397
v -21.772568 -543.081360 29.208155
v -21.850174 -543.067871 29.129341
v -21.910690 -543.052734 29.036983
v -21.951935 -543.036377 28.934586
v -21.972275 -543.019470 28.826122
v -21.970917 -543.002686 28.715742
v -21.947906 -542.986694 28.607718
v -21.904144 -542.972046 28.506172
v -21.841293 -542.959290 28.414991
v -21.761780 -542.949036 28.337708
v -21.668671 -542.941589 28.277296
v -21.565567 -542.937195 28.236059
v -21.456360 -542.936096 28.215586
v -23.829895 -554.093994 27.885618
v -23.913727 -554.107117 27.815405
v -23.941040 -554.011963 28.730810
v -23.853165 -554.013062 28.664116
v -24.771576 -554.096924 28.466610
v -24.722092 -554.083313 28.562849
v -24.336441 -554.145813 27.724504
v -24.443604 -554.150085 27.753645
v -23.689728 -554.031433 28.385435
v -23.675613 -554.041748 28.278276
v -24.473969 -554.044312 28.770790
v -24.368683 -554.033569 28.804295
v -24.703827 -554.146912 27.951185
v -24.759048 -554.140747 28.045279
v -23.761963 -554.080261 27.970482
v -24.040512 -554.013733 28.779676
v -24.800735 -554.109924 28.362677
v -24.115402 -554.130127 27.729027
v -24.225616 -554.139038 27.716188
v -23.725067 -554.022949 28.488043
v -24.570343 -554.056519 28.717934
v -24.630936 -554.150635 27.869225
v -23.712463 -554.066772 28.066721
v -24.147629 -554.017944 28.808819
v -24.808441 -554.121948 28.255062
v -24.010132 -554.119324 27.762529
v -23.780212 -554.016785 28.582138
v -24.654175 -554.069702 28.647717
v -24.543045 -554.151672 27.802502
v -23.683304 -554.053711 28.170654
v -24.258453 -554.024658 28.817146
v -24.794327 -554.132202 28.147896
v -18.731583 -519.818848 32.640636
v -18.677750 -519.859314 32.729752
v -19.759399 -519.797913 33.004066
v -19.750397 -519.761047 32.899040
v -19.746674 -519.837524 33.107700
v -19.720108 -519.728271 32.796650
v -19.669632 -519.700928 32.700844
v -19.204926 -519.672729 32.433052
v -19.094696 -519.690308 32.436256
v -19.075684 -520.075073 33.485321
v -19.185562 -520.065002 33.502655
v -19.601013 -519.679993 32.615307
v -19.516693 -519.666321 32.543304
v -18.988297 -519.714783 32.459911
v -18.889908 -519.745178 32.503067
v -19.420044 -519.660522 32.487614
v -19.314789 -519.662598 32.450394
v -18.643860 -519.900208 32.828007
v -18.631119 -519.939758 32.931660
v -18.803192 -519.780334 32.564098
v -19.295807 -520.047363 33.499439
v -19.402222 -520.022888 33.475811
v -18.640091 -519.976746 33.036682
v -18.670364 -520.009460 33.139069
v -18.720856 -520.036804 33.234879
v -18.789520 -520.057739 33.320419
v -18.873810 -520.071350 33.392422
v -19.500610 -519.992493 33.432652
v -19.587296 -519.957336 33.371620
v -18.970413 -520.077209 33.448093
v -19.658951 -519.918823 33.295082
v -19.712723 -519.878357 33.205975
v -26.366974 -564.266113 29.708252
v -26.258057 -564.254700 29.730385
v -26.155991 -564.238525 29.772747
v -26.064713 -564.218018 29.833715
v -25.987640 -564.194214 29.910959
v -25.927795 -564.167847 30.001492
v -25.887497 -564.139954 30.101843
v -25.868210 -564.111694 30.208170
v -25.870758 -564.084167 30.316359
v -25.895004 -564.058228 30.422266
v -25.940063 -564.035156 30.521824
v -26.004105 -564.015564 30.611214
v -26.084747 -564.000427 30.686979
v -26.178879 -563.990234 30.746218
v -26.282806 -563.985352 30.786661
v -26.392685 -563.986084 30.806751
v -26.504196 -563.992249 30.805708
v -26.613052 -564.003540 30.783588
v -26.715134 -564.019897 30.741209
v -26.806396 -564.040344 30.680237
v -26.883469 -564.064148 30.602995
v -26.943344 -564.090515 30.512465
v -26.983688 -564.118408 30.412111
v -27.002914 -564.146667 30.305792
v -27.000397 -564.174194 30.197598
v -26.976120 -564.200134 30.091681
v -26.931183 -564.223206 29.992125
v -26.867081 -564.242737 29.902750
v -26.786469 -564.257874 29.826973
v -26.692322 -564.268127 29.767740
v -26.588333 -564.273010 29.727289
v -26.478500 -564.272339 29.707205
v -27.174759 -569.541443 32.106178
v -27.065903 -569.523254 32.123215
v -26.963882 -569.493774 32.157730
v -26.872559 -569.454163 32.208351
v -26.795471 -569.405884 32.273193
v -26.735626 -569.350769 32.349716
v -26.695282 -569.290955 32.435009
v -26.676056 -569.228821 32.525776
v -26.678574 -569.166626 32.618538
v -26.702866 -569.106873 32.709724
v -26.747803 -569.051941 32.795837
v -26.811859 -569.003662 32.873562
v -26.892517 -568.963989 32.939930
v -26.986618 -568.934631 32.992348
v -27.090607 -568.916504 33.028851
v -27.200485 -568.910400 33.047981
v -27.312027 -568.916626 33.049068
v -27.420914 -568.934753 33.032013
v -27.522949 -568.964172 32.997517
v -27.614273 -569.003906 32.946880
v -27.691269 -569.052185 32.882046
v -27.751144 -569.107300 32.805511
v -27.791473 -569.166931 32.720219
v -27.810715 -569.229126 32.629456
v -27.808212 -569.291260 32.536701
v -27.784012 -569.351074 32.445503
v -27.738998 -569.406067 32.359394
v -27.674927 -569.454407 32.281670
v -27.594223 -569.494019 32.215324
v -27.500153 -569.523376 32.162891
v -27.396149 -569.541443 32.126404
v -27.286270 -569.547607 32.107258
v -22.551071 -547.343933 29.157791
v -19.497086 -529.467590 32.203701
v -22.439621 -547.339355 29.162388
v -19.602371 -529.466736 32.240982
v -22.331009 -547.337708 29.188473
v -19.698990 -529.474670 32.296413
v -22.229492 -547.338989 29.235054
v -19.783295 -529.490845 32.367867
v -22.138992 -547.343262 29.300322
v -19.852005 -529.514771 32.452621
v -22.062943 -547.350403 29.381796
v -19.902435 -529.545593 32.547394
v -22.004288 -547.359985 29.476334
v -19.932739 -529.581970 32.648533
v -21.965271 -547.371704 29.580313
v -19.941711 -529.622620 32.752174
v -21.947342 -547.385254 29.689726
v -19.928955 -529.665894 32.854332
v -21.951263 -547.399902 29.800369
v -19.895050 -529.710144 32.951077
v -21.976883 -547.415222 29.907995
v -19.841217 -529.753845 33.038689
v -22.023163 -547.430542 30.008472
v -19.769638 -529.795105 33.113792
v -22.088425 -547.445374 30.097919
v -19.682907 -529.832397 33.173531
v -22.169968 -547.458984 30.172918
v -19.584534 -529.864319 33.215569
v -22.264938 -547.470947 30.230589
v -19.478119 -529.889648 33.238316
v -22.369431 -547.480896 30.268694
v -19.367905 -529.907288 33.240891
v -22.479538 -547.488281 30.285791
v -19.257996 -529.916809 33.223202
v -22.591064 -547.492859 30.281202
v -19.152756 -529.917603 33.185921
v -22.699615 -547.494568 30.255117
v -19.056137 -529.909729 33.130482
v -22.801147 -547.493286 30.208559
v -18.971848 -529.893555 33.059032
v -22.891678 -547.489014 30.143276
v -18.903107 -529.869568 32.974285
v -22.967712 -547.481873 30.061802
v -18.852676 -529.838867 32.879513
v -23.026321 -547.472229 29.967257
v -18.822388 -529.802490 32.778358
v -23.065369 -547.460388 29.863272
v -18.813446 -529.761719 32.674728
v -23.083282 -547.447021 29.753872
v -18.826187 -529.718506 32.572556
v -23.079300 -547.432373 29.643221
v -18.860092 -529.674194 32.475822
v -23.053726 -547.417053 29.535599
v -18.913925 -529.630554 32.388218
v -23.007446 -547.401733 29.435118
v -18.985519 -529.589233 32.313103
v -22.942245 -547.386963 29.345678
v -19.072189 -529.552002 32.253384
v -22.860611 -547.373230 29.270672
v -19.170624 -529.520081 32.211346
v -22.765671 -547.361328 29.213009
v -19.277008 -529.494751 32.188580
v -22.661209 -547.351379 29.174904
v -19.387238 -529.477112 32.186001
v -20.511993 -536.694153 30.786753
v -20.401764 -536.711304 30.791939
v -20.295364 -536.732910 30.818195
v -20.196930 -536.758240 30.864517
v -20.110291 -536.786255 30.929117
v -20.038651 -536.815796 31.009542
v -19.984894 -536.846008 31.102665
v -19.950989 -536.875427 31.204914
v -19.938232 -536.903015 31.312378
v -19.947174 -536.927856 31.420908
v -19.977478 -536.948792 31.526335
v -20.027924 -536.965149 31.624630
v -20.096603 -536.976196 31.711987
v -20.180908 -536.981567 31.785070
v -20.277573 -536.981140 31.841049
v -20.382812 -536.974731 31.877798
v -20.492722 -536.962769 31.893887
v -20.602905 -536.945618 31.888704
v -20.709320 -536.924011 31.862444
v -20.807693 -536.898743 31.816124
v -20.894379 -536.870728 31.751520
v -20.966019 -536.841125 31.671104
v -21.019806 -536.811035 31.577978
v -21.053772 -536.781494 31.475718
v -21.066498 -536.753845 31.368267
v -21.057510 -536.729126 31.259733
v -21.027237 -536.708130 31.154291
v -20.976791 -536.691772 31.056013
v -20.908051 -536.680786 30.968647
v -20.823761 -536.675354 30.895578
v -20.727142 -536.675781 30.839598
v -20.621841 -536.682190 30.802853
v -18.112473 -509.347046 37.499405
v -18.217697 -509.346313 37.536686
v -18.314377 -509.354095 37.592140
v -18.398651 -509.370361 37.663593
v -18.467392 -509.394196 37.748333
v -18.517807 -509.425049 37.843105
v -18.548096 -509.461365 37.944248
v -18.557037 -509.502014 38.047901
v -18.544312 -509.545410 38.150055
v -18.510391 -509.589691 38.246796
v -18.456619 -509.633301 38.334400
v -18.384964 -509.674530 38.409512
v -18.298294 -509.711853 38.469246
v -18.199875 -509.743774 38.511280
v -18.093521 -509.769043 38.534046
v -17.983261 -509.786743 38.536610
v -17.873383 -509.796265 38.518932
v -17.768112 -509.797058 38.481647
v -17.671494 -509.789185 38.426201
v -17.587189 -509.772949 38.354748
v -17.518494 -509.749023 38.269997
v -17.468048 -509.718323 38.175224
v -17.437790 -509.681885 38.074085
v -17.428802 -509.641235 37.970444
v -17.441544 -509.597900 37.868294
v -17.475449 -509.553619 37.771545
v -17.529266 -509.510010 37.683941
v -17.600906 -509.468719 37.608822
v -17.687561 -509.431427 37.549099
v -17.785965 -509.399536 37.507053
v -17.892349 -509.374207 37.484310
v -18.002594 -509.356537 37.481731
v -17.001053 -478.449738 50.261105
v -17.106369 -478.448914 50.298397
v -17.202988 -478.456726 50.353836
v -17.287292 -478.472992 50.425285
v -17.355972 -478.496979 50.510029
v -17.406418 -478.527649 50.604805
v -17.436691 -478.564087 50.705944
v -17.445648 -478.604675 50.809593
v -17.432907 -478.648010 50.911755
v -17.399017 -478.692352 51.008484
v -17.345245 -478.735992 51.096100
v -17.273621 -478.777191 51.171215
v -17.186935 -478.814484 51.230934
v -17.088470 -478.846405 51.272980
v -16.982132 -478.871735 51.295742
v -16.871841 -478.889465 51.298313
v -16.762039 -478.898865 51.280624
v -16.656738 -478.899719 51.243347
v -16.560089 -478.891846 51.187904
v -16.475784 -478.875610 51.116447
v -16.407135 -478.851715 51.031696
v -16.356674 -478.820923 50.936928
v -16.326385 -478.784546 50.835789
v -16.317413 -478.743896 50.732136
v -16.330139 -478.700623 50.629986
v -16.364059 -478.656250 50.533249
v -16.417847 -478.612671 50.445637
v -16.489456 -478.571472 50.370522
v -16.576126 -478.534058 50.310795
v -16.674606 -478.502167 50.268749
v -16.780991 -478.476868 50.245998
v -16.891205 -478.459167 50.243420
v -12.845887 -418.419067 67.721550
v -12.951158 -418.418304 67.758820
v -13.047791 -418.426208 67.814270
v -13.132066 -418.442383 67.885727
v -13.200761 -418.466278 67.970474
v -13.251191 -418.497070 68.065231
v -13.281526 -418.533386 68.166389
v -13.290452 -418.574097 68.270027
v -13.277741 -418.617401 68.372185
v -13.243821 -418.661743 68.468925
v -13.190034 -418.705322 68.556541
v -13.118424 -418.746643 68.631653
v -13.031739 -418.783875 68.691368
v -12.933290 -418.815796 68.733406
v -12.826921 -418.841064 68.756172
v -12.716660 -418.858826 68.758743
v -12.606782 -418.868317 68.741058
v -12.501527 -418.869080 68.703789
v -12.404862 -418.861267 68.648354
v -12.320634 -418.845032 68.576889
v -12.251954 -418.821045 68.492134
v -12.201463 -418.790314 68.397362
v -12.171174 -418.753967 68.296219
v -12.162232 -418.713318 68.192589
v -12.174943 -418.669983 68.090408
v -12.208879 -418.625702 67.993675
v -12.262666 -418.582062 67.906067
v -12.334275 -418.540771 67.830956
v -12.420960 -418.503540 67.771240
v -12.519395 -418.471558 67.729187
v -12.625749 -418.446289 67.706436
v -12.736009 -418.428558 67.703857
v -16.082062 -451.922516 60.406586
v -16.013336 -451.898529 60.321831
v -15.507035 -451.902466 60.142544
v -15.400712 -451.927734 60.165298
v -16.171738 -452.030273 60.706146
v -16.162766 -451.989655 60.602505
v -15.929078 -451.882294 60.250381
v -15.832383 -451.874512 60.194942
v -15.302232 -451.959656 60.207340
v -15.215547 -451.996948 60.267071
v -16.132538 -451.953217 60.501343
v -15.617280 -451.884705 60.139969
v -15.143952 -452.038208 60.342182
v -15.090104 -452.081818 60.429790
v -15.056214 -452.126160 60.526535
v -15.043443 -452.169434 60.628681
v -15.727128 -451.875244 60.157661
v -15.052415 -452.210083 60.732327
v -15.082734 -452.246490 60.833485
v -15.133180 -452.277283 60.928249
v -15.201859 -452.301208 61.012989
v -15.286164 -452.317413 61.084454
v -15.382798 -452.325195 61.139896
v -15.488084 -452.324463 61.177174
v -15.597947 -452.315002 61.194866
v -15.708192 -452.297272 61.192280
v -15.814576 -452.271973 61.169537
v -15.912995 -452.240051 61.127487
v -15.999650 -452.202728 61.067753
v -16.071274 -452.161499 60.992641
v -16.125046 -452.117889 60.905041
v -16.159042 -452.073547 60.808296
v -14.264421 -431.691711 65.607849
v -13.700181 -431.671661 65.343819
v -14.354142 -431.799500 65.907417
v -14.111466 -431.651581 65.451645
v -13.495408 -431.728912 65.408623
v -14.314912 -431.722504 65.702614
v -13.810456 -431.653992 65.341240
v -13.337098 -431.807404 65.543449
v -13.238587 -431.895416 65.727798
v -13.234864 -431.979340 65.933601
v -13.315614 -432.046509 66.129517
v -13.468583 -432.086609 66.285728
v -13.670487 -432.093658 66.378426
v -13.890595 -432.066528 66.393555
v -14.095399 -432.009277 66.328758
v -14.253663 -431.930786 66.193901
v -14.341401 -431.842804 66.009567
v -14.195756 -431.667816 65.523094
v -13.593827 -431.696960 65.366562
v -14.345170 -431.758850 65.803772
v -14.014848 -431.643707 65.396210
v -13.408738 -431.766144 65.468346
v -13.283311 -431.851074 65.631050
v -13.225907 -431.938690 65.829948
v -13.909532 -431.644531 65.358925
v -13.265168 -432.015717 66.034744
v -13.384309 -432.070465 66.214272
v -13.565202 -432.094513 66.341156
v -13.780366 -432.084167 66.396126
v -13.996964 -432.041199 66.370804
v -14.182099 -431.971985 66.269028
v -14.307496 -431.887146 66.106316
v -25.794174 -559.802551 29.720505
v -25.685287 -559.791870 29.743029
v -25.583267 -559.777222 29.785940
v -25.491943 -559.758911 29.847622
v -25.414871 -559.737854 29.925665
v -25.355087 -559.714783 30.017075
v -25.314713 -559.690491 30.118364
v -25.295471 -559.666016 30.225630
v -25.297989 -559.642334 30.334719
v -25.322205 -559.620300 30.441507
v -25.367249 -559.600708 30.541822
v -25.431274 -559.584473 30.631847
v -25.511917 -559.572021 30.708105
v -25.606018 -559.563904 30.767681
v -25.710083 -559.560486 30.808256
v -25.819962 -559.561951 30.828302
v -25.931458 -559.567993 30.827055
v -26.040298 -559.578613 30.804531
v -26.142349 -559.593323 30.761608
v -26.233688 -559.611572 30.699947
v -26.310745 -559.632690 30.621901
v -26.370544 -559.655823 30.530474
v -26.410873 -559.680054 30.429199
v -26.430176 -559.704529 30.321924
v -26.427612 -559.728088 30.212824
v -26.403366 -559.750183 30.106054
v -26.358383 -559.769836 30.005730
v -26.294281 -559.786133 29.915705
v -26.213638 -559.798462 29.839453
v -26.119583 -559.806580 29.779879
v -26.015533 -559.810059 29.739277
v -25.905746 -559.808655 29.719240
v -21.345261 -542.502380 29.700857
v -21.236588 -542.508606 29.723246
v -21.134506 -542.518677 29.766151
v -21.042953 -542.532104 29.827951
v -20.965332 -542.548279 29.906219
v -20.904770 -542.566833 29.997982
v -20.863556 -542.586853 30.099730
v -20.843201 -542.607544 30.207514
v -20.844559 -542.628357 30.317223
v -20.867599 -542.648193 30.424618
v -20.911331 -542.666443 30.525587
v -20.974213 -542.682434 30.616232
v -21.053680 -542.695496 30.693104
v -21.146759 -542.705017 30.753216
v -21.249908 -542.710876 30.794273
v -21.359146 -542.712646 30.814688
v -21.470200 -542.710388 30.813686
v -21.578888 -542.704163 30.791296
v -21.681000 -542.694092 30.748388
v -21.772552 -542.680725 30.686592
v -21.850113 -542.664490 30.608315
v -21.910736 -542.645935 30.516552
v -21.951981 -542.625977 30.414803
v -21.972305 -542.605225 30.307022
v -21.970947 -542.584534 30.197313
v -21.947891 -542.564575 30.089916
v -21.904160 -542.546326 29.988964
v -21.841339 -542.530334 29.898291
v -21.761826 -542.517334 29.821428
v -21.668732 -542.507751 29.761316
v -21.565536 -542.501892 29.720268
v -21.456345 -542.500122 29.699856
v -23.829895 -553.606934 29.151226
v -23.913681 -553.617554 29.080585
v -23.941025 -553.555237 29.998814
v -23.853165 -553.553955 29.932104
v -24.771576 -553.630737 29.731741
v -24.722153 -553.620544 29.828394
v -24.336441 -553.652954 28.988363
v -24.443649 -553.658264 29.017338
v -23.689743 -553.562256 29.652964
v -23.675629 -553.568787 29.545492
v -24.473953 -553.588989 30.037615
v -24.368652 -553.579468 30.071489
v -24.703888 -553.662231 29.214855
v -24.759079 -553.659424 29.309116
v -23.761993 -553.596313 29.236532
v -24.040482 -553.558655 30.047581
v -24.800720 -553.639954 29.627422
v -24.115417 -553.637512 28.993446
v -24.225586 -553.645996 28.980295
v -23.725082 -553.557495 29.755816
v -24.570404 -553.599243 29.984346
v -24.630966 -553.662964 29.132795
v -23.712494 -553.586243 29.333195
v -24.147614 -553.563965 30.076561
v -24.808411 -553.648071 29.519438
v -24.010117 -553.627930 29.027300
v -23.780243 -553.554688 29.850061
v -24.654144 -553.609985 29.913692
v -24.543076 -553.661560 29.066109
v -23.683289 -553.576965 29.437517
v -24.258438 -553.570984 30.084641
v -24.794327 -553.654602 29.411959
v -18.171555 -519.570251 33.945309
v -18.117752 -519.613953 34.032925
v -19.199387 -519.562317 34.309273
v -19.190384 -519.521667 34.205635
v -19.186615 -519.605652 34.411419
v -19.160110 -519.485291 34.104477
v -19.109634 -519.454590 34.009716
v -18.644928 -519.416809 33.743103
v -18.534653 -519.434509 33.745686
v -18.515701 -519.856506 34.780319
v -18.625565 -519.847107 34.797997
v -19.040955 -519.430542 33.924976
v -18.956696 -519.414368 33.853519
v -18.428314 -519.459839 33.768436
v -18.329849 -519.491760 33.810482
v -18.860062 -519.406616 33.798092
v -18.754745 -519.407349 33.760788
v -18.083832 -519.658264 34.129665
v -18.071136 -519.701538 34.231823
v -18.243210 -519.529053 33.870213
v -18.735794 -519.829407 34.795418
v -18.842224 -519.804016 34.772675
v -18.080048 -519.742249 34.335468
v -18.110382 -519.778503 34.436623
v -18.160797 -519.809326 34.531384
v -18.229507 -519.833313 34.616131
v -18.313782 -519.849426 34.687607
v -18.940613 -519.772156 34.730629
v -19.027267 -519.734863 34.670883
v -18.410431 -519.857361 34.743038
v -19.098907 -519.693542 34.595783
v -19.152695 -519.649963 34.508171
v -26.366943 -563.786987 31.030796
v -26.258102 -563.776428 31.053328
v -26.156052 -563.761597 31.096235
v -26.064758 -563.743408 31.157913
v -25.987656 -563.722290 31.235958
v -25.927872 -563.699158 31.327366
v -25.887451 -563.674866 31.428663
v -25.868210 -563.650513 31.535917
v -25.870743 -563.626831 31.645027
v -25.894974 -563.604797 31.751791
v -25.940018 -563.585205 31.852118
v -26.004105 -563.568909 31.942135
v -26.084671 -563.556458 32.018410
v -26.178833 -563.548340 32.077972
v -26.282852 -563.544922 32.118565
v -26.392685 -563.546265 32.138603
v -26.504196 -563.552429 32.137337
v -26.613068 -563.563049 32.114826
v -26.715088 -563.577820 32.071915
v -26.806366 -563.596069 32.010250
v -26.883438 -563.617126 31.932209
v -26.943314 -563.640198 31.840773
v -26.983673 -563.664429 31.739491
v -27.002930 -563.688904 31.632221
v -27.000366 -563.712585 31.523130
v -26.976105 -563.734680 31.416348
v -26.931137 -563.754211 31.316040
v -26.867126 -563.770630 31.226000
v -26.786484 -563.783020 31.149731
v -26.692291 -563.791016 31.090183
v -26.588303 -563.794495 31.049587
v -26.478485 -563.793091 31.029535
v -27.174744 -569.116455 32.450935
v -27.065948 -569.098877 32.468613
v -26.963837 -569.070679 32.504154
v -26.872482 -569.032898 32.556183
v -26.795441 -568.986938 32.622692
v -26.735672 -568.934631 32.701145
v -26.695328 -568.877930 32.788506
v -26.676041 -568.819092 32.881451
v -26.678604 -568.760315 32.976376
v -26.702805 -568.703857 33.069630
v -26.747818 -568.651855 33.157658
v -26.811874 -568.606445 33.237057
v -26.892517 -568.569214 33.304798
v -26.986633 -568.541626 33.358250
v -27.090637 -568.524963 33.395344
v -27.200546 -568.519531 33.414715
v -27.312012 -568.525757 33.415577
v -27.420914 -568.543274 33.397884
v -27.522934 -568.571533 33.362347
v -27.614243 -568.609253 33.310322
v -27.691330 -568.655212 33.243809
v -27.751114 -568.707581 33.165363
v -27.791473 -568.764221 33.077972
v -27.810715 -568.823120 32.985050
v -27.808228 -568.881897 32.890129
v -27.783966 -568.938293 32.796852
v -27.738892 -568.990234 32.708836
v -27.674881 -569.035706 32.629440
v -27.594208 -569.072937 32.561703
v -27.500168 -569.100464 32.508255
v -27.396133 -569.117188 32.471142
v -27.286270 -569.122620 32.451786
v -16.707642 -548.323059 27.847420
v -13.869065 -530.072266 30.496922
v -16.818283 -548.308716 27.851835
v -13.764024 -530.079102 30.534157
v -16.926254 -548.296875 27.877823
v -13.668214 -530.093262 30.589828
v -17.027313 -548.287842 27.924417
v -13.585404 -530.113953 30.661831
v -17.117691 -548.282043 27.989809
v -13.518769 -530.140686 30.747375
v -17.193832 -548.279724 28.071493
v -13.470857 -530.172241 30.843184
v -17.252808 -548.280884 28.166323
v -13.443452 -530.207520 30.945570
v -17.292374 -548.285583 28.270643
v -13.437699 -530.244995 31.050600
v -17.311066 -548.293579 28.380474
v -13.453736 -530.283325 31.154242
v -17.308075 -548.304565 28.491575
v -13.491014 -530.321167 31.252499
v -17.283463 -548.318176 28.599680
v -13.548112 -530.356934 31.341612
v -17.238358 -548.333740 28.700624
v -13.622773 -530.389221 31.418150
v -17.174362 -548.350891 28.790554
v -13.712113 -530.416809 31.479170
v -17.094009 -548.368774 28.866003
v -13.812791 -530.438599 31.522346
v -17.000305 -548.386841 28.924055
v -13.920838 -530.453979 31.545975
v -16.896866 -548.404297 28.962496
v -14.032182 -530.462097 31.549187
v -16.787750 -548.420410 28.979841
v -14.142472 -530.462769 31.531839
v -16.677078 -548.434692 28.975435
v -14.247605 -530.455811 31.494619
v -16.569138 -548.446655 28.949430
v -14.343369 -530.441772 31.438921
v -16.468018 -548.455566 28.902843
v -14.426164 -530.420959 31.366951
v -16.377655 -548.461365 28.837442
v -14.492860 -530.394226 31.281395
v -16.301529 -548.463745 28.755772
v -14.540788 -530.362793 31.185581
v -16.242569 -548.462585 28.660934
v -14.568147 -530.327515 31.083193
v -16.202927 -548.457886 28.556606
v -14.573960 -530.289917 30.978174
v -16.184341 -548.449829 28.446783
v -14.557832 -530.251526 30.874535
v -16.187363 -548.438904 28.335674
v -14.520585 -530.213867 30.776268
v -16.211868 -548.425293 28.227570
v -14.463517 -530.178040 30.687155
v -16.256989 -548.409668 28.126625
v -14.388886 -530.145752 30.610617
v -16.320984 -548.392517 28.036699
v -14.299470 -530.118164 30.549587
v -16.401367 -548.374634 27.961254
v -14.198838 -530.096313 30.506430
v -16.495056 -548.356628 27.903200
v -14.090745 -530.080994 30.482790
v -16.598511 -548.339233 27.864750
v -13.979386 -530.072876 30.479593
v -14.733399 -537.443054 29.094130
v -14.844712 -537.450500 29.099924
v -14.952470 -537.462036 29.126940
v -15.052583 -537.477173 29.174141
v -15.141145 -537.495361 29.239695
v -15.214738 -537.515869 29.321121
v -15.270661 -537.538025 29.415260
v -15.306611 -537.560730 29.518503
v -15.321321 -537.583374 29.626875
v -15.314195 -537.604919 29.736235
v -15.285493 -537.624573 29.842342
v -15.236299 -537.641663 29.941156
v -15.168565 -537.655518 30.028864
v -15.084809 -537.665405 30.102079
v -14.988297 -537.671204 30.158028
v -14.882783 -537.672607 30.194506
v -14.772279 -537.669495 30.210165
v -14.660966 -537.661987 30.204361
v -14.553224 -537.650574 30.177347
v -14.453126 -537.635437 30.130156
v -14.364594 -537.617188 30.064581
v -14.290925 -537.596680 29.983166
v -14.235017 -537.574585 29.889038
v -14.199052 -537.551758 29.785786
v -14.184312 -537.529175 29.677414
v -14.191468 -537.507690 29.568060
v -14.220185 -537.487976 29.461945
v -14.269364 -537.470886 29.363142
v -14.337098 -537.457092 29.275433
v -14.420899 -537.447144 29.202206
v -14.517365 -537.441345 29.146273
v -14.622880 -537.440002 29.109785
v -12.428010 -509.721313 36.658600
v -12.322938 -509.728119 36.695835
v -12.227204 -509.742188 36.751511
v -12.144364 -509.762970 36.823509
v -12.077760 -509.789673 36.909065
v -12.029725 -509.821289 37.004856
v -12.002397 -509.856506 37.107254
v -11.996629 -509.894012 37.212292
v -12.012666 -509.932434 37.315933
v -12.049973 -509.970154 37.414192
v -12.107026 -510.005951 37.503300
v -12.181703 -510.038147 37.579838
v -12.271028 -510.065826 37.640854
v -12.371720 -510.087646 37.684021
v -12.479768 -510.102966 37.707657
v -12.591111 -510.111084 37.710876
v -12.701478 -510.111725 37.693531
v -12.806550 -510.104858 37.656307
v -12.902329 -510.090729 37.600616
v -12.985108 -510.070007 37.528622
v -13.051744 -510.043274 37.443077
v -13.099717 -510.011719 37.347263
v -13.127091 -509.976532 37.244888
v -13.132874 -509.938965 37.139858
v -13.116822 -509.900574 37.036217
v -13.079530 -509.862793 36.937954
v -13.022431 -509.827026 36.848850
v -12.947816 -509.794800 36.772301
v -12.858399 -509.767212 36.711269
v -12.757768 -509.745361 36.668114
v -12.649720 -509.730072 36.644470
v -12.538346 -509.721924 36.641266
v -11.427018 -478.402863 47.107491
v -11.321977 -478.409760 47.144726
v -11.226197 -478.423920 47.200405
v -11.143388 -478.444702 47.272411
v -11.076722 -478.471344 47.357948
v -11.028794 -478.502930 47.453758
v -11.001359 -478.538147 47.556145
v -10.995652 -478.575684 47.661171
v -11.011735 -478.614044 47.764812
v -11.049027 -478.651886 47.863079
v -11.106050 -478.687561 47.952187
v -11.180741 -478.719849 48.028732
v -11.270082 -478.747467 48.089748
v -11.370790 -478.769318 48.132908
v -11.478822 -478.784576 48.156544
v -11.590165 -478.792725 48.159763
v -11.700471 -478.793396 48.142422
v -11.805558 -478.786560 48.105194
v -11.901399 -478.772461 48.049526
v -11.984178 -478.751587 47.977516
v -12.050797 -478.724915 47.891964
v -12.098771 -478.693390 47.796154
v -12.126115 -478.658142 47.693768
v -12.131867 -478.620667 47.588741
v -12.115815 -478.582214 47.485107
v -12.078553 -478.544434 47.386837
v -12.021455 -478.508728 47.297729
v -11.946824 -478.476440 47.221188
v -11.857484 -478.448883 47.160164
v -11.756776 -478.426971 47.117001
v -11.648698 -478.411713 47.093369
v -11.537385 -478.403564 47.090157
v -10.639863 -451.667175 54.733292
v -10.706513 -451.640503 54.647739
v -11.211808 -451.607544 54.468708
v -11.319886 -451.622803 54.492352
v -10.558747 -451.771484 55.036522
v -10.564515 -451.733978 54.931484
v -10.789292 -451.619690 54.575756
v -10.885072 -451.605621 54.520061
v -11.420609 -451.644653 54.535515
v -11.509950 -451.672302 54.596542
v -10.591950 -451.698761 54.829098
v -11.100480 -451.599396 54.465500
v -11.584596 -451.704590 54.673065
v -11.641679 -451.740326 54.762173
v -11.678941 -451.778076 54.860443
v -11.694947 -451.816467 54.964088
v -10.990159 -451.598755 54.482849
v -11.689210 -451.853973 55.069122
v -11.661866 -451.889221 55.171509
v -11.613908 -451.920837 55.267315
v -11.547257 -451.947510 55.352856
v -11.464433 -451.968292 55.424858
v -11.368669 -451.982391 55.480534
v -11.263566 -451.989227 55.517769
v -11.153245 -451.988586 55.535118
v -11.041917 -451.980469 55.531902
v -10.933869 -451.965149 55.508251
v -10.833192 -451.943268 55.465096
v -10.743836 -451.915710 55.404079
v -10.669129 -451.883362 55.327538
v -10.612123 -451.847717 55.238411
v -10.574830 -451.809937 55.140156
v -18.788239 -561.068604 28.856306
v -18.895782 -561.047974 28.878420
v -18.996078 -561.023010 28.920795
v -19.085297 -560.994873 28.981760
v -19.160049 -560.964539 29.059017
v -19.217468 -560.933167 29.149529
v -19.255234 -560.901978 29.249895
v -19.272018 -560.872192 29.356215
v -19.267090 -560.844910 29.464415
v -19.240738 -560.821167 29.570322
v -19.193939 -560.802002 29.669872
v -19.128448 -560.787964 29.759262
v -19.046799 -560.779785 29.835018
v -18.952164 -560.777649 29.894270
v -18.848160 -560.781738 29.934702
v -18.738754 -560.791748 29.954781
v -18.628128 -560.807434 29.953749
v -18.520660 -560.828125 29.931631
v -18.420364 -560.853027 29.889257
v -18.331131 -560.881226 29.828289
v -18.256409 -560.911560 29.751040
v -18.199051 -560.942993 29.660498
v -18.161255 -560.974121 29.560162
v -18.144455 -561.003906 29.453840
v -18.149323 -561.031189 29.345648
v -18.175705 -561.054871 29.239731
v -18.222519 -561.074097 29.140167
v -18.287994 -561.088074 29.050791
v -18.369644 -561.096313 28.975035
v -18.464279 -561.098389 28.915794
v -18.568359 -561.094421 28.875336
v -18.677734 -561.084290 28.855247
v -15.933259 -543.336365 28.216665
v -16.041977 -543.332520 28.239273
v -16.144424 -543.332275 28.282501
v -16.236633 -543.335510 28.344730
v -16.315109 -543.342346 28.423540
v -16.376740 -543.352295 28.515913
v -16.419205 -543.365051 28.618301
v -16.440918 -543.380127 28.726776
v -16.440948 -543.396973 28.837145
v -16.419449 -543.414917 28.945181
v -16.377090 -543.433228 29.046738
v -16.315567 -543.451294 29.137911
v -16.237198 -543.468323 29.215193
v -16.145111 -543.483643 29.275606
v -16.042694 -543.496826 29.316843
v -15.934007 -543.507263 29.337297
v -15.823121 -543.514587 29.336220
v -15.714387 -543.518433 29.313616
v -15.611939 -543.518677 29.270380
v -15.519746 -543.515320 29.208155
v -15.441270 -543.508606 29.129356
v -15.379624 -543.498596 29.036972
v -15.337113 -543.485840 28.934584
v -15.315415 -543.470764 28.826117
v -15.315339 -543.453918 28.715736
v -15.336930 -543.435913 28.607714
v -15.379319 -543.417664 28.506151
v -15.440843 -543.399658 28.414984
v -15.519120 -543.382629 28.337715
v -15.611299 -543.367188 28.277283
v -15.713670 -543.354065 28.236055
v -15.822373 -543.343689 28.215590
v -17.956650 -554.712830 28.065254
v -17.874252 -554.733093 27.995031
v -17.838928 -554.640686 28.910456
v -17.926544 -554.634277 28.843740
v -17.018661 -554.796265 28.646238
v -17.066788 -554.778442 28.742472
v -17.456406 -554.807678 27.904121
v -17.349945 -554.821106 27.933273
v -18.091003 -554.638489 28.565071
v -18.105896 -554.647644 28.457899
v -17.310699 -554.718384 28.950426
v -17.414719 -554.698730 28.983934
v -17.090424 -554.840210 28.130814
v -17.034943 -554.838806 28.224905
v -18.023163 -554.693359 28.150116
v -17.739975 -554.650818 28.959312
v -16.990738 -554.811768 28.542305
v -17.675247 -554.773254 27.908655
v -17.566208 -554.791565 27.895809
v -18.055008 -554.633118 28.667677
v -17.215683 -554.738831 28.897551
v -17.163361 -554.837708 28.048845
v -18.071320 -554.675720 28.246355
v -17.633560 -554.664185 28.988461
v -16.984055 -554.824341 28.434690
v -17.779266 -554.753479 27.942162
v -17.999557 -554.631653 28.761772
v -17.133286 -554.759094 28.827337
v -17.250992 -554.831238 27.982145
v -18.099274 -554.660217 28.350285
v -17.523682 -554.680420 28.996761
v -16.999039 -554.833374 28.327526
v -13.761048 -519.999756 33.593140
v -13.818131 -520.035400 33.682251
v -12.735246 -520.066650 33.956589
v -12.741014 -520.029114 33.851562
v -12.751313 -520.104980 34.060234
v -12.768373 -519.993896 33.749165
v -12.816316 -519.962341 33.653362
v -13.276963 -519.894592 33.385567
v -13.388291 -519.902710 33.388775
v -13.440049 -520.284424 34.437836
v -13.329759 -520.283691 34.455181
v -12.882981 -519.935608 33.567818
v -12.965806 -519.914856 33.495819
v -13.496369 -519.917969 33.412418
v -13.597062 -519.939819 33.455582
v -13.061601 -519.900757 33.440132
v -13.166612 -519.893860 33.402905
v -13.855424 -520.073181 33.780514
v -13.871476 -520.111572 33.884163
v -13.686418 -519.967407 33.516602
v -13.218446 -520.275574 34.451954
v -13.110307 -520.260254 34.428322
v -13.865739 -520.149048 33.989178
v -13.838365 -520.184326 34.091564
v -13.790391 -520.215942 34.187378
v -13.723725 -520.242615 34.272923
v -13.640992 -520.263306 34.344921
v -13.009660 -520.238403 34.385166
v -12.920350 -520.210815 34.324139
v -13.545152 -520.277527 34.400612
v -12.845613 -520.178528 34.247597
v -12.788575 -520.142822 34.158478
v -20.842194 -567.287781 30.496344
v -20.949753 -567.267151 30.518469
v -21.050003 -567.242310 30.560831
v -21.139206 -567.214050 30.621811
v -21.213974 -567.183655 30.699057
v -21.271362 -567.152344 30.789583
v -21.309174 -567.121216 30.889938
v -21.325928 -567.091370 30.996252
v -21.321030 -567.064087 31.104433
v -21.294693 -567.040344 31.210352
v -21.247849 -567.021179 31.309906
v -21.182358 -567.007141 31.399290
v -21.100739 -566.999023 31.475058
v -21.006119 -566.996887 31.534294
v -20.902023 -567.000916 31.574741
v -20.792679 -567.010986 31.594818
v -20.682053 -567.026611 31.593779
v -20.574585 -567.047302 31.571650
v -20.474289 -567.072205 31.529293
v -20.385056 -567.100403 31.468317
v -20.310364 -567.130737 31.391075
v -20.252991 -567.162048 31.300541
v -20.215134 -567.193298 31.200182
v -20.198380 -567.223083 31.093863
v -20.203293 -567.250366 30.985685
v -20.229630 -567.274048 30.879766
v -20.276459 -567.293274 30.780212
v -20.341949 -567.307312 30.690834
v -20.423553 -567.315369 30.615070
v -20.518204 -567.317566 30.555826
v -20.622238 -567.313538 30.515387
v -20.731628 -567.303528 30.495293
v -21.978622 -572.611267 33.236942
v -22.085556 -572.583801 33.253983
v -22.184692 -572.545776 33.288498
v -22.272324 -572.498474 33.339130
v -22.344925 -572.443726 33.403969
v -22.399887 -572.383789 33.480495
v -22.434952 -572.320740 33.565784
v -22.448868 -572.257141 33.656551
v -22.441025 -572.195496 33.749317
v -22.411789 -572.138000 33.840508
v -22.362244 -572.086975 33.926605
v -22.294281 -572.044434 34.004330
v -22.210526 -572.011841 34.070694
v -22.114227 -571.990479 34.123123
v -22.009064 -571.981384 34.159603
v -21.899139 -571.984802 34.178768
v -21.788528 -572.000366 34.179829
v -21.681625 -572.027832 34.162800
v -21.582489 -572.065857 34.128284
v -21.494904 -572.113159 34.077656
v -21.422256 -572.167908 34.012817
v -21.367279 -572.227905 33.936283
v -21.332184 -572.290894 33.850998
v -21.318314 -572.354431 33.760235
v -21.326157 -572.416199 33.667465
v -21.355423 -572.473633 33.576279
v -21.404984 -572.524658 33.490166
v -21.472916 -572.567261 33.412453
v -21.556656 -572.599792 33.346088
v -21.652908 -572.621033 33.293659
v -21.758133 -572.630249 33.257172
v -21.868073 -572.626831 33.238014
v -16.165619 -547.856750 29.157793
v -12.780061 -529.729614 32.449104
v -16.276291 -547.842590 29.162378
v -12.675096 -529.737732 32.486385
v -16.384308 -547.831665 29.188456
v -12.579469 -529.753845 32.541809
v -16.485580 -547.824219 29.235037
v -12.496873 -529.777222 32.613274
v -16.576172 -547.820801 29.300310
v -12.430497 -529.806946 32.698036
v -16.652527 -547.821350 29.381790
v -12.382844 -529.841858 32.792793
v -16.711746 -547.825989 29.476332
v -12.355760 -529.880737 32.893940
v -16.751694 -547.834290 29.580311
v -12.350343 -529.921997 32.997589
v -16.770660 -547.846252 29.689728
v -12.366731 -529.964050 33.099731
v -16.768021 -547.861206 29.800369
v -12.404283 -530.005310 33.196495
v -16.743820 -547.878662 29.907993
v -12.461610 -530.044128 33.284096
v -16.698959 -547.897827 30.008467
v -12.536530 -530.079163 33.359203
v -16.635254 -547.918152 30.097919
v -12.626039 -530.108948 33.418926
v -16.555099 -547.938721 30.172918
v -12.726869 -530.132324 33.460979
v -16.461578 -547.958801 30.230589
v -12.835038 -530.148376 33.483723
v -16.358276 -547.977600 30.268686
v -12.946366 -530.156677 33.486305
v -16.249207 -547.994324 30.285793
v -13.056657 -530.156616 33.468613
v -16.138519 -548.008545 30.281204
v -13.161592 -530.148499 33.431335
v -16.030441 -548.019470 30.255127
v -13.257188 -530.132446 33.375896
v -15.929246 -548.026855 30.208553
v -13.339814 -530.109009 33.304440
v -15.838700 -548.030334 30.143272
v -13.406205 -530.079407 33.219688
v -15.762300 -548.029785 30.061789
v -13.453843 -530.044373 33.124920
v -15.702989 -548.025146 29.967249
v -13.480897 -530.005493 33.023773
v -15.663117 -548.016785 29.863279
v -13.486360 -529.964294 32.920132
v -15.644135 -548.004883 29.753870
v -13.469926 -529.922241 32.817978
v -15.646821 -547.989868 29.643221
v -13.432359 -529.880981 32.721230
v -15.671021 -547.972473 29.535589
v -13.375047 -529.842041 32.633621
v -15.715852 -547.953186 29.435123
v -13.300218 -529.807068 32.558517
v -15.779557 -547.932922 29.345671
v -13.210649 -529.777344 32.498787
v -15.859696 -547.912354 29.270664
v -13.109864 -529.753967 32.456734
v -15.953218 -547.892334 29.213001
v -13.001679 -529.737793 32.433998
v -16.056534 -547.873474 29.174892
v -12.890321 -529.729614 32.431412
v -13.810090 -537.043762 30.786743
v -13.921342 -537.051453 30.791935
v -14.029145 -537.063843 30.818182
v -14.129457 -537.080627 30.864498
v -14.218202 -537.101135 30.929115
v -14.292054 -537.124573 31.009523
v -14.348268 -537.150024 31.102648
v -14.384553 -537.176453 31.204905
v -14.399613 -537.202881 31.312368
v -14.392793 -537.228333 31.420889
v -14.364396 -537.251831 31.526327
v -14.315522 -537.272400 31.624613
v -14.248017 -537.289246 31.711981
v -14.164536 -537.301880 31.785065
v -14.068223 -537.309570 31.841047
v -13.962754 -537.312256 31.877783
v -13.852296 -537.309814 31.893888
v -13.740983 -537.302185 31.888704
v -13.633149 -537.289673 31.862432
v -13.532899 -537.272827 31.816124
v -13.444184 -537.252380 31.751509
v -13.370255 -537.228943 31.671104
v -13.314103 -537.203613 31.577978
v -13.277772 -537.177063 31.475735
v -13.262757 -537.150696 31.368269
v -13.269532 -537.125244 31.259743
v -13.297914 -537.101807 31.154291
v -13.346803 -537.081116 31.056002
v -13.414292 -537.064270 30.968658
v -13.497834 -537.051636 30.895565
v -13.594178 -537.043884 30.839584
v -13.699555 -537.041260 30.802828
v -11.265534 -509.559387 38.638268
v -11.160600 -509.567596 38.675552
v -11.065003 -509.583618 38.730991
v -10.982408 -509.607025 38.802467
v -10.916032 -509.636719 38.887199
v -10.868348 -509.671753 38.981976
v -10.841310 -509.710602 39.083115
v -10.835877 -509.751801 39.186764
v -10.852265 -509.793884 39.288910
v -10.889802 -509.835144 39.385658
v -10.947114 -509.873993 39.473274
v -11.022004 -509.908966 39.548374
v -11.111558 -509.938782 39.608112
v -11.212358 -509.962158 39.650158
v -11.320512 -509.978271 39.672901
v -11.431855 -509.986481 39.675484
v -11.542146 -509.986511 39.657791
v -11.647141 -509.978271 39.620518
v -11.742661 -509.962250 39.565071
v -11.825334 -509.938904 39.493618
v -11.891679 -509.909210 39.408863
v -11.939347 -509.874268 39.314091
v -11.966447 -509.835388 39.212940
v -11.971864 -509.794098 39.109306
v -11.955445 -509.752014 39.007149
v -11.917893 -509.710754 38.910408
v -11.860566 -509.671936 38.822807
v -11.785691 -509.636902 38.747692
v -11.696107 -509.607117 38.687969
v -11.595323 -509.583771 38.645916
v -11.487153 -509.567688 38.623161
v -11.375855 -509.559448 38.620586
v -10.397050 -478.689911 50.613438
v -10.292130 -478.698059 50.650726
v -10.196488 -478.714111 50.706169
v -10.113908 -478.737457 50.777618
v -10.047502 -478.767242 50.862370
v -9.999864 -478.802185 50.957130
v -9.972810 -478.840973 51.058281
v -9.967332 -478.882294 51.161938
v -9.983735 -478.924316 51.264084
v -10.021287 -478.965576 51.360825
v -10.078629 -479.004517 51.448433
v -10.153520 -479.039429 51.523548
v -10.243058 -479.069275 51.583275
v -10.343827 -479.092560 51.625324
v -10.451997 -479.108704 51.648060
v -10.563340 -479.116913 51.650646
v -10.673631 -479.117004 51.632950
v -10.778565 -479.108795 51.595676
v -10.874238 -479.092712 51.540241
v -10.956819 -479.069336 51.468784
v -11.023210 -479.039612 51.384026
v -11.070832 -479.004700 51.289257
v -11.097932 -478.965820 51.188103
v -11.103333 -478.924622 51.084461
v -11.086976 -478.882507 50.982315
v -11.049378 -478.841248 50.885574
v -10.992051 -478.802338 50.797966
v -10.917161 -478.767365 50.722858
v -10.827622 -478.737671 50.663128
v -10.726823 -478.714233 50.621075
v -10.618669 -478.698151 50.598331
v -10.507356 -478.689911 50.595749
v -9.876100 -418.546265 67.721550
v -9.771104 -418.554443 67.758835
v -9.675538 -418.570496 67.814262
v -9.592927 -418.593842 67.885727
v -9.526505 -418.623596 67.970474
v -9.478883 -418.658539 68.065224
v -9.451814 -418.697388 68.166389
v -9.446366 -418.738617 68.270035
v -9.462739 -418.780731 68.372192
v -9.500321 -418.821991 68.468925
v -9.557649 -418.860840 68.556541
v -9.632569 -418.895813 68.631638
v -9.722093 -418.925537 68.691368
v -9.822892 -418.948944 68.733421
v -9.931062 -418.965057 68.756165
v -10.042420 -418.973267 68.758751
v -10.152665 -418.973328 68.741058
v -10.257600 -418.965149 68.703781
v -10.353227 -418.949066 68.648338
v -10.435792 -418.925751 68.576874
v -10.502168 -418.895996 68.492134
v -10.549851 -418.861023 68.397369
v -10.576921 -418.822174 68.296227
v -10.582368 -418.780914 68.192581
v -10.566010 -418.738831 68.090431
v -10.528428 -418.697632 67.993668
v -10.471086 -418.658722 67.906067
v -10.396195 -418.623779 67.830971
v -10.306657 -418.593964 67.771240
v -10.205827 -418.570618 67.729187
v -10.097688 -418.554504 67.706429
v -9.986344 -418.546234 67.703850
v -9.376374 -452.279388 60.649006
v -9.442765 -452.249634 60.564270
v -9.947541 -452.210297 60.384975
v -10.055696 -452.226379 60.407719
v -9.296205 -452.394470 60.948570
v -9.301652 -452.353149 60.844929
v -9.525376 -452.226288 60.492798
v -9.620927 -452.210266 60.437363
v -10.156495 -452.249756 60.449776
v -10.246049 -452.279541 60.509495
v -9.328736 -452.314331 60.743782
v -9.836198 -452.202087 60.382393
v -10.320924 -452.314453 60.584602
v -10.378266 -452.353363 60.672211
v -10.415833 -452.394653 60.768955
v -10.432221 -452.436707 60.871113
v -9.725923 -452.202026 60.400074
v -10.426759 -452.477966 60.974754
v -10.399690 -452.516846 61.075905
v -10.352052 -452.551788 61.170658
v -10.285630 -452.581482 61.255409
v -10.203095 -452.604858 61.326889
v -10.107453 -452.620911 61.382317
v -10.002503 -452.629150 61.419582
v -9.892243 -452.629059 61.437290
v -9.780869 -452.620911 61.434708
v -9.672715 -452.604736 61.411957
v -9.571916 -452.581360 61.369919
v -9.482392 -452.551575 61.310200
v -9.407517 -452.516602 61.235073
v -9.350175 -452.477753 61.147465
v -9.312623 -452.436462 61.050732
v -9.596787 -431.891479 65.607849
v -10.157243 -431.823334 65.343811
v -9.516633 -432.006561 65.907410
v -9.745790 -431.838348 65.451645
v -10.366181 -431.862762 65.408607
v -9.549195 -431.926453 65.702614
v -10.045930 -431.815094 65.341240
v -10.530641 -431.927582 65.543449
v -10.636292 -432.006714 65.727798
v -10.647202 -432.090088 65.933609
v -10.572495 -432.163940 66.129509
v -10.423524 -432.216919 66.285713
v -10.222947 -432.241241 66.378433
v -10.001328 -432.232971 66.393555
v -9.792375 -432.193512 66.328751
v -9.627915 -432.128784 66.193924
v -9.533021 -432.048615 66.009567
v -9.663224 -431.861755 65.523109
v -10.265412 -431.839417 65.366562
v -9.522065 -431.965332 65.803780
v -9.841432 -431.822327 65.396210
v -10.455766 -431.892548 65.468330
v -10.587983 -431.966461 65.631058
v -10.652665 -432.048859 65.829948
v -9.946366 -431.814148 65.358925
v -10.620149 -432.128967 66.034752
v -10.506104 -432.193604 66.214241
v -10.327867 -432.233093 66.341156
v -10.112657 -432.241211 66.396126
v -9.893159 -432.216919 66.370789
v -9.702821 -432.163757 66.269028
v -9.570619 -432.089935 66.106308
v -18.746094 -560.576599 29.720486
v -18.853668 -560.556763 29.743015
v -18.954102 -560.533325 29.785929
v -19.043503 -560.507446 29.847603
v -19.118500 -560.479797 29.925632
v -19.176147 -560.451599 30.017076
v -19.214264 -560.424011 30.118345
v -19.231384 -560.398010 30.225613
v -19.226791 -560.374573 30.334723
v -19.200760 -560.354736 30.441488
v -19.154221 -560.339111 30.541809
v -19.088989 -560.328308 30.631826
v -19.007599 -560.322815 30.708096
v -18.913177 -560.322815 30.767660
v -18.809280 -560.328308 30.808256
v -18.699890 -560.339050 30.828304
v -18.589325 -560.354675 30.827040
v -18.481766 -560.374573 30.804533
v -18.381317 -560.397949 30.761600
v -18.291962 -560.423950 30.699923
v -18.216965 -560.451477 30.621897
v -18.159332 -560.479675 30.530468
v -18.121185 -560.507324 30.429186
v -18.104050 -560.533264 30.321922
v -18.108612 -560.556641 30.212809
v -18.134659 -560.576538 30.106045
v -18.181183 -560.592163 30.005720
v -18.246445 -560.602966 29.915695
v -18.327774 -560.608459 29.839441
v -18.422256 -560.608398 29.779869
v -18.526154 -560.603027 29.739281
v -18.635544 -560.592285 29.719212
v -15.000199 -542.902039 29.700855
v -15.108979 -542.898926 29.723240
v -15.211579 -542.900208 29.766163
v -15.303956 -542.905701 29.827921
v -15.382646 -542.915222 29.906225
v -15.444581 -542.928528 29.997986
v -15.487382 -542.944946 30.099731
v -15.509416 -542.963867 30.207508
v -15.509812 -542.984619 30.317219
v -15.488587 -543.006409 30.424618
v -15.446549 -543.028320 30.525574
v -15.385331 -543.049622 30.616226
v -15.307206 -543.069397 30.693100
v -15.215257 -543.086975 30.753214
v -15.112947 -543.101562 30.794262
v -15.004380 -543.112671 30.814674
v -14.893495 -543.119934 30.813675
v -14.784684 -543.122925 30.791285
v -14.682084 -543.121643 30.748383
v -14.589707 -543.116211 30.686594
v -14.510987 -543.106567 30.608315
v -14.449098 -543.093384 30.516537
v -14.406281 -543.076904 30.414803
v -14.384233 -543.057922 30.307022
v -14.383882 -543.037170 30.197306
v -14.405107 -543.015442 30.089911
v -14.447083 -542.993530 29.988953
v -14.508393 -542.972290 29.898296
v -14.586442 -542.952393 29.821423
v -14.678437 -542.934937 29.761320
v -14.780671 -542.920288 29.720268
v -14.889344 -542.909180 29.699842
v -17.914993 -554.227600 29.151226
v -17.832458 -554.245361 29.080576
v -17.799881 -554.185608 29.998819
v -17.887360 -554.176758 29.932114
v -16.978760 -554.331726 29.731733
v -17.027252 -554.317383 29.828396
v -17.414307 -554.316650 28.988358
v -17.307953 -554.331238 29.017326
v -18.050858 -554.171082 29.652960
v -18.065445 -554.176392 29.545492
v -17.271790 -554.264709 30.037615
v -17.375885 -554.246216 30.071487
v -17.048996 -554.357300 29.214855
v -16.993790 -554.359253 29.309114
v -17.981812 -554.211182 29.236515
v -17.701141 -554.197510 30.047569
v -16.950562 -554.343506 29.627396
v -17.633148 -554.282471 28.993435
v -17.524109 -554.300293 28.980282
v -18.015305 -554.169434 29.755800
v -17.176651 -554.283325 29.984335
v -17.121689 -554.351807 29.132797
v -18.030258 -554.196899 29.333179
v -17.594757 -554.211914 30.076565
v -16.943619 -554.352173 29.519432
v -17.737244 -554.263916 29.027308
v -17.960068 -554.171326 29.850056
v -17.094055 -554.301025 29.913691
v -17.209167 -554.342957 29.066101
v -18.058502 -554.185059 29.437508
v -17.485001 -554.228394 30.084633
v -16.958237 -554.357422 29.411949
v -12.355210 -519.716125 35.184055
v -12.412522 -519.755005 35.271675
v -11.330445 -519.796021 35.548016
v -11.335969 -519.754761 35.444370
v -11.346864 -519.838074 35.650185
v -11.362977 -519.715942 35.343224
v -11.410661 -519.680908 35.248459
v -11.870469 -519.603699 34.981838
v -11.981828 -519.611938 34.984432
v -12.036790 -520.030640 36.019051
v -11.926484 -520.030762 36.036739
v -11.477021 -519.651245 35.163715
v -11.559632 -519.627930 35.092251
v -12.089967 -519.627991 35.007175
v -12.190736 -519.651306 35.049221
v -11.655229 -519.611816 35.036819
v -11.760209 -519.603638 34.999542
v -12.450105 -519.796265 35.368408
v -12.466493 -519.838318 35.470566
v -12.280305 -519.681091 35.108940
v -11.815141 -520.022522 36.034164
v -11.707017 -520.006348 36.011410
v -12.461030 -519.879517 35.574211
v -12.433915 -519.918457 35.675354
v -12.386292 -519.953369 35.770123
v -12.319947 -519.983093 35.854866
v -12.237336 -520.006409 35.926334
v -11.606187 -519.982971 35.969357
v -11.516648 -519.953186 35.909641
v -12.141709 -520.022583 35.981770
v -11.441789 -519.918152 35.834526
v -11.384431 -519.879272 35.746906
v -20.801270 -566.810364 31.030792
v -20.908844 -566.790527 31.053305
v -21.009277 -566.767090 31.096231
v -21.098694 -566.741089 31.157906
v -21.173645 -566.713623 31.235950
v -21.231308 -566.685486 31.327368
v -21.269440 -566.657837 31.428658
v -21.286530 -566.631775 31.535913
v -21.281967 -566.608459 31.645023
v -21.255966 -566.588501 31.751795
v -21.209381 -566.572815 31.852112
v -21.144180 -566.562134 31.942141
v -21.062790 -566.556580 32.018387
v -20.968292 -566.556580 32.077969
v -20.864410 -566.562073 32.118561
v -20.755066 -566.572815 32.138618
v -20.644531 -566.588379 32.137341
v -20.536942 -566.608337 32.114819
v -20.436478 -566.631775 32.071888
v -20.347076 -566.657776 32.010223
v -20.272171 -566.685364 31.932184
v -20.214493 -566.713501 31.840775
v -20.176407 -566.741089 31.739471
v -20.159271 -566.767029 31.632223
v -20.163803 -566.790405 31.523113
v -20.189804 -566.810303 31.416351
v -20.236343 -566.826050 31.316027
v -20.301514 -566.836731 31.226004
v -20.383011 -566.842285 31.149725
v -20.477448 -566.842224 31.090179
v -20.581360 -566.836731 31.049576
v -20.690674 -566.826050 31.029531
v -21.942352 -572.187805 33.581707
v -22.049347 -572.161011 33.599380
v -22.148544 -572.124207 33.634918
v -22.236343 -572.078735 33.686943
v -22.309189 -572.026306 33.753468
v -22.364349 -571.969116 33.831913
v -22.399658 -571.909241 33.919277
v -22.413864 -571.848877 34.012222
v -22.406296 -571.790527 34.107147
v -22.377350 -571.736328 34.200413
v -22.328033 -571.688477 34.288437
v -22.260345 -571.648682 34.367825
v -22.176773 -571.618408 34.435574
v -22.080704 -571.599121 34.489006
v -21.975647 -571.591248 34.526127
v -21.865738 -571.595337 34.545483
v -21.755127 -571.610962 34.546329
v -21.648163 -571.637756 34.528652
v -21.548904 -571.674561 34.493130
v -21.461151 -571.720032 34.441090
v -21.388290 -571.772400 34.374577
v -21.333191 -571.829712 34.296120
v -21.297806 -571.889526 34.208759
v -21.283615 -571.949768 34.115818
v -21.291199 -572.008301 34.020901
v -21.320145 -572.062439 33.927639
v -21.369431 -572.110352 33.839607
v -21.437103 -572.150146 33.760220
v -21.520691 -572.180298 33.692467
v -21.616821 -572.199707 33.639027
v -21.721863 -572.207397 33.601902
v -21.831802 -572.203491 33.582554
v -27.785324 -575.706665 36.406445
v -27.862305 -575.755066 36.341625
v -28.276062 -575.848450 36.240509
v -28.385925 -575.842407 36.259666
v -28.512726 -575.265076 37.130779
v -28.410675 -575.235596 37.165287
v -27.725418 -575.651611 36.482983
v -28.164536 -575.842285 36.239445
v -28.604050 -575.304749 37.080143
v -27.685104 -575.591858 36.568283
v -28.681107 -575.353027 37.015320
v -27.665848 -575.529785 36.659054
v -28.740936 -575.408203 36.938774
v -27.668350 -575.467590 36.751816
v -28.781235 -575.467896 36.853485
v -27.692642 -575.407898 36.842983
v -28.800522 -575.530029 36.762722
v -27.737579 -575.352722 36.929108
v -28.797958 -575.592224 36.669968
v -27.801666 -575.304504 37.006824
v -28.773743 -575.651917 36.578773
v -27.882309 -575.264954 37.073181
v -28.728806 -575.706970 36.492664
v -27.976425 -575.235535 37.125607
v -28.664642 -575.755310 36.414940
v -28.080414 -575.217468 37.162109
v -28.055679 -575.824158 36.256489
v -28.584061 -575.794861 36.348591
v -28.190292 -575.211304 37.181267
v -27.953674 -575.794739 36.290989
v -28.489929 -575.824280 36.296154
v -28.301819 -575.217529 37.182327
v -27.671402 -575.630066 36.394894
v -27.748428 -575.676025 36.328373
v -28.162186 -575.765747 36.223984
v -28.272110 -575.760437 36.243336
v -28.398895 -575.214661 37.134541
v -28.296768 -575.186462 37.170090
v -27.611542 -575.577759 36.473343
v -28.050674 -575.759521 36.223133
v -28.490158 -575.252563 37.082516
v -27.571213 -575.521118 36.560722
v -28.567261 -575.298401 37.015999
v -27.551987 -575.462280 36.653633
v -28.627029 -575.350708 36.937557
v -27.554489 -575.403503 36.748554
v -28.667374 -575.407349 36.850174
v -27.578781 -575.346985 36.841835
v -28.686646 -575.466309 36.757248
v -27.623764 -575.295105 36.929859
v -28.684158 -575.525024 36.662312
v -27.687820 -575.249634 37.009251
v -28.659882 -575.581543 36.569054
v -27.768448 -575.212341 37.076984
v -28.614853 -575.633484 36.481033
v -27.862564 -575.184875 37.130424
v -28.550858 -575.678894 36.401634
v -27.966568 -575.168091 37.167553
v -27.941818 -575.742065 36.240803
v -28.470169 -575.716125 36.333900
v -28.076416 -575.162720 37.186913
v -27.839767 -575.713806 36.276344
v -28.376053 -575.743652 36.280453
v -28.187973 -575.168884 37.187756
v -23.158829 -575.806274 35.971622
v -23.085983 -575.858582 35.905098
v -22.681396 -575.983398 35.800724
v -22.571487 -575.987366 35.820068
v -22.398499 -575.454468 36.711281
v -22.497803 -575.417664 36.746819
v -23.213974 -575.749084 36.050072
v -22.791992 -575.967712 35.799858
v -22.310837 -575.499939 36.659241
v -23.249313 -575.689148 36.137440
v -22.238022 -575.552368 36.592728
v -23.263458 -575.628784 36.230381
v -22.182785 -575.609558 36.514290
v -23.255936 -575.570435 36.325298
v -22.147415 -575.669495 36.426907
v -23.226929 -575.516296 36.418564
v -22.133286 -575.729736 36.333981
v -23.177673 -575.468384 36.506599
v -22.140839 -575.788086 36.239059
v -23.110031 -575.428528 36.585995
v -22.169830 -575.842285 36.145779
v -23.026459 -575.398376 36.653728
v -22.219040 -575.890259 36.057758
v -22.930298 -575.379028 36.707172
v -22.286774 -575.929993 35.978359
v -22.825241 -575.371155 36.744286
v -22.898956 -575.940979 35.817543
v -22.370316 -575.960144 35.910629
v -22.715378 -575.375183 36.763645
v -22.998169 -575.904053 35.853088
v -22.466446 -575.979553 35.857182
v -22.604767 -575.390869 36.764492
v -23.186783 -576.133118 35.753609
v -23.114151 -576.187805 35.688770
v -22.709930 -576.316223 35.587666
v -22.599991 -576.319580 35.606812
v -22.424316 -575.755249 36.477932
v -22.523453 -575.717163 36.512447
v -23.241776 -576.073120 35.830139
v -22.820511 -576.300598 35.586590
v -22.336761 -575.802612 36.427288
v -23.276871 -576.010132 35.915428
v -22.264114 -575.857178 36.362461
v -23.290695 -575.946533 36.006195
v -22.209122 -575.917236 36.285927
v -23.282898 -575.884827 36.098953
v -22.174103 -575.980347 36.200634
v -23.253647 -575.827332 36.190140
v -22.160217 -576.043823 36.109879
v -23.204102 -575.776306 36.276249
v -22.168030 -576.105530 36.017117
v -23.136124 -575.733826 36.353981
v -22.197311 -576.162964 35.925919
v -23.052444 -575.701233 36.420322
v -22.246826 -576.214050 35.839802
v -22.956116 -575.679993 36.472759
v -22.314804 -576.256592 35.762085
v -22.850967 -575.670776 36.509251
v -22.927414 -576.273132 35.603630
v -22.398483 -576.289185 35.695744
v -22.740982 -575.674072 36.528400
v -23.026642 -576.235107 35.638123
v -22.494858 -576.310425 35.643295
v -22.630386 -575.689758 36.529480
v -22.478317 -550.745239 26.983282
v -19.635834 -535.846802 27.841303
v -22.410309 -550.742249 26.985943
v -19.700150 -535.845154 27.864014
v -22.343948 -550.740479 27.001793
v -19.759079 -535.848389 27.898050
v -22.281998 -550.739990 27.030235
v -19.810608 -535.856140 27.942131
v -22.226685 -550.740723 27.070187
v -19.852554 -535.868286 27.994516
v -22.180283 -550.742615 27.120094
v -19.883362 -535.884277 28.053190
v -22.144440 -550.745789 27.178038
v -19.901871 -535.903503 28.115940
v -22.120621 -550.749939 27.241789
v -19.907364 -535.925232 28.180363
v -22.109695 -550.755005 27.308920
v -19.899597 -535.948730 28.243919
v -22.112106 -550.760742 27.376829
v -19.878876 -535.972900 28.304230
v -22.127701 -550.766907 27.442923
v -19.845993 -535.997009 28.358925
v -22.156006 -550.773376 27.504658
v -19.802292 -536.019958 28.405943
v -22.195816 -550.779724 27.559637
v -19.749329 -536.041016 28.443447
v -22.245682 -550.785828 27.605789
v -19.689209 -536.059326 28.470007
v -22.303619 -550.791504 27.641294
v -19.624268 -536.074036 28.484632
v -22.367401 -550.796448 27.664843
v -19.556992 -536.084717 28.486723
v -22.434692 -550.800415 27.675489
v -19.489868 -536.091064 28.476206
v -22.502792 -550.803345 27.672832
v -19.425598 -536.092651 28.453495
v -22.569061 -550.805237 27.656969
v -19.366592 -536.089478 28.419445
v -22.631058 -550.805725 27.628515
v -19.315079 -536.081665 28.375383
v -22.686340 -550.804993 27.588589
v -19.273178 -536.069458 28.323009
v -22.732788 -550.802979 27.538687
v -19.242340 -536.053528 28.264301
v -22.768585 -550.799927 27.480738
v -19.223831 -536.034302 28.201559
v -22.792435 -550.795715 27.416965
v -19.218384 -536.012512 28.137154
v -22.803345 -550.790771 27.349844
v -19.226135 -535.989075 28.073576
v -22.800980 -550.784912 27.281914
v -19.246857 -535.964783 28.013288
v -22.785294 -550.778748 27.215834
v -19.279694 -535.940796 27.958582
v -22.757080 -550.772339 27.154106
v -19.323471 -535.917786 27.911577
v -22.717178 -550.765930 27.099112
v -19.376373 -535.896790 27.874052
v -22.667343 -550.759827 27.052973
v -19.436462 -535.878540 27.847481
v -22.609390 -550.754150 27.017452
v -19.501450 -535.863708 27.832867
v -22.545593 -550.749268 26.993916
v -19.568756 -535.852966 27.830784
v -20.504776 -541.651917 27.190874
v -20.437469 -541.662170 27.194550
v -20.372482 -541.674622 27.211203
v -20.312363 -541.688782 27.240192
v -20.259445 -541.703918 27.280407
v -20.215729 -541.719604 27.330317
v -20.182861 -541.735291 27.388006
v -20.162125 -541.750305 27.451216
v -20.154388 -541.764038 27.517555
v -20.159866 -541.775940 27.584490
v -20.178360 -541.785706 27.649408
v -20.209152 -541.792786 27.709818
v -20.251144 -541.796936 27.763439
v -20.302612 -541.798096 27.808165
v -20.361557 -541.796265 27.842299
v -20.425842 -541.791321 27.864534
v -20.492950 -541.783508 27.873995
v -20.560272 -541.773071 27.870344
v -20.625214 -541.760803 27.853689
v -20.685318 -541.746765 27.824699
v -20.738281 -541.731506 27.784489
v -20.781982 -541.715759 27.734581
v -20.814819 -541.700073 27.676893
v -20.835587 -541.685120 27.613672
v -20.843353 -541.671326 27.547319
v -20.837860 -541.659363 27.480394
v -20.819321 -541.649719 27.415478
v -20.788483 -541.642639 27.355042
v -20.746674 -541.638428 27.301445
v -20.695160 -541.637329 27.256720
v -20.636108 -541.639221 27.222589
v -20.571869 -541.644104 27.200357
v -18.125122 -519.278076 31.963793
v -18.189362 -519.276489 31.986515
v -18.248398 -519.279602 32.020554
v -18.299835 -519.287476 32.064610
v -18.341797 -519.299622 32.116989
v -18.372604 -519.315613 32.175682
v -18.391113 -519.334839 32.238441
v -18.396591 -519.356628 32.302845
v -18.388794 -519.380005 32.366409
v -18.368073 -519.404297 32.426701
v -18.335220 -519.428345 32.481415
v -18.291519 -519.451355 32.528442
v -18.238632 -519.472351 32.565933
v -18.178497 -519.490540 32.592514
v -18.113525 -519.505310 32.607128
v -18.046234 -519.516113 32.609215
v -17.979065 -519.522400 32.598690
v -17.914780 -519.523926 32.575981
v -17.855804 -519.520813 32.541939
v -17.804352 -519.513000 32.497887
v -17.762344 -519.500854 32.445492
v -17.731567 -519.484802 32.386803
v -17.713058 -519.465576 32.324047
v -17.707626 -519.443787 32.259644
v -17.715378 -519.420410 32.196079
v -17.736099 -519.396118 32.135773
v -17.768951 -519.372131 32.081078
v -17.812714 -519.349060 32.034054
v -17.865616 -519.328186 31.996536
v -17.925720 -519.309875 31.969976
v -17.990662 -519.295105 31.955351
v -18.058044 -519.284302 31.953262
v -16.625031 -493.250824 40.711689
v -16.689362 -493.249115 40.734413
v -16.748322 -493.252441 40.768444
v -16.799835 -493.260132 40.812508
v -16.841751 -493.272308 40.864887
v -16.872574 -493.288330 40.923573
v -16.891037 -493.307526 40.986328
v -16.896500 -493.329346 41.050739
v -16.888748 -493.352783 41.114300
v -16.868088 -493.376953 41.174610
v -16.835220 -493.401093 41.229317
v -16.791473 -493.424072 41.276325
v -16.738556 -493.445068 41.313831
v -16.678391 -493.463287 41.340416
v -16.613464 -493.478088 41.355026
v -16.546097 -493.488831 41.357109
v -16.479080 -493.494995 41.346592
v -16.414764 -493.496735 41.323864
v -16.355789 -493.493500 41.289848
v -16.304306 -493.485718 41.245770
v -16.262360 -493.473602 41.193382
v -16.231552 -493.457611 41.134693
v -16.213013 -493.438293 41.071934
v -16.207596 -493.416504 41.007549
v -16.215393 -493.393066 40.943977
v -16.236069 -493.368896 40.883671
v -16.268906 -493.344849 40.828968
v -16.312622 -493.321899 40.781956
v -16.365616 -493.300842 40.744457
v -16.425690 -493.282562 40.717880
v -16.490616 -493.267822 40.703270
v -16.557922 -493.257141 40.701160
v -14.293763 -443.371094 55.209549
v -14.358064 -443.369537 55.232258
v -14.417069 -443.372711 55.266312
v -14.468537 -443.380493 55.310375
v -14.510468 -443.392670 55.362759
v -14.541291 -443.408691 55.421448
v -14.559785 -443.427917 55.484200
v -14.565293 -443.449677 55.548622
v -14.557496 -443.473114 55.612167
v -14.536729 -443.497314 55.672474
v -14.503907 -443.521393 55.727169
v -14.460176 -443.544373 55.774178
v -14.407258 -443.565399 55.811699
v -14.347169 -443.583588 55.838268
v -14.282212 -443.598358 55.852871
v -14.214875 -443.609131 55.854984
v -14.147782 -443.615417 55.844452
v -14.083512 -443.616913 55.821743
v -14.024491 -443.613800 55.787701
v -13.973023 -443.605957 55.743645
v -13.931092 -443.593842 55.691250
v -13.900254 -443.577850 55.632553
v -13.881761 -443.558594 55.569817
v -13.876313 -443.536804 55.505405
v -13.884110 -443.513458 55.441837
v -13.904817 -443.489197 55.381538
v -13.937638 -443.465118 55.326832
v -13.981400 -443.442108 55.279819
v -14.034318 -443.421112 55.242317
v -14.094407 -443.402832 55.215729
v -14.159364 -443.388123 55.201122
v -14.226716 -443.377380 55.199039
v -15.793366 -472.523987 47.362511
v -15.751435 -472.511810 47.310131
v -15.442277 -472.519409 47.200893
v -15.377320 -472.534180 47.215500
v -15.848115 -472.580994 47.548355
v -15.842668 -472.559204 47.483963
v -15.699998 -472.504059 47.266060
v -15.640931 -472.500854 47.232025
v -15.317216 -472.552490 47.242065
v -15.264237 -472.573456 47.279579
v -15.824174 -472.539978 47.421204
v -15.509553 -472.508698 47.198788
v -15.220551 -472.596436 47.326595
v -15.187715 -472.620483 47.381290
v -15.166993 -472.644714 47.441597
v -15.159181 -472.668152 47.505165
v -15.576676 -472.502441 47.209312
v -15.164659 -472.689880 47.569561
v -15.183152 -472.709229 47.632313
v -15.213960 -472.725220 47.691006
v -15.255937 -472.737335 47.743389
v -15.307405 -472.745117 47.787449
v -15.366380 -472.748322 47.821487
v -15.430650 -472.746735 47.844215
v -15.497758 -472.740479 47.854729
v -15.565110 -472.729706 47.852646
v -15.630052 -472.714996 47.838032
v -15.690171 -472.696686 47.811455
v -15.743073 -472.675781 47.773941
v -15.786759 -472.652710 47.726933
v -15.819627 -472.628662 47.672226
v -15.840379 -472.604431 47.611923
v -14.900453 -455.856689 52.351349
v -14.555879 -455.852112 52.189732
v -14.955247 -455.913666 52.537209
v -14.807038 -455.836700 52.254906
v -14.430879 -455.885101 52.230907
v -14.931214 -455.872620 52.410042
v -14.623231 -455.841461 52.187634
v -14.334138 -455.929108 52.315426
v -14.274018 -455.977386 52.430439
v -14.271714 -456.022644 52.558395
v -14.321046 -456.057861 52.679867
v -14.414460 -456.077789 52.776310
v -14.537766 -456.079407 52.833061
v -14.672196 -456.062378 52.841476
v -14.797212 -456.029358 52.800293
v -14.893907 -455.985382 52.715778
v -14.947450 -455.937134 52.600777
v -14.858537 -455.844543 52.298962
v -14.490968 -455.866882 52.204334
v -14.949769 -455.891937 52.472801
v -14.748033 -455.833557 52.220871
v -14.377915 -455.906189 52.268417
v -14.301286 -455.953247 52.370144
v -14.266252 -456.000854 52.494015
v -14.683747 -455.835083 52.198158
v -14.290177 -456.041870 52.621166
v -14.362962 -456.070038 52.732235
v -14.473496 -456.080963 52.810341
v -14.604829 -456.073059 52.843567
v -14.737153 -456.047638 52.826866
v -14.850190 -456.008331 52.762779
v -14.926744 -455.961304 52.661068
v -24.641373 -559.868591 27.877411
v -24.574905 -559.861450 27.890829
v -24.512543 -559.851196 27.916590
v -24.456818 -559.838196 27.953676
v -24.409760 -559.823242 28.000647
v -24.373245 -559.806396 28.055744
v -24.348541 -559.788757 28.116827
v -24.336823 -559.770691 28.181549
v -24.338318 -559.753052 28.247408
v -24.353104 -559.736511 28.311876
v -24.380646 -559.721680 28.372499
v -24.419769 -559.709106 28.426935
v -24.468979 -559.699341 28.473083
v -24.526459 -559.692566 28.509195
v -24.589996 -559.689331 28.533823
v -24.657059 -559.689636 28.546116
v -24.725067 -559.693359 28.545521
v -24.791656 -559.700439 28.532091
v -24.853958 -559.710693 28.506353
v -24.909637 -559.723694 28.469240
v -24.956772 -559.738770 28.422277
v -24.993271 -559.755493 28.367180
v -25.017929 -559.773193 28.306120
v -25.029648 -559.791260 28.241402
v -25.028229 -559.808899 28.175528
v -25.013336 -559.825439 28.111048
v -24.985870 -559.840332 28.050444
v -24.946762 -559.852905 27.996000
v -24.897476 -559.862671 27.949852
v -24.840042 -559.869324 27.913740
v -24.776520 -559.872559 27.889097
v -24.709473 -559.872375 27.876820
v -21.372269 -546.696594 26.869408
v -21.305878 -546.699707 26.883249
v -21.243561 -546.704529 26.909719
v -21.187622 -546.710999 26.947781
v -21.140244 -546.718567 26.996014
v -21.103256 -546.727234 27.052504
v -21.078094 -546.736450 27.115152
v -21.065674 -546.746033 27.181505
v -21.066467 -546.755493 27.249025
v -21.080536 -546.764465 27.315100
v -21.107285 -546.772705 27.377214
v -21.145660 -546.779724 27.432991
v -21.194214 -546.785461 27.480244
v -21.251083 -546.789551 27.517168
v -21.314087 -546.791931 27.542398
v -21.380768 -546.792419 27.554888
v -21.448593 -546.791077 27.554218
v -21.514954 -546.787842 27.540392
v -21.577332 -546.782959 27.513920
v -21.633240 -546.776550 27.475845
v -21.680588 -546.768982 27.427620
v -21.717514 -546.760437 27.371115
v -21.742752 -546.751160 27.308477
v -21.755219 -546.741638 27.242142
v -21.754333 -546.732117 27.174618
v -21.740295 -546.723206 27.108522
v -21.713531 -546.715027 27.046404
v -21.675140 -546.707825 26.990656
v -21.626694 -546.702087 26.943378
v -21.569748 -546.698059 26.906437
v -21.506744 -546.695618 26.881241
v -21.440063 -546.695129 26.868740
v -23.349625 -555.390991 27.306480
v -23.401138 -555.384888 27.263693
v -23.399063 -555.318115 27.821953
v -23.347870 -555.334167 27.781242
v -23.901016 -555.227783 27.661255
v -23.869492 -555.227600 27.719915
v -23.655777 -555.335999 27.208471
v -23.719345 -555.319885 27.226299
v -23.255707 -555.374817 27.611216
v -23.249466 -555.384033 27.545851
v -23.716934 -555.245667 27.846607
v -23.653305 -555.257080 27.866972
v -23.870941 -555.272278 27.346907
v -23.902039 -555.258484 27.404305
v -23.307297 -555.393982 27.358210
v -23.457550 -555.301758 27.851788
v -23.920547 -555.231079 27.597881
v -23.523544 -555.364502 27.211132
v -23.589630 -555.350952 27.203352
v -23.274796 -555.363098 27.673803
v -23.775726 -555.236694 27.814411
v -23.828918 -555.287415 27.296883
v -23.275742 -555.393860 27.416859
v -23.521072 -555.285767 27.869631
v -23.927338 -555.237610 27.532267
v -23.459900 -555.375977 27.231503
v -23.305878 -555.349426 27.731211
v -23.827148 -555.230652 27.771633
v -23.777725 -555.303589 27.256155
v -23.256256 -555.390503 27.480223
v -23.587158 -555.270630 27.874748
v -23.921082 -555.246826 27.466890
v -18.446106 -527.584106 29.706284
v -18.413254 -527.608154 29.760984
v -19.073792 -527.568604 29.928053
v -19.068283 -527.546875 29.863655
v -19.065994 -527.592041 29.991619
v -19.049789 -527.527588 29.800896
v -19.018982 -527.511597 29.742201
v -18.735199 -527.496338 29.578484
v -18.667831 -527.507080 29.580572
v -18.656265 -527.734375 30.223919
v -18.723373 -527.728088 30.234428
v -18.976959 -527.499512 29.689821
v -18.925568 -527.491638 29.645756
v -18.602875 -527.521851 29.595188
v -18.542770 -527.540100 29.621756
v -18.866531 -527.488525 29.611704
v -18.802185 -527.490112 29.589003
v -18.392578 -527.632385 29.821287
v -18.384766 -527.655762 29.884857
v -18.489807 -527.561218 29.659277
v -18.790695 -527.717346 30.232330
v -18.855637 -527.702637 30.217731
v -18.390244 -527.677551 29.949244
v -18.408752 -527.696838 30.012018
v -18.439575 -527.712830 30.070702
v -18.481537 -527.724976 30.123091
v -18.532990 -527.732788 30.167149
v -18.915726 -527.684387 30.191153
v -18.968689 -527.663330 30.153637
v -18.591949 -527.735901 30.201183
v -19.012405 -527.640320 30.106642
v -19.045288 -527.616272 30.051928
v -25.596466 -565.262695 29.461000
v -25.530029 -565.255615 29.474426
v -25.467697 -565.245422 29.500179
v -25.411926 -565.232483 29.537262
v -25.364853 -565.217285 29.584263
v -25.328308 -565.200623 29.639326
v -25.303680 -565.182800 29.700415
v -25.291901 -565.164795 29.765106
v -25.293442 -565.147217 29.830994
v -25.308258 -565.130615 29.895460
v -25.335724 -565.115723 29.956085
v -25.374817 -565.103210 30.010529
v -25.424118 -565.093445 30.056667
v -25.481537 -565.086731 30.092760
v -25.545074 -565.083618 30.117413
v -25.612244 -565.083740 30.129702
v -25.680344 -565.087463 30.129110
v -25.746719 -565.094604 30.115681
v -25.809036 -565.104858 30.089939
v -25.864792 -565.117737 30.052847
v -25.911880 -565.132874 30.005867
v -25.948380 -565.149658 29.950773
v -25.973038 -565.167297 29.889694
v -25.984787 -565.185364 29.824991
v -25.983322 -565.203003 29.759129
v -25.968506 -565.219543 29.694637
v -25.940994 -565.234436 29.634022
v -25.901886 -565.247009 29.579597
v -25.852585 -565.256775 29.533434
v -25.795166 -565.263489 29.497341
v -25.731613 -565.266724 29.472692
v -25.664612 -565.266479 29.460402
v -26.422287 -572.000183 32.960220
v -26.355850 -571.989075 32.970482
v -26.293564 -571.970825 32.991341
v -26.237732 -571.946167 33.021976
v -26.190750 -571.916260 33.061214
v -26.154190 -571.882019 33.107536
v -26.129532 -571.844971 33.159187
v -26.117828 -571.806335 33.214153
v -26.119339 -571.767822 33.270344
v -26.134064 -571.730591 33.325588
v -26.161636 -571.696289 33.377766
v -26.200714 -571.666321 33.424877
v -26.249924 -571.641724 33.465096
v -26.307480 -571.623352 33.496902
v -26.370956 -571.612000 33.519054
v -26.438034 -571.608215 33.530693
v -26.506119 -571.611877 33.531403
v -26.572632 -571.623047 33.521133
v -26.634933 -571.641357 33.500267
v -26.690674 -571.665894 33.469639
v -26.737762 -571.695923 33.430412
v -26.774292 -571.730042 33.384087
v -26.798920 -571.767090 33.332424
v -26.810699 -571.805725 33.277462
v -26.809097 -571.844360 33.221275
v -26.794357 -571.881531 33.166023
v -26.766876 -571.915771 33.113850
v -26.727707 -571.945740 33.066750
v -26.678497 -571.970459 33.026516
v -26.621063 -571.988770 32.994713
v -26.557510 -572.000061 32.972572
v -26.490433 -572.004028 32.960907
v -26.790756 -576.734680 36.229610
v -26.724289 -576.723450 36.239895
v -26.661987 -576.705200 36.260754
v -26.606247 -576.680603 36.291378
v -26.559174 -576.650635 36.330635
v -26.522644 -576.616516 36.376942
v -26.498016 -576.579407 36.428593
v -26.486191 -576.540710 36.483570
v -26.487869 -576.502075 36.539742
v -26.502533 -576.465027 36.594990
v -26.530045 -576.430786 36.647175
v -26.569214 -576.400696 36.694275
v -26.618469 -576.376038 36.734505
v -26.675888 -576.357727 36.766304
v -26.739395 -576.346436 36.788475
v -26.806488 -576.342529 36.800102
v -26.874573 -576.346191 36.800827
v -26.941101 -576.357483 36.790531
v -27.003387 -576.375793 36.769684
v -27.059189 -576.400330 36.739044
v -27.106155 -576.430298 36.699818
v -27.142776 -576.464478 36.653481
v -27.167404 -576.501587 36.601849
v -27.179138 -576.540161 36.546864
v -27.177612 -576.578796 36.490688
v -27.162796 -576.615845 36.435444
v -27.135284 -576.650146 36.383263
v -27.096191 -576.680176 36.336151
v -27.046982 -576.704834 36.295925
v -26.989548 -576.723206 36.264118
v -26.925964 -576.734497 36.241989
v -26.858917 -576.738403 36.230328
v -27.354065 -579.823120 39.448685
v -27.287582 -579.811951 39.458969
v -27.225266 -579.793701 39.479816
v -27.169479 -579.769165 39.510456
v -27.122437 -579.739197 39.549683
v -27.085876 -579.705017 39.596012
v -27.061234 -579.667847 39.647652
v -27.049484 -579.629333 39.702610
v -27.051010 -579.590637 39.758823
v -27.065842 -579.553528 39.814060
v -27.093307 -579.519348 39.866241
v -27.132385 -579.489258 39.913349
v -27.181702 -579.464600 39.953571
v -27.239166 -579.446228 39.985363
v -27.302658 -579.434875 40.007523
v -27.369736 -579.431091 40.019169
v -27.437820 -579.434753 40.019886
v -27.504395 -579.445984 40.009598
v -27.566620 -579.464355 39.988743
v -27.622314 -579.488831 39.958122
v -27.669403 -579.518738 39.918900
v -27.706055 -579.552917 39.872555
v -27.730591 -579.590027 39.820911
v -27.742371 -579.628723 39.765930
v -27.740814 -579.667297 39.709743
v -27.726044 -579.704468 39.654514
v -27.698563 -579.738708 39.602337
v -27.659454 -579.768677 39.555222
v -27.610184 -579.793335 39.514999
v -27.552750 -579.811707 39.483181
v -27.489288 -579.822998 39.461029
v -27.422119 -579.826904 39.449379
v -28.345779 -587.879028 49.026726
v -28.279266 -587.867737 49.037010
v -28.216980 -587.849426 49.057877
v -28.161240 -587.824890 49.088505
v -28.114166 -587.794983 49.127735
v -28.077652 -587.760803 49.174065
v -28.053024 -587.723694 49.225697
v -28.041245 -587.684998 49.280693
v -28.042801 -587.646423 49.336872
v -28.057587 -587.609314 49.392109
v -28.085052 -587.575073 49.444290
v -28.124191 -587.545044 49.491394
v -28.173431 -587.520386 49.531620
v -28.230911 -587.502075 49.563435
v -28.294403 -587.490784 49.585571
v -28.361526 -587.486755 49.597218
v -28.429596 -587.490540 49.597935
v -28.496048 -587.501770 49.587650
v -28.558380 -587.520020 49.566807
v -28.614197 -587.544617 49.536163
v -28.661179 -587.574524 49.496937
v -28.697708 -587.608826 49.450603
v -28.722366 -587.645874 49.398945
v -28.734085 -587.684448 49.343987
v -28.732559 -587.723083 49.287800
v -28.717789 -587.760254 49.232559
v -28.690292 -587.794495 49.180382
v -28.651215 -587.824524 49.133274
v -28.601974 -587.849182 49.093044
v -28.544418 -587.867493 49.061245
v -28.480942 -587.878906 49.039089
v -28.413818 -587.882690 49.027454
v -17.336151 -550.825195 27.022614
v -14.999940 -536.008850 28.449741
v -17.403809 -550.816956 27.025278
v -14.935746 -536.012207 28.472452
v -17.469803 -550.810120 27.041142
v -14.877122 -536.019897 28.506485
v -17.531570 -550.804688 27.069601
v -14.826447 -536.031677 28.550549
v -17.586731 -550.801147 27.109533
v -14.785569 -536.047058 28.602924
v -17.633148 -550.799561 27.159435
v -14.756104 -536.065430 28.661621
v -17.669174 -550.799866 27.217369
v -14.739121 -536.085999 28.724382
v -17.693253 -550.802124 27.281134
v -14.735353 -536.108154 28.788782
v -17.704498 -550.806335 27.348261
v -14.744920 -536.130859 28.852352
v -17.702530 -550.812256 27.416182
v -14.767426 -536.153442 28.912636
v -17.687393 -550.819641 27.482265
v -14.802064 -536.174927 28.967344
v -17.659760 -550.828247 27.544010
v -14.847428 -536.194397 29.014360
v -17.620514 -550.837646 27.598997
v -14.901811 -536.211243 29.051878
v -17.571365 -550.847656 27.645119
v -14.963181 -536.224792 29.078457
v -17.513962 -550.857727 27.680655
v -15.029054 -536.234497 29.093069
v -17.450714 -550.867676 27.704197
v -15.096986 -536.239990 29.095160
v -17.384003 -550.876770 27.714819
v -15.164445 -536.241089 29.084627
v -17.316360 -550.885010 27.712164
v -15.228623 -536.237671 29.061930
v -17.250381 -550.891968 27.696316
v -15.287202 -536.229919 29.027882
v -17.188629 -550.897217 27.667877
v -15.337953 -536.218201 28.983818
v -17.133453 -550.900818 27.627930
v -15.378800 -536.202820 28.931438
v -17.086975 -550.902405 27.578030
v -15.408296 -536.184570 28.872742
v -17.051041 -550.902100 27.520067
v -15.425233 -536.163879 28.809978
v -17.026978 -550.899841 27.456316
v -15.429002 -536.141724 28.745586
v -17.015656 -550.895630 27.389187
v -15.419419 -536.119019 28.682016
v -17.017624 -550.889709 27.321268
v -15.396867 -536.096436 28.621725
v -17.032715 -550.882324 27.255171
v -15.362260 -536.075073 28.567013
v -17.060440 -550.873779 27.193447
v -15.316850 -536.055542 28.520000
v -17.099670 -550.864319 27.138460
v -15.262559 -536.038574 28.482487
v -17.148865 -550.854309 27.092316
v -15.201203 -536.025024 28.455908
v -17.206192 -550.844177 27.056793
v -15.135301 -536.015442 28.441301
v -17.269409 -550.834351 27.033270
v -15.067292 -536.009949 28.439205
v -15.885682 -542.001648 27.512997
v -15.953599 -542.006653 27.516659
v -16.019302 -542.014038 27.533298
v -16.080292 -542.023438 27.562279
v -16.134262 -542.034485 27.602505
v -16.179092 -542.046814 27.652420
v -16.213150 -542.059814 27.710100
v -16.234909 -542.073181 27.773329
v -16.243683 -542.086304 27.839666
v -16.239166 -542.098694 27.906599
v -16.221466 -542.109741 27.971519
v -16.191299 -542.119202 28.031950
v -16.149841 -542.126648 28.085558
v -16.098557 -542.131775 28.130274
v -16.039612 -542.134399 28.164417
v -15.975099 -542.134460 28.186642
v -15.907624 -542.131897 28.196110
v -15.839707 -542.126892 28.192451
v -15.774003 -542.119446 28.175789
v -15.712968 -542.110107 28.146812
v -15.659028 -542.098999 28.106594
v -15.614198 -542.086731 28.056683
v -15.580277 -542.073669 27.999002
v -15.558442 -542.060303 27.935778
v -15.549668 -542.047180 27.869432
v -15.554154 -542.034790 27.802515
v -15.571839 -542.023743 27.737579
v -15.602082 -542.014282 27.677170
v -15.643571 -542.006836 27.623562
v -15.694764 -542.001709 27.578833
v -15.753724 -541.999023 27.544685
v -15.818192 -541.999023 27.522465
v -13.771760 -519.395569 32.523117
v -13.707536 -519.398926 32.545830
v -13.648942 -519.406677 32.579887
v -13.598222 -519.418396 32.623943
v -13.557343 -519.433716 32.676331
v -13.527848 -519.452148 32.735023
v -13.510926 -519.472717 32.797779
v -13.507203 -519.494873 32.862179
v -13.516679 -519.517639 32.925747
v -13.539247 -519.540100 32.986057
v -13.573823 -519.561584 33.040741
v -13.619187 -519.581116 33.087761
v -13.673646 -519.598022 33.125282
v -13.734971 -519.611572 33.151852
v -13.800843 -519.621277 33.166462
v -13.868821 -519.626770 33.168552
v -13.936128 -519.627869 33.158035
v -14.000382 -519.624390 33.135323
v -14.058991 -519.616699 33.101276
v -14.109696 -519.604980 33.057236
v -14.150590 -519.589600 33.004833
v -14.180070 -519.571289 32.946136
v -14.197007 -519.550598 32.883377
v -14.200761 -519.528503 32.818977
v -14.191224 -519.505676 32.755413
v -14.168687 -519.483276 32.695126
v -14.134080 -519.461792 32.640408
v -14.088685 -519.442200 32.593403
v -14.034348 -519.425354 32.555893
v -13.972962 -519.411804 32.529308
v -13.907029 -519.402161 32.514706
v -13.839112 -519.396667 32.512608
v -12.629029 -493.858154 41.110699
v -12.564805 -493.861572 41.133400
v -12.506257 -493.869263 41.167442
v -12.455567 -493.881042 41.211506
v -12.414643 -493.896301 41.263889
v -12.385148 -493.914795 41.322571
v -12.368196 -493.935364 41.385338
v -12.364457 -493.957458 41.449749
v -12.373979 -493.980255 41.513306
v -12.396501 -494.002777 41.573612
v -12.431153 -494.024231 41.628307
v -12.476518 -494.043762 41.675323
v -12.530931 -494.060608 41.712841
v -12.592240 -494.074219 41.739407
v -12.658143 -494.083862 41.754025
v -12.726121 -494.089386 41.756115
v -12.793473 -494.090424 41.745602
v -12.857667 -494.087036 41.722897
v -12.916276 -494.079407 41.688843
v -12.966996 -494.067535 41.644775
v -13.007905 -494.052246 41.592392
v -13.037339 -494.033936 41.533703
v -13.054338 -494.013336 41.470951
v -13.058061 -493.991119 41.406551
v -13.048524 -493.968353 41.342972
v -13.026017 -493.945892 41.282684
v -12.991395 -493.924347 41.227974
v -12.946000 -493.904846 41.180958
v -12.891572 -493.887970 41.143444
v -12.830247 -493.874420 41.116871
v -12.764359 -493.864777 41.102253
v -12.696397 -493.859253 41.100170
v -11.450669 -443.316498 55.731529
v -11.386476 -443.319824 55.754250
v -11.327867 -443.327606 55.788288
v -11.277238 -443.339386 55.832352
v -11.236314 -443.354675 55.884739
v -11.206819 -443.373047 55.943428
v -11.189881 -443.393677 56.006195
v -11.186082 -443.415771 56.070583
v -11.195664 -443.438538 56.134148
v -11.218110 -443.461121 56.194443
v -11.252778 -443.482574 56.249153
v -11.298173 -443.502075 56.296173
v -11.352540 -443.518982 56.333683
v -11.413865 -443.532532 56.360256
v -11.479814 -443.542206 56.374870
v -11.547715 -443.547699 56.376965
v -11.615129 -443.548767 56.366425
v -11.679353 -443.545349 56.343723
v -11.737885 -443.537689 56.309692
v -11.788651 -443.525879 56.265614
v -11.829515 -443.510620 56.213234
v -11.858979 -443.492188 56.154545
v -11.875962 -443.471619 56.091782
v -11.879685 -443.449524 56.027390
v -11.870149 -443.426666 55.963810
v -11.847611 -443.404205 55.903530
v -11.813004 -443.382690 55.848824
v -11.767671 -443.363159 55.801811
v -11.713243 -443.346283 55.764294
v -11.651917 -443.332794 55.737724
v -11.586015 -443.323120 55.723099
v -11.518083 -443.317535 55.721016
v -11.548387 -472.042053 48.294319
v -11.589311 -472.026703 48.241932
v -11.898103 -472.010437 48.132694
v -11.964021 -472.020111 48.147316
v -11.498170 -472.103210 48.480183
v -11.502000 -472.081055 48.415771
v -11.639970 -472.014954 48.197884
v -11.698564 -472.007294 48.163837
v -12.025315 -472.033722 48.173878
v -12.079759 -472.050537 48.211407
v -11.518891 -472.060425 48.353020
v -11.830171 -472.004974 48.130615
v -12.125138 -472.070099 48.258423
v -12.159745 -472.091522 48.313110
v -12.182298 -472.114044 48.373417
v -12.191819 -472.136841 48.436974
v -11.762803 -472.003845 48.141132
v -12.188081 -472.158966 48.501377
v -12.171082 -472.179565 48.564133
v -12.141618 -472.197968 48.622826
v -12.100755 -472.213257 48.675205
v -12.050035 -472.225037 48.719273
v -11.991456 -472.232666 48.753326
v -11.927217 -472.236176 48.776031
v -11.859879 -472.235016 48.786552
v -11.791917 -472.229523 48.784470
v -11.725999 -472.219910 48.769855
v -11.664689 -472.206299 48.743275
v -11.610246 -472.189484 48.705765
v -11.564927 -472.169922 48.658745
v -11.530274 -472.148438 48.604031
v -11.507783 -472.125977 48.543751
v -11.345887 -455.282959 52.841564
v -11.689073 -455.251862 52.679935
v -11.295640 -455.344086 53.027420
v -11.437470 -455.255951 52.745117
v -11.816239 -455.275116 52.721134
v -11.316407 -455.301392 52.900276
v -11.621095 -455.246429 52.677856
v -11.916062 -455.311554 52.805660
v -11.979737 -455.355011 52.920639
v -11.985566 -455.399902 53.048622
v -11.939088 -455.438934 53.170078
v -11.847505 -455.466034 53.266514
v -11.724671 -455.477112 53.323269
v -11.589372 -455.470490 53.331696
v -11.462159 -455.447235 53.290504
v -11.362382 -455.410919 53.205986
v -11.305268 -455.366882 53.090996
v -11.386796 -455.267670 52.789177
v -11.754945 -455.261627 52.694546
v -11.299455 -455.322021 52.963017
v -11.496064 -455.248199 52.711082
v -11.870698 -455.291962 52.758636
v -11.950624 -455.333008 52.860352
v -11.989289 -455.377808 52.984226
v -11.560319 -455.244843 52.688358
v -11.968522 -455.420593 53.111355
v -11.898194 -455.454254 53.222458
v -11.788926 -455.473633 53.300564
v -11.657334 -455.476074 53.333801
v -11.523484 -455.460815 53.317085
v -11.407762 -455.430420 53.252991
v -11.327744 -455.389374 53.151291
v -19.437195 -561.117126 27.795925
v -19.502975 -561.104858 27.809361
v -19.564270 -561.089844 27.835104
v -19.618912 -561.072571 27.872190
v -19.664658 -561.053894 27.919174
v -19.699829 -561.034424 27.974268
v -19.722992 -561.014709 28.035339
v -19.733322 -560.995972 28.100042
v -19.730423 -560.978516 28.165915
v -19.714325 -560.963074 28.230398
v -19.685837 -560.950439 28.291023
v -19.645828 -560.940918 28.345438
v -19.596039 -560.934937 28.391607
v -19.538147 -560.932861 28.427677
v -19.474655 -560.934387 28.452351
v -19.407745 -560.939819 28.464621
v -19.340195 -560.948853 28.464035
v -19.274445 -560.961060 28.450596
v -19.213028 -560.976196 28.424839
v -19.158447 -560.993286 28.387779
v -19.112671 -561.012024 28.340788
v -19.077606 -561.031494 28.285698
v -19.054398 -561.051147 28.224619
v -19.044067 -561.070007 28.159912
v -19.046951 -561.087524 28.094049
v -19.062958 -561.102905 28.029549
v -19.091568 -561.115540 27.968939
v -19.131516 -561.125000 27.914505
v -19.181366 -561.130981 27.868359
v -19.239197 -561.133179 27.832251
v -19.302734 -561.131531 27.807596
v -19.369659 -561.126038 27.795330
v -16.704010 -546.789001 27.225340
v -16.770386 -546.786987 27.239176
v -16.832947 -546.787048 27.265633
v -16.889191 -546.789062 27.303719
v -16.937012 -546.793030 27.351936
v -16.974564 -546.798767 27.408455
v -17.000381 -546.806091 27.471090
v -17.013550 -546.814514 27.537430
v -17.013428 -546.824036 27.604942
v -17.000076 -546.834106 27.671028
v -16.974060 -546.844299 27.733158
v -16.936340 -546.854370 27.788900
v -16.888397 -546.863831 27.836164
v -16.832016 -546.872314 27.873119
v -16.769394 -546.879578 27.898323
v -16.702957 -546.885315 27.910818
v -16.635223 -546.889160 27.910135
v -16.568848 -546.891113 27.896309
v -16.506348 -546.891052 27.869829
v -16.450043 -546.888977 27.831774
v -16.402267 -546.885010 27.783537
v -16.364685 -546.879333 27.727045
v -16.338882 -546.872070 27.664410
v -16.325745 -546.863586 27.598049
v -16.325806 -546.854065 27.530531
v -16.339172 -546.843994 27.464453
v -16.365158 -546.833740 27.402334
v -16.402893 -546.823669 27.346590
v -16.450882 -546.814270 27.299316
v -16.507172 -546.805786 27.262371
v -16.569809 -546.798523 27.237164
v -16.636230 -546.792908 27.224655
v -18.528595 -555.956787 27.272923
v -18.478241 -555.969238 27.230139
v -18.456573 -555.906006 27.788406
v -18.510178 -555.903015 27.747683
v -17.955078 -555.998901 27.627682
v -17.984543 -555.987549 27.686357
v -18.222748 -556.013428 27.174910
v -18.157593 -556.020752 27.192739
v -18.610703 -555.908508 27.577639
v -18.619797 -555.914856 27.512287
v -18.133667 -555.950500 27.813049
v -18.197220 -555.938782 27.833414
v -17.998993 -556.029724 27.313332
v -17.965042 -556.027893 27.370739
v -18.569305 -555.944580 27.324633
v -18.396118 -555.911377 27.818243
v -17.937973 -556.008850 27.564314
v -18.356537 -555.993347 27.177557
v -18.289871 -556.004150 27.169783
v -18.588715 -555.904236 27.640251
v -18.075500 -555.962952 27.780857
v -18.043594 -556.029236 27.263306
v -18.598740 -555.933289 27.383299
v -18.331009 -555.918823 27.836067
v -17.933914 -556.017273 27.498693
v -18.420105 -555.981628 27.197943
v -18.554779 -555.902344 27.697657
v -18.025223 -555.975403 27.738062
v -18.097183 -556.026123 27.222588
v -18.615753 -555.923279 27.446663
v -18.263855 -555.928101 27.841206
v -17.943069 -556.023621 27.433346
v -14.598649 -527.728638 30.124161
v -14.633302 -527.750061 30.178856
v -13.971757 -527.761597 30.345936
v -13.975556 -527.739502 30.281528
v -13.981294 -527.784424 30.409504
v -13.992494 -527.718872 30.218763
v -14.021928 -527.700562 30.160069
v -14.303758 -527.663391 29.996363
v -14.371690 -527.668945 29.998451
v -14.400819 -527.894531 30.641787
v -14.333390 -527.893494 30.652300
v -14.062852 -527.685242 30.107683
v -14.113557 -527.673462 30.063641
v -14.437562 -527.678650 30.013060
v -14.498933 -527.692200 30.039629
v -14.172181 -527.665771 30.029591
v -14.236360 -527.662415 30.006872
v -14.655808 -527.772583 30.239164
v -14.665360 -527.795349 30.302736
v -14.553346 -527.709045 30.077156
v -14.265458 -527.888062 30.650217
v -14.199586 -527.878296 30.635592
v -14.661622 -527.817505 30.367130
v -14.644654 -527.838074 30.429890
v -14.615190 -527.856384 30.488588
v -14.574342 -527.871704 30.540964
v -14.523591 -527.883484 30.585033
v -14.138185 -527.864746 30.609028
v -14.083802 -527.847961 30.571501
v -14.465013 -527.891235 30.619081
v -14.038484 -527.828491 30.524496
v -14.003877 -527.806946 30.469791
v -21.409775 -566.313660 29.330763
v -21.475494 -566.301392 29.344191
v -21.536850 -566.286438 29.369934
v -21.591415 -566.269165 29.407032
v -21.637131 -566.250488 29.454021
v -21.672348 -566.231018 29.509102
v -21.695541 -566.211365 29.570177
v -21.705826 -566.192566 29.634892
v -21.702896 -566.175110 29.700747
v -21.686920 -566.159668 29.765224
v -21.658310 -566.146973 29.825857
v -21.618423 -566.137512 29.880293
v -21.568497 -566.131531 29.926434
v -21.510681 -566.129333 29.962538
v -21.447128 -566.130981 29.987200
v -21.380203 -566.136475 29.999462
v -21.312698 -566.145447 29.998857
v -21.246933 -566.157654 29.985443
v -21.185608 -566.172791 29.959692
v -21.130997 -566.189880 29.922602
v -21.085220 -566.208618 29.875616
v -21.050064 -566.228271 29.820528
v -21.026962 -566.247742 29.759468
v -21.016632 -566.266663 29.694754
v -21.019470 -566.284058 29.628883
v -21.035507 -566.299438 29.564405
v -21.064148 -566.312134 29.503782
v -21.104034 -566.321655 29.449354
v -21.153900 -566.327576 29.403193
v -21.211777 -566.329712 29.367088
v -21.275345 -566.328125 29.342434
v -21.342072 -566.322693 29.330172
v -23.078979 -572.465515 32.901787
v -23.144501 -572.449219 32.912064
v -23.205200 -572.426208 32.932922
v -23.258850 -572.397400 32.963554
v -23.303452 -572.363953 33.002781
v -23.337296 -572.327026 33.049107
v -23.358932 -572.288147 33.100750
v -23.367752 -572.248657 33.155735
v -23.363205 -572.210388 33.211922
v -23.345535 -572.174377 33.267170
v -23.315460 -572.142395 33.319336
v -23.274216 -572.115479 33.366444
v -23.223160 -572.094849 33.406670
v -23.164413 -572.080872 33.438480
v -23.100204 -572.074524 33.460636
v -23.033066 -572.075806 33.472279
v -22.965454 -572.084839 33.472992
v -22.900009 -572.101257 33.462696
v -22.839355 -572.124146 33.441849
v -22.785675 -572.152954 33.411221
v -22.741013 -572.186462 33.371979
v -22.707275 -572.223328 33.325642
v -22.685486 -572.262329 33.274010
v -22.676819 -572.301697 33.219036
v -22.681290 -572.340088 33.162842
v -22.698975 -572.375977 33.107597
v -22.728973 -572.407959 33.055416
v -22.770340 -572.434875 33.008308
v -22.821335 -572.455627 32.968098
v -22.880020 -572.469543 32.936283
v -22.944214 -572.475891 32.914135
v -23.011383 -572.474609 32.902481
v -24.078110 -578.053711 36.589241
v -24.143448 -578.037476 36.599518
v -24.204178 -578.014465 36.620373
v -24.257904 -577.985657 36.651012
v -24.302536 -577.952148 36.690239
v -24.336319 -577.915222 36.736568
v -24.358017 -577.876404 36.788204
v -24.366745 -577.836914 36.843178
v -24.362183 -577.798523 36.899376
v -24.344620 -577.762695 36.954628
v -24.314560 -577.730713 37.006794
v -24.273178 -577.703796 37.053913
v -24.222244 -577.682983 37.094131
v -24.163483 -577.669189 37.125931
v -24.099335 -577.662720 37.148071
v -24.032135 -577.664185 37.159725
v -23.964508 -577.673035 37.160439
v -23.899109 -577.689392 37.150154
v -23.838425 -577.712341 37.129295
v -23.784729 -577.741211 37.098660
v -23.740082 -577.774658 37.059418
v -23.706299 -577.811646 37.013111
v -23.684586 -577.850464 36.961456
v -23.675827 -577.889893 36.906494
v -23.680359 -577.928345 36.850292
v -23.698029 -577.964172 36.795055
v -23.728088 -577.996216 36.742893
v -23.769394 -578.023132 36.695774
v -23.820374 -578.043884 36.655540
v -23.879089 -578.057739 36.623749
v -23.943283 -578.064087 36.601608
v -24.010513 -578.062805 36.589951
v -24.471725 -580.554199 39.415604
v -24.537094 -580.537964 39.425877
v -24.597824 -580.514832 39.446732
v -24.651505 -580.486084 39.477356
v -24.696075 -580.452576 39.516594
v -24.729858 -580.415649 39.562923
v -24.751587 -580.376770 39.614571
v -24.760345 -580.337341 39.669544
v -24.755753 -580.299011 39.725727
v -24.738174 -580.263062 39.780968
v -24.708115 -580.231079 39.833168
v -24.666840 -580.204163 39.880260
v -24.615768 -580.183472 39.920483
v -24.557083 -580.169556 39.952282
v -24.492950 -580.163147 39.974438
v -24.425720 -580.164490 39.986088
v -24.358093 -580.173584 39.986774
v -24.292679 -580.189819 39.976528
v -24.231964 -580.212830 39.955662
v -24.178299 -580.241638 39.925026
v -24.133667 -580.275146 39.885784
v -24.099869 -580.312073 39.839462
v -24.078217 -580.350952 39.787815
v -24.069366 -580.390320 39.732849
v -24.073944 -580.428772 39.676662
v -24.091614 -580.464600 39.621410
v -24.121597 -580.496704 39.569241
v -24.162933 -580.523499 39.522121
v -24.213943 -580.544312 39.481922
v -24.272629 -580.558105 39.450104
v -24.336807 -580.564575 39.427948
v -24.404022 -580.563232 39.416294
v -25.729065 -591.281250 53.914532
v -25.794525 -591.262085 53.917274
v -25.855179 -591.232544 53.927025
v -25.908905 -591.193909 53.943356
v -25.953552 -591.147400 53.965652
v -25.987289 -591.094849 53.993019
v -26.009018 -591.038330 54.024467
v -26.017746 -590.980042 54.058746
v -26.013199 -590.922180 54.094555
v -25.995590 -590.867004 54.130527
v -25.965607 -590.816589 54.165249
v -25.924225 -590.772827 54.197403
v -25.873230 -590.737549 54.225735
v -25.814468 -590.711975 54.249199
v -25.750351 -590.697205 54.266876
v -25.683121 -590.693726 54.278053
v -25.615555 -590.701660 54.282333
v -25.550110 -590.720703 54.279556
v -25.489395 -590.750183 54.269806
v -25.435638 -590.788940 54.253490
v -25.391098 -590.835510 54.231224
v -25.357315 -590.888000 54.203804
v -25.335648 -590.944458 54.172375
v -25.326843 -591.002747 54.138096
v -25.331390 -591.060669 54.102299
v -25.349030 -591.115845 54.066326
v -25.379089 -591.166260 54.031605
v -25.420380 -591.209961 53.999447
v -25.471375 -591.245361 53.971104
v -25.530106 -591.270813 53.947643
v -25.594269 -591.285645 53.929970
v -25.661484 -591.289185 53.918793
v -28.233780 -592.310852 57.795609
v -28.169724 -592.287476 57.797550
v -28.111008 -592.253784 57.806187
v -28.059937 -592.211243 57.821182
v -28.018509 -592.161194 57.841877
v -27.988129 -592.105774 57.867588
v -27.970200 -592.047119 57.897270
v -27.965164 -591.987366 57.929794
v -27.973480 -591.928833 57.963890
v -27.994568 -591.873901 57.998287
v -28.027786 -591.824524 58.031609
v -28.071899 -591.782715 58.062603
v -28.125061 -591.750000 58.090126
v -28.185226 -591.727600 58.113045
v -28.250275 -591.716553 58.130520
v -28.317444 -591.717224 58.141884
v -28.384338 -591.729370 58.146664
v -28.448425 -591.752808 58.144745
v -28.507034 -591.786499 58.136120
v -28.558105 -591.829224 58.121155
v -28.599686 -591.879150 58.100388
v -28.629990 -591.934448 58.074707
v -28.648010 -591.993286 58.045036
v -28.652893 -592.052979 58.012520
v -28.644623 -592.111450 57.978416
v -28.623535 -592.166504 57.944042
v -28.590317 -592.215759 57.910694
v -28.546310 -592.257629 57.879673
v -28.493149 -592.290283 57.852184
v -28.432877 -592.312683 57.829235
v -28.367889 -592.323730 57.811768
v -28.300613 -592.323120 57.800419
v -25.603546 -593.389832 58.761082
v -25.668930 -593.370605 58.760891
v -25.729660 -593.339966 58.766010
v -25.783386 -593.299133 58.776173
v -25.827972 -593.249756 58.791039
v -25.861771 -593.193604 58.810024
v -25.883423 -593.132996 58.832386
v -25.892166 -593.069946 58.857273
v -25.887634 -593.007385 58.883762
v -25.870071 -592.947266 58.910763
v -25.839966 -592.892151 58.937347
v -25.798599 -592.843994 58.962406
v -25.747681 -592.804810 58.984955
v -25.688934 -592.775940 59.004219
v -25.624741 -592.758606 59.019398
v -25.557571 -592.753418 59.029926
v -25.489975 -592.760559 59.035355
v -25.424576 -592.779907 59.035557
v -25.363815 -592.810486 59.030499
v -25.310089 -592.851257 59.020302
v -25.265579 -592.900696 59.005436
v -25.231796 -592.956787 58.986473
v -25.210052 -593.017517 58.964092
v -25.201355 -593.080383 58.939217
v -25.205826 -593.143066 58.912746
v -25.223450 -593.203064 58.885681
v -25.253525 -593.258301 58.859138
v -25.294800 -593.306396 58.834091
v -25.345856 -593.345703 58.811497
v -25.404587 -593.374512 58.792271
v -25.468750 -593.391907 58.777081
v -25.535934 -593.397095 58.766579
v -24.866013 -584.176819 43.577431
v -24.824707 -584.150024 43.624531
v -25.195953 -583.816467 44.029739
v -25.260147 -583.822876 44.007607
v -25.240128 -584.191162 43.481182
v -25.174744 -584.207458 43.470905
v -24.917007 -584.197571 43.537197
v -25.128815 -583.817810 44.041405
v -25.300888 -584.168213 43.502045
v -24.975754 -584.211487 43.505405
v -25.061218 -583.826782 44.042091
v -25.354568 -584.139404 43.532661
v -25.039917 -584.217896 43.483250
v -24.995743 -583.843140 44.031818
v -25.399155 -584.105896 43.571896
v -25.107162 -584.216492 43.471607
v -24.935013 -583.866150 44.010967
v -25.432938 -584.068970 43.618240
v -24.881302 -583.894958 43.980331
v -25.454636 -584.030090 43.669884
v -24.836731 -583.928528 43.941105
v -25.463409 -583.990601 43.724838
v -24.802902 -583.965393 43.894779
v -25.458847 -583.952271 43.781029
v -24.781235 -584.004333 43.843124
v -25.441223 -583.916382 43.836277
v -24.772522 -584.043701 43.788139
v -25.411179 -583.884338 43.888470
v -24.776993 -584.082031 43.731956
v -25.369888 -583.857483 43.935570
v -24.794647 -584.117859 43.676727
v -25.318848 -583.836731 43.975792
v -28.164154 -583.784973 44.104420
v -28.203201 -583.754883 44.151543
v -27.807312 -583.451233 44.556725
v -27.743744 -583.462585 44.534576
v -27.792191 -583.828308 44.008167
v -27.858643 -583.839539 43.997898
v -28.114777 -583.809631 44.064190
v -27.874390 -583.447327 44.568398
v -27.729904 -583.809998 44.029022
v -28.057312 -583.827942 44.032398
v -27.942459 -583.451050 44.569088
v -27.674133 -583.785400 44.059666
v -27.993851 -583.839417 44.010242
v -28.008972 -583.462280 44.558819
v -27.627106 -583.755493 44.098885
v -27.926712 -583.843201 43.998592
v -28.071289 -583.480530 44.537971
v -27.590546 -583.721313 44.145218
v -28.126953 -583.505127 44.507324
v -27.565933 -583.684204 44.196850
v -28.174103 -583.534973 44.468102
v -27.554153 -583.645630 44.251835
v -28.210602 -583.569275 44.421753
v -27.555664 -583.606934 44.308022
v -28.235260 -583.606445 44.370117
v -27.570435 -583.569824 44.363266
v -28.247040 -583.645020 44.315159
v -27.597961 -583.535583 44.415462
v -28.245483 -583.683594 44.258957
v -27.637146 -583.505554 44.462547
v -28.230621 -583.720703 44.203697
v -27.686340 -583.480896 44.502785
v -28.668610 -590.589294 54.807571
v -28.615372 -590.552734 54.829655
v -28.712677 -590.632446 54.778507
v -28.745743 -590.680786 54.743568
v -28.766724 -590.732300 54.704102
v -28.774704 -590.784973 54.661644
v -28.769440 -590.836975 54.617802
v -28.751190 -590.886230 54.574265
v -28.720459 -590.930725 54.532719
v -28.678528 -590.968872 54.494747
v -28.303635 -591.004822 54.407803
v -28.368790 -591.023987 54.401943
v -28.627075 -590.999146 54.461815
v -28.243256 -590.976501 54.422058
v -28.568054 -591.020386 54.435192
v -28.190033 -590.940002 54.444130
v -28.503616 -591.031860 54.415905
v -28.145996 -590.896851 54.473232
v -28.436325 -591.033142 54.404675
v -28.112823 -590.848511 54.508141
v -28.091812 -590.797058 54.547615
v -28.083817 -590.744263 54.590084
v -28.089142 -590.692322 54.633923
v -28.107452 -590.643250 54.677456
v -28.138184 -590.598633 54.718998
v -28.180008 -590.560486 54.756969
v -28.231491 -590.530151 54.789886
v -28.290543 -590.508972 54.816536
v -28.354965 -590.497498 54.835831
v -28.422272 -590.496216 54.847054
v -28.489777 -590.505371 54.849789
v -28.554932 -590.524414 54.843906
v -21.147034 -550.429932 27.539354
v -17.866089 -536.227905 27.958838
v -21.101624 -550.427979 27.541161
v -17.908951 -536.227051 27.973982
v -21.057465 -550.427002 27.551735
v -17.948288 -536.229553 27.996649
v -21.016113 -550.426880 27.570719
v -17.982574 -536.235229 28.025940
v -20.979263 -550.427795 27.597334
v -18.010574 -536.243835 28.060722
v -20.948288 -550.429626 27.630569
v -18.031113 -536.255066 28.099688
v -20.924408 -550.432251 27.669168
v -18.043488 -536.268494 28.141319
v -20.908539 -550.435791 27.711618
v -18.047104 -536.283691 28.184019
v -20.901276 -550.439758 27.756325
v -18.041901 -536.300049 28.226151
v -20.902832 -550.444275 27.801535
v -18.028137 -536.316772 28.266092
v -20.913269 -550.449158 27.845530
v -18.006195 -536.333374 28.302303
v -20.932144 -550.454041 27.886608
v -17.977066 -536.349182 28.333406
v -20.958679 -550.458923 27.923182
v -17.941742 -536.363525 28.358208
v -20.991898 -550.463440 27.953884
v -17.901657 -536.375977 28.375731
v -21.030533 -550.467529 27.977501
v -17.858368 -536.386047 28.385319
v -21.073090 -550.471191 27.993147
v -17.813461 -536.393188 28.386597
v -21.117905 -550.473877 28.000193
v -17.768799 -536.397217 28.379520
v -21.163345 -550.475830 27.998386
v -17.725952 -536.398071 28.364368
v -21.207489 -550.476929 27.987804
v -17.686584 -536.395630 28.341711
v -21.248871 -550.476929 27.968824
v -17.652267 -536.389893 28.312410
v -21.285690 -550.476074 27.942211
v -17.624329 -536.381348 28.277626
v -21.316589 -550.474243 27.908974
v -17.603790 -536.370056 28.238670
v -21.340500 -550.471558 27.870386
v -17.591461 -536.356567 28.197031
v -21.356415 -550.468201 27.827917
v -17.587784 -536.341431 28.154324
v -21.363693 -550.463989 27.783222
v -17.592926 -536.325195 28.112204
v -21.362106 -550.459534 27.738014
v -17.606735 -536.308350 28.072254
v -21.351669 -550.454712 27.694021
v -17.628693 -536.291748 28.036043
v -21.332825 -550.449829 27.652941
v -17.657837 -536.275940 28.004938
v -21.306290 -550.444946 27.616350
v -17.693115 -536.261536 27.980146
v -21.273056 -550.440430 27.585655
v -17.733170 -536.249084 27.962618
v -21.234406 -550.436279 27.562038
v -17.776474 -536.239075 27.953033
v -21.191818 -550.432739 27.546392
v -17.821365 -536.231995 27.951742
v -18.825073 -542.466492 27.305792
v -18.780228 -542.473450 27.308132
v -18.736923 -542.481812 27.319103
v -18.696838 -542.491516 27.338270
v -18.661530 -542.502075 27.364925
v -18.632385 -542.513062 27.398035
v -18.610519 -542.524170 27.436317
v -18.596710 -542.534668 27.478312
v -18.591522 -542.544617 27.522402
v -18.595169 -542.553223 27.566885
v -18.607483 -542.560364 27.610052
v -18.628052 -542.565796 27.650251
v -18.656021 -542.569153 27.685946
v -18.690338 -542.570374 27.715759
v -18.729721 -542.569397 27.738529
v -18.772537 -542.566406 27.753397
v -18.817261 -542.561279 27.759787
v -18.862091 -542.554382 27.757448
v -18.905457 -542.545898 27.746483
v -18.945511 -542.536255 27.727304
v -18.980774 -542.525696 27.700657
v -19.009918 -542.514648 27.667540
v -19.031815 -542.503662 27.629261
v -19.045670 -542.492981 27.587275
v -19.050827 -542.483154 27.543196
v -19.047211 -542.474426 27.498705
v -19.034851 -542.467346 27.455523
v -19.014297 -542.461975 27.415323
v -18.986328 -542.458618 27.379639
v -18.951996 -542.457397 27.349834
v -18.912689 -542.458313 27.327051
v -18.869843 -542.461365 27.312183
v -16.647232 -519.921082 31.948896
v -16.690033 -519.920349 31.964054
v -16.729431 -519.922729 31.986708
v -16.763733 -519.928406 32.016006
v -16.791687 -519.937012 32.050797
v -16.812256 -519.948364 32.089756
v -16.824524 -519.961853 32.131390
v -16.828186 -519.976990 32.174091
v -16.823029 -519.993286 32.216225
v -16.809219 -520.010071 32.256165
v -16.787384 -520.026672 32.292381
v -16.758133 -520.042419 32.323475
v -16.722870 -520.056824 32.348274
v -16.682816 -520.069275 32.365807
v -16.639481 -520.079285 32.375389
v -16.594666 -520.086426 32.376675
v -16.549896 -520.090454 32.369602
v -16.507034 -520.091370 32.354443
v -16.467636 -520.088867 32.331776
v -16.433380 -520.083191 32.302486
v -16.405426 -520.074585 32.267700
v -16.384857 -520.063293 32.228748
v -16.372543 -520.049805 32.187119
v -16.368881 -520.034668 32.144402
v -16.374084 -520.018372 32.102272
v -16.387909 -520.001587 32.062336
v -16.409760 -519.985046 32.026115
v -16.438934 -519.969238 31.995012
v -16.474228 -519.954773 31.970219
v -16.514328 -519.942383 31.952692
v -16.557602 -519.932373 31.943110
v -16.602478 -519.925232 31.941822
v -15.278321 -493.657166 40.828907
v -15.321183 -493.656311 40.844074
v -15.360536 -493.658752 40.866722
v -15.394883 -493.664429 40.896023
v -15.422791 -493.673096 40.930813
v -15.443360 -493.684357 40.969772
v -15.455674 -493.697845 41.011406
v -15.459367 -493.712982 41.054104
v -15.454133 -493.729248 41.096241
v -15.440354 -493.746002 41.136181
v -15.418443 -493.762634 41.172401
v -15.389314 -493.778442 41.203503
v -15.354005 -493.792877 41.228283
v -15.313935 -493.805328 41.245815
v -15.270646 -493.815277 41.255405
v -15.225770 -493.822449 41.256687
v -15.181016 -493.826538 41.249607
v -15.138200 -493.827362 41.234451
v -15.098817 -493.824860 41.211788
v -15.064500 -493.819275 41.182491
v -15.036546 -493.810669 41.147709
v -15.015992 -493.799408 41.108753
v -15.003694 -493.785828 41.067112
v -15.000016 -493.770660 41.024426
v -15.005250 -493.754395 40.982288
v -15.019029 -493.737640 40.942341
v -15.040925 -493.721008 40.906128
v -15.070115 -493.705200 40.875023
v -15.105363 -493.690826 40.850243
v -15.145432 -493.678467 40.832710
v -15.188752 -493.668335 40.823116
v -15.233644 -493.661194 40.821835
v -13.240998 -444.164612 54.961441
v -13.283860 -444.163818 54.976608
v -13.323213 -444.166321 54.999260
v -13.357484 -444.171997 55.028553
v -13.385453 -444.180603 55.063354
v -13.405992 -444.191895 55.102306
v -13.418336 -444.205322 55.143936
v -13.421983 -444.220520 55.186634
v -13.416825 -444.236816 55.228775
v -13.402986 -444.253601 55.268711
v -13.381089 -444.270172 55.304928
v -13.351945 -444.286011 55.336040
v -13.316697 -444.300354 55.360828
v -13.276582 -444.312805 55.378345
v -13.233293 -444.322815 55.387939
v -13.188386 -444.329956 55.389217
v -13.143647 -444.334045 55.382149
v -13.100816 -444.334900 55.366985
v -13.061494 -444.332428 55.344326
v -13.027207 -444.326752 55.315037
v -12.999223 -444.318115 55.280239
v -12.978639 -444.306885 55.241280
v -12.966340 -444.293396 55.199646
v -12.962647 -444.278168 55.156948
v -12.967896 -444.261963 55.114815
v -12.981675 -444.245117 55.074863
v -13.003572 -444.228546 55.038654
v -13.032731 -444.212799 55.007553
v -13.068025 -444.198364 54.982773
v -13.108109 -444.185913 54.965240
v -13.151399 -444.175873 54.955654
v -13.196259 -444.168762 54.954376
v -14.514482 -473.311676 47.452324
v -14.486482 -473.303040 47.417545
v -14.280381 -473.307007 47.344643
v -14.237062 -473.316986 47.354229
v -14.550981 -473.351562 47.575623
v -14.547318 -473.336456 47.532921
v -14.452165 -473.297394 47.388248
v -14.412827 -473.294922 47.365585
v -14.197022 -473.329407 47.371761
v -14.161714 -473.343811 47.396542
v -14.535035 -473.322937 47.491295
v -14.325227 -473.299835 47.343349
v -14.132569 -473.359619 47.427647
v -14.110627 -473.376221 47.463863
v -14.096848 -473.392975 47.503799
v -14.091645 -473.409302 47.545937
v -14.369996 -473.295746 47.350433
v -14.095323 -473.424469 47.588634
v -14.107636 -473.437927 47.630276
v -14.128190 -473.449219 47.669224
v -14.156144 -473.457825 47.704018
v -14.190446 -473.463531 47.733307
v -14.229783 -473.465942 47.755970
v -14.272645 -473.465149 47.771122
v -14.317353 -473.461060 47.778206
v -14.362260 -473.453888 47.776924
v -14.405580 -473.443939 47.767338
v -14.445634 -473.431458 47.749813
v -14.480927 -473.417114 47.725029
v -14.510072 -473.401276 47.693909
v -14.531968 -473.384644 47.657700
v -14.545793 -473.367859 47.617760
v -14.036317 -456.614868 51.951977
v -13.806596 -456.610229 51.844273
v -14.072862 -456.654785 52.075260
v -13.974092 -456.600586 51.887882
v -13.723313 -456.632629 51.871384
v -14.056870 -456.626160 51.990932
v -13.851579 -456.602966 51.843002
v -13.658830 -456.662842 51.927277
v -13.618760 -456.696198 52.003445
v -13.617188 -456.727661 52.088268
v -13.650102 -456.752441 52.168854
v -13.712373 -456.766663 52.232941
v -13.794557 -456.768341 52.270760
v -13.884156 -456.757080 52.276550
v -13.967546 -456.734650 52.249443
v -14.031953 -456.704498 52.193558
v -14.067674 -456.671051 52.117390
v -14.008409 -456.606293 51.917164
v -13.763352 -456.620148 51.853863
v -14.069200 -456.639648 52.032566
v -13.934709 -456.598145 51.865234
v -13.688004 -456.647034 51.896183
v -13.636964 -456.679382 51.963490
v -13.613557 -456.712433 52.045582
v -13.891862 -456.598907 51.850075
v -13.629548 -456.741150 52.129906
v -13.678056 -456.761078 52.203659
v -13.751740 -456.769165 52.255608
v -13.839280 -456.764282 52.277836
v -13.927461 -456.747070 52.266964
v -14.002809 -456.720245 52.224651
v -14.053849 -456.687866 52.157333
v -23.477737 -560.383728 28.417080
v -23.433411 -560.379211 28.426098
v -23.391861 -560.372559 28.443378
v -23.354660 -560.364319 28.468235
v -23.323303 -560.354736 28.499706
v -23.298950 -560.344177 28.536596
v -23.282516 -560.332947 28.577497
v -23.274689 -560.321594 28.620815
v -23.275696 -560.310608 28.664913
v -23.285553 -560.300232 28.708057
v -23.303879 -560.290894 28.748625
v -23.329971 -560.283020 28.785038
v -23.362793 -560.277039 28.815901
v -23.401077 -560.272949 28.840036
v -23.443436 -560.270996 28.856504
v -23.488159 -560.271240 28.864679
v -23.533524 -560.273804 28.864244
v -23.577911 -560.278381 28.855227
v -23.619385 -560.284973 28.837946
v -23.656616 -560.293213 28.813093
v -23.687988 -560.302795 28.781618
v -23.712372 -560.313416 28.744711
v -23.728760 -560.324646 28.703829
v -23.736557 -560.335999 28.660498
v -23.735580 -560.347046 28.616419
v -23.725708 -560.357422 28.573269
v -23.707352 -560.366699 28.532719
v -23.681290 -560.374512 28.496296
v -23.648468 -560.380493 28.465435
v -23.610123 -560.384583 28.441298
v -23.567825 -560.386597 28.424824
v -23.523056 -560.386230 28.416647
v -20.053406 -546.966736 27.318554
v -20.009140 -546.968933 27.327742
v -19.967575 -546.972534 27.345337
v -19.930313 -546.977112 27.370659
v -19.898743 -546.982788 27.402716
v -19.874084 -546.989014 27.440302
v -19.857346 -546.995850 27.481956
v -19.848984 -547.002869 27.526075
v -19.849548 -547.009827 27.571003
v -19.858948 -547.016602 27.614944
v -19.876785 -547.022705 27.656271
v -19.902328 -547.027954 27.693354
v -19.934723 -547.032288 27.724806
v -19.972595 -547.035400 27.749392
v -20.014603 -547.037231 27.766174
v -20.059036 -547.037720 27.774506
v -20.104263 -547.036743 27.774069
v -20.148514 -547.034546 27.764864
v -20.190079 -547.031006 27.747278
v -20.227371 -547.026306 27.721970
v -20.258926 -547.020752 27.689917
v -20.283600 -547.014465 27.652328
v -20.300385 -547.007629 27.610676
v -20.308701 -547.000549 27.566536
v -20.308090 -546.993652 27.521631
v -20.298721 -546.986938 27.477676
v -20.280930 -546.980835 27.436361
v -20.255341 -546.975525 27.399258
v -20.222961 -546.971191 27.367811
v -20.185074 -546.968079 27.343227
v -20.143066 -546.966309 27.326450
v -20.098602 -546.965820 27.318127
v -22.144180 -555.563232 27.969152
v -22.178436 -555.558655 27.940689
v -22.177078 -555.519897 28.313505
v -22.142944 -555.530212 28.286198
v -22.511688 -555.458069 28.207325
v -22.490723 -555.458496 28.246424
v -22.348175 -555.525391 27.904392
v -22.390564 -555.514954 27.916437
v -22.081512 -555.555481 28.172453
v -22.077316 -555.561035 28.128782
v -22.388931 -555.471863 28.330687
v -22.346558 -555.479675 28.344152
v -22.491608 -555.484436 27.997309
v -22.512360 -555.475830 28.035727
v -22.115921 -555.565674 28.003595
v -22.216064 -555.509338 28.333574
v -22.524750 -555.459595 28.165035
v -22.260040 -555.544556 27.905859
v -22.304138 -555.535461 27.900805
v -22.094254 -555.548401 28.214281
v -22.428162 -555.465576 28.309311
v -22.463669 -555.493958 27.963821
v -22.094864 -555.566162 28.042707
v -22.258392 -555.498779 28.345623
v -22.529236 -555.463196 28.121237
v -22.217621 -555.552368 27.919321
v -22.114929 -555.539795 28.252695
v -22.462463 -555.461060 28.280863
v -22.429459 -555.504395 27.936495
v -22.081848 -555.564636 28.084976
v -22.302460 -555.488770 28.349192
v -22.525085 -555.468750 28.077559
v -17.057739 -528.237305 29.497807
v -17.035812 -528.253845 29.534029
v -17.476166 -528.229248 29.645802
v -17.472519 -528.214111 29.603102
v -17.470978 -528.245605 29.687939
v -17.460159 -528.200623 29.561462
v -17.439651 -528.189331 29.522518
v -17.250443 -528.177490 29.413536
v -17.205582 -528.184692 29.414816
v -17.197861 -528.342834 29.841293
v -17.242554 -528.338745 29.848373
v -17.411682 -528.180725 29.487711
v -17.377365 -528.175049 29.458422
v -17.162262 -528.194641 29.424402
v -17.122208 -528.207092 29.441927
v -17.338013 -528.172546 29.435770
v -17.295135 -528.173401 29.420614
v -17.022049 -528.270630 29.573978
v -17.016830 -528.286926 29.616116
v -17.086899 -528.221558 29.466715
v -17.287430 -528.331543 29.847095
v -17.330719 -528.321533 29.837500
v -17.020554 -528.302185 29.658812
v -17.032791 -528.315613 29.700438
v -17.053391 -528.326904 29.739401
v -17.081345 -528.335510 29.774197
v -17.115646 -528.341187 29.803480
v -17.370819 -528.309143 29.819979
v -17.406097 -528.294678 29.795198
v -17.155014 -528.343689 29.826134
v -17.435272 -528.278870 29.764101
v -17.457153 -528.262390 29.727882
v -24.407593 -565.278381 30.204668
v -24.363235 -565.273804 30.213697
v -24.321716 -565.267212 30.230955
v -24.284515 -565.258972 30.255816
v -24.253189 -565.249390 30.287294
v -24.228821 -565.238770 30.324188
v -24.212372 -565.227661 30.365082
v -24.204529 -565.216248 30.408407
v -24.205582 -565.205200 30.452482
v -24.215454 -565.194824 30.495646
v -24.233765 -565.185547 30.536209
v -24.259827 -565.177673 30.572618
v -24.292664 -565.171631 30.603481
v -24.330978 -565.167664 30.627611
v -24.373352 -565.165710 30.644077
v -24.418060 -565.166016 30.652273
v -24.463425 -565.168518 30.651840
v -24.507782 -565.173096 30.642807
v -24.549316 -565.179626 30.625546
v -24.586517 -565.187866 30.600681
v -24.617813 -565.197449 30.569206
v -24.642197 -565.208008 30.532307
v -24.658630 -565.219238 30.491421
v -24.666534 -565.230591 30.448090
v -24.665451 -565.241699 30.404007
v -24.655563 -565.252014 30.360865
v -24.637299 -565.261292 30.320295
v -24.611191 -565.269104 30.283873
v -24.578354 -565.275146 30.253008
v -24.540070 -565.279236 30.228889
v -24.497681 -565.281189 30.212412
v -24.452942 -565.280945 30.204243
v -25.178284 -572.951904 34.013378
v -25.133957 -572.944580 34.020336
v -25.092422 -572.932617 34.034428
v -25.055267 -572.916565 34.055099
v -25.023834 -572.896973 34.081562
v -24.999527 -572.874695 34.112804
v -24.983047 -572.850464 34.147621
v -24.975235 -572.825256 34.184654
v -24.976257 -572.800171 34.222496
v -24.986145 -572.775940 34.259720
v -25.004486 -572.753662 34.294846
v -25.030563 -572.734131 34.326557
v -25.063370 -572.718079 34.353626
v -25.101669 -572.706177 34.375023
v -25.144043 -572.698853 34.389896
v -25.188736 -572.696411 34.397701
v -25.234116 -572.698914 34.398136
v -25.278458 -572.706299 34.391174
v -25.319977 -572.718262 34.377075
v -25.357224 -572.734314 34.356403
v -25.388550 -572.753845 34.329945
v -25.412918 -572.776184 34.298706
v -25.429337 -572.800354 34.263897
v -25.437164 -572.825562 34.226860
v -25.436111 -572.850708 34.189003
v -25.426239 -572.874939 34.151798
v -25.407944 -572.897156 34.116661
v -25.381866 -572.916748 34.084942
v -25.349045 -572.932739 34.057884
v -25.310715 -572.944641 34.036488
v -25.268387 -572.951904 34.021614
v -25.223694 -572.954468 34.013802
v -25.709579 -577.849609 37.110569
v -25.665283 -577.842224 37.117538
v -25.623703 -577.830261 37.131638
v -25.586502 -577.814148 37.152309
v -25.555176 -577.794678 37.178761
v -25.530807 -577.772339 37.209999
v -25.514389 -577.748169 37.244808
v -25.506516 -577.722961 37.281853
v -25.507553 -577.697815 37.319706
v -25.517441 -577.673584 37.356918
v -25.535767 -577.651306 37.392048
v -25.561829 -577.631836 37.423759
v -25.594666 -577.615784 37.450829
v -25.632996 -577.603882 37.472218
v -25.675354 -577.596558 37.487091
v -25.719971 -577.594116 37.494900
v -25.765442 -577.596680 37.495323
v -25.809753 -577.604004 37.488365
v -25.851303 -577.615906 37.474285
v -25.888443 -577.632019 37.453598
v -25.919876 -577.651489 37.427139
v -25.944229 -577.673828 37.395908
v -25.960648 -577.698059 37.361107
v -25.968475 -577.723206 37.324047
v -25.967438 -577.748474 37.286201
v -25.957550 -577.772583 37.249001
v -25.939255 -577.794861 37.213860
v -25.913193 -577.814392 37.182140
v -25.880325 -577.830444 37.155079
v -25.842026 -577.842285 37.133686
v -25.799728 -577.849670 37.118805
v -25.754898 -577.852051 37.111008
v -26.054276 -580.460571 39.750240
v -26.009933 -580.453247 39.757206
v -25.968323 -580.441284 39.771297
v -25.931198 -580.425171 39.791977
v -25.899841 -580.405640 39.818439
v -25.875488 -580.383301 39.849670
v -25.859039 -580.359070 39.884487
v -25.851181 -580.333984 39.921528
v -25.852249 -580.308777 39.959377
v -25.862106 -580.284607 39.996593
v -25.880417 -580.262268 40.031723
v -25.906494 -580.242737 40.063431
v -25.939392 -580.226746 40.090496
v -25.977661 -580.214844 40.111885
v -26.019958 -580.207520 40.126766
v -26.064697 -580.205078 40.134571
v -26.110077 -580.207520 40.135010
v -26.154434 -580.214905 40.128048
v -26.195969 -580.226929 40.113953
v -26.233078 -580.242920 40.093273
v -26.264526 -580.262573 40.066814
v -26.288864 -580.284851 40.035583
v -26.305267 -580.309021 40.000763
v -26.313171 -580.334167 39.963730
v -26.312088 -580.359314 39.925877
v -26.302231 -580.383545 39.888672
v -26.283920 -580.405823 39.853527
v -26.257858 -580.425354 39.821819
v -26.225021 -580.441345 39.794743
v -26.186676 -580.453247 39.773369
v -26.144363 -580.460571 39.758480
v -26.099594 -580.463074 39.750679
v -27.355698 -587.855042 48.604610
v -27.311401 -587.847717 48.611568
v -27.269882 -587.835693 48.625656
v -27.232697 -587.819702 48.646332
v -27.201279 -587.800049 48.672813
v -27.176926 -587.777832 48.704021
v -27.160507 -587.753601 48.738834
v -27.152664 -587.728455 48.775890
v -27.153717 -587.703308 48.813732
v -27.163574 -587.679077 48.850945
v -27.181900 -587.656799 48.886078
v -27.207977 -587.637268 48.917793
v -27.240799 -587.621216 48.944866
v -27.279129 -587.609375 48.966255
v -27.321442 -587.601990 48.981129
v -27.366226 -587.599548 48.988941
v -27.411575 -587.602051 48.989368
v -27.455887 -587.609436 48.982407
v -27.497421 -587.621399 48.968315
v -27.534637 -587.637390 48.947628
v -27.565979 -587.656982 48.921173
v -27.590347 -587.679321 48.889938
v -27.606796 -587.703491 48.855125
v -27.614594 -587.728577 48.818089
v -27.613602 -587.753784 48.780231
v -27.603729 -587.778015 48.743031
v -27.585388 -587.800293 48.707897
v -27.559265 -587.819885 48.676174
v -27.526474 -587.835876 48.649113
v -27.488144 -587.847778 48.627724
v -27.445816 -587.855103 48.612839
v -27.401138 -587.857544 48.605026
v -18.619675 -551.320679 27.010490
v -16.155182 -536.487915 27.911863
v -18.664749 -551.315125 27.012272
v -16.112396 -536.490173 27.927017
v -18.708771 -551.310486 27.022858
v -16.073334 -536.495361 27.949718
v -18.749893 -551.307007 27.041813
v -16.039551 -536.503174 27.979078
v -18.786682 -551.304688 27.068441
v -16.012283 -536.513428 28.014013
v -18.817688 -551.303528 27.101706
v -15.992616 -536.525635 28.053148
v -18.841614 -551.303833 27.140335
v -15.981309 -536.539429 28.094973
v -18.857666 -551.305298 27.182848
v -15.978806 -536.554138 28.137903
v -18.865250 -551.308105 27.227594
v -15.985169 -536.569397 28.180283
v -18.863892 -551.312073 27.272873
v -16.000198 -536.584351 28.220486
v -18.853806 -551.316956 27.316940
v -16.023285 -536.598694 28.256943
v -18.835342 -551.322693 27.358088
v -16.053513 -536.611694 28.288298
v -18.809219 -551.328979 27.394745
v -16.089813 -536.622925 28.313303
v -18.776428 -551.335571 27.425514
v -16.130676 -536.631958 28.331015
v -18.738235 -551.342407 27.449184
v -16.174606 -536.638428 28.340759
v -18.696014 -551.348999 27.464876
v -16.219879 -536.642090 28.342157
v -18.651505 -551.355042 27.471979
v -16.264847 -536.642822 28.335140
v -18.606476 -551.360535 27.470196
v -16.307663 -536.640564 28.319996
v -18.562439 -551.365173 27.459620
v -16.346695 -536.635437 28.297302
v -18.521271 -551.368652 27.440657
v -16.380478 -536.627563 28.267923
v -18.484543 -551.371033 27.414026
v -16.407745 -536.617310 28.233017
v -18.453568 -551.372131 27.380764
v -16.427399 -536.605103 28.193867
v -18.429581 -551.371948 27.342134
v -16.438690 -536.591370 28.152035
v -18.413528 -551.370361 27.299623
v -16.441177 -536.576599 28.109110
v -18.405991 -551.367615 27.254871
v -16.434814 -536.561462 28.066729
v -18.407303 -551.363647 27.209610
v -16.419830 -536.546387 28.026529
v -18.417389 -551.358826 27.165546
v -16.396774 -536.532104 27.990068
v -18.435837 -551.353027 27.124380
v -16.366501 -536.519104 27.958725
v -18.461975 -551.346680 27.087727
v -16.330231 -536.507874 27.933710
v -18.494781 -551.340027 27.056963
v -16.289352 -536.498779 27.916008
v -18.532990 -551.333252 27.033279
v -16.245438 -536.492310 27.906258
v -18.575195 -551.326721 27.017590
v -16.200104 -536.488647 27.904871
v -16.880020 -542.418457 27.451410
v -16.925262 -542.421936 27.453844
v -16.969116 -542.426819 27.464956
v -17.009796 -542.433105 27.484278
v -17.045776 -542.440430 27.511089
v -17.075607 -542.448669 27.544363
v -17.098282 -542.457397 27.582811
v -17.112793 -542.466309 27.624956
v -17.118713 -542.474976 27.669184
v -17.115692 -542.483215 27.713804
v -17.103882 -542.490601 27.757074
v -17.083755 -542.496948 27.797363
v -17.056107 -542.501892 27.833103
v -17.021973 -542.505371 27.862932
v -16.982651 -542.507080 27.885679
v -16.939636 -542.507141 27.900494
v -16.894684 -542.505432 27.906801
v -16.849396 -542.502014 27.904369
v -16.805588 -542.497131 27.893282
v -16.764908 -542.490845 27.873938
v -16.728928 -542.483459 27.847122
v -16.699051 -542.475281 27.813868
v -16.676407 -542.466553 27.775414
v -16.661896 -542.457642 27.733259
v -16.655975 -542.448975 27.689028
v -16.659027 -542.440735 27.644415
v -16.670807 -542.433289 27.601145
v -16.690903 -542.427002 27.560850
v -16.718582 -542.422058 27.525116
v -16.752686 -542.418640 27.495300
v -16.792053 -542.416870 27.472542
v -16.835037 -542.416870 27.457722
v -14.742921 -519.921997 32.361408
v -14.700089 -519.924194 32.376556
v -14.661057 -519.929382 32.399239
v -14.627259 -519.937256 32.428616
v -14.599992 -519.947388 32.463531
v -14.580354 -519.959656 32.502670
v -14.569062 -519.973389 32.544510
v -14.566545 -519.988159 32.587444
v -14.572907 -520.003357 32.629822
v -14.587922 -520.018372 32.670010
v -14.611024 -520.032715 32.706482
v -14.641252 -520.045654 32.737839
v -14.677522 -520.056946 32.762840
v -14.718415 -520.065979 32.780560
v -14.762361 -520.072449 32.790302
v -14.807649 -520.076050 32.791695
v -14.852540 -520.076843 32.784676
v -14.895371 -520.074585 32.769539
v -14.934419 -520.069397 32.746834
v -14.968247 -520.061646 32.717464
v -14.995469 -520.051270 32.682549
v -15.015122 -520.039124 32.643417
v -15.026444 -520.025330 32.601570
v -15.028932 -520.010620 32.558636
v -15.022614 -519.995422 32.516266
v -15.007569 -519.980408 32.476070
v -14.984529 -519.966125 32.439594
v -14.954225 -519.953125 32.408272
v -14.917954 -519.941833 32.383247
v -14.877061 -519.932861 32.365536
v -14.833161 -519.926392 32.355804
v -14.787858 -519.922729 32.354401
v -13.557481 -493.995056 41.087086
v -13.514680 -493.997284 41.102238
v -13.475617 -494.002472 41.124931
v -13.441804 -494.010284 41.154289
v -13.414536 -494.020447 41.189228
v -13.394914 -494.032715 41.228344
v -13.383607 -494.046387 41.270191
v -13.381059 -494.061218 41.313118
v -13.387498 -494.076324 41.355495
v -13.402482 -494.091400 41.395702
v -13.425584 -494.105713 41.432167
v -13.455812 -494.118774 41.463509
v -13.492051 -494.129974 41.488518
v -13.532975 -494.139008 41.506233
v -13.576890 -494.145508 41.515972
v -13.622163 -494.149170 41.517357
v -13.667100 -494.149872 41.510357
v -13.709931 -494.147644 41.495213
v -13.748963 -494.142456 41.472519
v -13.782807 -494.134613 41.443142
v -13.810044 -494.124451 41.408222
v -13.829652 -494.112183 41.369099
v -13.840989 -494.098450 41.327251
v -13.843461 -494.083649 41.284313
v -13.837113 -494.068481 41.241947
v -13.822129 -494.053467 41.201744
v -13.799043 -494.039185 41.165283
v -13.768769 -494.026154 41.133942
v -13.732499 -494.014923 41.108925
v -13.691590 -494.005859 41.091209
v -13.647721 -493.999390 41.081470
v -13.602433 -493.995728 41.080082
v -12.136094 -443.822845 55.840183
v -12.093247 -443.825012 55.855316
v -12.054231 -443.830200 55.878025
v -12.020402 -443.838013 55.907398
v -11.993150 -443.848267 55.942310
v -11.973496 -443.860535 55.981438
v -11.962205 -443.874268 56.023289
v -11.959687 -443.888947 56.066219
v -11.966050 -443.904205 56.108593
v -11.981080 -443.919189 56.148788
v -12.004151 -443.933502 56.185257
v -12.034410 -443.946533 56.216595
v -12.070649 -443.957794 56.241608
v -12.111558 -443.966766 56.259319
v -12.155473 -443.973297 56.269058
v -12.200807 -443.976990 56.270458
v -12.245698 -443.977631 56.263443
v -12.288499 -443.975403 56.248302
v -12.327577 -443.970276 56.225601
v -12.361360 -443.962433 56.196239
v -12.388627 -443.952209 56.161312
v -12.408311 -443.939972 56.122189
v -12.419572 -443.926208 56.080349
v -12.422074 -443.911530 56.037415
v -12.415696 -443.896301 55.995037
v -12.400697 -443.881287 55.954834
v -12.377625 -443.866974 55.918373
v -12.347367 -443.853943 55.887020
v -12.311112 -443.842712 55.862026
v -12.270219 -443.833649 55.844303
v -12.226319 -443.827179 55.834560
v -12.181001 -443.823517 55.833168
v -12.621690 -472.408020 47.971077
v -12.648942 -472.397705 47.936142
v -12.854829 -472.386841 47.863319
v -12.898759 -472.393372 47.873055
v -12.588212 -472.448669 48.094975
v -12.590760 -472.433929 48.052032
v -12.682725 -472.389893 47.906780
v -12.721818 -472.384766 47.884079
v -12.939668 -472.402374 47.890778
v -12.975907 -472.413635 47.915783
v -12.602006 -472.420227 48.010201
v -12.809556 -472.383240 47.861931
v -13.006166 -472.426636 47.947128
v -13.029252 -472.440918 47.983601
v -13.044236 -472.455994 48.023792
v -13.050614 -472.471161 48.066170
v -12.764665 -472.382477 47.868938
v -13.048097 -472.485901 48.109108
v -13.036805 -472.499634 48.150944
v -13.017167 -472.511963 48.190079
v -12.989884 -472.522095 48.224998
v -12.956101 -472.529907 48.254368
v -12.917039 -472.535065 48.277065
v -12.874238 -472.537354 48.292198
v -12.829301 -472.536682 48.299213
v -12.783998 -472.532959 48.297836
v -12.740098 -472.526520 48.288082
v -12.699235 -472.517456 48.270374
v -12.662950 -472.506226 48.245358
v -12.632676 -472.493134 48.214024
v -12.609574 -472.478912 48.177544
v -12.594621 -472.463837 48.137356
v -12.300920 -455.776611 52.899143
v -12.529618 -455.755890 52.791401
v -12.267396 -455.817352 53.023048
v -12.361909 -455.758575 52.834850
v -12.614457 -455.771393 52.818859
v -12.281205 -455.788788 52.938274
v -12.484330 -455.752197 52.790009
v -12.680955 -455.795685 52.875214
v -12.723435 -455.824615 52.951870
v -12.727281 -455.854584 53.037182
v -12.696290 -455.880554 53.118153
v -12.635270 -455.898590 53.182446
v -12.553422 -455.906006 53.220280
v -12.463151 -455.901642 53.225906
v -12.378373 -455.886108 53.198441
v -12.311814 -455.861847 53.142094
v -12.273759 -455.832520 53.065426
v -12.328126 -455.766388 52.864227
v -12.573533 -455.762360 52.801140
v -12.269898 -455.802612 52.980110
v -12.401002 -455.753357 52.812157
v -12.650727 -455.782654 52.843868
v -12.704072 -455.809967 52.911671
v -12.729814 -455.839844 52.994247
v -12.443788 -455.751099 52.797012
v -12.715943 -455.868408 53.079025
v -12.669114 -455.890686 53.153072
v -12.596192 -455.903748 53.205143
v -12.508500 -455.905334 53.227295
v -12.419282 -455.895172 53.216164
v -12.342088 -455.874939 53.173435
v -12.288774 -455.847595 53.105621
v -20.833237 -561.486267 27.606707
v -20.877014 -561.478149 27.615665
v -20.917984 -561.468079 27.632839
v -20.954330 -561.456665 27.657555
v -20.984879 -561.444214 27.688875
v -21.008286 -561.431274 27.725603
v -21.023743 -561.418152 27.766312
v -21.030640 -561.405518 27.809460
v -21.028671 -561.393921 27.853380
v -21.018036 -561.383667 27.896358
v -20.998978 -561.375183 27.936777
v -20.972321 -561.368896 27.973064
v -20.939072 -561.364868 28.003826
v -20.900482 -561.363403 28.027895
v -20.858170 -561.364563 28.044329
v -20.813568 -561.368164 28.052511
v -20.768539 -561.374146 28.052118
v -20.724670 -561.382385 28.043171
v -20.683777 -561.392395 28.025993
v -20.647400 -561.403748 28.001282
v -20.616867 -561.416260 27.969957
v -20.593491 -561.429321 27.933231
v -20.578003 -561.442322 27.892509
v -20.571167 -561.454895 27.849365
v -20.573013 -561.466553 27.805464
v -20.583755 -561.476868 27.762466
v -20.602798 -561.485229 27.722055
v -20.629440 -561.491577 27.685776
v -20.662674 -561.495605 27.654987
v -20.701248 -561.497070 27.630941
v -20.743637 -561.495972 27.614489
v -20.788177 -561.492310 27.606318
v -17.737305 -547.177734 27.176725
v -17.781616 -547.176514 27.185947
v -17.823273 -547.176514 27.203592
v -17.860809 -547.177856 27.228981
v -17.892700 -547.180481 27.261126
v -17.917679 -547.184326 27.298798
v -17.934937 -547.189148 27.340561
v -17.943710 -547.194824 27.384783
v -17.943619 -547.201172 27.429796
v -17.934738 -547.207886 27.473854
v -17.917419 -547.214722 27.515255
v -17.892242 -547.221375 27.552425
v -17.860336 -547.227722 27.583948
v -17.822723 -547.233398 27.608568
v -17.781006 -547.238220 27.625366
v -17.736649 -547.241943 27.633711
v -17.691528 -547.244507 27.633266
v -17.647247 -547.245850 27.624033
v -17.605545 -547.245789 27.606396
v -17.568054 -547.244507 27.581003
v -17.536148 -547.241821 27.548861
v -17.511185 -547.238037 27.511179
v -17.493881 -547.233154 27.469435
v -17.485153 -547.227539 27.425198
v -17.485260 -547.221130 27.380184
v -17.494156 -547.214417 27.336134
v -17.511459 -547.207581 27.294722
v -17.536606 -547.200928 27.257544
v -17.568604 -547.194641 27.226044
v -17.606155 -547.188965 27.201420
v -17.647903 -547.184143 27.184599
v -17.692230 -547.180359 27.176277
v -19.882111 -556.402161 27.086718
v -19.848557 -556.410400 27.058203
v -19.834106 -556.368286 27.430368
v -19.869827 -556.366211 27.403225
v -19.499771 -556.430115 27.323229
v -19.519363 -556.422607 27.362329
v -19.678207 -556.439880 27.021374
v -19.634842 -556.444763 27.033266
v -19.936874 -556.369873 27.289869
v -19.942963 -556.374207 27.246304
v -19.618820 -556.397949 27.446783
v -19.661209 -556.390076 27.460381
v -19.529037 -556.450745 27.113659
v -19.506393 -556.449524 27.151939
v -19.909210 -556.394043 27.121191
v -19.793762 -556.371826 27.450266
v -19.488403 -556.436829 27.280973
v -19.767426 -556.426514 27.023142
v -19.723022 -556.433594 27.017958
v -19.922226 -556.367065 27.331596
v -19.580078 -556.406189 27.425335
v -19.558777 -556.450378 27.080309
v -19.928864 -556.386414 27.160299
v -19.750381 -556.376770 27.462158
v -19.485687 -556.442444 27.237238
v -19.809784 -556.418701 27.036730
v -19.899597 -556.365906 27.369862
v -19.546494 -556.414490 27.396811
v -19.594513 -556.448364 27.053165
v -19.940231 -556.379761 27.202547
v -19.705673 -556.382935 27.465569
v -19.491776 -556.446716 27.193651
v -15.637300 -528.192688 29.981997
v -15.660386 -528.207031 30.018471
v -15.219331 -528.214783 30.129835
v -15.221879 -528.200073 30.086910
v -15.225724 -528.229919 30.172222
v -15.233155 -528.186218 30.045067
v -15.252793 -528.174072 30.005939
v -15.440660 -528.149292 29.896790
v -15.485963 -528.152954 29.898188
v -15.505357 -528.303406 30.327074
v -15.460481 -528.302673 30.334089
v -15.280076 -528.163818 29.971020
v -15.313890 -528.155945 29.941641
v -15.529923 -528.159424 29.907936
v -15.570817 -528.168457 29.925640
v -15.352921 -528.150818 29.918951
v -15.395738 -528.148499 29.903814
v -15.675431 -528.221985 30.058657
v -15.681794 -528.237183 30.101038
v -15.607041 -528.179688 29.950657
v -15.415147 -528.299011 30.332695
v -15.371202 -528.292603 30.322948
v -15.679261 -528.251953 30.143970
v -15.667970 -528.265686 30.185810
v -15.648316 -528.277954 30.224945
v -15.621003 -528.288147 30.259867
v -15.587266 -528.295959 30.289238
v -15.330338 -528.283508 30.305237
v -15.294068 -528.272278 30.280228
v -15.548188 -528.301147 30.311932
v -15.263841 -528.259277 30.248886
v -15.240769 -528.244934 30.212402
v -22.664001 -567.059998 30.575546
v -22.707855 -567.051819 30.584482
v -22.748764 -567.041687 30.601664
v -22.785156 -567.030273 30.626389
v -22.815659 -567.017822 30.657709
v -22.839035 -567.004822 30.694427
v -22.854538 -566.991760 30.735138
v -22.861404 -566.979248 30.778275
v -22.859451 -566.967529 30.822197
v -22.848801 -566.957336 30.865187
v -22.829758 -566.948853 30.905584
v -22.803101 -566.942505 30.941874
v -22.769882 -566.938538 30.972641
v -22.731323 -566.937073 30.996710
v -22.688904 -566.938232 31.013142
v -22.644409 -566.941772 31.021324
v -22.599304 -566.947754 31.020929
v -22.555435 -566.955994 31.011984
v -22.514603 -566.965942 30.994804
v -22.478210 -566.977417 30.970083
v -22.447693 -566.989929 30.938763
v -22.424301 -567.002930 30.902044
v -22.408875 -567.015991 30.861338
v -22.401886 -567.028564 30.818201
v -22.403854 -567.040283 30.774282
v -22.414551 -567.050476 30.731293
v -22.433563 -567.058899 30.690895
v -22.460205 -567.065247 30.654593
v -22.493469 -567.069214 30.623827
v -22.531982 -567.070679 30.599758
v -22.574387 -567.069580 30.583311
v -22.618958 -567.065918 30.575146
v -23.872208 -572.869751 34.227119
v -23.915787 -572.858826 34.233978
v -23.956299 -572.843506 34.247875
v -23.992096 -572.824280 34.268295
v -24.021820 -572.802002 34.294456
v -24.044312 -572.777405 34.325348
v -24.058807 -572.751465 34.359764
v -24.064606 -572.725159 34.396412
v -24.061630 -572.699646 34.433872
v -24.049896 -572.675659 34.470699
v -24.029877 -572.654297 34.505489
v -24.002289 -572.636414 34.536900
v -23.968292 -572.622559 34.563717
v -23.929138 -572.613281 34.584915
v -23.886383 -572.609009 34.599678
v -23.841553 -572.609924 34.607456
v -23.796494 -572.615967 34.607918
v -23.752869 -572.626831 34.601067
v -23.712418 -572.642151 34.587166
v -23.676605 -572.661316 34.566730
v -23.646866 -572.683655 34.540585
v -23.624329 -572.708313 34.509701
v -23.609924 -572.734253 34.475269
v -23.604034 -572.760498 34.438622
v -23.607086 -572.786072 34.401165
v -23.618866 -572.809937 34.364326
v -23.638885 -572.831421 34.329552
v -23.666412 -572.849304 34.298145
v -23.700394 -572.863159 34.271313
v -23.739548 -572.872375 34.250122
v -23.782379 -572.876648 34.235355
v -23.827133 -572.875732 34.227589
v -24.822357 -577.865112 37.076538
v -24.865952 -577.854248 37.083382
v -24.906433 -577.838928 37.097290
v -24.942184 -577.819702 37.117714
v -24.971985 -577.797485 37.143864
v -24.994476 -577.772827 37.174747
v -25.008911 -577.746887 37.209179
v -25.014740 -577.720581 37.245827
v -25.011749 -577.694946 37.283283
v -25.000031 -577.671082 37.320118
v -24.979950 -577.649719 37.354912
v -24.952454 -577.631775 37.386307
v -24.918411 -577.617981 37.413128
v -24.879272 -577.608704 37.434326
v -24.836472 -577.604492 37.449097
v -24.791748 -577.605286 37.456856
v -24.746628 -577.611328 37.457329
v -24.703003 -577.622253 37.450474
v -24.662506 -577.637512 37.436573
v -24.626740 -577.656738 37.416153
v -24.596985 -577.679077 37.389988
v -24.574493 -577.703674 37.359104
v -24.559998 -577.729614 37.324680
v -24.554199 -577.755859 37.288033
v -24.557129 -577.781494 37.250587
v -24.568909 -577.805420 37.213749
v -24.588943 -577.826721 37.178959
v -24.616562 -577.844727 37.147545
v -24.650558 -577.858521 37.120743
v -24.689667 -577.867798 37.099533
v -24.732437 -577.872009 37.084766
v -24.777222 -577.871155 37.077007
v -25.245071 -580.517212 39.757446
v -25.288651 -580.506287 39.764309
v -25.329147 -580.490967 39.778214
v -25.364944 -580.471802 39.798634
v -25.394653 -580.449402 39.824791
v -25.417191 -580.424744 39.855667
v -25.431641 -580.398926 39.890095
v -25.437531 -580.372559 39.926746
v -25.434448 -580.347046 39.964211
v -25.422745 -580.323059 40.001034
v -25.402710 -580.301758 40.035828
v -25.375122 -580.283875 40.067230
v -25.341110 -580.269958 40.094044
v -25.301971 -580.260681 40.115246
v -25.259216 -580.256470 40.130016
v -25.214386 -580.257385 40.137775
v -25.169357 -580.263367 40.138241
v -25.125732 -580.274231 40.131397
v -25.085220 -580.289612 40.117493
v -25.049484 -580.308716 40.097073
v -25.019699 -580.331055 40.070908
v -24.997177 -580.355652 40.040028
v -24.982742 -580.381714 40.005608
v -24.976868 -580.407898 39.968960
v -24.979950 -580.433533 39.931488
v -24.991714 -580.457458 39.894661
v -25.011688 -580.478760 39.859879
v -25.039246 -580.496704 39.828480
v -25.073227 -580.510620 39.801651
v -25.112366 -580.519836 39.780453
v -25.155182 -580.524048 39.765694
v -25.199982 -580.523193 39.757931
v -26.445984 -587.864258 48.703960
v -26.489594 -587.853394 48.710819
v -26.530060 -587.838013 48.724728
v -26.565903 -587.818848 48.745132
v -26.595642 -587.796448 48.771297
v -26.618149 -587.771851 48.802174
v -26.632584 -587.745972 48.836605
v -26.638428 -587.719727 48.873260
v -26.635391 -587.694153 48.910713
v -26.623642 -587.670166 48.947544
v -26.603668 -587.648865 48.982330
v -26.576096 -587.630920 49.013741
v -26.542068 -587.617065 49.040562
v -26.502899 -587.607788 49.061756
v -26.460144 -587.603516 49.076534
v -26.415359 -587.604431 49.084290
v -26.370270 -587.610413 49.084759
v -26.326645 -587.621338 49.077896
v -26.286148 -587.636658 49.063999
v -26.250412 -587.655823 49.043587
v -26.220703 -587.678223 49.017406
v -26.198135 -587.702759 48.986530
v -26.183685 -587.728760 48.952099
v -26.177826 -587.755066 48.915455
v -26.180862 -587.780579 48.878002
v -26.192642 -587.804504 48.841179
v -26.212646 -587.825867 48.806385
v -26.240173 -587.843872 48.774979
v -26.274216 -587.857666 48.748165
v -26.313354 -587.866943 48.726959
v -26.356140 -587.871155 48.712204
v -26.400909 -587.870239 48.704430
v -27.651520 -590.278198 52.763393
v -27.607178 -590.270874 52.770359
v -27.565598 -590.258911 52.784451
v -27.528412 -590.242798 52.805130
v -27.497086 -590.223328 52.831585
v -27.472687 -590.200928 52.862831
v -27.456253 -590.176758 52.897640
v -27.448425 -590.151550 52.934677
v -27.449478 -590.126465 52.972530
v -27.459366 -590.102234 53.009739
v -27.477692 -590.079956 53.044876
v -27.503723 -590.060425 53.076584
v -27.536530 -590.044434 53.103661
v -27.574921 -590.032471 53.125038
v -27.617218 -590.025208 53.139912
v -27.661942 -590.022705 53.147732
v -27.707291 -590.025208 53.148167
v -27.751633 -590.032532 53.141201
v -27.793137 -590.044556 53.127098
v -27.830353 -590.060608 53.106419
v -27.861771 -590.080200 53.079960
v -27.886108 -590.102417 53.048729
v -27.902527 -590.126709 53.013916
v -27.910416 -590.151855 52.976879
v -27.909317 -590.177002 52.939034
v -27.899475 -590.201172 52.901821
v -27.881149 -590.223511 52.866680
v -27.855057 -590.242981 52.834969
v -27.822235 -590.259033 52.807899
v -27.783890 -590.270874 52.786514
v -27.741531 -590.278259 52.771633
v -27.696884 -590.280762 52.763828
v -26.512665 -590.287354 52.862762
v -26.556305 -590.276489 52.869598
v -26.596802 -590.261169 52.883503
v -26.632568 -590.241943 52.903931
v -26.662292 -590.219604 52.930092
v -26.684845 -590.195007 52.960976
v -26.699326 -590.169006 52.995399
v -26.705139 -590.142822 53.032040
v -26.702148 -590.117249 53.069515
v -26.690369 -590.093201 53.106342
v -26.670334 -590.071899 53.141129
v -26.642792 -590.054016 53.172535
v -26.608810 -590.040100 53.199348
v -26.569672 -590.030884 53.220554
v -26.526825 -590.026672 53.235317
v -26.482071 -590.027588 53.243084
v -26.437012 -590.033569 53.243557
v -26.393402 -590.044495 53.236698
v -26.352859 -590.059814 53.222790
v -26.317078 -590.078979 53.202370
v -26.287384 -590.101318 53.176208
v -26.264847 -590.125916 53.145332
v -26.250351 -590.151855 53.110916
v -26.244568 -590.178101 53.074261
v -26.247528 -590.203674 53.036804
v -26.259293 -590.227661 52.999969
v -26.279343 -590.249023 52.965183
v -26.306915 -590.266907 52.933777
v -26.340897 -590.280762 52.906956
v -26.380051 -590.289978 52.885754
v -26.422821 -590.294312 52.870998
v -26.467590 -590.293335 52.863232
v -27.770386 -594.718506 63.255226
v -27.726105 -594.711182 63.262199
v -27.684616 -594.699097 63.276287
v -27.647354 -594.683228 63.296955
v -27.615997 -594.663574 63.323421
v -27.591660 -594.641296 63.354656
v -27.575211 -594.617065 63.389465
v -27.567368 -594.591919 63.426510
v -27.568390 -594.566772 63.464359
v -27.578308 -594.542603 63.501575
v -27.596603 -594.520264 63.536705
v -27.622681 -594.500732 63.568420
v -27.655487 -594.484680 63.595493
v -27.693787 -594.472778 63.616882
v -27.736145 -594.465515 63.631748
v -27.780914 -594.463013 63.639553
v -27.826279 -594.465515 63.639999
v -27.870605 -594.472900 63.633038
v -27.912125 -594.484863 63.618935
v -27.949341 -594.500854 63.598263
v -27.980713 -594.520447 63.571796
v -28.005051 -594.542847 63.540569
v -28.021500 -594.567078 63.505745
v -28.029282 -594.592163 63.468727
v -28.028259 -594.617371 63.430851
v -28.018417 -594.641602 63.393635
v -28.000107 -594.663818 63.358509
v -27.974045 -594.683350 63.326801
v -27.941177 -594.699341 63.299744
v -27.902863 -594.711243 63.278355
v -27.860550 -594.718506 63.263477
v -27.815826 -594.721069 63.255657
v -26.493805 -594.727600 63.354591
v -26.537338 -594.716736 63.361443
v -26.577911 -594.701477 63.375359
v -26.613663 -594.682251 63.395779
v -26.643387 -594.659912 63.421909
v -26.665894 -594.635315 63.452805
v -26.680405 -594.609375 63.487236
v -26.686203 -594.583130 63.523876
v -26.683167 -594.557495 63.561359
v -26.671448 -594.533569 63.598171
v -26.651428 -594.512268 63.632957
v -26.623901 -594.494324 63.664383
v -26.589844 -594.480469 63.691189
v -26.550690 -594.471191 63.712372
v -26.507935 -594.466980 63.727146
v -26.463135 -594.467896 63.734924
v -26.418076 -594.473877 63.735386
v -26.374451 -594.484741 63.728546
v -26.333954 -594.500122 63.714619
v -26.298203 -594.519287 63.694206
v -26.268448 -594.541626 63.668060
v -26.245911 -594.566162 63.637184
v -26.231476 -594.592102 63.602745
v -26.225632 -594.618408 63.566086
v -26.228607 -594.644043 63.528637
v -26.240402 -594.667908 63.491806
v -26.260468 -594.689270 63.457031
v -26.287994 -594.707153 63.425606
v -26.321960 -594.721069 63.398804
v -26.361115 -594.730347 63.377605
v -26.403870 -594.734558 63.362827
v -26.448730 -594.733643 63.355053
v -25.664291 -583.748352 44.077419
v -25.636780 -583.730347 44.108822
v -25.884293 -583.508118 44.378956
v -25.927063 -583.512268 44.364189
v -25.913773 -583.757935 44.013252
v -25.870148 -583.768738 44.006405
v -25.698288 -583.762207 44.050598
v -25.839523 -583.508972 44.386726
v -25.954178 -583.742615 44.027149
v -25.737503 -583.771423 44.029396
v -25.794403 -583.515015 44.387196
v -25.990005 -583.723328 44.047588
v -25.780243 -583.775696 44.014641
v -25.750824 -583.525879 44.380341
v -26.019714 -583.701050 44.073738
v -25.825012 -583.774841 44.006863
v -25.710312 -583.541199 44.366444
v -26.042252 -583.676453 44.104618
v -25.674545 -583.560364 44.346024
v -26.056747 -583.650513 44.139050
v -25.644806 -583.582764 44.319859
v -26.062561 -583.624268 44.175686
v -25.622314 -583.607361 44.288967
v -26.059540 -583.598633 44.213146
v -25.607788 -583.633179 44.254555
v -26.047867 -583.574707 44.249981
v -25.601959 -583.659546 44.217899
v -26.027756 -583.553345 44.284763
v -25.604950 -583.685120 44.180447
v -26.000198 -583.535400 44.316170
v -25.616730 -583.709045 44.143612
v -25.966217 -583.521606 44.342995
v -27.041061 -583.700684 44.024677
v -27.067139 -583.681152 44.056385
v -26.803223 -583.482849 44.329632
v -26.760925 -583.490173 44.314739
v -26.793121 -583.728516 43.960068
v -26.837463 -583.735901 43.953106
v -27.008270 -583.716736 43.997608
v -26.847961 -583.480408 44.337444
v -26.751572 -583.716553 43.974171
v -26.969940 -583.728638 43.976215
v -26.893372 -583.482910 44.337868
v -26.714478 -583.700500 43.994827
v -26.927612 -583.735962 43.961334
v -26.937653 -583.490295 44.330898
v -26.683044 -583.680969 44.021290
v -26.882858 -583.738464 43.953541
v -26.979202 -583.502319 44.316811
v -26.658691 -583.658630 44.052532
v -27.016388 -583.518311 44.296139
v -26.642273 -583.634399 44.087337
v -27.047745 -583.537842 44.269684
v -26.634460 -583.609314 44.124382
v -27.072144 -583.560181 44.238438
v -26.635483 -583.584167 44.162243
v -27.088516 -583.584351 44.203632
v -26.645340 -583.559875 44.199448
v -27.096375 -583.609497 44.166584
v -26.663605 -583.537659 44.234573
v -27.095383 -583.634705 44.128731
v -26.689728 -583.518127 44.266289
v -27.085464 -583.658875 44.091526
v -26.722580 -583.502075 44.293365
v -16.290726 -507.503723 36.854294
v -16.220123 -507.532532 36.903870
v -16.966721 -507.490784 37.093384
v -16.925644 -507.468201 37.015450
v -16.547287 -507.444489 36.797512
v -16.457489 -507.458801 36.800076
v -16.161896 -507.564087 36.966076
v -16.118073 -507.597290 37.038513
v -16.869675 -507.450989 36.945873
v -16.801117 -507.439606 36.887291
v -16.370880 -507.478790 36.819244
v -16.090393 -507.630798 37.118397
v -16.080109 -507.663391 37.202660
v -16.722412 -507.434692 36.841984
v -16.636703 -507.436279 36.811665
v -16.087341 -507.693726 37.288067
v -16.112030 -507.720673 37.371330
v -16.153122 -507.743256 37.449238
v -16.209015 -507.760559 37.518833
v -16.277664 -507.771851 37.577404
v -16.356323 -507.776764 37.622726
v -16.442062 -507.775085 37.653053
v -16.531509 -507.766937 37.667206
v -16.621262 -507.752625 37.664639
v -16.707855 -507.732635 37.645454
v -16.787994 -507.707764 37.610413
v -16.858566 -507.679016 37.560822
v -16.916916 -507.647339 37.498627
v -16.960678 -507.614197 37.426197
v -16.988327 -507.580627 37.346321
v -16.998688 -507.548035 37.262043
v -16.991409 -507.517670 37.176643
v -25.567459 -588.154358 48.349651
v -25.897400 -587.672241 48.668987
v -25.941574 -588.197693 48.262493
v -25.618469 -588.186462 48.317768
v -25.830215 -587.669861 48.680485
v -26.002289 -588.169373 48.275265
v -25.677185 -588.209473 48.291782
v -25.762619 -587.678223 48.683918
v -26.055984 -588.132568 48.295528
v -25.741348 -588.222351 48.272675
v -25.697235 -587.696960 48.679161
v -26.100601 -588.088623 48.322544
v -25.808548 -588.224731 48.261181
v -25.636475 -587.725159 48.666401
v -26.134430 -588.039185 48.355244
v -25.582733 -587.762024 48.646137
v -26.156097 -587.986328 48.392391
v -25.538162 -587.806030 48.619141
v -26.164825 -587.931885 48.432545
v -25.504364 -587.855408 48.586422
v -26.160278 -587.878052 48.474197
v -25.482697 -587.908386 48.549282
v -26.142670 -587.826904 48.515709
v -25.473907 -587.962708 48.509109
v -26.112625 -587.780334 48.555496
v -25.478470 -588.016602 48.467464
v -26.071274 -587.740234 48.592003
v -25.496124 -588.067749 48.425964
v -26.020294 -587.708069 48.623878
v -25.526138 -588.114258 48.386177
v -25.961533 -587.685120 48.649876
v -25.876144 -588.216370 48.257759
v -28.701767 -589.174988 52.261898
v -28.460861 -589.631836 51.815758
v -28.755463 -589.209900 52.238358
v -28.800034 -589.251343 52.207565
v -28.833710 -589.297791 52.170723
v -28.855270 -589.347412 52.129215
v -28.863922 -589.398254 52.084682
v -28.859238 -589.448486 52.038795
v -28.841583 -589.496155 51.993332
v -28.811356 -589.539429 51.950050
v -28.769958 -589.576477 51.910591
v -28.395462 -589.613708 51.822411
v -28.718857 -589.606140 51.876499
v -28.334717 -589.586731 51.837807
v -28.660034 -589.627014 51.849064
v -28.281052 -589.551880 51.861340
v -28.595749 -589.638550 51.829357
v -28.236511 -589.510437 51.892147
v -28.528534 -589.640137 51.818089
v -28.202774 -589.463989 51.928986
v -28.181168 -589.414368 51.970482
v -28.172577 -589.363525 52.015038
v -28.177185 -589.313232 52.060921
v -28.194946 -589.265625 52.106373
v -28.225113 -589.222412 52.149662
v -28.266541 -589.185242 52.189106
v -28.317612 -589.155640 52.223206
v -28.376465 -589.134766 52.250656
v -28.440735 -589.123291 52.270374
v -28.507980 -589.121643 52.281601
v -28.575607 -589.130005 52.283958
v -28.641052 -589.148071 52.277298
v -23.694885 -546.010193 27.329027
v -21.703857 -528.840698 30.076263
v -23.583374 -546.006287 27.334282
v -21.809113 -528.841797 30.113541
v -23.474792 -546.008728 27.360306
v -21.905731 -528.852661 30.168461
v -23.373322 -546.017395 27.406096
v -21.990005 -528.872742 30.238955
v -23.282761 -546.031860 27.469894
v -22.058731 -528.901245 30.322281
v -23.206741 -546.051575 27.549252
v -22.109146 -528.937012 30.415258
v -23.148071 -546.075928 27.641115
v -22.139496 -528.978821 30.514296
v -23.109070 -546.103882 27.741964
v -22.148422 -529.025024 30.615589
v -23.091171 -546.134277 27.847918
v -22.135666 -529.073730 30.715256
v -23.095078 -546.166138 27.954889
v -22.101761 -529.123230 30.809481
v -23.120712 -546.198059 28.058805
v -22.047958 -529.171509 30.894596
v -23.166992 -546.229004 28.155630
v -21.976318 -529.216858 30.967377
v -23.232178 -546.257629 28.241665
v -21.889648 -529.257202 31.024996
v -23.313828 -546.282837 28.313589
v -21.791245 -529.291321 31.065266
v -23.408707 -546.303711 28.368662
v -21.684875 -529.317810 31.086617
v -23.513214 -546.319458 28.404758
v -21.574615 -529.335693 31.088238
v -23.623367 -546.329407 28.420469
v -21.464737 -529.344177 31.070066
v -23.734863 -546.333313 28.415215
v -21.359467 -529.343018 31.032801
v -23.843430 -546.330872 28.389206
v -21.262848 -529.332153 30.977858
v -23.944901 -546.322327 28.343412
v -21.178543 -529.312195 30.907381
v -24.035446 -546.307861 28.279623
v -21.109848 -529.283569 30.824053
v -24.111481 -546.288086 28.200251
v -21.059387 -529.247864 30.731083
v -24.170181 -546.263733 28.108379
v -21.029144 -529.205994 30.632046
v -24.209198 -546.235840 28.007532
v -21.020172 -529.159851 30.530737
v -24.227066 -546.205322 27.901592
v -21.032898 -529.111084 30.431070
v -24.223129 -546.173462 27.794613
v -21.066803 -529.061646 30.336857
v -24.197571 -546.141541 27.690708
v -21.120605 -529.013306 30.251730
v -24.151245 -546.110657 27.593882
v -21.192200 -528.968140 30.178957
v -24.086044 -546.082031 27.507843
v -21.278915 -528.927551 30.121328
v -24.004395 -546.056763 27.435921
v -21.377335 -528.893494 30.081072
v -23.909515 -546.035889 27.380844
v -21.483688 -528.866943 30.059710
v -23.804993 -546.020203 27.344755
v -21.593964 -528.849121 30.058086
v -19.702133 -509.529022 34.878944
v -19.813156 -509.517151 34.877724
v -19.923340 -509.515015 34.896053
v -20.028381 -509.522797 34.933243
v -20.124176 -509.540161 34.987869
v -20.207245 -509.566406 35.057819
v -20.274246 -509.600555 35.140396
v -20.322556 -509.641266 35.232468
v -20.350449 -509.687073 35.330456
v -20.356873 -509.736053 35.430595
v -20.341415 -509.786438 35.529076
v -20.304764 -509.836273 35.622055
v -20.248367 -509.883636 35.706001
v -20.174377 -509.926697 35.777679
v -20.085617 -509.963898 35.834343
v -19.985443 -509.993622 35.873795
v -19.877792 -510.014893 35.894539
v -19.766708 -510.026733 35.895763
v -19.656601 -510.028839 35.877419
v -19.551590 -510.021088 35.840229
v -19.455688 -510.003784 35.785618
v -19.372650 -509.977539 35.715675
v -19.305679 -509.943359 35.633076
v -19.257355 -509.902649 35.541019
v -19.229446 -509.856934 35.443035
v -19.223022 -509.807922 35.342892
v -19.238510 -509.757507 35.244427
v -19.275101 -509.707642 35.151440
v -19.331512 -509.660278 35.067490
v -19.405518 -509.617249 34.995804
v -19.494339 -509.580017 34.939140
v -19.594498 -509.550293 34.899685
v -18.504166 -479.082733 48.530182
v -18.609406 -479.083984 48.567455
v -18.706055 -479.094818 48.622379
v -18.790344 -479.114899 48.692871
v -18.859039 -479.143311 48.776207
v -18.909470 -479.179199 48.869167
v -18.939774 -479.221008 48.968212
v -18.948730 -479.267120 49.069504
v -18.936005 -479.315857 49.169182
v -18.902069 -479.365295 49.263386
v -18.848297 -479.413635 49.348522
v -18.776627 -479.458923 49.421303
v -18.689941 -479.499390 49.478920
v -18.591568 -479.533447 49.519180
v -18.485168 -479.559937 49.540539
v -18.374939 -479.577850 49.542152
v -18.265045 -479.586273 49.523983
v -18.159821 -479.585083 49.486713
v -18.063171 -479.574280 49.431778
v -17.978851 -479.554199 49.361298
v -17.910156 -479.525726 49.277962
v -17.859726 -479.489838 49.185001
v -17.829453 -479.448151 49.085949
v -17.820496 -479.401917 48.984646
v -17.833237 -479.353149 48.884979
v -17.867111 -479.303741 48.790779
v -17.920914 -479.255463 48.705643
v -17.992569 -479.210175 48.632874
v -18.079193 -479.169739 48.575241
v -18.177643 -479.135559 48.534985
v -18.284042 -479.109100 48.513634
v -18.394241 -479.091248 48.512005
v -13.875459 -420.055481 68.572510
v -13.980729 -420.056732 68.609764
v -14.077363 -420.067566 68.664703
v -14.161622 -420.087616 68.735191
v -14.230317 -420.116089 68.818504
v -14.280793 -420.151855 68.911491
v -14.311082 -420.193665 69.010536
v -14.319993 -420.239899 69.111824
v -14.307328 -420.288635 69.211502
v -14.273438 -420.338135 69.305710
v -14.219636 -420.386353 69.390839
v -14.148011 -420.431641 69.463600
v -14.061311 -420.472107 69.521240
v -13.962861 -420.506226 69.561501
v -13.856523 -420.532715 69.582863
v -13.746232 -420.550568 69.584488
v -13.636415 -420.559052 69.566292
v -13.531098 -420.557800 69.529022
v -13.434480 -420.546997 69.474091
v -13.350175 -420.527008 69.403625
v -13.281526 -420.498505 69.320282
v -13.231019 -420.462708 69.227325
v -13.200746 -420.420868 69.128273
v -13.191834 -420.374664 69.026970
v -13.204530 -420.325928 68.927284
v -13.238435 -420.276459 68.833084
v -13.292237 -420.228119 68.747955
v -13.363877 -420.182922 68.675186
v -13.450547 -420.142487 68.617561
v -13.548982 -420.108307 68.577286
v -13.655351 -420.081787 68.555939
v -13.765595 -420.063965 68.554321
v -17.094711 -453.104736 58.948891
v -17.026031 -453.076172 58.865551
v -16.519714 -453.070435 58.686321
v -16.413361 -453.096893 58.707672
v -17.184387 -453.228455 59.242203
v -17.175430 -453.182281 59.140892
v -16.941772 -453.056091 58.795067
v -16.845078 -453.045288 58.740150
v -16.314941 -453.131012 58.747940
v -16.228241 -453.171570 58.805565
v -17.145172 -453.140503 59.041855
v -16.629944 -453.052612 58.684700
v -16.156586 -453.216766 58.878338
v -16.102783 -453.265045 58.963467
v -16.068893 -453.314514 59.057663
v -16.056137 -453.363251 59.157345
v -16.739822 -453.044098 58.702862
v -16.065125 -453.409485 59.258640
v -16.095383 -453.451294 59.357681
v -16.145874 -453.487030 59.450657
v -16.214584 -453.515625 59.533978
v -16.298874 -453.535614 59.604473
v -16.395493 -453.546387 59.659401
v -16.500763 -453.547638 59.696671
v -16.610641 -453.539093 59.714855
v -16.720901 -453.521301 59.713226
v -16.827225 -453.494812 59.691875
v -16.925690 -453.460693 59.651604
v -17.012344 -453.420227 59.593998
v -17.083984 -453.374969 59.521214
v -17.137756 -453.326660 59.436081
v -17.171692 -453.277222 59.341858
v -15.271806 -433.039978 65.030022
v -14.707627 -433.005737 64.767448
v -15.361512 -433.163757 65.323334
v -15.118836 -432.991516 64.876213
v -14.502809 -433.066345 64.829063
v -15.322251 -433.075836 65.123001
v -14.817842 -432.987915 64.765846
v -14.344499 -433.152100 64.959473
v -14.246003 -433.249847 65.138817
v -14.242249 -433.344727 65.339783
v -14.322938 -433.422424 65.531792
v -14.475923 -433.470947 65.685600
v -14.677873 -433.482941 65.777817
v -14.897981 -433.456604 65.794373
v -15.102799 -433.395996 65.732758
v -15.261064 -433.310303 65.602356
v -15.348817 -433.212494 65.423004
v -15.203126 -433.011536 64.946693
v -14.601213 -433.032227 64.788811
v -15.352571 -433.117615 65.222038
v -15.022218 -432.980621 64.821281
v -14.416093 -433.106842 64.886696
v -14.290666 -433.200378 65.044594
v -14.233232 -433.298615 65.238495
v -14.916932 -432.979462 64.784012
v -14.272523 -433.386536 65.438820
v -14.391648 -433.450867 65.615128
v -14.572602 -433.481781 65.740540
v -14.787690 -433.474457 65.795990
v -15.004365 -433.430176 65.773018
v -15.189439 -433.355560 65.675117
v -15.314912 -433.262024 65.517212
v -21.293213 -518.244446 33.345215
v -21.239410 -518.292664 33.430336
v -20.550934 -518.464172 33.568539
v -21.167831 -518.337952 33.503113
v -21.081100 -518.378418 33.560741
v -20.454285 -518.453308 33.513592
v -20.369995 -518.433289 33.443115
v -20.301315 -518.404846 33.359806
v -20.250885 -518.369019 33.266827
v -20.220596 -518.327209 33.167789
v -20.982666 -518.412598 33.601002
v -20.876282 -518.439026 33.622353
v -20.383743 -518.089233 32.714703
v -20.211624 -518.281006 33.066490
v -20.224365 -518.232239 32.966824
v -20.895294 -517.961853 32.612003
v -21.000534 -517.963074 32.649273
v -20.470367 -518.048767 32.657074
v -20.568802 -518.014709 32.616795
v -21.097198 -517.973877 32.704212
v -21.181488 -517.993896 32.774689
v -20.766052 -518.456909 33.623978
v -20.656219 -518.465393 33.605793
v -20.675156 -517.988220 32.595444
v -20.785416 -517.970337 32.593834
v -21.250153 -518.022400 32.858017
v -21.300629 -518.058228 32.950993
v -21.327148 -518.194946 33.251003
v -21.330917 -518.099976 33.050026
v -21.339859 -518.146240 33.151325
v -20.258255 -518.182800 32.872601
v -20.312042 -518.134521 32.787479
v -25.081985 -553.054504 27.532112
v -25.159195 -553.021179 27.460999
v -25.177353 -552.997192 28.381241
v -25.097504 -553.034058 28.314720
v -25.939270 -552.660889 28.110483
v -25.893250 -552.679871 28.207565
v -25.546570 -552.849426 27.367004
v -25.644470 -552.805176 27.395647
v -24.949966 -553.104797 28.035522
v -24.937881 -553.112122 27.927855
v -25.664627 -552.778503 28.418177
v -25.568069 -552.821106 28.452499
v -25.881165 -552.695984 27.592663
v -25.930954 -552.671997 27.686945
v -25.019150 -553.081116 27.617861
v -25.267975 -552.955750 28.429768
v -25.966690 -552.650391 28.005812
v -25.344406 -552.939819 27.372896
v -25.445328 -552.894958 27.359329
v -24.981537 -553.088928 28.138474
v -25.753265 -552.739746 28.364412
v -25.815018 -552.726868 27.510683
v -24.973190 -553.099976 27.714924
v -25.365768 -552.911438 28.458420
v -25.974564 -552.648865 27.897556
v -25.247803 -552.982422 27.407230
v -25.031372 -553.065002 28.232737
v -25.830444 -552.706482 28.293310
v -25.735107 -552.763794 27.444162
v -24.945740 -553.110474 27.819597
v -25.467148 -552.865967 28.466101
v -25.962433 -552.656067 27.789894
v -24.120621 -547.660522 26.002619
v -21.257935 -529.504639 27.617626
v -24.009094 -547.656494 26.007687
v -21.363235 -529.504089 27.654926
v -23.900482 -547.657715 26.033794
v -21.459854 -529.512268 27.710299
v -23.799011 -547.664062 26.079941
v -21.544159 -529.528992 27.781641
v -23.708511 -547.675598 26.144352
v -21.612808 -529.553528 27.866226
v -23.632446 -547.691589 26.224556
v -21.663269 -529.584961 27.960764
v -23.573822 -547.711548 26.317465
v -21.693588 -529.622009 28.061651
v -23.534775 -547.734741 26.419516
v -21.702530 -529.663391 28.165010
v -23.516861 -547.760193 26.526770
v -21.689819 -529.707458 28.266861
v -23.520767 -547.786987 26.635115
v -21.655899 -529.752441 28.363289
v -23.546371 -547.814026 26.740406
v -21.602081 -529.796692 28.450586
v -23.592728 -547.840271 26.838581
v -21.530441 -529.838440 28.525419
v -23.657898 -547.864868 26.925861
v -21.443787 -529.876160 28.584871
v -23.739548 -547.886719 26.998901
v -21.345322 -529.908325 28.626694
v -23.834442 -547.905029 27.054886
v -21.238968 -529.933838 28.649263
v -23.938934 -547.919006 27.091679
v -21.128784 -529.951538 28.651720
v -24.049042 -547.928284 27.107849
v -21.018860 -529.960876 28.633972
v -24.160568 -547.932373 27.102798
v -20.913574 -529.961426 28.596682
v -24.269150 -547.931152 27.076675
v -20.816971 -529.953186 28.541300
v -24.370636 -547.924744 27.030525
v -20.732651 -529.936462 28.469946
v -24.461151 -547.913269 26.966118
v -20.663971 -529.911926 28.385378
v -24.537216 -547.897217 26.885933
v -20.613525 -529.880493 28.290836
v -24.595871 -547.877258 26.793013
v -20.583282 -529.843445 28.189941
v -24.634888 -547.854065 26.690983
v -20.574310 -529.802063 28.086584
v -24.652771 -547.828613 26.583715
v -20.587036 -529.757996 27.984735
v -24.648865 -547.801758 26.475365
v -20.620956 -529.713074 27.888306
v -24.623230 -547.774780 26.370075
v -20.674713 -529.668823 27.801008
v -24.576950 -547.748474 26.271908
v -20.746338 -529.627014 27.726183
v -24.511703 -547.723938 26.184618
v -20.833069 -529.589294 27.666719
v -24.430115 -547.702148 26.111576
v -20.931488 -529.557068 27.624903
v -24.335251 -547.683777 26.055588
v -21.037827 -529.531677 27.602325
v -24.230743 -547.669800 26.018799
v -21.148071 -529.513916 27.599871
v -21.874344 -536.730286 26.622715
v -21.764069 -536.747559 26.627781
v -21.657715 -536.769348 26.653883
v -21.559280 -536.794922 26.700035
v -21.472626 -536.823425 26.764444
v -21.400986 -536.853638 26.844631
v -21.347214 -536.884460 26.937544
v -21.313248 -536.914551 27.039602
v -21.300522 -536.942932 27.146860
v -21.309494 -536.968445 27.255222
v -21.339783 -536.990173 27.360500
v -21.390244 -537.007202 27.458658
v -21.458908 -537.018860 27.545944
v -21.543213 -537.024780 27.618996
v -21.639832 -537.024658 27.674980
v -21.745102 -537.018616 27.711763
v -21.855011 -537.006775 27.727942
v -21.965210 -536.989624 27.722881
v -22.071609 -536.967773 27.696775
v -22.170044 -536.942139 27.650633
v -22.256683 -536.913635 27.586218
v -22.328369 -536.883545 27.506025
v -22.382141 -536.852722 27.413113
v -22.416031 -536.822571 27.311062
v -22.428772 -536.794128 27.203802
v -22.419815 -536.768616 27.095453
v -22.389542 -536.746948 26.990156
v -22.339081 -536.729919 26.891981
v -22.270355 -536.718201 26.804703
v -22.186111 -536.712280 26.731668
v -22.089478 -536.712341 26.675680
v -21.984192 -536.718506 26.638887
v -19.345779 -509.257080 32.783211
v -19.456604 -509.243408 32.782005
v -19.566635 -509.238647 32.800747
v -19.671570 -509.243073 32.838760
v -19.767365 -509.256470 32.894550
v -19.850403 -509.278320 32.965969
v -19.917450 -509.307678 33.050293
v -19.965973 -509.343597 33.144287
v -19.994034 -509.384521 33.244316
v -20.000687 -509.428986 33.346535
v -19.985504 -509.475311 33.447048
v -19.949188 -509.521606 33.541958
v -19.893097 -509.566223 33.627628
v -19.819366 -509.607300 33.700775
v -19.730865 -509.643311 33.758575
v -19.630981 -509.673035 33.798817
v -19.523529 -509.695007 33.819950
v -19.412735 -509.708740 33.821152
v -19.302704 -509.713409 33.802414
v -19.197800 -509.709015 33.764393
v -19.101990 -509.695618 33.708611
v -19.018906 -509.673828 33.637192
v -18.951874 -509.644348 33.552853
v -18.903397 -509.608521 33.458874
v -18.875259 -509.567566 33.358841
v -18.868668 -509.523071 33.256615
v -18.883835 -509.476746 33.156113
v -18.920181 -509.430420 33.061203
v -18.976288 -509.385864 32.975529
v -19.049988 -509.344727 32.902393
v -19.138489 -509.308716 32.844585
v -19.238342 -509.279083 32.804340
v -17.469666 -478.543854 46.422291
v -17.574921 -478.543304 46.459572
v -17.671585 -478.551544 46.514961
v -17.755875 -478.568207 46.586300
v -17.824585 -478.592773 46.670868
v -17.875015 -478.624176 46.765423
v -17.905289 -478.661285 46.866322
v -17.914291 -478.702637 46.969669
v -17.901566 -478.746643 47.071522
v -17.867645 -478.791656 47.167965
v -17.813828 -478.835876 47.255257
v -17.742203 -478.877716 47.330074
v -17.655533 -478.915405 47.389542
v -17.557083 -478.947632 47.431362
v -17.450745 -478.973083 47.453922
v -17.340485 -478.990845 47.456387
v -17.230621 -479.000092 47.438618
v -17.125366 -479.000671 47.401337
v -17.028687 -478.992493 47.345966
v -16.944458 -478.975739 47.274616
v -16.875717 -478.951233 47.190041
v -16.825272 -478.919800 47.095493
v -16.794998 -478.882690 46.994606
v -16.786011 -478.841309 46.891247
v -16.798752 -478.797302 46.789387
v -16.832687 -478.752319 46.692966
v -16.886459 -478.708038 46.605671
v -16.958115 -478.666290 46.530842
v -17.044754 -478.628571 46.471386
v -17.143188 -478.596375 46.429565
v -17.249573 -478.570892 46.406994
v -17.359802 -478.553162 46.404537
v -15.738206 -452.175446 54.274292
v -15.669526 -452.150909 54.189716
v -15.163163 -452.153595 54.010399
v -15.056809 -452.179016 54.032974
v -15.827897 -452.285309 54.573082
v -15.818940 -452.243988 54.469734
v -15.585191 -452.134216 54.118366
v -15.488603 -452.126007 54.062988
v -14.958375 -452.211304 54.074787
v -14.871690 -452.248962 54.134258
v -15.788651 -452.206879 54.368835
v -15.273408 -452.135895 54.007946
v -14.800096 -452.290771 54.209080
v -14.746308 -452.334961 54.296383
v -14.712373 -452.379974 54.392799
v -14.699616 -452.423950 54.494663
v -15.383286 -452.126495 54.025700
v -14.708573 -452.465332 54.598026
v -14.738847 -452.502472 54.698910
v -14.789369 -452.533875 54.793449
v -14.858003 -452.558472 54.878029
v -14.942323 -452.575134 54.949375
v -15.038941 -452.583374 55.004757
v -15.144227 -452.582764 55.042027
v -15.254090 -452.573547 55.059799
v -15.364335 -452.555817 55.057346
v -15.470643 -452.530365 55.034779
v -15.569139 -452.498047 54.992958
v -15.655808 -452.460388 54.933487
v -15.727433 -452.418549 54.858673
v -15.781205 -452.374359 54.771370
v -15.815156 -452.329346 54.674934
v -14.239533 -431.996887 58.777695
v -13.675294 -431.975037 58.513798
v -14.329240 -432.106781 59.076488
v -14.086564 -431.955627 58.621765
v -13.470506 -432.032715 58.578197
v -14.290025 -432.028290 58.872238
v -13.785569 -431.957306 58.511353
v -13.312226 -432.112213 58.712479
v -14.070527 -432.319519 59.496346
v -14.228822 -432.240021 59.362072
v -14.316499 -432.150818 59.178341
v -14.170869 -431.972351 58.693119
v -13.568955 -432.000488 58.536362
v -14.320313 -432.065430 58.973125
v -13.989930 -431.947388 58.566391
v -13.383866 -432.070404 58.637669
v -13.258424 -432.156433 58.799778
v -13.884660 -431.947968 58.529091
v -14.157197 -432.281830 59.436886
v -14.282609 -432.195831 59.274761
v -24.801880 -553.143921 26.257780
v -24.887970 -553.134094 26.189787
v -24.837540 -552.928406 27.085861
v -24.759033 -552.969055 27.019823
v -25.654556 -552.738037 26.834484
v -25.599075 -552.731995 26.928246
v -25.300079 -553.027832 26.104494
v -25.400238 -552.989624 26.133932
v -24.625946 -553.077820 26.745687
v -24.621460 -553.105164 26.640697
v -25.344208 -552.761108 27.129599
v -25.240646 -552.785217 27.161472
v -25.632751 -552.869446 26.329515
v -25.677689 -552.832703 26.422079
v -24.729782 -553.145874 26.340242
v -24.928604 -552.888306 27.134539
v -25.691101 -552.751770 26.733044
v -25.088211 -553.092651 26.107000
v -25.194748 -553.062561 26.095394
v -24.651154 -553.045105 26.846399
v -25.440933 -552.743713 27.078684
v -25.569824 -552.908813 26.248661
v -24.674347 -553.139832 26.433983
v -25.028778 -552.850037 27.163994
v -25.707458 -552.772705 26.627796
v -24.984604 -553.116821 26.138876
v -24.696091 -553.008423 26.938967
v -25.526962 -552.733948 27.010704
v -25.491348 -552.949341 26.182629
v -24.637726 -553.126099 26.535442
v -25.134125 -552.815247 27.173082
v -25.702957 -552.800049 26.522783
v -26.909195 -562.987366 28.869894
v -26.986893 -562.798706 29.713184
v -27.680328 -562.564575 29.420376
v -27.332047 -562.844543 28.691319
v -26.784363 -562.945557 29.375540
v -27.428223 -562.611023 29.735291
v -27.632935 -562.679565 28.906094
v -26.851379 -562.995239 28.957216
v -27.068527 -562.756226 29.758814
v -27.706253 -562.573181 29.315229
v -27.148697 -562.918579 28.703306
v -26.811920 -562.915222 29.477175
v -27.509079 -562.587830 29.679045
v -27.573837 -562.718933 28.826399
v -26.808731 -562.994751 29.055346
v -27.156982 -562.714722 29.784395
v -27.714478 -562.589844 29.207123
v -27.060806 -562.948303 28.740427
v -26.856064 -562.879700 29.569607
v -27.579803 -562.571899 29.605835
v -27.502090 -562.760620 28.762522
v -26.782745 -562.986023 29.160480
v -27.248718 -562.675720 29.788992
v -27.704651 -562.613770 29.100182
v -26.979858 -562.971497 28.796692
v -26.915192 -562.840393 29.649311
v -27.637589 -562.564087 29.518501
v -27.420456 -562.802979 28.716908
v -26.774490 -562.969482 29.268604
v -27.340332 -562.640747 29.772419
v -27.677109 -562.644043 28.998543
v -27.240250 -562.883606 28.686722
v -27.560013 -562.721252 30.313000
v -27.653137 -562.635864 31.168531
v -27.977341 -562.553955 30.127045
v -27.445358 -562.742371 30.827854
v -27.504196 -562.740234 30.402336
v -27.735168 -562.598572 31.213964
v -27.795120 -562.630615 30.141224
v -27.474655 -562.724426 30.930769
v -27.463531 -562.752136 30.502445
v -27.823669 -562.559631 31.238977
v -27.708374 -562.665405 30.179895
v -27.520279 -562.699951 31.024168
v -27.439682 -562.756470 30.609505
v -27.628952 -562.695984 30.237902
v -27.580658 -562.670044 31.104435
v -27.433563 -562.753174 30.719379
v -27.885941 -562.592957 30.123388
v -14.469605 -547.504272 28.393621
v -10.160218 -529.351074 31.709648
v -14.580644 -547.493225 28.398872
v -10.055223 -529.359070 31.746927
v -14.689073 -547.488586 28.424902
v -9.959489 -529.376099 31.801859
v -14.790925 -547.490723 28.470694
v -9.876679 -529.401489 31.872343
v -14.882173 -547.499268 28.534491
v -9.809937 -529.434326 31.955679
v -14.959336 -547.514099 28.613844
v -9.761903 -529.473328 32.048645
v -15.019486 -547.534607 28.705715
v -9.734422 -529.517029 32.147686
v -15.060243 -547.559937 28.806564
v -9.728425 -529.563660 32.248993
v -15.080079 -547.589111 28.912512
v -9.744264 -529.611511 32.348656
v -15.078187 -547.621216 29.019499
v -9.781312 -529.658691 32.442863
v -15.054688 -547.654785 29.123396
v -9.838136 -529.703430 32.527988
v -15.010468 -547.688599 29.220219
v -9.912522 -529.743958 32.600769
v -14.947236 -547.721313 29.306265
v -10.001618 -529.778748 32.658405
v -14.867402 -547.751770 29.378181
v -10.102082 -529.806458 32.698673
v -14.774079 -547.778687 29.433249
v -10.209947 -529.826050 32.719997
v -14.670747 -547.801147 29.469347
v -10.321046 -529.836670 32.721634
v -14.561540 -547.818298 29.485067
v -10.431291 -529.838074 32.703461
v -14.450517 -547.829346 29.479805
v -10.536256 -529.830139 32.666187
v -14.342072 -547.833923 29.453783
v -10.631974 -529.813049 32.611256
v -14.240159 -547.831848 29.407999
v -10.714784 -529.787659 32.540771
v -14.148927 -547.823303 29.344191
v -10.781556 -529.754761 32.457447
v -14.071733 -547.808411 29.264849
v -10.829591 -529.715759 32.364475
v -14.011674 -547.787964 29.172983
v -10.857087 -529.672058 32.265430
v -13.970887 -547.762634 29.072117
v -10.863008 -529.625488 32.164127
v -13.951081 -547.733337 28.966192
v -10.847215 -529.577637 32.064457
v -13.952897 -547.701294 28.859201
v -10.810136 -529.530396 31.970249
v -13.976441 -547.667847 28.755297
v -10.753373 -529.485718 31.885113
v -14.020661 -547.634033 28.658478
v -10.678941 -529.445190 31.812349
v -14.083863 -547.601257 28.572435
v -10.589860 -529.410339 31.754721
v -14.163743 -547.570740 28.500496
v -10.489396 -529.382629 31.714455
v -14.257051 -547.543762 28.445433
v -10.381547 -529.363159 31.693108
v -14.360291 -547.521301 28.409342
v -10.270371 -529.352417 31.691483
v -9.544374 -509.905945 37.868248
v -9.439378 -509.913910 37.905510
v -9.343675 -509.930908 37.960449
v -9.260819 -509.956390 38.030930
v -9.194154 -509.989258 38.114258
v -9.146104 -510.028229 38.207230
v -9.118546 -510.071869 38.306263
v -9.112626 -510.118561 38.407570
v -9.128465 -510.166382 38.507240
v -9.165483 -510.213531 38.601452
v -9.222276 -510.258331 38.686577
v -9.296662 -510.298828 38.759354
v -9.385804 -510.333618 38.816986
v -9.486192 -510.361328 38.857243
v -9.594056 -510.380890 38.878593
v -9.705232 -510.391602 38.880222
v -9.815431 -510.392914 38.862041
v -9.920381 -510.384979 38.824772
v -10.016160 -510.367920 38.769836
v -10.098985 -510.342468 38.699352
v -10.165635 -510.309662 38.616032
v -10.213716 -510.270599 38.523060
v -10.241258 -510.226898 38.424023
v -10.247178 -510.180267 38.322723
v -10.231339 -510.132446 38.223045
v -10.194306 -510.085327 38.128841
v -10.137528 -510.040588 38.043713
v -10.063111 -510.000031 37.970940
v -9.973969 -509.965302 37.913307
v -9.873612 -509.937531 37.873055
v -9.765656 -509.917999 37.851692
v -9.654542 -509.907318 37.850071
v -8.797166 -479.396301 49.865471
v -8.692185 -479.404236 49.902744
v -8.596421 -479.421326 49.957680
v -8.513597 -479.446716 50.028160
v -8.446900 -479.479614 50.111488
v -8.398881 -479.518585 50.204464
v -8.371369 -479.562286 50.303493
v -8.365388 -479.608887 50.404804
v -8.381227 -479.656799 50.504471
v -8.418244 -479.703918 50.598690
v -8.475099 -479.748596 50.683815
v -8.549500 -479.789154 50.756588
v -8.638597 -479.823914 50.814209
v -8.738984 -479.851685 50.854473
v -8.846894 -479.871246 50.875820
v -8.958024 -479.881897 50.877449
v -9.068223 -479.883270 50.859272
v -9.173203 -479.875336 50.822006
v -9.268907 -479.858337 50.767059
v -9.351731 -479.832794 50.696579
v -9.418473 -479.799927 50.613247
v -9.466508 -479.760925 50.520283
v -9.494004 -479.717285 50.421242
v -9.499986 -479.670715 50.319946
v -9.484132 -479.622742 50.220272
v -9.447129 -479.575653 50.126064
v -9.390306 -479.530975 50.040939
v -9.315919 -479.490387 49.968155
v -9.226777 -479.455627 49.910542
v -9.126359 -479.427887 49.870281
v -9.018525 -479.408325 49.848923
v -8.907365 -479.397614 49.847294
v -9.607743 -420.193359 68.572495
v -9.502809 -420.201385 68.609756
v -9.407029 -420.218414 68.664680
v -9.324235 -420.243866 68.735168
v -9.257554 -420.276672 68.818504
v -9.209504 -420.315704 68.911476
v -9.181947 -420.359344 69.010513
v -9.175996 -420.406006 69.111824
v -9.191850 -420.453827 69.211494
v -9.228852 -420.501007 69.305695
v -9.285691 -420.545746 69.390816
v -9.360093 -420.586273 69.463608
v -9.449204 -420.621063 69.521233
v -9.549638 -420.648804 69.561478
v -9.657487 -420.668365 69.582848
v -9.768632 -420.678986 69.584473
v -9.878846 -420.680389 69.566292
v -9.983811 -420.672424 69.529022
v -10.079545 -420.655396 69.474091
v -10.162370 -420.629883 69.403595
v -10.229035 -420.597046 69.320274
v -10.277116 -420.558044 69.227295
v -10.304643 -420.514435 69.128265
v -10.310594 -420.467773 69.026962
v -10.294755 -420.419922 68.927292
v -10.257707 -420.372711 68.833084
v -10.200898 -420.328003 68.747955
v -10.126542 -420.287476 68.675179
v -10.037370 -420.252716 68.617554
v -9.936982 -420.224976 68.577293
v -9.829118 -420.205444 68.555931
v -9.717957 -420.194733 68.554321
v -8.075013 -453.410583 59.534306
v -8.141709 -453.377808 59.450989
v -8.646577 -453.339386 59.271751
v -8.754487 -453.358948 59.293098
v -7.993470 -453.539917 59.827625
v -7.999436 -453.493286 59.726322
v -8.224534 -453.352295 59.380505
v -8.320268 -453.335297 59.325577
v -8.854890 -453.386597 59.333359
v -8.943986 -453.421448 59.390995
v -8.026963 -453.449707 59.627285
v -8.535432 -453.328613 59.270126
v -9.018373 -453.461914 59.463772
v -9.075196 -453.506683 59.548882
v -9.112199 -453.553833 59.643105
v -9.128083 -453.601654 59.742783
v -8.425248 -453.327301 59.288292
v -9.122132 -453.648346 59.844070
v -9.094544 -453.691956 59.943115
v -9.046510 -453.731018 60.036076
v -8.979798 -453.763916 60.119411
v -8.897004 -453.789337 60.189907
v -8.801286 -453.806335 60.244831
v -8.696290 -453.814331 60.282097
v -8.586137 -453.812897 60.300282
v -8.474946 -453.802246 60.298660
v -8.367112 -453.782715 60.277302
v -8.266679 -453.754974 60.237038
v -8.177567 -453.720215 60.179401
v -8.103166 -453.679688 60.106636
v -8.046372 -453.634949 60.021500
v -8.009324 -453.587769 59.927292
v -8.662110 -433.266113 65.775299
v -9.222932 -433.195557 65.512733
v -8.580552 -433.395325 66.068619
v -8.811631 -433.207825 65.621483
v -9.431199 -433.242798 65.574356
v -8.614045 -433.305115 65.868286
v -9.111741 -433.184814 65.511116
v -9.594712 -433.318146 65.704765
v -9.699281 -433.409393 65.884094
v -9.709184 -433.503815 66.085068
v -9.633637 -433.586487 66.277061
v -9.484101 -433.644745 66.430885
v -9.283402 -433.669800 66.523079
v -9.062028 -433.657745 66.539642
v -8.853761 -433.610443 66.478027
v -8.690232 -433.535126 66.347618
v -8.596421 -433.443237 66.168289
v -8.728822 -433.233215 65.691971
v -9.330796 -433.215027 65.534088
v -8.586488 -433.348816 65.967323
v -8.907319 -433.190796 65.566566
v -9.520326 -433.277557 65.631981
v -9.651567 -433.362854 65.789886
v -9.715135 -433.457123 65.983765
v -9.012330 -433.182800 65.529297
v -9.681672 -433.547485 66.184097
v -9.566926 -433.619354 66.360405
v -9.388337 -433.661804 66.485809
v -9.173219 -433.668396 66.541260
v -8.954164 -433.638184 66.518295
v -8.764604 -433.575714 66.420395
v -8.633439 -433.490417 66.262489
v -8.873948 -518.760193 35.636127
v -8.930741 -518.804932 35.721264
v -9.628846 -518.931519 35.859444
v -9.005143 -518.845459 35.794033
v -9.094209 -518.880249 35.851662
v -9.724610 -518.914490 35.804527
v -9.807389 -518.889038 35.734032
v -9.874101 -518.856201 35.650707
v -9.922135 -518.817200 35.557739
v -9.949708 -518.773499 35.458698
v -9.194642 -518.907898 35.891922
v -9.302522 -518.927490 35.913273
v -9.771546 -518.546631 35.005619
v -9.955644 -518.726929 35.357399
v -9.939775 -518.679077 35.257732
v -9.252824 -518.452515 34.902924
v -9.147813 -518.460449 34.940189
v -9.682435 -518.511780 34.947983
v -9.582002 -518.484131 34.907730
v -9.052110 -518.477539 34.995129
v -8.969300 -518.502991 35.065609
v -9.413682 -518.938171 35.914902
v -9.523866 -518.939514 35.896717
v -9.474153 -518.464539 34.886368
v -9.362992 -518.453918 34.884754
v -8.902589 -518.535828 35.148945
v -8.854539 -518.574829 35.241898
v -8.836884 -518.712952 35.541916
v -8.826982 -518.618530 35.340946
v -8.821061 -518.665161 35.442249
v -9.902726 -518.631958 35.163513
v -9.845933 -518.587219 35.078388
v -17.236221 -559.337402 30.490503
v -17.152969 -559.349609 30.419380
v -17.124969 -559.338745 31.339619
v -17.212311 -559.328064 31.273088
v -16.299988 -559.453186 31.068863
v -16.349091 -559.445068 31.165936
v -16.733139 -559.407166 30.325380
v -16.626602 -559.420959 30.354023
v -17.374985 -559.310974 30.993896
v -17.389053 -559.310730 30.886242
v -16.595398 -559.408875 31.376549
v -16.700027 -559.394287 31.410879
v -16.367844 -559.452332 30.551056
v -16.312943 -559.458069 30.645325
v -17.303604 -559.327087 30.576239
v -17.026062 -559.351135 31.388140
v -16.271149 -559.458618 30.964178
v -16.952713 -559.377747 30.331287
v -16.843246 -559.392639 30.317694
v -17.339767 -559.313965 31.096857
v -16.499680 -559.422424 31.322786
v -16.440399 -559.443970 30.469080
v -17.352722 -559.319031 30.673307
v -16.919601 -559.364868 31.416801
v -16.263611 -559.461426 30.855955
v -17.057297 -559.363342 30.365622
v -17.284851 -559.319763 31.191114
v -16.416504 -559.434631 31.251671
v -16.527756 -559.433350 30.402555
v -17.381577 -559.313477 30.777985
v -16.809494 -559.379456 31.424477
v -16.277740 -559.461182 30.748276
v -15.262910 -548.146301 26.914240
v -11.751527 -529.864502 30.445704
v -15.373933 -548.134949 26.919300
v -11.646424 -529.870789 30.483000
v -15.482347 -548.129150 26.945410
v -11.550523 -529.885193 30.538368
v -15.584077 -548.129028 26.991549
v -11.467500 -529.907288 30.609716
v -15.675111 -548.134644 27.055952
v -11.400514 -529.936218 30.694292
v -15.752015 -548.145752 27.136160
v -11.352220 -529.970886 30.788849
v -15.811936 -548.161865 27.229074
v -11.324357 -530.009888 30.889738
v -15.852326 -548.182434 27.331116
v -11.318086 -530.051636 30.993090
v -15.871797 -548.206726 27.438370
v -11.333634 -530.094849 31.094934
v -15.869645 -548.233704 27.546722
v -11.370393 -530.137512 31.191374
v -15.845857 -548.262329 27.652012
v -11.426911 -530.178223 31.278671
v -15.801301 -548.291565 27.750189
v -11.501100 -530.215271 31.353476
v -15.737840 -548.320312 27.837469
v -11.590074 -530.247314 31.412952
v -15.657777 -548.347351 27.910507
v -11.690354 -530.273071 31.454765
v -15.564240 -548.371704 27.966501
v -11.798158 -530.291626 31.477341
v -15.460862 -548.392456 28.003281
v -11.909272 -530.302185 31.479801
v -15.351579 -548.408813 28.019457
v -12.019517 -530.304443 31.462030
v -15.240586 -548.420105 28.014402
v -12.124650 -530.298218 31.424751
v -15.132173 -548.425903 27.988291
v -12.220536 -530.283813 31.369375
v -15.030442 -548.426025 27.942152
v -12.303529 -530.261597 31.298027
v -14.939363 -548.420410 27.877739
v -12.370500 -530.232727 31.213459
v -14.862443 -548.409302 27.797531
v -12.418855 -530.198120 31.118908
v -14.802613 -548.393188 27.704630
v -12.446641 -530.159058 31.018007
v -14.762177 -548.372559 27.602589
v -12.452912 -530.117310 30.914671
v -14.742646 -548.348328 27.495319
v -12.437409 -530.074158 30.812811
v -14.744905 -548.321350 27.386961
v -12.400636 -530.031433 30.716387
v -14.768723 -548.292725 27.281672
v -12.344132 -529.990784 30.629078
v -14.813203 -548.263489 27.183514
v -12.269944 -529.953674 30.554253
v -14.876710 -548.234741 27.096230
v -12.181031 -529.921570 30.494791
v -14.956742 -548.207703 27.023178
v -12.080674 -529.895874 30.452978
v -15.050233 -548.183411 26.967201
v -11.972901 -529.877319 30.430410
v -15.153642 -548.162659 26.930407
v -11.861772 -529.866699 30.427956
v -12.840867 -537.133179 28.431055
v -12.951997 -537.143188 28.436119
v -13.059602 -537.158020 28.462221
v -13.159425 -537.177307 28.508375
v -13.247819 -537.200073 28.572777
v -13.321229 -537.225525 28.652987
v -13.376908 -537.252869 28.745882
v -13.412690 -537.280701 28.847939
v -13.427201 -537.308289 28.955194
v -13.419923 -537.334290 29.063562
v -13.391084 -537.357910 29.168848
v -13.341859 -537.378174 29.267012
v -13.274034 -537.394287 29.354303
v -13.190354 -537.405579 29.427328
v -13.093873 -537.411743 29.483316
v -12.988435 -537.412476 29.520123
v -12.878022 -537.407776 29.536272
v -12.766892 -537.397705 29.531221
v -12.659333 -537.382812 29.505108
v -12.559510 -537.363647 29.458979
v -12.471131 -537.340820 29.394562
v -12.397721 -537.315247 29.314362
v -12.342072 -537.288025 29.221451
v -12.306245 -537.260132 29.119406
v -12.291749 -537.232666 29.012140
v -12.298982 -537.206482 28.903790
v -12.327836 -537.182922 28.798508
v -12.377107 -537.162720 28.700338
v -12.444901 -537.146606 28.613056
v -12.528642 -537.135254 28.540012
v -12.625062 -537.129089 28.484028
v -12.730515 -537.128479 28.447237
v -9.918397 -509.724152 36.732262
v -9.813325 -509.730408 36.769539
v -9.717408 -509.744934 36.824924
v -9.634339 -509.766998 36.896267
v -9.567384 -509.795898 36.980839
v -9.519059 -509.830566 37.075394
v -9.491227 -509.869507 37.176277
v -9.484925 -509.911346 37.279644
v -9.500520 -509.954468 37.381485
v -9.537278 -509.997162 37.477917
v -9.593812 -510.037872 37.565212
v -9.667970 -510.074860 37.640041
v -9.756898 -510.106934 37.699501
v -9.857194 -510.132782 37.741322
v -9.964982 -510.151306 37.763901
v -10.076112 -510.161865 37.766350
v -10.186402 -510.164093 37.748592
v -10.291490 -510.157837 37.711304
v -10.387391 -510.143433 37.655930
v -10.470399 -510.121307 37.584579
v -10.537431 -510.092346 37.500000
v -10.585694 -510.057709 37.405449
v -10.613526 -510.018768 37.304562
v -10.619813 -509.976959 37.201210
v -10.604310 -509.933777 37.099361
v -10.567521 -509.891113 37.002922
v -10.510942 -509.850403 36.915630
v -10.436784 -509.813354 36.840816
v -10.347871 -509.781281 36.781353
v -10.247590 -509.755524 36.739521
v -10.139756 -509.736938 36.716957
v -10.028611 -509.726440 36.714493
v -10.289628 -478.759735 46.422287
v -10.184556 -478.765961 46.459557
v -10.088670 -478.780396 46.514946
v -10.005601 -478.802521 46.586304
v -9.938661 -478.831482 46.670872
v -9.890336 -478.866058 46.765411
v -9.862473 -478.904999 46.866310
v -9.856217 -478.946869 46.969662
v -9.871766 -478.989960 47.071514
v -9.908540 -479.032654 47.167953
v -9.965074 -479.073364 47.255238
v -10.039247 -479.110443 47.330055
v -10.128175 -479.142517 47.389523
v -10.228486 -479.168304 47.431347
v -10.336228 -479.186859 47.453915
v -10.447419 -479.197388 47.456367
v -10.557633 -479.199646 47.438610
v -10.662736 -479.193390 47.401329
v -10.758637 -479.178955 47.345951
v -10.841691 -479.156860 47.274601
v -10.908647 -479.127899 47.190033
v -10.956971 -479.093323 47.095474
v -10.984788 -479.054321 46.994587
v -10.991059 -479.012451 46.891232
v -10.975526 -478.969330 46.789391
v -10.938798 -478.926575 46.692951
v -10.882218 -478.885956 46.605656
v -10.808045 -478.848877 46.530830
v -10.719117 -478.816864 46.471363
v -10.618852 -478.791046 46.429546
v -10.511033 -478.772461 46.406975
v -10.399873 -478.761902 46.404526
v -9.864839 -418.853455 60.993271
v -9.759736 -418.859650 61.030548
v -9.663819 -418.874084 61.085934
v -9.580796 -418.896240 61.157276
v -9.821290 -452.366516 54.274284
v -9.888276 -452.337646 54.189713
v -10.393693 -452.307617 54.010403
v -10.501512 -452.326202 54.032974
v -9.738908 -452.481995 54.573090
v -9.745179 -452.440125 54.469734
v -9.971284 -452.315460 54.118362
v -10.067170 -452.301056 54.062984
v -10.601792 -452.351959 54.074787
v -10.690721 -452.384033 54.134262
v -9.772950 -452.401123 54.368847
v -10.282548 -452.297058 54.007942
v -10.764894 -452.420990 54.209068
v -10.821443 -452.461731 54.296375
v -10.858155 -452.504517 54.392799
v -10.873704 -452.547546 54.494663
v -10.172318 -452.294800 54.025700
v -10.867478 -452.589386 54.598015
v -10.839631 -452.628418 54.698910
v -10.791291 -452.662994 54.793453
v -10.724366 -452.691925 54.878025
v -10.641297 -452.713989 54.949364
v -10.545396 -452.728455 55.004761
v -10.440309 -452.734772 55.042034
v -10.330079 -452.732605 55.059803
v -10.218949 -452.721893 55.057335
v -10.111131 -452.703461 55.034763
v -10.010819 -452.677582 54.992950
v -9.921876 -452.645569 54.933475
v -9.847749 -452.608490 54.858669
v -9.791123 -452.567871 54.771358
v -9.754441 -452.525085 54.674938
v -10.014894 -432.133301 58.777676
v -10.576478 -432.075134 58.513798
v -9.932466 -432.248810 59.076488
v -10.164857 -432.082306 58.621761
v -10.784577 -432.119385 58.578190
v -9.966569 -432.167969 58.872234
v -10.465394 -432.064514 58.511337
v -10.947679 -432.188538 58.712467
v -11.051728 -432.271271 58.896198
v -10.041245 -432.375336 59.362061
v -9.947968 -432.291870 59.178333
v -10.081849 -432.104401 58.693119
v -10.684312 -432.093628 58.536354
v -9.938722 -432.206940 58.973125
v -10.260743 -432.067871 58.566376
v -10.873536 -432.151489 58.637657
v -11.004289 -432.229218 58.799770
v -10.365861 -432.061584 58.529087
v -10.115449 -432.412323 59.436874
v -9.984727 -432.334625 59.274757
v -17.418365 -559.889526 28.979279
v -17.336166 -559.916809 28.911283
v -17.295334 -559.709106 29.807348
v -17.383652 -559.712830 29.741320
v -16.474136 -559.880066 29.555967
v -16.521820 -559.851196 29.649719
v -16.917526 -559.993774 28.825975
v -16.810608 -560.001221 28.855419
v -17.550171 -559.755615 29.467196
v -17.565750 -559.778442 29.362183
v -16.765274 -559.770386 29.851099
v -16.869431 -559.748718 29.882971
v -16.549088 -559.990112 29.050989
v -16.492905 -559.975647 29.143560
v -17.484589 -559.860962 29.061728
v -17.195816 -559.710938 29.856024
v -16.446686 -559.907898 29.454510
v -17.137070 -559.963440 28.828491
v -17.027710 -559.981018 28.816889
v -17.513550 -559.736572 29.567900
v -16.670242 -559.795410 29.800196
v -16.622772 -559.999390 28.970135
v -17.532349 -559.832153 29.155487
v -17.088928 -559.718445 29.885489
v -16.440674 -559.933777 29.349266
v -17.241165 -559.941833 28.860380
v -17.457336 -559.722107 29.660465
v -16.588074 -559.822632 29.732191
v -16.711075 -560.003113 28.904099
v -17.559784 -559.804321 29.256937
v -16.978668 -559.731201 29.894577
v -16.456253 -559.956665 29.244276
v -17.051575 -563.216125 29.431690
v -16.961853 -563.032898 30.275000
v -16.254807 -562.843933 29.982178
v -16.620407 -563.100891 29.253119
v -17.173447 -563.166382 29.937334
v -16.509384 -562.874023 30.297081
v -17.109833 -563.220215 29.519024
v -16.877640 -562.995789 30.320629
v -16.808151 -563.162964 29.265118
v -17.144043 -563.137878 30.038967
v -16.427170 -562.856079 30.240843
v -17.152374 -563.216980 29.617155
v -16.786789 -562.960144 30.346203
v -16.897873 -563.186890 29.302250
v -17.097656 -563.105286 30.131420
v -16.355545 -562.844788 30.167646
v -17.177750 -563.206665 29.722286
v -16.692673 -562.927063 30.350800
v -16.980026 -563.204834 29.358498
v -17.036148 -563.069885 30.211124
v -16.297409 -562.840698 30.080303
v -17.184830 -563.189575 29.830400
v -16.599014 -562.898071 30.334223
v -16.714508 -563.133911 29.248522
v -16.652283 -562.975281 30.874811
v -16.553909 -562.896057 31.730345
v -16.225128 -562.835266 30.688854
v -16.768082 -562.988953 31.389662
v -16.709229 -562.990662 30.964132
v -16.469559 -562.864136 31.775774
v -16.411835 -562.900024 30.703026
v -16.737671 -562.972900 31.492575
v -16.750549 -562.999878 31.064238
v -16.378830 -562.830994 31.800789
v -16.500656 -562.929138 30.741699
v -16.690536 -562.951477 31.585960
v -16.774643 -563.002625 31.171309
v -16.285126 -562.797974 31.804457
v -16.581894 -562.954590 30.799698
v -16.628448 -562.925598 31.666254
v -16.134399 -562.802185 30.713858
v -16.780563 -562.999023 31.281176
v -16.318832 -562.868347 30.685186
v -22.165207 -525.106812 28.253132
v -22.270432 -525.106201 28.290409
v -22.367096 -525.114502 28.345789
v -22.451385 -525.131165 28.417147
v -22.520081 -525.155762 28.501724
v -22.570496 -525.187134 28.596275
v -22.600830 -525.224304 28.697163
v -22.609772 -525.265564 28.800518
v -22.597046 -525.309631 28.902355
v -22.563141 -525.354614 28.998789
v -22.509369 -525.398865 29.086096
v -22.437698 -525.440613 29.160912
v -22.350983 -525.478455 29.220381
v -22.252625 -525.510620 29.262197
v -22.146225 -525.536011 29.284769
v -22.035950 -525.553833 29.287228
v -21.926132 -525.563110 29.269476
v -21.820816 -525.563660 29.232185
v -21.724258 -525.555420 29.176802
v -21.639938 -525.538696 29.105453
v -21.571228 -525.514160 29.020884
v -21.520767 -525.482788 28.926334
v -21.490463 -525.445618 28.825438
v -21.481583 -525.404236 28.722084
v -21.494263 -525.360229 28.620232
v -21.528137 -525.315247 28.523815
v -21.581940 -525.270996 28.436502
v -21.653641 -525.229248 28.361687
v -21.740234 -525.191528 28.302227
v -21.838684 -525.159363 28.260410
v -21.945068 -525.133789 28.237835
v -22.055298 -525.116089 28.235378
v -23.002853 -532.378235 27.373446
v -22.892593 -532.395996 27.375893
v -22.786224 -532.421448 27.398466
v -22.687820 -532.453674 27.440296
v -22.601074 -532.491333 27.499746
v -22.529526 -532.533142 27.574564
v -22.475723 -532.577393 27.661875
v -22.441757 -532.622314 27.758314
v -22.429031 -532.666382 27.860149
v -22.437958 -532.707703 27.963516
v -22.468292 -532.744873 28.064407
v -22.518738 -532.776306 28.158964
v -22.587463 -532.800842 28.243530
v -22.671722 -532.817566 28.314875
v -22.768356 -532.825745 28.370253
v -22.873611 -532.825195 28.407534
v -22.983475 -532.815918 28.425293
v -23.093735 -532.798157 28.422838
v -23.200089 -532.772766 28.400272
v -23.298553 -532.740479 28.358452
v -23.385193 -532.702820 28.298977
v -23.456848 -532.661072 28.224174
v -23.510651 -532.616760 28.136862
v -23.544586 -532.571777 28.040440
v -23.557327 -532.527710 27.938591
v -23.548325 -532.486450 27.835222
v -23.518005 -532.449280 27.734331
v -23.467575 -532.417908 27.639786
v -23.398880 -532.393250 27.555216
v -23.314575 -532.376648 27.483873
v -23.218002 -532.368347 27.428478
v -23.112656 -532.368896 27.391205
v -20.848236 -505.721558 33.761906
v -20.953552 -505.720886 33.799187
v -21.050186 -505.729126 33.854561
v -21.134430 -505.745850 33.925907
v -21.203125 -505.770416 34.010487
v -21.253616 -505.801819 34.105034
v -21.283875 -505.838898 34.205921
v -21.292831 -505.880310 34.309288
v -21.280121 -505.924255 34.411125
v -21.246155 -505.969299 34.507561
v -21.192413 -506.013519 34.594856
v -21.120773 -506.055328 34.669678
v -21.034134 -506.093079 34.729149
v -20.935654 -506.125244 34.770966
v -20.829315 -506.150726 34.793526
v -20.719040 -506.168457 34.795990
v -20.609207 -506.177734 34.778233
v -20.503952 -506.178345 34.740952
v -20.407303 -506.170044 34.685566
v -20.322998 -506.153442 34.614216
v -20.254303 -506.128876 34.529655
v -20.203842 -506.097473 34.435101
v -20.173553 -506.060303 34.334198
v -20.164612 -506.018982 34.230850
v -20.177338 -505.974976 34.129005
v -20.211212 -505.929932 34.032574
v -20.265076 -505.885742 33.945259
v -20.336639 -505.843933 33.870449
v -20.423325 -505.806213 33.810982
v -20.521774 -505.774048 33.769169
v -20.628143 -505.748535 33.746597
v -20.738388 -505.730804 33.744144
v -15.716660 -442.608582 56.168545
v -15.821885 -442.608032 56.205826
v -15.918519 -442.616333 56.261204
v -16.002792 -442.633057 56.332558
v -16.071503 -442.657562 56.417122
v -16.121979 -442.688965 56.511665
v -16.152222 -442.726074 56.612576
v -16.161163 -442.767456 56.715923
v -16.148499 -442.811462 56.817764
v -16.114578 -442.856506 56.914204
v -16.060745 -442.900665 57.001507
v -15.989106 -442.942505 57.076321
v -15.902436 -442.980164 57.135792
v -15.804017 -443.012421 57.177605
v -15.697663 -443.037842 57.200176
v -15.587403 -443.055634 57.202633
v -15.477571 -443.064911 57.184872
v -15.372254 -443.065460 57.147591
v -15.275651 -443.057220 57.092209
v -15.191346 -443.040558 57.020855
v -15.122636 -443.016022 56.936291
v -15.072206 -442.984558 56.841743
v -15.041932 -442.947510 56.740849
v -15.032960 -442.906128 56.637486
v -15.045671 -442.862061 56.535637
v -15.079621 -442.817078 56.439228
v -15.133393 -442.772888 56.351913
v -15.205018 -442.731049 56.277092
v -15.291718 -442.693268 56.217628
v -15.390153 -442.661102 56.175819
v -15.496537 -442.635681 56.153233
v -15.606721 -442.617950 56.150787
v -21.790161 -524.447571 29.826042
v -21.895462 -524.447021 29.863325
v -21.992126 -524.455200 29.918713
v -22.076401 -524.471924 29.990061
v -22.145065 -524.496460 30.074635
v -22.195511 -524.527893 30.169167
v -22.225815 -524.564941 30.270067
v -22.234772 -524.606384 30.373426
v -22.222092 -524.650330 30.475266
v -22.188141 -524.695374 30.571703
v -22.134323 -524.739624 30.659000
v -22.062683 -524.781372 30.733826
v -21.976059 -524.819092 30.793291
v -21.877579 -524.851318 30.835110
v -21.771286 -524.876770 30.857672
v -21.660995 -524.894470 30.860140
v -21.551117 -524.903870 30.842377
v -21.445847 -524.904480 30.805086
v -21.349228 -524.896118 30.749712
v -21.264954 -524.879456 30.678354
v -21.196228 -524.854919 30.593798
v -21.145828 -524.823425 30.499247
v -21.115494 -524.786438 30.398355
v -21.106506 -524.745056 30.295000
v -21.119308 -524.700989 30.193153
v -21.153183 -524.656006 30.096712
v -21.207016 -524.611755 30.009413
v -21.278595 -524.570007 29.934584
v -21.365341 -524.532227 29.875134
v -21.463715 -524.500061 29.833311
v -21.570114 -524.474609 29.810740
v -21.680344 -524.456848 29.808290
v -22.444473 -531.734192 28.146263
v -22.334152 -531.752014 28.148726
v -22.227829 -531.777344 28.171282
v -22.129379 -531.809631 28.213100
v -22.042725 -531.847351 28.272575
v -21.971069 -531.889099 28.347389
v -21.917313 -531.933350 28.434702
v -21.883331 -531.978394 28.531124
v -21.870667 -532.022400 28.632965
v -21.879593 -532.063782 28.736322
v -21.909912 -532.100830 28.837217
v -21.960327 -532.132263 28.931768
v -22.029007 -532.156799 29.016344
v -22.113312 -532.173523 29.087687
v -22.209961 -532.181824 29.143063
v -22.315231 -532.181213 29.180346
v -22.425064 -532.171875 29.198116
v -22.535324 -532.154236 29.195648
v -22.641693 -532.128662 29.173086
v -22.740173 -532.096436 29.131266
v -22.826843 -532.058716 29.071802
v -22.898422 -532.017029 28.996981
v -22.952240 -531.972778 28.909676
v -22.986145 -531.927734 28.813255
v -22.998886 -531.883789 28.711397
v -22.989883 -531.842346 28.608044
v -22.959625 -531.805237 28.507153
v -22.909164 -531.773804 28.412609
v -22.840439 -531.749390 28.328041
v -22.756195 -531.732605 28.256691
v -22.659576 -531.724304 28.201307
v -22.554291 -531.724915 28.164015
v -20.577530 -505.675598 34.861031
v -20.682816 -505.675018 34.898312
v -20.779434 -505.683289 34.953693
v -20.863708 -505.700012 35.025043
v -20.932404 -505.724609 35.109615
v -20.982880 -505.755920 35.204174
v -21.013168 -505.793152 35.305058
v -21.022095 -505.834412 35.408409
v -21.009415 -505.878510 35.510273
v -20.975464 -505.923462 35.606689
v -20.921646 -505.967712 35.693989
v -20.850052 -506.009491 35.768810
v -20.763382 -506.047180 35.828270
v -20.664978 -506.079346 35.870090
v -20.558594 -506.104919 35.892666
v -20.448334 -506.122620 35.895126
v -20.338470 -506.131897 35.877361
v -20.233185 -506.132446 35.840076
v -20.136551 -506.124268 35.784698
v -20.052261 -506.107544 35.713345
v -19.983597 -506.082947 35.628769
v -19.933121 -506.051544 35.534222
v -19.902832 -506.014465 35.433334
v -19.893921 -505.973083 35.329979
v -19.906647 -505.929047 35.228130
v -19.940536 -505.884094 35.131702
v -19.994354 -505.839844 35.044407
v -20.065933 -505.798035 34.969589
v -20.152618 -505.760254 34.910130
v -20.251053 -505.728119 34.868298
v -20.357437 -505.702667 34.845730
v -20.467682 -505.684906 34.843266
v -17.543991 -443.129028 61.917839
v -17.649231 -443.128479 61.955132
v -17.745850 -443.136780 62.010506
v -17.830170 -443.153412 62.081863
v -17.898849 -443.177979 62.166420
v -17.949310 -443.209381 62.260983
v -17.979584 -443.246490 62.361881
v -17.988571 -443.287872 62.465221
v -17.975815 -443.331848 62.567074
v -17.941895 -443.376923 62.663506
v -17.888077 -443.421204 62.750797
v -17.816483 -443.462860 62.825619
v -17.729797 -443.500610 62.885086
v -17.631363 -443.532867 62.926918
v -17.524994 -443.558289 62.949474
v -17.414764 -443.576050 62.951923
v -17.304901 -443.585388 62.934170
v -17.199631 -443.585907 62.896893
v -17.102997 -443.577698 62.841518
v -17.018692 -443.560913 62.770164
v -16.950012 -443.536499 62.685593
v -16.899567 -443.504974 62.591030
v -16.869278 -443.467957 62.490158
v -16.860336 -443.426483 62.386791
v -16.873016 -443.382538 62.284946
v -16.906982 -443.337494 62.188511
v -16.960754 -443.293274 62.101227
v -17.032364 -443.251465 62.026398
v -17.119064 -443.213745 61.966938
v -17.217514 -443.181549 61.925106
v -17.323868 -443.156097 61.902538
v -17.434097 -443.138367 61.900074
v -11.372788 -387.075195 73.551392
v -11.441483 -387.099792 73.635963
v -11.491944 -387.131195 73.730507
v -11.522248 -387.168335 73.831398
v -11.531190 -387.209686 73.934769
v -11.518479 -387.253662 74.036621
v -11.484559 -387.298615 74.133034
v -11.430772 -387.342896 74.220337
v -11.359117 -387.384644 74.295166
v -11.272462 -387.422394 74.354622
v -11.174043 -387.454620 74.396439
v -11.067628 -387.480072 74.419022
[truncated: 7,073,214 more chars]
